# Supplementary material for: Age-differential sexual dimorphisms in CHD8-S62X-mutant mouse synapses and transcriptomes
Source: Front Mol Neurosci. 2023 Feb 16;16:1111388. doi: 10.3389/fnmol.2023.1111388 (PMC9978779; doi:10.3389/fnmol.2023.1111388)
Supplement: Supplementary file 1 [file Table_1.XLSX]

## Sheet: Sheet1
Supplementary Table 1. Statistical details.
Figure		Assay Performed	Parameter (Unit)	Comparison WT vs HT						Descriptive Statistics	Statistical Analysis				Column Statistics
				Independent Variables			Age	n (animals)	Sex	Average ± SEM	Statistical Test	Significance			D'Agostino & Pearson normality test	Shapiro-Wilk normality test
1	A	Adult Miniature excitatory postsynaptic currents	mEPSC frequency (Hz)				15 ~ 18 weeks	Male WT = 14 (3) cells HT = 15 (4) cells Female WT = 16 (4) cells HT = 15 (3) cells	Male	WT = 0.14 ± 0.03	Two-way ANOVA	Interaction; F (1, 56) = 0.3807, p = 0.5397 Sex; F (1, 56) = 0.0060, p = 0.9387 Genotype; F(1, 56) = 9.402, p = 0.0033		Mann-Whitney test; mWT v mHT, p = 0.0908, ns	p = 0.4566	p = 0.2066
										HT = 0.26 ± 0.05				Mann-Whitney test; fWT v fHT, p = 0.0433#	p = 0.2541	p = 0.04438*
									Female	WT = 0.12 ± 0.03					p = 0.0627	p = 0.0058**
										HT = 0.29 ± 0.07					p = 0.1072	p = 0.0083**
			mEPSC amplitude (pA)						Male	WT = 19.54 ± 1.07	Two-way ANOVA	Interaction; F (1, 56) = 0.0035, p = 0.9532 Sex; F (1, 56) = 0.0008, p = 0.9769 Genotype; F(1, 56) = 5.945, p = 0.0180		Unpaired t-test; mWT v mHT, p = 0.0776, ns	p = 0.7864	p = 0.7129
										HT = 22.24 ± 1.01				Unpaired t-test; fWT v fHT, p = 0.1081, ns	p = 0.4637	p = 0.4530
									Female	WT = 19.44 ± 1.08					p = 0.1347	p = 0.4060
										HT = 22.27 ± 1.34					p = 0.5926	p = 0.3796
	B	Adult Miniature inhibitory postsynaptic currents	mIPSC frequency (Hz)				13 ~ 16 weeks	Male WT = 22 (4) cells HT = 21 (5) cells Female WT = 16 (3) cells HT = 26 (4) cells	Male	WT = 6.28 ± 0.45	Two-way ANOVA	Interaction; F (1, 81) = 0.1654, p = 0.6853 Sex; F (1, 81) = 36.12, p < 0.0001 Genotype; F(1, 81) = 0.0217, p = 0.8832
										HT = 6.61 ± 0.39
									Female	WT = 10.07 ± 0.93
										HT = 9.92 ± 0.57
			mIPSC amplitude (pA)						Male	WT = 40.19 ± 1.70	Two-way ANOVA	Interaction; F (1, 81) = 2.019, p = 0.1591 Sex; F (1, 81) = 12.42, p = 0.0007 Genotype; F(1, 81) =2.413, p = 0.1242
										HT = 47.48 ± 2.44
									Female	WT = 52.31 ± 3.06
										HT = 52.63 ± 2.46
	C	Adult Spontaneous excitatory postsynaptic currents	sEPSC frequency (Hz)				13 ~ 16 weeks	Male WT = 23 (5) cells HT = 13 (3) cells Female WT = 24 (5) cells HT = 14 (3) cells	Male	WT = 0.54 ± 0.06	Two-way ANOVA	Interaction; F (1, 70) = 2.090, p = 0.1527 Sex; F (1, 70) = 2.218, p = 0.1409 Genotype; F(1, 70) = 0.1903, p = 0.6640
										HT = 0.70 ± 0.13
									Female	WT = 0.54 ± 0.07
										HT = 0.46 ± 0.06
			sEPSC amplitude (pA)						Male	WT = 21.94 ± 0.70	Two-way ANOVA	Interaction; F (1, 70) = 2.194, p = 0.1431 Sex; F (1, 70) = 0.2673, p = 0.6068 Genotype; F(1, 70) = 0.4150, p = 0.5215
										HT = 22.81 ± 0.48
									Female	WT = 24.00 ± 1.14
										HT = 21.81 ± 1.22
	D	Adult Spontaneous inhibitory postsynaptic currents	sIPSC frequency (Hz)				13 ~ 16 weeks	Male WT = 16 (3) cells HT = 15 (3) cells Female WT = 12 (3) cells HT = 14 (3) cells	Male	WT = 9.72 ± 1.36	Two-way ANOVA	Interaction; F (1, 24) = 1.418, p = 0.239 Sex; F (1, 14) = 0.840, p = 0.364 Genotype; F(1, 15) = 0.891, p = 0.350
										HT = 9.994 ± 0.72
									Female	WT = 12 ± 1.2
										HT = 9.693 ± 0.932
			sIPSC amplitude (pA)						Male	WT = 42.2 ± 1.64	Two-way ANOVA	Interaction; F (1, 68) = 0.998, p = 0.322 Sex; F (1, 40) = 1.056, p = 0.309 Genotype; F(1, 38) = 1.796, p = 0.186
										HT = 38.34 ± 1.56
									Female	WT = 42.2 ± 1.63
										HT = 41.65 ± 1.65
2	A	Juvenile Miniature excitatory postsynaptic currents	mEPSC frequency (Hz)				P25 ~ 28	Male WT = 21 (6) cells HT = 24(6) cells Female WT = 21 (4) cells HT = 18 (4) cells	Male	WT = 0.19 ± 0.02	Two-way ANOVA; Holm-Sidak's multiple comparison test	Interaction; F (1, 80) = 12.00, p = 0.0009 Sex; F (1, 80) = 18.56, p < 0.0001 Genotype; F(1, 80) = 0.5332, p = 0.4674		mWT v mHT, p = 0.0481, *
										HT = 0.12 ± 0.01				fWT v fHT, p = 0.0106, *
									Female	WT = 0.21 ± 0.03
										HT = 0.31 ± 0.04
			mEPSC amplitude (pA)						Male	WT = 18.87 ± 0.53	Two-way ANOVA	Interaction; F (1, 80) = 0.5292, p = 0.4691 Sex; F(1, 80) = 0.0011, p = 0.9736 Genotype; F (1, 80) = 0.6757, p = 0.4135
										HT = 18.78 ± 1.17
									Female	WT = 19.52 ± 0.90
										HT = 18.07 ± 0.89
	B	Juvenile Miniature inhibitory postsynaptic currents	mIPSC frequency (Hz)				P22 ~ 28	Male WT = 21 (4) cells HT = 19 (4) cells Female WT = 20 (4) cells HT = 18 (4) cells	Male	WT = 8.25 ± 0.44	Two-way ANOVA	Interaction; F (1, 74) = 1.736, p = 0.1920 Sex; F (1, 74) = 0.2291, p = 0.6336 Genotype; F(1, 74) = 0.0310, p = 0.8608
										HT = 9.10 ± 0.51
									Female	WT = 8.79 ± 0.52
										HT = 8.40 ± 0.39
			mIPSC amplitude (pA)						Male	WT = 39.96 ± 1.44	Two-way ANOVA	Interaction; F (1, 74) = 2.081, p = 0.1534 Sex; F (1, 74) = 2.022, p = 0.1592 Genotype; F(1, 74) = 0.3559, p = 0.5526
										HT = 39.93 ± 1.51
									Female	WT = 36.75 ± 1.42
										HT = 41.26 ± 1.94
	C	Juvenile Spontaneous excitatory postsynaptic currents	sEPSC frequency (Hz)				P22 ~ 28	Male WT = 19 (4) cells HT = 17 (4) cells Female WT = 20 (4) cells HT = 16 (3) cells	Male	WT = 0.59 ± 0.08	Two-way ANOVA; Holm-Sidak's multiple comparison test	Interaction; F (1, 68) = 18.45, p < 0.0001 Sex; F (1, 68) = 1.895, p = 0.1732 Genotype; F(1, 68) = 0.473, p = 0.4940		mWT v mHT, p = 0.0128, *
										HT = 0.38 ± 0.04				fWT v fHT, p = 0.0016, **
									Female	WT = 0.42 ± 0.03
										HT = 0.71 ± 0.07
			sEPSC amplitude (pA)						Male	WT = 21.08 ± 0.87	Two-way ANOVA	Interaction; F (1, 68) = 0.2508, p = 0.6181 Sex; F (1, 68) = 6.129, p = 0.0158 Genotype; F(1, 68) = 0.1225, p = 0.7274
										HT = 20.39 ± 0.45
									Female	WT = 22.69 ± 0.97
										HT = 22.81 ± 0.76
	D	Juvenile Spontaneous inhibitory postsynaptic currents	sIPSC frequency (Hz)				P22 ~ 28	Male WT = 35 (5) cells HT = 31 (5) cells Female WT = 16 (3) cells HT = 17 (3) cells	Male	WT = 8.71 ± 0.31	Two-way ANOVA; Holm-Sidak's multiple comparison test	Interaction; F (1, 95) = 8.999, p = 0.0034 Sex; F (1, 95) = 0.4458, p = 0.5060 Genotype; F(1, 95) = 0.2246, p = 0.6366		mWT v mHT, p = 0.1946, ns
										HT = 7.29 ± 0.35				fWT v fHT, p = 0.0762, ns
									Female	WT = 7.76 ± 0.32
										HT = 8.79 ± 0.59
			sIPSC amplitude (pA)						Male	WT = 36.69 ± 1.39	Two-way ANOVA; Holm-Sidak's multiple comparison test	Interaction; F (1, 95) = 6.074, p = 0.0155 Sex; F (1, 95) = 0.469, p = 0.4951 Genotype; F(1, 95) = 0.9112, p = 0.3422		mWT v mHT, p = 0.0068, **
										HT = 34.12 ± 1.12				fWT v fHT, p = 0.1251, ns
									Female	WT = 33.66 ± 2.32
										HT = 39.48 ± 2.16
