# Supplementary material for: Age-differential sexual dimorphisms in CHD8-S62X-mutant mouse synapses and transcriptomes
Source: Front Mol Neurosci. 2023 Feb 16;16:1111388. doi: 10.3389/fnmol.2023.1111388 (PMC9978779; doi:10.3389/fnmol.2023.1111388)
Supplement: Supplementary file 2 [file Table_2.XLSX]

## Sheet: All-P0-whole brain-Male
Table S2. Raw RNA-Seq data from P0, P25, and P80 male and female Chd8+/S62X mice.
Gene Information			DESeq2 Results					Het			Wild
HGNC symbol	Mouse symbol	Ensemble ID	baseMean	log2FC	FC	p-value	adjusted p-value	P0-M-HT1	P0-M-HT2	P0-M-HT3	P0-M-WT1	P0-M-WT2	P0-M-WT3
CNPY1	Cnpy1	ENSMUSG00000044681	1251.39	5.04972	33.1221	3.51403e-24	5.7616e-20	3236.49	2151.94	1900.22	144.308	46.4607	28.9386
PCSK9	Pcsk9	ENSMUSG00000044254	491.659	2.42293	5.36258	1.44115e-20	1.18146e-16	811.083	632.288	1042.59	174.01	145.648	144.333
TCF7L2	Tcf7l2	ENSMUSG00000024985	3975.1	4.03803	16.4274	3.89039e-18	2.12623e-14	9950.15	9911.69	2620.07	466.367	613.756	288.565
PCP2	Pcp2	ENSMUSG00000004630	272.752	4.46146	22.0309	1.24406e-15	5.09942e-12	793.034	395.727	374.768	48.9803	13.9662	10.0395
PRR35	A930017K11Rik	ENSMUSG00000025727	155.267	4.85976	29.0358	1.15596e-14	3.79063e-11	341.647	255.979	302.819	24.8341	2.06131	4.26233
FIBCD1	Fibcd1	ENSMUSG00000026841	765.276	1.78536	3.44703	2.02678e-14	5.53852e-11	1230.45	1366.24	962.914	378.158	374.009	279.883
LHX9	Lhx9	ENSMUSG00000019230	1933.58	3.82215	14.1443	6.94025e-13	1.6256e-09	5062.25	4173.32	1600.3	403.575	279.631	82.4142
COL2A1	Col2a1	ENSMUSG00000022483	602.298	1.39151	14.1443	4.58876e-12	9.40466e-09	900.009	841.802	874.136	324.919	390.895	282.03
FGF19	Fgf15	ENSMUSG00000031073	180.608	2.31425	14.1443	1.1898e-11	1.90883e-08	403.261	196.246	302.664	60.654	62.5194	58.3068
POU4F3	Pou4f3	ENSMUSG00000024497	60.051	4.4426	14.1443	1.19625e-11	1.90883e-08	163.585	132.608	48.3226	7.24924	4.18163	4.3603
PDE1C	Pde1c	ENSMUSG00000004347	2331.37	1.72333	14.1443	1.28062e-11	1.90883e-08	4110.09	3173.37	3454.14	1430.76	819.371	1000.51
SP5	Sp5	ENSMUSG00000075304	309.651	2.62628	14.1443	4.57495e-11	6.25091e-08	690.156	537.059	372.136	69.9089	135.483	53.1642
CA8	Car8	ENSMUSG00000041261	1878.62	2.69997	14.1443	6.34468e-11	8.0021e-08	3868.52	2683.11	3217.31	884.805	269.722	348.238
NPHS1	Nphs1	ENSMUSG00000006649	72.1102	3.80658	14.1443	1.13871e-10	1.33359e-07	131.649	99.5865	172.059	14.8833	12.2604	2.22314
FGF3	Fgf3	ENSMUSG00000031074	206.881	2.61166	14.1443	1.91601e-10	2.09433e-07	436.347	191.019	438.54	77.8521	56.2084	41.3225
ARHGEF33	Arhgef33	ENSMUSG00000054901	308.682	3.35217	14.1443	7.98367e-10	8.18127e-07	618.79	449.571	618.619	115.862	25.8655	23.3831
KIRREL2	Kirrel2	ENSMUSG00000036915	133.507	3.64936	14.1443	5.60454e-09	5.40541e-06	307.51	191.584	242.51	44.2386	9.4397	5.76083
CALB1	Calb1	ENSMUSG00000028222	1348.5	1.11036	14.1443	9.59272e-09	8.7379e-06	2195.5	1590.51	1743.73	864.679	820.352	876.256
IRX6	Irx6	ENSMUSG00000031738	57.3512	4.78304	14.1443	2.05223e-08	1.77096e-05	156.72	130.896	44.2654	10.1804	0	2.04586
TSHZ3	Tshz3	ENSMUSG00000021217	1718.68	-1.72664	14.1443	2.51131e-08	2.05878e-05	565.186	622.04	1204.66	2416.67	2660.87	2842.63
KCNQ5	Kcnq5	ENSMUSG00000028033	1004.6	-1.10824	14.1443	4.17262e-08	3.25783e-05	642.319	621.699	645.792	1147.14	1326.57	1644.06
NHSL2	Nhsl2	ENSMUSG00000079481	262.027	1.72514	14.1443	4.61511e-08	3.43951e-05	466.928	434.568	306.583	164.016	105.593	94.4724
NDST3	Ndst3	ENSMUSG00000027977	1767.68	1.10261	14.1443	6.23378e-08	4.44387e-05	2883.08	2364.37	1989.32	1207.68	1046.39	1115.26
ZNF385C	Zfp385c	ENSMUSG00000014198	201.867	3.20746	14.1443	7.1804e-08	4.90541e-05	468.388	254.543	369.298	85.7958	17.1661	16.013
GPR88	Gpr88	ENSMUSG00000068696	787.604	-2.55139	14.1443	8.67055e-08	5.68649e-05	154.564	213.739	319.805	507.176	1345.06	2185.28
SHISA3	Shisa3	ENSMUSG00000050010	202.813	2.38891	14.1443	1.00328e-07	6.32683e-05	386.38	461.822	174.884	92.6203	40.4563	60.7178
NPY	Npy	ENSMUSG00000029819	1861.25	-2.5442	14.1443	1.33223e-07	8.09006e-05	654.741	504.442	475.149	969.828	3245.67	5317.67
INSM2	Insm2	ENSMUSG00000045440	62.4378	2.19419	14.1443	1.4679e-07	8.34288e-05	132.749	74.9755	99.7687	21.4169	25.9408	19.7761
TFAP2C	Tfap2c	ENSMUSG00000028640	70.2218	-3.95604	14.1443	1.47563e-07	8.34288e-05	9.8415	8.87912	7.22347	14.3862	196.028	184.973
NKX2-1	Nkx2-1	ENSMUSG00000001496	148.458	-4.23865	14.1443	1.62987e-07	8.90778e-05	14.3145	20.7663	10.0007	20.0893	471.767	353.811
FGF5	Fgf5	ENSMUSG00000029337	77.6307	2.20465	14.1443	3.61235e-07	0.000191058	185.563	92.0905	105.038	21.4688	31.9315	29.6927
ERMN	Ermn	ENSMUSG00000026830	33.6989	-2.60197	14.1443	4.42961e-07	0.000225178	10.7593	6.45118	11.1348	48.8594	56.168	68.821
DIO2	Dio2	ENSMUSG00000007682	227.604	-2.81114	14.1443	4.53213e-07	0.000225178	71.2709	49.4305	49.6125	99.9361	594.578	500.797
SOX5	Sox5	ENSMUSG00000041540	2301.29	-2.49401	14.1443	4.87413e-07	0.000235048	765.372	752.724	563.651	1027.21	4974.98	5723.79
BARHL2	Barhl2	ENSMUSG00000034384	411.956	1.76315	14.1443	6.94374e-07	0.000325284	811.729	769.508	328.218	186.513	183.734	192.037
RARB	Rarb	ENSMUSG00000017491	607.254	-1.9808	14.1443	8.04587e-07	0.00036023	170.629	231.232	334.061	482.49	1108.01	1317.1
ETV1	Etv1	ENSMUSG00000004151	1584.44	-1.30509	14.1443	8.1522e-07	0.00036023	887.569	1050.79	801.494	1665.19	2098.67	3002.95
NDST4	Ndst4	ENSMUSG00000027971	644.934	1.66893	14.1443	8.53804e-07	0.00036023	1301.95	933.995	708.414	442.06	252.262	230.921
MC4R	Mc4r	ENSMUSG00000047259	207.286	-2.14112	14.1443	8.76682e-07	0.00036023	51.5843	69.8026	107.91	177.099	358.889	478.429
DBX1	Dbx1	ENSMUSG00000030507	23.2017	3.60279	14.1443	8.78824e-07	0.00036023	54.3922	38.2959	35.9185	5.24939	1.04133	4.31317
PDE1A	Pde1a	ENSMUSG00000059173	852.654	-1.04775	14.1443	1.00277e-06	0.000401012	465.661	681.612	521.339	1063.93	1227.8	1155.58
NWD2	Nwd2	ENSMUSG00000090061	1715.58	-1.05219	14.1443	1.09362e-06	0.000426929	926.742	1140.91	1280.48	2149.37	2052.02	2743.95
KLF5	Klf5	ENSMUSG00000005148	235.022	-1.61992	14.1443	1.28015e-06	0.000488122	140.601	126.762	79.2234	254.17	367.202	442.173
HAS2	Has2	ENSMUSG00000022367	140.889	1.23752	14.1443	1.31837e-06	0.000491274	207.794	210.923	175.112	87.1237	79.8305	84.5539
FZD1	Fzd1	ENSMUSG00000044674	1209.34	1.22968	14.1443	1.40215e-06	0.000510881	2023.2	1819.94	1244.37	791.269	792.569	584.689
NPY1R	Npy1r	ENSMUSG00000036437	479.91	-1.0405	14.1443	1.48402e-06	0.000528955	264.615	358.925	318.701	719.603	576.304	641.313
MET	Met	ENSMUSG00000009376	420.17	-1.67967	14.1443	1.96967e-06	0.000687121	149	196.561	253.646	383.426	673.832	864.557
CNTNAP3	Cntnap3	ENSMUSG00000033063	319.887	-2.08769	14.1443	2.07503e-06	0.000708796	81.8869	153.679	129.97	230.275	577.367	746.145
INHBA	Inhba	ENSMUSG00000041324	109.526	-3.00445	14.1443	2.51513e-06	0.000841593	23.5094	15.7487	33.3092	43.8772	265.182	275.532
BCL6	Bcl6	ENSMUSG00000022508	408.645	-1.98574	14.1443	2.72674e-06	0.000894153	171.93	178.709	143.757	268.217	730.721	958.537
MLIP	Mlip	ENSMUSG00000032355	261.821	-3.01821	14.1443	3.06744e-06	0.000986151	50.4298	53.388	68.8498	67.9861	555.671	774.602
MEIS2	Meis2	ENSMUSG00000027210	11538.7	-0.977195	14.1443	3.29531e-06	0.00103561	7950.18	8121.91	7249.34	14521.1	12370.7	19019
EN2	En2	ENSMUSG00000039095	885.74	5.83423	14.1443	3.3476e-06	0.00103561	2426.31	1624.73	1171.8	82.228	6.08898	3.28245
NTSR1	Ntsr1	ENSMUSG00000027568	736.859	-2.26056	14.1443	3.8894e-06	0.00118094	201.904	283.352	278.037	352.747	1555.63	1749.48
SP8	Sp8	ENSMUSG00000048562	215.715	-2.88903	14.1443	4.08554e-06	0.00121794	27.7655	31.3556	94.043	107.957	453.799	579.372
FEZF1	Fezf1	ENSMUSG00000029697	43.8177	-6.54608	14.1443	4.6861e-06	0.00133229	0	1.07154	1.65498	2.03151	221.595	36.553
ZEB2	Zeb2	ENSMUSG00000026872	5989.74	-1.69239	14.1443	4.71291e-06	0.00133229	2785.28	3107.98	2598.99	4085.67	10984.6	12375.9
CYP26B1	Cyp26b1	ENSMUSG00000063415	3253.65	1.58438	14.1443	4.94454e-06	0.00137408	5655.4	3977.32	5007.21	2527.48	968.606	1385.88
ARHGDIB	Arhgdib	ENSMUSG00000030220	378.923	-1.545	14.1443	5.05673e-06	0.00138183	195.811	222.476	162.208	349.154	538.841	805.049
CARNMT1	Carnmt1	ENSMUSG00000024726	648.128	1.07201	14.1443	5.30022e-06	0.00142463	1079.3	859.546	696.966	464.148	409.785	379.019
CHD7	Chd7	ENSMUSG00000041235	4730.14	1.13481	14.1443	5.8009e-06	0.00153406	6916.78	6390.67	6193.55	3953.69	2761.85	2164.29
ADAMTSL2	Adamtsl2	ENSMUSG00000036040	268.611	-1.26405	14.1443	6.00472e-06	0.00156275	149.999	152.378	170.021	265.41	417.783	456.075
CCBE1	Ccbe1	ENSMUSG00000046318	689.51	-2.61587	14.1443	6.60979e-06	0.00166371	235.82	164.57	179.787	211.675	1706.26	1638.95
RORA	Rora	ENSMUSG00000032238	2086.04	1.39073	14.1443	6.62518e-06	0.00166371	3555.61	2819.02	2687.61	1711.14	833.644	909.224
GLI1	Gli1	ENSMUSG00000025407	438.965	1.21355	14.1443	6.69707e-06	0.00166371	764.018	468.723	607.409	294.913	286.216	212.511
MAN1C1	Man1c1	ENSMUSG00000037306	872.733	1.06937	14.1443	6.949e-06	0.00169126	1147.83	1029.96	1368.23	709.452	498.601	482.32
GCGR	Gcgr	ENSMUSG00000025127	20.7305	3.54383	14.1443	7.01424e-06	0.00169126	45.2739	26.0822	43.1646	6.28212	0.871817	2.70813
PAX6	Pax6	ENSMUSG00000027168	2565.2	1.20646	14.1443	7.29206e-06	0.00173276	4122.64	3476.13	3139.25	2143.28	1230.58	1279.3
ST18	St18	ENSMUSG00000033740	772.261	1.41544	14.1443	7.68843e-06	0.00180085	1500.74	1210.49	659.349	380.104	466.117	416.764
NKD1	Nkd1	ENSMUSG00000031661	1491.96	0.946521	14.1443	8.25605e-06	0.00190657	2227.69	1941.61	1724.78	1214.45	984.106	859.094
GLI2	Gli2	ENSMUSG00000048402	676.338	1.35058	14.1443	8.38881e-06	0.00191032	1294.01	909.869	709.802	488.251	358.316	297.783
FAM81A	Fam81a	ENSMUSG00000032224	642.13	-0.875997	14.1443	9.79148e-06	0.00219919	440.961	442.364	475.511	845.331	700.532	948.08
DLX6	Dlx6	ENSMUSG00000029754	414.27	-6.57888	14.1443	1.01114e-05	0.00224035	7.79494	10.3666	7.58166	6.42676	1124.85	1328.6
GDF10	Gdf10	ENSMUSG00000021943	1354.4	1.47555	14.1443	1.0323e-05	0.00224844	2542.86	1596.48	1837.62	901.463	407.259	840.716
CADPS2	Cadps2	ENSMUSG00000017978	1139.75	1.09942	14.1443	1.04221e-05	0.00224844	1662.11	1560.42	1440.49	971.27	581.261	622.929
EFNB2	Efnb2	ENSMUSG00000001300	3653	-1.86523	14.1443	1.16575e-05	0.00248228	1511.3	1712.43	1496.68	2016.1	7577.32	7604.14
PRDM13	Prdm13	ENSMUSG00000040478	77.103	2.96449	14.1443	1.29915e-05	0.00273088	129.968	131.718	148.956	39.7838	8.4075	3.78499
BHLHE23	Bhlhe23	ENSMUSG00000045493	34.785	2.51639	14.1443	1.41752e-05	0.00290522	68.2023	78.2566	31.3145	9.66993	10.3126	10.9543
DOK5	Dok5	ENSMUSG00000027560	1141.96	-1.56009	14.1443	1.69977e-05	0.00344066	483.865	610.931	640.195	858.038	1791.02	2467.73
PTF1A	Ptf1a	ENSMUSG00000026735	12.405	6.02876	14.1443	1.73873e-05	0.0034766	20.9544	20.5541	31.9053	0	1.01642	0
CLSTN2	Clstn2	ENSMUSG00000032452	3120.91	-0.970646	14.1443	1.91146e-05	0.00377593	1723.02	2232.4	2370.94	3280.09	4828.32	4290.69
COL19A1	Col19a1	ENSMUSG00000026141	223.455	-1.0655	14.1443	2.00635e-05	0.0039162	131.872	152.904	148.632	241.231	330.215	335.873
PRICKLE1	Prickle1	ENSMUSG00000036158	1157.26	-0.850367	14.1443	2.22204e-05	0.00428619	705.236	865.01	906.574	1297.89	1481.44	1687.41
CHRNB4	Chrnb4	ENSMUSG00000035200	177.746	2.67602	14.1443	2.37391e-05	0.00452589	434.608	285.938	201.934	105.934	20.48	17.5794
SPHK1	Sphk1	ENSMUSG00000061878	175.792	1.79316	14.1443	2.59967e-05	0.00489933	293.905	197.228	327.222	128.407	62.3124	45.6752
EGR3	Egr3	ENSMUSG00000033730	97.015	-3.31787	14.1443	2.69517e-05	0.0050216	21.0328	22.8807	9.3158	20.0079	172.773	336.08
LTK	Ltk	ENSMUSG00000027297	98.1294	1.48744	14.1443	2.83879e-05	0.00522975	132.865	136.303	165.089	71.7126	41.4472	41.3588
AVIL	Avil	ENSMUSG00000025432	95.8353	2.42422	14.1443	2.97135e-05	0.00540424	84.6561	86.2517	313.744	38.3318	23.9769	28.0514
RXFP1	Rxfp1	ENSMUSG00000034009	156.415	-2.13747	14.1443	2.99943e-05	0.00540424	60.6598	54.1292	58.9144	90.1965	243.112	431.479
PLXNA2	Plxna2	ENSMUSG00000026640	10755.3	-1.3551	14.1443	3.1031e-05	0.00553026	5632.38	6345.94	6157.82	8168.11	20812.5	17415.1
BOC	Boc	ENSMUSG00000022687	987.074	0.786347	14.1443	3.21862e-05	0.00567445	1429.34	1084.13	1235.11	667.431	755.007	751.42
CCK	Cck	ENSMUSG00000032532	593.245	-1.03052	14.1443	3.31405e-05	0.00578055	388.638	402.485	378.917	567.323	924.2	897.906
FOXP1	Foxp1	ENSMUSG00000030067	5902.39	-1.87589	14.1443	3.41706e-05	0.00589748	2372.86	3010.13	2200.07	3125.21	9751.01	14955.1
NEB	Neb	ENSMUSG00000026950	387.714	-1.52281	14.1443	3.54887e-05	0.00606117	206.547	196.761	197.381	288.43	803.52	633.647
EGR1	Egr1	ENSMUSG00000038418	637.909	-1.95043	14.1443	3.67889e-05	0.00621847	211.251	308.942	266.598	399.562	812.84	1828.26
LMO4	Lmo4	ENSMUSG00000028266	4825.76	-1.17147	14.1443	3.91889e-05	0.00655654	2661.32	3549.8	2691.71	4359.48	6944.73	8747.53
FOSL2	Fosl2	ENSMUSG00000029135	726.774	-1.92706	14.1443	4.2247e-05	0.00699678	235.006	359.385	313.571	376.2	1340.96	1735.52
VCAN	Vcan	ENSMUSG00000021614	7662.91	-1.04262	14.1443	4.37094e-05	0.0071227	5586.62	4420.39	5018.04	7027.56	11487.2	12437.7
ZFHX3	Zfhx3	ENSMUSG00000038872	3258.04	1.33679	14.1443	4.38761e-05	0.0071227	5753.12	5007.78	3243.01	2681.53	1366.43	1496.36
SEMA3C	Sema3c	ENSMUSG00000028780	1489.28	-0.786105	14.1443	4.79472e-05	0.00770728	985.015	1121.38	1173.33	2022.69	2064.1	1569.15
LGALS7B	Lgals7	ENSMUSG00000053522	56.251	1.52019	14.1443	5.18861e-05	0.00825946	77.7939	74.0902	98.36	31.4341	29.5435	26.2846
MYO5B	Myo5b	ENSMUSG00000025885	987.461	-1.50435	14.1443	5.29234e-05	0.00832339	646.714	596.826	302.036	923.142	1425.77	2030.28
USP43	Usp43	ENSMUSG00000020905	324.981	-2.59084	14.1443	5.35497e-05	0.00832339	84.7509	85.8524	106.714	75.6269	797.932	799.012
FAM163B	Fam163b	ENSMUSG00000009216	1282.04	-1.04114	14.1443	5.38106e-05	0.00832339	766.167	960.842	788.869	1299.14	1602.87	2274.35
MAP3K1	Map3k1	ENSMUSG00000021754	1807.99	0.754422	14.1443	5.55019e-05	0.00850476	2548.82	2128.96	2133.83	1519.28	1174.21	1342.86
GSX2	Gsx2	ENSMUSG00000035946	21.0846	-5.4591	14.1443	7.0871e-05	0.0106261	0	1.25407	1.51798	2.02536	56.063	65.6475
CPNE2	Cpne2	ENSMUSG00000034361	1214.75	-0.879545	14.1443	7.09423e-05	0.0106261	840.316	1014.35	713.469	1306.36	1692.25	1721.74
NHLRC4	Nhlrc4	ENSMUSG00000090113	18.1733	4.37957	14.1443	7.129e-05	0.0106261	47.9321	21.8367	33.85	5.42085	0	0
SLC44A5	Slc44a5	ENSMUSG00000028360	1341.99	0.697593	14.1443	7.4368e-05	0.0108969	1830.16	1675.05	1475.74	976.081	1118.08	976.832
SCUBE2	Scube2	ENSMUSG00000007279	198.119	1.6531	14.1443	7.4436e-05	0.0108969	351.36	290.81	259.79	158.571	75.9123	52.2692
NEUROD1	Neurod1	ENSMUSG00000034701	2207.68	1.07531	14.1443	7.55816e-05	0.0109329	3666.99	2899.62	2416.75	1880.94	1281.84	1099.93
PLXNA4	Plxna4	ENSMUSG00000029765	7899.53	-1.29858	14.1443	7.60152e-05	0.0109329	3360.53	4547.4	5790.62	6596.2	14119.4	12983
SH3RF3	Sh3rf3	ENSMUSG00000037990	1884.08	-1.81038	14.1443	7.75803e-05	0.0110609	754.431	1013.19	740.452	932.221	3977.55	3886.63
STXBP2	Stxbp2	ENSMUSG00000004626	1336.07	-1.12868	14.1443	7.8559e-05	0.0111039	801.306	891.167	823.277	1123.96	2200.71	2176.01
SPSB4	Spsb4	ENSMUSG00000046997	575.94	0.864456	14.1443	8.63475e-05	0.0119005	814.719	667.589	747.392	488.757	339.911	397.271
NTS	Nts	ENSMUSG00000019890	505.812	-1.59309	14.1443	8.65335e-05	0.0119005	225.539	313.142	217.065	333.779	923.557	1021.79
KCNJ2	Kcnj2	ENSMUSG00000041695	372.687	-1.24842	14.1443	8.819e-05	0.0119005	199.492	252.111	210.853	317.66	598.189	657.816
DHRS3	Dhrs3	ENSMUSG00000066026	518.37	0.835973	14.1443	8.85501e-05	0.0119005	782.551	658.548	552.689	374.906	389.649	351.88
PPP1R1B	Ppp1r1b	ENSMUSG00000061718	1142.76	-3.69568	14.1443	9.31219e-05	0.0124132	300.254	106.606	84.6952	417.31	2325.74	3621.97
MYC	Myc	ENSMUSG00000022346	1362.86	-1.02979	14.1443	9.39044e-05	0.0124166	887.9	963.977	836.609	1248.69	1879.49	2360.5
NCKAP5	Nckap5	ENSMUSG00000049690	1226.97	-1.54031	14.1443	9.55534e-05	0.0124537	410.812	959.848	515.496	1042.58	2407.67	2025.4
CFAP100	Cfap100	ENSMUSG00000048794	291.067	0.797667	14.1443	9.57044e-05	0.0124537	350.662	393.769	364.067	205.528	234.749	197.623
MICAL2	Mical2	ENSMUSG00000038244	1823.37	-1.50932	14.1443	0.000101811	0.0131441	766.165	1057.37	1020.16	1171.24	3576.7	3348.61
OBSCN	Obscn	ENSMUSG00000061462	402.78	0.805738	14.1443	0.000105095	0.0134576	483.497	514.927	538.855	343.221	261.297	274.884
NETO1	Neto1	ENSMUSG00000050321	1868.66	-0.841484	14.1443	0.000105881	0.0134576	1134.53	1434.63	1446.47	2195.67	2077.32	2923.36
UBE2QL1	Ube2ql1	ENSMUSG00000052981	6780.61	-0.71264	14.1443	0.000108058	0.0136286	4768.22	5578.15	5071.39	7183.8	8364.28	9717.81
ANKRD63	Ankrd63	ENSMUSG00000078137	39.9697	-3.66609	14.1443	0.000111005	0.0138584	6.92326	7.79384	2.99877	6.35554	67.8465	147.9
ST3GAL1	St3gal1	ENSMUSG00000013846	1199.05	-1.41022	14.1443	0.000111571	0.0138584	648.617	728.065	590.283	822.915	2354.81	2049.61
FOSB	Fosb	ENSMUSG00000003545	82.8758	-2.76344	14.1443	0.000112965	0.0139262	12.5327	36.948	14.6417	39.143	106.434	287.555
SCN5A	Scn5a	ENSMUSG00000032511	188.687	-1.56314	14.1443	0.000116691	0.0142781	77.4911	104.48	104.273	143.765	406.616	295.496
CLDN20	Cldn20	ENSMUSG00000091530	49.259	-2.83021	14.1443	0.000119025	0.0144296	8.81173	10.7467	16.6828	17.1471	109.108	133.058
ASPM	Aspm	ENSMUSG00000033952	650.209	0.910079	14.1443	0.000119689	0.0144296	1066.48	798.112	682.108	487.615	456.699	410.241
KIF14	Kif14	ENSMUSG00000041498	185.315	1.45282	14.1443	0.00012493	0.0149514	418.734	193.249	203.141	110.726	104.743	81.2988
GNG7	Gng7	ENSMUSG00000048240	2277.4	-1.93955	14.1443	0.000127112	0.0151024	808.647	977.984	1038.87	912.717	4133.87	5792.29
GLCE	Glce	ENSMUSG00000032252	1537.97	0.551697	14.1443	0.000132466	0.0156253	1833.56	1770.59	1881.35	1287.35	1263.56	1191.41
DYNC1I1	Dync1i1	ENSMUSG00000029757	2893.97	-1.48212	14.1443	0.000137557	0.0161099	1217.93	1569.2	1789.71	1866.9	4982.04	5938.06
FOS	Fos	ENSMUSG00000021250	215.929	-1.32561	14.1443	0.000138977	0.0161608	80.2215	116.275	172.097	279.848	261.93	385.203
HSPB3	Hspb3	ENSMUSG00000051456	24.5182	-4.35441	14.1443	0.000141219	0.0163059	1.91024	4.23462	0.840403	2.9855	48.7829	88.3554
PLSCR1	Plscr1	ENSMUSG00000032369	103.039	1.261	14.1443	0.000146709	0.0167662	117.566	146.723	172.368	72.0257	62.4948	47.0562
CAPN11	Capn11	ENSMUSG00000058626	69.8799	-3.93612	14.1443	0.000147251	0.0167662	7.74315	7.55049	10.3567	2.0272	277.248	114.354
HTR1F	Htr1f	ENSMUSG00000050783	32.2078	-2.31692	14.1443	0.000150456	0.0167677	8.75122	9.68133	13.678	25.1069	64.6177	71.4115
ANO3	Ano3	ENSMUSG00000074968	208.556	-1.45422	14.1443	0.000151142	0.0167677	108.237	87.2026	138.582	189.475	271.202	456.638
TCF24	Tcf24	ENSMUSG00000099032	74.1206	2.69908	14.1443	0.000151289	0.0167677	88.8794	189.384	106.253	45.8845	6.47521	7.84793
NECAB1	Necab1	ENSMUSG00000040536	2428.84	-1.04891	14.1443	0.000151355	0.0167677	1458.37	1837.79	1452.64	2593.16	2633.93	4597.16
RPRML	Rprml	ENSMUSG00000046215	112.646	-2.52875	14.1443	0.000160987	0.0177151	25.0981	37.0248	37.6886	31.9694	230.713	313.382
CENPF	Cenpf	ENSMUSG00000026605	1130.74	0.943884	14.1443	0.000164674	0.0179488	1631.46	1790.1	1043.41	704.045	796.831	818.591
NHLH1	Nhlh1	ENSMUSG00000051251	248.8	2.33273	14.1443	0.000165301	0.0179488	487.811	350.999	406.913	180.755	45.6288	20.6939
NEUROD6	Neurod6	ENSMUSG00000037984	5239.5	-3.32596	14.1443	0.000167424	0.0180597	957.521	1140.74	752.446	1358.01	13475.4	13752.9
VIM	Vim	ENSMUSG00000026728	8336.17	0.789604	14.1443	0.000173784	0.0186233	10192.5	8873.96	12619.6	6793.77	6359.75	5177.36
LEF1	Lef1	ENSMUSG00000027985	598.411	2.23101	14.1443	0.000178939	0.0190512	1326.82	1441.24	192.181	295.499	208.925	125.8
ADGRG6	Adgrg6	ENSMUSG00000039116	284.713	1.44547	14.1443	0.00018089	0.0191346	478.842	343.475	427.469	249.079	101.662	107.753
ZAN	Zan	ENSMUSG00000079173	118.296	1.89156	14.1443	0.000182484	0.0191796	240.346	231.897	87.3751	77.1045	42.2168	30.8359
UHRF1	Uhrf1	ENSMUSG00000001228	900.635	0.851593	14.1443	0.000184355	0.0192528	1191.37	1080.59	1204.67	509.855	808.101	609.223
STK26	Stk26	ENSMUSG00000031112	106.251	-1.70583	14.1443	0.000189185	0.0196321	45.7802	41.8694	61.4181	81.2137	161.106	246.117
RBM24	Rbm24	ENSMUSG00000038132	509.824	-1.84692	14.1443	0.00019569	0.0200075	244.152	247.868	173.513	230.825	1056.26	1106.33
FBXW7	Fbxw7	ENSMUSG00000028086	3056.55	-0.76493	14.1443	0.000195859	0.0200075	2226.67	2501.62	2066.14	3160.77	3786.51	4597.6
KCNJ6	Kcnj6	ENSMUSG00000043301	342.668	1.18339	14.1443	0.000196463	0.0200075	466.922	476.692	484.085	311.116	151.993	165.204
TMEM254	Tmem254c	ENSMUSG00000072680	566.969	1.52536	14.1443	0.000198488	0.0200889	888.793	443.002	1192.65	194.472	421.499	261.397
MAML3	Maml3	ENSMUSG00000061143	1320.57	0.610817	14.1443	0.000210112	0.0211349	1657.56	1704.97	1426.07	1073.3	990.692	1070.84
SFRP1	Sfrp1	ENSMUSG00000031548	2674.84	-0.84939	14.1443	0.000214305	0.0214253	2020.52	1897.87	1809.91	2496.04	4047.25	3777.46
SLC26A7	Slc26a7	ENSMUSG00000040569	240.855	-1.18557	14.1443	0.000215767	0.0214407	119.906	173.499	148.125	344.136	434.492	224.972
PLXNA1	Plxna1	ENSMUSG00000030084	12409.1	0.644149	14.1443	0.000219093	0.0215305	15782.4	16935.4	12685.8	9688.61	9411.45	9950.85
FLRT2	Flrt2	ENSMUSG00000047414	2702.7	-0.818178	14.1443	0.000219297	0.0215305	2014.71	2186.43	1668.1	2735.93	4089.84	3521.18
MKX	Mkx	ENSMUSG00000061013	89.5678	-1.26595	14.1443	0.000221845	0.021651	54.8253	42.7006	59.798	98.1888	138.391	143.503
EGR4	Egr4	ENSMUSG00000071341	34.2293	-3.71013	14.1443	0.000227453	0.0219385	6.14765	2.40611	5.85099	3.63688	67.9523	119.382
TMEM108	Tmem108	ENSMUSG00000042757	1194.11	-1.24648	14.1443	0.000227466	0.0219385	839.5	719.209	565.865	963.841	1700.57	2375.64
RASGRP1	Rasgrp1	ENSMUSG00000027347	633.435	-1.82183	14.1443	0.00023093	0.0220771	281.618	295.505	260.917	282.813	1077.39	1602.37
WNT3	Wnt3	ENSMUSG00000000125	284.674	1.21201	14.1443	0.000232633	0.0220771	402.639	397.419	393.085	257.344	119.298	138.262
SATB2	Satb2	ENSMUSG00000038331	2905.84	-4.53095	14.1443	0.000233792	0.0220771	328.198	243.932	150.818	198.958	6786.64	9726.5
NR3C2	Nr3c2	ENSMUSG00000031618	340.974	-1.25362	14.1443	0.000235403	0.0220771	197.095	180.294	226.59	290.575	689.091	462.196
ASIC4	Asic4	ENSMUSG00000033007	981.72	1.59739	14.1443	0.000235636	0.0220771	1439.4	1866.81	1121.15	875.784	307.714	279.47
TNR	Tnr	ENSMUSG00000015829	4665.52	-1.01536	14.1443	0.000248568	0.0231564	2312.88	3734.53	3217.57	4489.36	6416.49	7822.29
RASGEF1C	Rasgef1c	ENSMUSG00000020374	880.325	0.693354	14.1443	0.000254816	0.0236043	1111.6	1019.94	1131.63	780.879	648.707	589.193
ECT2	Ect2	ENSMUSG00000027699	269.501	0.936869	14.1443	0.0002576	0.0236695	401.971	309.081	351.046	216.664	193.478	144.767
CDH22	Cdh22	ENSMUSG00000053166	986.33	1.02455	14.1443	0.000258407	0.0236695	1262.01	1389.2	1316.17	911.705	456.233	582.66
GABRA5	Gabra5	ENSMUSG00000055078	2923.45	-0.800331	14.1443	0.00027095	0.0246806	1693.38	2254.39	2450.19	4173.94	3122.32	3846.49
HTR3A	Htr3a	ENSMUSG00000032269	127.953	-2.16721	14.1443	0.000283602	0.0255965	25.5139	37.2699	76.5105	66.9944	257.641	303.786
NDRG1	Ndrg1	ENSMUSG00000005125	1812.1	-1.16743	14.1443	0.000284128	0.0255965	928.687	1322.57	1098.16	1449.21	2711.81	3362.18
RGS16	Rgs16	ENSMUSG00000026475	446.515	-1.27729	14.1443	0.000290568	0.0260337	244.579	275.151	262.671	327.794	726.55	842.345
SLC6A3	Slc6a3	ENSMUSG00000021609	86.4731	3.1123	14.1443	0.000293572	0.0261598	53.2863	388.348	23.5241	24.1588	13.8888	15.6325
KCNH3	Kcnh3	ENSMUSG00000037579	277.415	-2.34239	14.1443	0.000301377	0.0267102	52.1138	108.975	113.004	74.4329	574.802	741.164
NPAS2	Npas2	ENSMUSG00000026077	346.649	-1.60857	14.1443	0.000320946	0.0282916	162.491	184.598	166.412	240.668	407.109	918.616
JUNB	Junb	ENSMUSG00000052837	118.311	-1.59422	14.1443	0.000325654	0.0285531	58.3184	43.5814	74.2934	91.4456	187.424	254.802
PLEKHO2	Plekho2	ENSMUSG00000050721	379.255	0.998413	14.1443	0.000332719	0.0288877	575.16	446.694	494.775	330.963	243.751	184.184
ARL4D	Arl4d	ENSMUSG00000034936	233.122	-2.03254	14.1443	0.000332994	0.0288877	83.4793	99.6529	91.6288	82.1539	503.627	538.19
KHDRBS3	Khdrbs3	ENSMUSG00000022332	3494.81	-1.39465	14.1443	0.000347773	0.030011	1695.02	2369.24	1713.67	2237.09	5594.84	7359.02
ZFPM2	Zfpm2	ENSMUSG00000022306	1452.7	0.961128	14.1443	0.000355878	0.0305496	1850.84	2563.16	1345	977.417	1090.93	888.852
ESPL1	Espl1	ENSMUSG00000058290	372.131	0.759843	14.1443	0.000359037	0.0306603	499.846	387.267	516.102	271.216	272.85	285.507
SNX7	Snx7	ENSMUSG00000028007	344.31	-1.28456	14.1443	0.000369008	0.0310346	210.715	215.304	175.304	264.12	507.664	692.753
KCNG1	Kcng1	ENSMUSG00000074575	311.364	-2.08765	14.1443	0.00037021	0.0310346	135.916	136.04	83.9108	105.796	565.56	840.964
MEDAG	Medag	ENSMUSG00000029659	185.832	1.27742	14.1443	0.000370916	0.0310346	263.186	229.641	296.651	164.148	73.7746	87.5941
RSPO3	Rspo3	ENSMUSG00000019880	111.184	-1.431	14.1443	0.000370992	0.0310346	54.7285	60.3569	65.2617	104.509	246.57	135.675
ITGA7	Itga7	ENSMUSG00000025348	501.306	1.19225	14.1443	0.000381694	0.0317678	601.235	605.269	885.453	423.267	188.381	304.23
EDAR	Edar	ENSMUSG00000003227	35.4119	-2.12459	14.1443	0.000389471	0.0322495	21.5331	9.82031	8.41055	34.0581	60.8704	77.7789
MPPED1	Mpped1	ENSMUSG00000041708	8986.49	-3.96776	14.1443	0.000391416	0.0322495	1155.53	1264.63	818.989	924.935	23472.8	26282.1
RPRM	Rprm	ENSMUSG00000075334	2228	-1.24179	14.1443	0.000400545	0.0328367	1127.11	1415.24	1430.34	1541.48	3830.63	4023.2
GRP	Grp	ENSMUSG00000024517	183.902	-1.3198	14.1443	0.000409087	0.0333701	75.8225	147.926	92.3512	176.981	272.907	337.428
CACNG5	Cacng5	ENSMUSG00000040373	811.097	0.821348	14.1443	0.000411859	0.0334299	1127.22	1011.94	968.819	683.678	436.078	638.856
DLGAP1	Dlgap1	ENSMUSG00000003279	4024.98	-0.587887	14.1443	0.000418155	0.0337737	2954.69	3390.35	3303.07	4432.23	4640.62	5428.89
CPNE9	Cpne9	ENSMUSG00000030270	364.899	2.31211	14.1443	0.000422682	0.033972	702.738	593.536	526.091	289.672	36.8592	40.4985
DLX2	Dlx2	ENSMUSG00000023391	717.429	-6.03919	14.1443	0.000440296	0.0351847	23.8831	33.4151	7.11786	2.95427	1995.15	2242.06
DLX1	Dlx1	ENSMUSG00000041911	2818.57	-5.83316	14.1443	0.000442062	0.0351847	70.1197	209.007	12.5549	48.3212	7519.81	9051.64
NKX2-3	Nkx2-3	ENSMUSG00000044220	15.3778	-6.49168	14.1443	0.000449429	0.0355983	0	0	0.79255	0	37.6351	53.8391
SCUBE1	Scube1	ENSMUSG00000016763	2806.84	-1.7742	14.1443	0.000460337	0.0362869	1316.88	1375.99	1117.04	1058.28	5387.81	6585.05
INF2	Inf2	ENSMUSG00000037679	710.937	-1.29424	14.1443	0.000463659	0.0363739	390.776	373.62	470.859	481.626	1202.74	1346
EN1	En1	ENSMUSG00000058665	504.866	4.64956	14.1443	0.000479165	0.0374114	1273.89	1102.27	537.016	105.246	3.12399	7.64813
TGFA	Tgfa	ENSMUSG00000029999	2005.5	-1.33949	14.1443	0.00048783	0.0379074	919.196	955.029	1533.55	1503.15	2758.75	4363.33
RTN4RL2	Rtn4rl2	ENSMUSG00000050896	396.923	-1.55266	14.1443	0.000509241	0.0391996	158.364	254.751	192.735	226.181	780.769	768.737
CNIH3	Cnih3	ENSMUSG00000026514	969.663	-1.69866	14.1443	0.000514706	0.0394351	431.424	479.662	459.036	406.391	1833.88	2207.59
TBC1D4	Tbc1d4	ENSMUSG00000033083	918.984	0.683597	14.1443	0.00053999	0.0409949	1216	1035.24	1147.05	815.384	701.511	598.717
SLC8A1	Slc8a1	ENSMUSG00000054640	2646.95	-0.487853	14.1443	0.000541422	0.0409949	2069.08	2280.09	2261.71	3140.7	3124.77	3005.38
TTC22	Ttc22	ENSMUSG00000034919	74.3304	1.52421	14.1443	0.000542565	0.0409949	132.584	121.568	76.865	56.8086	26.9524	31.2039
PTK2B	Ptk2b	ENSMUSG00000059456	644.374	-3.19462	14.1443	0.000551562	0.0414835	105.733	163.572	111.504	154.388	1302.07	2028.97
ADAMTS19	Adamts19	ENSMUSG00000053441	159.353	1.22856	14.1443	0.000556646	0.0416748	311.662	178.512	180.154	122.916	77.7027	85.1708
ADORA2A	Adora2a	ENSMUSG00000020178	287.017	-1.95535	14.1443	0.000577202	0.0430173	107.814	115.461	129.66	101.7	485.263	782.204
KLF9	Klf9	ENSMUSG00000033863	762.126	-0.984054	14.1443	0.000596285	0.0442384	348.569	561.564	624.967	806.177	1018.26	1213.22
PTPRD	Ptprd	ENSMUSG00000028399	13066.3	-0.727958	14.1443	0.00060054	0.0443534	9207.16	10987.7	9318.68	12712.5	19237	16934.4
DRD1	Drd1	ENSMUSG00000021478	170.315	-2.5498	14.1443	0.000618514	0.045476	44.5138	68.8683	35.8707	27.7939	319.953	524.892
EPHA3	Epha3	ENSMUSG00000052504	1130.86	-1.26523	14.1443	0.000630787	0.0461713	717.648	582.552	693.009	741.815	1880.45	2169.71
KCNIP2	Kcnip2	ENSMUSG00000025221	602.473	-1.29827	14.1443	0.000643046	0.0468595	232.531	302.436	509.15	528.783	872.827	1169.11
MMP17	Mmp17	ENSMUSG00000029436	1873.52	-1.43668	14.1443	0.00064848	0.0470464	812.826	1138.67	1080.93	1048.77	3171.41	3988.5
EXO1	Exo1	ENSMUSG00000039748	269.875	1.02072	14.1443	0.000667654	0.048224	421.588	247.373	415.231	146.384	187.099	201.575
AP1S2	Ap1s2	ENSMUSG00000031367	2627.95	-0.571119	14.1443	0.000672142	0.0483352	1931.94	2353.79	2058.29	3363.73	2878.51	3181.4
TLE6	Tle6	ENSMUSG00000034758	85.6747	1.15872	14.1443	0.000679907	0.0486295	111.508	146.1	97.9705	62.3134	50.682	45.4746
DLX5	Dlx5	ENSMUSG00000029755	378.489	-6.07986	14.1443	0.000689871	0.0486738	8.39917	23.071	1.69623	2.23058	939.653	1295.88
CCNF	Ccnf	ENSMUSG00000072082	307.297	0.831178	14.1443	0.000691693	0.0486738	471.444	360.653	348.482	238.818	239.738	184.65
PLXND1	Plxnd1	ENSMUSG00000030123	4455.8	-1.50648	14.1443	0.000704929	0.0493933	2035.81	2150.33	2773.63	2241.52	7511.88	10021.6
ITGB3BP	Itgb3bp	ENSMUSG00000028549	161.025	0.989266	14.1443	0.000708655	0.049443	224.85	239.257	178.234	107.566	84.1212	132.125
RBFOX1	Rbfox1	ENSMUSG00000008658	6973.28	-0.494278	14.1443	0.000718703	0.0499316	5330.84	6309.12	5731.25	8055.23	8270.03	8143.2
EPHA4	Epha4	ENSMUSG00000026235	4446.77	-0.927517	14.1443	0.000736482	0.0507115	2829.67	3155.94	3208.02	3654.45	7162.45	6670.12
TSHR	Tshr	ENSMUSG00000020963	74.0775	-1.9696	14.1443	0.000740057	0.0507115	18.874	37.5191	33.9998	42.092	121.111	190.869
TBR1	Tbr1	ENSMUSG00000035033	2681.76	-4.79731	14.1443	0.0007423	0.0507115	237.232	215.608	105.79	60.1483	7276.95	8194.81
KIF2C	Kif2c	ENSMUSG00000028678	294.034	0.908912	14.1443	0.000750242	0.0510414	493.689	341.756	315.79	177.63	228.839	206.501
ASB15	Asb15	ENSMUSG00000029685	20.543	2.67798	14.1443	0.000755445	0.051183	59.0682	26.7977	21.6104	8.93687	1.88283	4.9619
ETS2	Ets2	ENSMUSG00000022895	1019.95	-0.544577	14.1443	0.000767027	0.0515417	875.193	830.756	783.467	1131.86	1198.54	1299.87
CDKL5	Cdkl5	ENSMUSG00000031292	637.803	-0.936213	14.1443	0.000778351	0.0520892	422.442	448.838	441.781	569.178	824.103	1120.47
ARPP21	Arpp21	ENSMUSG00000032503	3791.23	-1.44235	14.1443	0.000795333	0.0530093	1883.05	1907.62	2327.58	1981.1	6326.15	8321.85
PITX1	Pitx1	ENSMUSG00000021506	12.9264	3.45898	14.1443	0.000813106	0.0539744	35.3356	26.3438	8.38345	2.20835	3.86581	1.42159
GRIN2C	Grin2c	ENSMUSG00000020734	239.298	0.910165	14.1443	0.000866469	0.0570584	290.921	315.973	329.938	185.276	117.953	195.723
HOMER1	Homer1	ENSMUSG00000007617	1649.84	-0.839672	14.1443	0.000866525	0.0570584	1133.24	1131.15	1283.62	1451.78	2356.4	2542.84
BCL11A	Bcl11a	ENSMUSG00000000861	6103.23	-1.33862	14.1443	0.000874086	0.0571887	3859.14	3724.43	2793.21	3559.27	10160.8	12522.5
NHLH2	Nhlh2	ENSMUSG00000048540	693.948	1.50741	14.1443	0.000877092	0.0571887	1207.8	980.966	891.874	640.46	295.569	147.017
TIAM2	Tiam2	ENSMUSG00000023800	1592.81	-2.88165	14.1443	0.000878968	0.0571887	372.537	406.695	362.592	408.084	3929.2	4077.76
EPHX4	Ephx4	ENSMUSG00000033805	85.8141	-1.53681	14.1443	0.000896329	0.0579897	36.0469	36.8832	58.6124	69.069	127.539	186.734
PRR18	Prr18	ENSMUSG00000055945	1121.71	0.526821	14.1443	0.000898352	0.0579897	1355.15	1282.98	1334.5	1004	867.819	885.804
BHLHE40	Bhlhe40	ENSMUSG00000030103	556.42	-1.07994	14.1443	0.000932033	0.0598492	377.317	344.493	350.115	423.683	846.994	995.921
EIF1B	Eif1b	ENSMUSG00000006941	3619.22	-1.23824	14.1443	0.000935112	0.0598492	2344.55	2220.28	1899.88	2272.26	5870.14	7108.22
PLK2	Plk2	ENSMUSG00000021701	4385.33	-1.37564	14.1443	0.000938109	0.0598492	2445.6	2673.1	2200.74	2353.91	7581.35	9057.25
CORT	Cort	ENSMUSG00000028971	30.0833	-2.21694	14.1443	0.00096716	0.0614634	7.83177	12.1549	11.9594	18.1378	55.9562	74.4595
RLBP1	Rlbp1	ENSMUSG00000039194	820.057	-1.58515	14.1443	0.000987788	0.0624746	392.974	315.71	520.851	382.15	1505.23	1803.43
FST	Fst	ENSMUSG00000021765	169.672	-1.74573	14.1443	0.000990693	0.0624746	91.6551	61.2041	80.804	77.5443	319.936	386.887
SLA	Sla	ENSMUSG00000022372	1964.52	-3.66864	14.1443	0.00100194	0.0629418	303.58	299.507	256.263	195.852	4959.82	5772.11
GABRD	Gabrd	ENSMUSG00000029054	48.6634	-2.72638	14.1443	0.00104247	0.06499	15.9967	7.95848	14.5397	9.59103	98.6773	145.217
SLF1	Slf1	ENSMUSG00000021597	875.974	-1.00139	14.1443	0.00106009	0.0658057	549.91	592.324	607.417	679.71	1460.61	1365.88
LHX6	Lhx6	ENSMUSG00000026890	1544.59	-3.87924	14.1443	0.00106603	0.0658057	137.935	321.151	130.699	144.76	4475.07	4057.95
NIN	Nin	ENSMUSG00000021068	3697.52	-1.50318	14.1443	0.0010676	0.0658057	2022.78	2013.9	1748.76	1661.83	8030.93	6706.92
STAG3	Stag3	ENSMUSG00000036928	935.386	1.01417	14.1443	0.00109505	0.0672453	1570.43	1303.34	881.263	845.634	517.832	493.811
DNAH12	Dnah12	ENSMUSG00000021879	51.8368	1.48864	14.1443	0.00110551	0.0676342	78.6964	81.0211	69.8797	34.882	32.5357	14.0057
GABRG3	Gabrg3	ENSMUSG00000055026	1233.7	-0.674903	14.1443	0.00110993	0.067652	765.865	1074.59	1010.35	1684.52	1471.53	1395.33
PAX7	Pax7	ENSMUSG00000028736	348.681	7.24319	14.1443	0.00112489	0.06831	932.659	1088.92	56.844	13.6591	0	0
PRDM16	Prdm16	ENSMUSG00000039410	786.208	-0.743795	14.1443	0.00113312	0.0684576	663.409	554.17	546.53	759.022	1115.82	1078.3
TPRN	Tprn	ENSMUSG00000048707	591.093	0.72054	14.1443	0.00113567	0.0684576	794.621	625.683	786.237	518.518	448.436	373.063
FAM49A	Fam49a	ENSMUSG00000020589	7408.04	-1.22569	14.1443	0.00114717	0.0686878	4488.32	4830.21	3994.66	4498.35	12533.8	14102.9
SLC17A7	Slc17a7	ENSMUSG00000070570	1341.92	-3.34399	14.1443	0.00114787	0.0686878	138.717	250.873	332.157	275.131	2173	4881.66
CAMKV	Camkv	ENSMUSG00000032936	5683.98	-1.4313	14.1443	0.00118349	0.0705616	2804.54	3612.77	2807.91	2784.3	10067.5	12026.8
ARAP1	Arap1	ENSMUSG00000032812	597.4	0.991311	14.1443	0.00121085	0.0719316	848.677	752.47	782.652	584.451	274.761	341.386
RBP1	Rbp1	ENSMUSG00000046402	1122.17	-0.62118	14.1443	0.00122404	0.0724524	941.738	839.524	871.683	1609.8	1232.12	1238.14
INSC	Insc	ENSMUSG00000048782	52.165	2.26914	14.1443	0.00123599	0.0728968	90.0062	62.834	106.387	38.2047	4.03602	11.5221
ZPLD1	Zpld1	ENSMUSG00000064310	32.3045	-2.88855	14.1443	0.00124138	0.0729522	8.09774	5.56103	9.26862	20.6318	14.8892	135.378
MDFI	Mdfi	ENSMUSG00000032717	103.755	1.037	14.1443	0.00125043	0.0730692	139.088	117.873	161.255	56.5827	62.6124	85.1178
SEMA6A	Sema6a	ENSMUSG00000019647	5636.56	0.851246	14.1443	0.0012568	0.0730692	8295.94	8056.67	5406.57	5192.99	3302.32	3564.87
ATP6AP1L	Atp6ap1l	ENSMUSG00000078958	42.9697	-3.65205	14.1443	0.00126116	0.0730692	10.96	1.40462	6.45807	2.64867	45.5496	190.797
ARX	Arx	ENSMUSG00000035277	1076.21	-4.9669	14.1443	0.0012612	0.0730692	67.0681	120.314	12.8985	26.2417	3046.37	3184.38
EPHA7	Epha7	ENSMUSG00000028289	2797.46	-0.621123	14.1443	0.00127352	0.0734172	1962.54	2328.95	2321.05	2803.41	3705.2	3663.61
FAM160A1	Fam160a1	ENSMUSG00000051000	104.114	-1.22588	14.1443	0.00127616	0.0734172	62.2156	74.6713	50.5383	105.678	125.272	206.311
KCNV1	Kcnv1	ENSMUSG00000022342	300.863	-1.11443	14.1443	0.00131168	0.0751969	190.716	199.949	179.705	249.693	376.755	608.358
PIP4K2A	Pip4k2a	ENSMUSG00000026737	1209.36	-0.680512	14.1443	0.00131764	0.0752753	1013.31	935.541	839.192	1234.99	1437.68	1795.48
ALDH1L1	Aldh1l1	ENSMUSG00000030088	3734.78	0.774663	14.1443	0.00132966	0.0756985	4711.17	4268.88	5162.06	3629.7	2157.22	2479.67
PTPRK	Ptprk	ENSMUSG00000019889	4423.34	-1.23276	14.1443	0.00134334	0.0762123	2669.51	3157.8	2094.99	2737.76	8003.47	7876.53
TEAD2	Tead2	ENSMUSG00000030796	1241.03	0.713039	14.1443	0.00135426	0.0763801	1754.1	1264.11	1606.17	796.177	1107.23	918.387
HIVEP2	Hivep2	ENSMUSG00000015501	5292.3	-0.805554	14.1443	0.00135886	0.0763801	3380.58	4275.85	3899.62	4750.96	6966.27	8480.52
RASA4B	Rasa4	ENSMUSG00000004952	672.557	1.0035	14.1443	0.00136027	0.0763801	869.763	780.569	1041.82	650.09	304.054	389.045
HSD11B2	Hsd11b2	ENSMUSG00000031891	124.181	2.44471	14.1443	0.00138699	0.0776147	236.497	185.814	207.197	96.4072	12.604	6.56972
NUDT4	Nudt4	ENSMUSG00000020029	5618.82	-0.694132	14.1443	0.00141619	0.0789593	4344.38	4380.54	4152.81	5527.52	6500.52	8807.16
SCD	Scd3	ENSMUSG00000025202	109.882	1.15364	14.1443	0.00142065	0.0789593	173.627	175.028	106.622	85.5158	67.0363	51.4629
MGARP	Mgarp	ENSMUSG00000037161	18.039	2.09434	14.1443	0.00143052	0.0792394	21.92	32.4744	33.4436	8.74172	6.19379	5.46067
CHRNA6	Chrna6	ENSMUSG00000031491	31.8967	3.20409	14.1443	0.00144762	0.0796748	22.5626	123.187	27.0514	15.2736	1.07486	2.23042
SSPO	Sspo	ENSMUSG00000029797	38.1939	2.46805	14.1443	0.00145224	0.0796748	85.297	10.8146	98.397	12.6129	13.2663	8.77555
UNC5C	Unc5c	ENSMUSG00000059921	3766.47	0.881836	14.1443	0.00145296	0.0796748	5168.97	4309.94	5170.37	3711.21	1876.84	2361.53
POU3F3	Pou3f3	ENSMUSG00000045515	6842.22	-1.56773	14.1443	0.00148763	0.0810745	3928.64	3366.59	3060.37	2612.81	13733.1	14351.8
TMEM74	Tmem74	ENSMUSG00000054409	234.341	-1.54471	14.1443	0.00148838	0.0810745	123.035	104.809	130.883	119.012	550.319	377.988
RGS9BP	Rgs9bp	ENSMUSG00000056043	52.9435	-1.95779	14.1443	0.00151424	0.0822103	12.7332	31.5611	20.863	30.5965	123.571	98.3362
TGIF1	Tgif1	ENSMUSG00000047407	166.776	1.04079	14.1443	0.0015473	0.0834218	287.405	203.256	183.203	142.456	98.9087	85.4285
PDLIM3	Pdlim3	ENSMUSG00000031636	161.686	1.86324	14.1443	0.00155007	0.0834218	294.971	261.004	205.263	133.504	58.9067	16.4679
KCNMB4	Kcnmb4	ENSMUSG00000054934	1124.2	-0.850791	14.1443	0.00155182	0.0834218	877.03	832.362	697.366	1057.24	1334.02	1947.19
CATSPERG	Catsperg1	ENSMUSG00000049676	340.552	0.678661	14.1443	0.00158342	0.0848421	442.676	464.071	351.263	276.59	251.574	257.14
ENTPD4	Entpd4	ENSMUSG00000095463	455.868	-0.726992	14.1443	0.00161088	0.0860326	332.13	275.642	421.384	536.637	599.356	570.062
CTXN1	Ctxn1	ENSMUSG00000048644	5816.94	-1.00324	14.1443	0.0016182	0.0861426	4032.46	4288.46	3295.97	4315.13	8799.98	10169.7
HIVEP3	Hivep3	ENSMUSG00000028634	2905.96	-1.20863	14.1443	0.00163177	0.0862906	1675.23	2167.35	1423.04	1821.1	4949.55	5399.48
KCNJ4	Kcnj4	ENSMUSG00000044216	126.056	-3.92385	14.1443	0.00163797	0.0862906	14.5632	14.3608	17.7968	7.47782	294.318	407.819
RGL3	Rgl3	ENSMUSG00000040146	68.4344	1.04146	14.1443	0.00164113	0.0862906	87.3123	91.4487	97.5079	51.0801	39.3575	43.8998
ZNF536	Zfp536	ENSMUSG00000043456	1173.92	0.558445	14.1443	0.00164283	0.0862906	1263.07	1420.29	1511.49	1057.86	881.76	909.053
OPRM1	Oprm1	ENSMUSG00000000766	105.453	-0.968647	14.1443	0.00164729	0.0862906	66.5802	75.06	72.2923	136.022	111.306	171.457
CCND1	Ccnd1	ENSMUSG00000070348	1605.89	0.593751	14.1443	0.00169267	0.0883855	2189.44	1726.47	1878.81	1155.74	1447.75	1237.14
SSX2IP	Ssx2ip	ENSMUSG00000036825	1360.76	-0.476086	14.1443	0.00171288	0.0891567	1149.34	1130.48	1134.78	1458.37	1668.53	1623.05
PLEKHF2	Plekhf2	ENSMUSG00000049969	346.412	-1.24141	14.1443	0.0017701	0.0918434	199.744	174.574	243.038	224	624.52	612.598
TAL1	Tal1	ENSMUSG00000028717	636.522	2.91699	14.1443	0.00178167	0.0921522	1278	1520.93	573.721	334.695	69.6963	42.0907
CPNE4	Cpne4	ENSMUSG00000032564	1274.21	-1.13045	14.1443	0.00185849	0.0958233	695.37	1014.87	686.974	947.057	1704.33	2596.62
FANCC	Fancc	ENSMUSG00000021461	354.669	0.698847	14.1443	0.00187127	0.0959689	492.786	360.397	463.602	296.955	263.481	250.792
ADAM3A	Adam3	ENSMUSG00000031553	8.96687	-2.90801	14.1443	0.00187302	0.0959689	3.2923	0.892055	2.11609	21.3564	13.0219	13.1224
ARRDC4	Arrdc4	ENSMUSG00000042659	1504.66	-0.774561	14.1443	0.00193629	0.0988367	1203.89	1107.3	1019.05	1316.67	2142.31	2238.77
PIF1	Pif1	ENSMUSG00000041064	157.896	0.939863	14.1443	0.00194105	0.0988367	216.926	197.446	208.152	118.783	132.245	73.8243
CPNE6	Cpne6	ENSMUSG00000022212	979.451	-1.30184	14.1443	0.00196669	0.0998323	434.063	529.148	732.149	716.307	1095.1	2369.94
NFE2L3	Nfe2l3	ENSMUSG00000029832	523.368	-1.21181	14.1443	0.00198964	0.100686	318.012	340.118	288.952	325.338	834.478	1033.31
FGFR4	Fgfr4	ENSMUSG00000005320	86.2314	0.998086	14.1443	0.00200165	0.100982	126.341	101.843	116.785	45.3108	61.6936	65.4147
FZD5	Fzd5	ENSMUSG00000045005	106.942	-1.00415	14.1443	0.0020181	0.101297	69.9223	66.4186	76.9632	119.016	187.448	121.885
CDCA2	Cdca2	ENSMUSG00000048922	246.947	0.699002	14.1443	0.00202026	0.101297	353.583	270.613	292.662	185.772	199.76	179.294
LHX5	Lhx5	ENSMUSG00000029595	531.63	1.77997	14.1443	0.00203104	0.101465	927.115	820.046	723.283	507.847	146.275	65.2143
ATXN1	Atxn1	ENSMUSG00000046876	1831.98	-1.12812	14.1443	0.00207315	0.103004	1099.72	1203.83	1146.7	1155.87	2894.67	3491.09
SP9	Sp9	ENSMUSG00000068859	473.788	-3.29247	14.1443	0.00209154	0.103604	97.9718	102.559	62.865	62.5249	1062.68	1454.12
PLPPR5	Plppr5	ENSMUSG00000033342	1300.69	-0.789303	14.1443	0.00210961	0.104184	886.298	1067.66	906.598	1154.68	1720.43	2068.48
BTBD17	Btbd17	ENSMUSG00000000202	347.985	0.97139	14.1443	0.00211596	0.104184	349.855	438.035	594.378	306.599	172.126	226.916
TACC3	Tacc3	ENSMUSG00000037313	755.292	0.585352	14.1443	0.00212511	0.104321	1037.62	829.639	852.464	582.829	662	567.201
MYH8	Myh8	ENSMUSG00000055775	142.443	1.32337	14.1443	0.0021581	0.10535	243.389	193.579	174.444	131.493	42.1794	69.5731
SOWAHA	Sowaha	ENSMUSG00000044352	261.584	-0.984053	14.1443	0.00215892	0.10535	150.954	152.114	223.166	235.184	379.562	428.526
FOXP2	Foxp2	ENSMUSG00000029563	3620.23	0.964723	14.1443	0.00217468	0.105804	6253.84	5164.99	2943.99	1817.9	2680.65	2860.04
MCTP1	Mctp1	ENSMUSG00000021596	504.847	-0.840859	14.1443	0.002194	0.106428	317.579	412.861	354.926	453.881	677.62	812.216
ZFHX4	Zfhx4	ENSMUSG00000025255	4226.4	1.31371	14.1443	0.00220513	0.106503	6930.38	6835.11	4319.15	4363.71	1528.92	1381.15
CHD3	Chd3	ENSMUSG00000018474	24466.6	-0.979906	14.1443	0.00220852	0.106503	15654.2	17931.8	15802.5	17257.3	39756.9	40397.2
ISL1	Isl1	ENSMUSG00000042258	501.309	-2.8927	14.1443	0.00222895	0.107172	46.826	43.733	266.347	370.393	1226.38	1054.17
CCNB1	Ccnb1	ENSMUSG00000041431	480.601	0.691923	14.1443	0.00225376	0.108049	664.773	519.106	596.584	305.699	433.191	364.252
FANCA	Fanca	ENSMUSG00000032815	254.252	0.847659	14.1443	0.0022737	0.108687	334.201	256.537	389.565	143.271	207.99	193.948
CDON	Cdon	ENSMUSG00000038119	1756.81	-1.17011	14.1443	0.00231631	0.110402	1099.76	1089.95	1053.18	1079.03	3668.12	2550.8
OSTF1	Ostf1	ENSMUSG00000024725	607.6	0.713946	14.1443	0.00234403	0.111399	735.954	641.52	887.406	551.573	438.603	390.546
KCNF1	Kcnf1	ENSMUSG00000051726	711.861	-1.2511	14.1443	0.0023631	0.111474	354.495	404.114	504.606	426.72	1085.43	1495.8
ZSWIM6	Zswim6	ENSMUSG00000032846	1921.75	-0.857648	14.1443	0.00236708	0.111474	1449.89	1301.22	1349.05	1547.26	3196.01	2687.09
RAB4A	Rab4a	ENSMUSG00000019478	1020.58	-0.587675	14.1443	0.00237028	0.111474	782.711	855.37	808.5	1042.29	1201.11	1433.49
MEF2C	Mef2c	ENSMUSG00000005583	8447.66	-3.00095	14.1443	0.0023796	0.111474	2255.62	1895.37	1477.51	1449.24	20202.3	23405.9
PROKR2	Prokr2	ENSMUSG00000050558	424	-1.32591	14.1443	0.00239344	0.11173	279.343	279.555	166.929	264.512	622.729	930.934
SYT6	Syt6	ENSMUSG00000027849	1748.07	-1.34391	14.1443	0.0023987	0.11173	893.633	1054.03	1016.48	873.193	2690.23	3960.86
MEGF6	Megf6	ENSMUSG00000057751	794.308	0.828356	14.1443	0.00242418	0.112598	1011.12	1025.73	1011.18	583.456	752.025	382.336
MFAP4	Mfap4	ENSMUSG00000042436	855.418	0.967495	14.1443	0.00244048	0.112741	1120.83	1192.15	1083.11	791.454	617.828	327.143
CHRM1	Chrm1	ENSMUSG00000032773	721.359	-3.48106	14.1443	0.00244103	0.112741	125.15	146.369	84.2677	68.1181	1560.12	2344.13
RXRG	Rxrg	ENSMUSG00000015843	608.259	-1.5927	14.1443	0.00247337	0.113914	256.444	254.157	397.887	259.825	861.447	1619.79
RAB3D	Rab3d	ENSMUSG00000019066	815.583	-0.499305	14.1443	0.00249636	0.114331	677.27	711.323	640.463	895.899	1024.9	943.647
SHISA2	Shisa2	ENSMUSG00000044461	428.998	-1.30344	14.1443	0.00250467	0.114391	276.569	236.042	229.595	237.689	693.568	900.525
FOXA2	Foxa2	ENSMUSG00000037025	23.8736	2.68413	14.1443	0.00251252	0.114432	30.1487	83.6769	10.5446	7.23481	6.43056	5.20585
LRRC4C	Lrrc4c	ENSMUSG00000050587	2293.19	-0.49262	14.1443	0.0025487	0.115438	1838.04	2137.95	1740.97	2586.5	2645.14	2810.57
GUCY2GP	Gucy2g	ENSMUSG00000055523	9.78203	-3.6192	14.1443	0.00260948	0.117865	1.95752	0	2.29193	5.17287	18.1564	31.1135
GPD1	Gpd1	ENSMUSG00000023019	160.883	-1.01001	14.1443	0.00262455	0.11822	116.558	89.9825	113.314	138.941	237.524	268.978
BID	Bid	ENSMUSG00000004446	792.384	0.534191	14.1443	0.00267185	0.119693	925.021	988.023	899.487	664.616	708.093	569.066
FRZB	Frzb	ENSMUSG00000027004	257.846	-1.87089	14.1443	0.00269323	0.120322	59.7703	58.0036	214.02	448.844	130.855	635.585
LY6G6E	Ly6g6e	ENSMUSG00000013766	17.5811	-3.6291	14.1443	0.00270677	0.120598	3.15492	2.95739	1.63926	1.15644	28.3662	68.2121
NR4A1	Nr4a1	ENSMUSG00000023034	654.612	-0.826191	14.1443	0.00271579	0.120672	370.169	515.292	530.795	660.087	751.709	1099.62
TTF2	Ttf2	ENSMUSG00000033222	212.889	0.937118	14.1443	0.00273812	0.121336	337.662	187.301	313.934	165.765	123.373	149.301
ACVR1C	Acvr1c	ENSMUSG00000026834	104.473	-1.81687	14.1443	0.00275398	0.121607	50.5043	47.8086	40.1465	36.4063	212.349	239.622
EPHA5	Epha5	ENSMUSG00000029245	4594.88	-0.545193	14.1443	0.00275909	0.121607	3173.02	3885.7	4151.46	5312.24	5997.15	5049.72
SLC27A2	Slc27a2	ENSMUSG00000027359	285.198	0.76265	14.1443	0.00276809	0.121677	372.096	359.87	345.042	272.482	175.838	185.862
MAFB	Mafb	ENSMUSG00000074622	1085.56	-1.13413	14.1443	0.00277899	0.12183	363.117	563.617	1111.02	1471.27	1323.44	1680.92
PER1	Per1	ENSMUSG00000020893	2253.07	-0.735736	14.1443	0.00282068	0.123111	1639.44	1704.98	1727.33	1942.97	3442.98	3060.71
NGEF	Ngef	ENSMUSG00000026259	1474.5	-1.20899	14.1443	0.0028299	0.123111	851.885	905.547	913.783	842.759	2177.84	3155.21
WNT9B	Wnt9b	ENSMUSG00000018486	69.1821	2.34216	14.1443	0.00283075	0.123111	119.802	98.7523	128.215	56.4541	4.21132	7.65809
SIPA1L3	Sipa1l3	ENSMUSG00000030583	4006.71	0.504478	14.1443	0.0028399	0.123182	4964.4	4895.13	4241.3	3699.25	3026.89	3213.26
GINS3	Gins3	ENSMUSG00000031669	125.311	0.771178	14.1443	0.00285024	0.123305	172.191	157.101	144.969	97.2691	88.6532	91.6806
LIMA1	Lima1	ENSMUSG00000023022	812.18	-0.595867	14.1443	0.00289267	0.124811	650.603	641.063	648.564	822.485	1160.44	949.927
TMEM132E	Tmem132e	ENSMUSG00000020701	749.765	0.982353	14.1443	0.00293929	0.12649	800.364	874.466	1311.4	731.193	389.25	391.923
ARHGAP29	Arhgap29	ENSMUSG00000039831	1777.73	-0.49537	14.1443	0.00297068	0.127506	1445.13	1548.18	1433.73	2316.33	2067.11	1855.93
TMEM132D	Tmem132d	ENSMUSG00000034310	735.929	0.868766	14.1443	0.00302722	0.129256	928.544	881.921	1042.48	685.408	326.992	550.23
PLEKHH1	Plekhh1	ENSMUSG00000060716	417.16	0.768921	14.1443	0.00305773	0.130167	471.251	553.097	553.123	401.087	286.492	237.908
VAX1	Vax1	ENSMUSG00000006270	48.2516	-5.64261	14.1443	0.00306444	0.130167	3.09091	1.17838	1.42209	0	155.559	128.259
ARHGAP20	Arhgap20	ENSMUSG00000053199	3215.36	-0.43142	14.1443	0.00307901	0.130448	2745.54	2823.36	2645.96	3862.55	3812.11	3402.62
ENC1	Enc1	ENSMUSG00000041773	23767.6	-1.20042	14.1443	0.00312706	0.132008	13806.9	16553.2	12879.1	12994.1	37818.4	48554
MKI67	Mki67	ENSMUSG00000031004	3734.48	0.688737	14.1443	0.00313193	0.132008	5880.24	4374.21	3573.83	2771.18	3183.64	2623.75
CALN1	Caln1	ENSMUSG00000060371	1705.69	-0.653087	14.1443	0.00314127	0.132062	1129.43	1356.21	1492.13	1784.23	1919.25	2552.91
CNTN2	Cntn2	ENSMUSG00000053024	8088.02	-1.35835	14.1443	0.0031745	0.133074	4250.55	4502.82	4863.11	3458.62	16664.8	14788.2
NINL	Ninl	ENSMUSG00000068115	511.112	-0.999973	14.1443	0.00318157	0.133074	329.2	365.975	327.192	385.017	978.123	681.165
PRKCE	Prkce	ENSMUSG00000045038	7380.22	-0.881944	14.1443	0.00325249	0.135694	4328.86	5866.53	5380.92	5697.12	11158.6	11849.3
TNFRSF8	Tnfrsf8	ENSMUSG00000028602	49.8467	1.28447	14.1443	0.00328313	0.136625	73.6082	88.5914	50.1802	35.8362	24.438	26.4264
CAMK2A	Camk2a	ENSMUSG00000024617	3264.6	-1.05195	14.1443	0.00330352	0.136779	2151.67	2579.37	1642.95	2222.2	5150.22	5841.19
FAM210B	Fam210b	ENSMUSG00000027495	1869.9	-1.17005	14.1443	0.00336238	0.138866	1243.58	1192.38	1015.98	1062.7	3742.72	2962.05
LRRC3B	Lrrc3b	ENSMUSG00000045201	370.02	0.80337	14.1443	0.0033777	0.139148	429.874	466.096	515.567	364.764	220.747	223.073
VAV3	Vav3	ENSMUSG00000033721	527.967	0.645292	14.1443	0.00339022	0.139313	690.786	584.955	657.237	493.174	401.058	340.592
SLCO1C1	Slco1c1	ENSMUSG00000030235	1091.35	-0.539741	14.1443	0.00339984	0.139359	814.287	837.901	1015.39	1171.49	1374.57	1334.45
TTLL9	Ttll9	ENSMUSG00000074673	182.485	1.09386	14.1443	0.00341075	0.139458	261.189	266.057	219.704	176.283	102.961	68.7154
TGFB3	Tgfb3	ENSMUSG00000021253	246.767	-0.753967	14.1443	0.00353206	0.143388	190.28	180.167	180.552	254.42	281.85	393.334
PAX5	Pax5	ENSMUSG00000014030	103.803	4.02815	14.1443	0.00353533	0.143388	209.052	300.342	77.6832	25.7895	9.9517	0
PTPRT	Ptprt	ENSMUSG00000053141	8890.66	-0.460654	14.1443	0.00354049	0.143388	7143.51	7810.53	7495.59	11010.2	9073.69	10810.4
PDE10A	Pde10a	ENSMUSG00000023868	3825.39	-0.970024	14.1443	0.00355059	0.143388	2393.79	2531.86	2831.41	2695.48	5357.22	7142.57
MPPED2	Mpped2	ENSMUSG00000016386	2422.03	-0.935262	14.1443	0.00356471	0.143518	1701.41	2158.74	1131.55	2143.8	3250.75	4145.92
RARRES1	Rarres1	ENSMUSG00000049404	30.5881	1.58933	14.1443	0.00357614	0.143518	49.7909	47.8331	40.2079	23.3705	13.5967	8.72963
SALL1	Sall1	ENSMUSG00000031665	1026.86	-0.719931	14.1443	0.00358563	0.143518	749.388	888.283	690.158	1020.5	1160.97	1651.85
ADGRL2	Adgrl2	ENSMUSG00000028184	10647.3	-0.691549	14.1443	0.00358891	0.143518	6784.67	8358.75	9285.71	9765.36	15204.3	14485.1
MYO18B	Myo18b	ENSMUSG00000072720	119.127	-1.17586	14.1443	0.00360046	0.143518	51.5143	53.4786	115.326	175.31	135.119	184.012
CDH9	Cdh9	ENSMUSG00000025370	646.73	1.02355	14.1443	0.00360633	0.143518	1070.81	823.497	707.187	658.283	337.389	283.214
PCP4	Pcp4	ENSMUSG00000090223	2875.96	0.943284	14.1443	0.00361905	0.143617	4326.28	4207.73	2818.67	2916.51	1378.5	1608.07
NFIX	Nfix	ENSMUSG00000001911	12518.9	-1.35726	14.1443	0.00363947	0.143617	6916.44	7436.41	6734.57	5254.92	27560.8	21210
MACROD2	Macrod2	ENSMUSG00000068205	1929.87	-0.828044	14.1443	0.00364349	0.143617	1399.09	1420.3	1352.26	1499.45	2880.48	3027.63
TCF4	Tcf4	ENSMUSG00000053477	12103.5	-1.01405	14.1443	0.00364386	0.143617	8445.17	7728.2	7876.62	7878.27	22753.8	17939
GREB1L	Greb1l	ENSMUSG00000042942	1069.34	1.29617	14.1443	0.00370403	0.145639	1609.44	1439.85	1510.22	1146.42	428.199	281.904
TEKT2	Tekt2	ENSMUSG00000028845	252.225	0.637367	14.1443	0.00375154	0.147154	286.703	348.682	286.899	205.543	204.985	180.538
ZNRF2	Znrf2	ENSMUSG00000058446	2805.29	-1.06959	14.1443	0.00386083	0.150875	1915.72	1769.09	1746.74	1683.97	4847.94	4868.26
NELL2	Nell2	ENSMUSG00000022454	10888.2	-0.840368	14.1443	0.00386482	0.150875	7616.08	8704.15	7091.23	8501.33	15058.9	18357.6
STAC2	Stac2	ENSMUSG00000017400	988.451	-0.746018	14.1443	0.00396396	0.154273	524.955	770.144	919.825	1147.63	1137.67	1430.47
SLC6A2	Slc6a2	ENSMUSG00000055368	361.252	4.14975	14.1443	0.00397708	0.154273	688.3	755.046	608.648	109	4.2766	2.24301
KCTD7	Kctd7	ENSMUSG00000034110	357.817	0.69063	14.1443	0.00400238	0.154722	366.187	444.353	515.284	319.759	253.081	248.238
FOXO6	Foxo6	ENSMUSG00000052135	984.222	-1.40612	14.1443	0.00401381	0.154722	521.277	636.9	460.097	398.811	1985.72	1902.53
PDE9A	Pde9a	ENSMUSG00000041119	1402.39	-0.771121	14.1443	0.00402407	0.154722	1061.87	1188.14	859.17	1210.34	2042.56	2052.24
SLC5A1	Slc5a1	ENSMUSG00000011034	19.9917	2.62054	14.1443	0.00403715	0.154722	46.3811	20.7948	36.0938	13.4247	2.14336	1.1126
NR4A2	Nr4a2	ENSMUSG00000026826	994.785	-1.45015	14.1443	0.00403885	0.154722	718.031	466.859	413.798	436.109	1499.86	2434.06
EDARADD	Edaradd	ENSMUSG00000095105	178.453	-1.24029	14.1443	0.0040572	0.154978	92.4447	108.864	116.917	112.967	267.465	372.058
ACVR1	Acvr1	ENSMUSG00000026836	1027.56	-0.991351	14.1443	0.00406443	0.154978	657.563	664.628	740.881	688.173	1752.89	1661.21
KIAA1211L	2010300C02Rik	ENSMUSG00000026090	553.794	-1.14552	14.1443	0.00407403	0.154983	327.167	317.61	389.367	332.834	859.861	1095.92
AZIN2	Azin2	ENSMUSG00000028789	284.109	0.765488	14.1443	0.00413489	0.156934	326.567	325.166	421.249	265.493	193.016	173.164
CHRM4	Chrm4	ENSMUSG00000040495	50.2021	-1.26117	14.1443	0.00418596	0.158506	27.0279	28.2609	33.2457	47.0098	70.493	95.1751
HMGA2	Hmga2	ENSMUSG00000056758	171.849	1.18549	14.1443	0.00423546	0.160011	256.655	224.414	235.489	176.968	67.9176	69.65
SLC13A5	Slc13a5	ENSMUSG00000020805	185.808	1.04045	14.1443	0.00429292	0.161683	255.529	210.506	284.075	185.627	88.8013	90.3077
CEMIP	Cemip	ENSMUSG00000052353	621.45	0.941936	14.1443	0.00430228	0.161683	804.298	862.442	785.879	648.082	356.237	271.762
PLK1	Plk1	ENSMUSG00000030867	346.054	0.755512	14.1443	0.00431737	0.161683	539.739	396.624	367.81	287.16	280.93	204.062
SCML4	Scml4	ENSMUSG00000044770	544.395	0.578041	14.1443	0.00432046	0.161683	643.278	726.785	586.206	497.749	417.365	394.985
WFS1	Wfs1	ENSMUSG00000039474	646.026	-0.615688	14.1443	0.00432903	0.161683	459.43	534.144	536.989	648.173	767.12	930.3
PMEPA1	Pmepa1	ENSMUSG00000038400	1283.17	-0.905839	14.1443	0.00438116	0.163077	994.027	1041.7	644.75	1053.98	1812.24	2152.32
CENPL	Cenpl	ENSMUSG00000026708	148.206	0.74094	14.1443	0.0043962	0.163077	215.818	158.458	182.15	115.482	109.976	107.351
KCNV2	Kcnv2	ENSMUSG00000047298	14.701	2.4531	14.1443	0.00440851	0.163165	35.0868	17.4014	22.1614	9.24724	2.11277	2.19631
STIL	Stil	ENSMUSG00000028718	314.57	0.689449	14.1443	0.00444412	0.164112	390.336	366.92	407.007	185.754	286.063	251.337
NCOA1	Ncoa1	ENSMUSG00000020647	4497.26	-0.702638	14.1443	0.00450816	0.166103	3491.52	3342.01	3435.92	3792.05	6125.4	6796.63
NPR3	Npr3	ENSMUSG00000022206	317.386	-0.70766	14.1443	0.00458749	0.168269	263.249	245.625	214.866	472.242	400.409	307.927
PHACTR1	Phactr1	ENSMUSG00000054728	6566.89	-0.863166	14.1443	0.00460261	0.168447	4879.69	5115.5	3982.11	4889.82	10101.8	10432.4
FRMD7	Frmd7	ENSMUSG00000036131	42.4452	-2.37104	14.1443	0.00466038	0.170182	7.89349	10.302	22.8353	26.2136	23.8096	163.617
SYNPO	Synpo	ENSMUSG00000043079	395.88	-0.8831	14.1443	0.00470957	0.171596	195.831	297.587	341.567	383.853	493.233	663.209
JPH1	Jph1	ENSMUSG00000042686	208.298	-1.05055	14.1443	0.00472842	0.171644	176.842	119.996	109.895	164.578	357.736	320.741
MAP2K6	Map2k6	ENSMUSG00000020623	741.568	-0.889789	14.1443	0.0047423	0.171644	587.345	520.996	451.229	574.316	1030.45	1285.07
ANKH	Ank	ENSMUSG00000022265	2157.25	-0.674384	14.1443	0.00475876	0.17186	1486.76	1554.84	1943.59	1976.13	2850.22	3131.92
TRH	Trh	ENSMUSG00000005892	112.13	-1.11204	14.1443	0.00479874	0.172923	60.0923	49.7873	102.207	130.015	129.093	201.588
BTN1A1	Btn1a1	ENSMUSG00000000706	8.3784	3.06292	14.1443	0.0048286	0.173618	24.5563	12.0036	8.34791	2.06536	1.06803	2.22922
BCL2L13	Bcl2l13	ENSMUSG00000009112	1952.41	0.405498	14.1443	0.00487938	0.174878	2259.26	2086.25	2329	1694.84	1645.25	1699.88
CHN1	Chn1	ENSMUSG00000056486	3949.12	-0.740304	14.1443	0.00488497	0.174878	2601.89	3068.38	3201.9	3305.41	5346.59	6170.53
CNKSR2	Cnksr2	ENSMUSG00000025658	2082.61	-1.16674	14.1443	0.00492121	0.175791	1532.52	1359.85	958.422	1165.55	3415.79	4063.55
NXPH4	Nxph4	ENSMUSG00000040258	1183.21	1.37594	14.1443	0.00493502	0.175865	1532.32	1333.08	2259.15	1284.07	325.248	365.406
EPB41L4A	Epb41l4a	ENSMUSG00000024376	1276.97	0.852167	14.1443	0.00494474	0.175865	1823.58	1906.68	1200.58	1042.1	593.23	1095.67
C11orf96	Gm13889	ENSMUSG00000087006	371.317	-1.31788	14.1443	0.00502881	0.178083	164.014	171.592	301.537	207.285	583.967	799.509
KNTC1	Kntc1	ENSMUSG00000029414	288.502	0.672873	14.1443	0.00514332	0.181746	361.483	326.987	374.862	173.505	241.95	252.223
KIAA1614	BC034090	ENSMUSG00000033722	388.667	0.860394	14.1443	0.00516426	0.182093	542.603	503.277	456.315	366.843	172.891	290.074
TTK	Ttk	ENSMUSG00000038379	176.263	0.734137	14.1443	0.005188	0.182537	258.588	212.415	189.653	136.119	114.333	146.473
PCYT1B	Pcyt1b	ENSMUSG00000035246	3403.73	-0.64454	14.1443	0.00531301	0.186535	2498.01	2910.55	2558.87	3113.64	4158.86	5182.45
DNAJA4	Dnaja4	ENSMUSG00000032285	394.047	-0.577798	14.1443	0.00537422	0.188281	296.872	295.49	355.543	418.467	519.649	478.259
HELT	Helt	ENSMUSG00000047171	12.69	-3.14896	14.1443	0.00538576	0.188284	2.87558	3.23443	1.66138	2.04297	28.4603	37.8651
LRRC20	Lrrc20	ENSMUSG00000037151	665.379	-0.90902	14.1443	0.00545693	0.190366	422.8	458.901	505.315	484.792	970.249	1150.22
SLC30A10	Slc30a10	ENSMUSG00000026614	1735.48	0.539947	14.1443	0.00548284	0.190863	1956.09	1958.29	2254.97	1528.16	1555.42	1159.94
PLEKHA7	Plekha7	ENSMUSG00000045659	1127.59	0.629543	14.1443	0.00550462	0.191071	1323.74	1461.32	1324.5	1098.44	876.043	681.508
CFTR	Cftr	ENSMUSG00000041301	147.308	1.52726	14.1443	0.00551338	0.191071	187.918	245.628	223.661	152.228	43.1697	31.2455
SCHIP1	Schip1	ENSMUSG00000027777	2765.63	-0.440636	14.1443	0.00552375	0.191071	2493.61	2474.7	2072.3	3086.03	3203.64	3263.48
TPX2	Tpx2	ENSMUSG00000027469	896.08	0.634311	14.1443	0.00564145	0.194322	1367.96	957.249	944.548	616.975	765.847	723.896
DMRT2	Dmrt2	ENSMUSG00000048138	34.8943	-2.77281	14.1443	0.00567765	0.194687	12.7927	11.0711	3.05877	3.17348	82.1364	97.1336
SLC7A8	Slc7a8	ENSMUSG00000022180	1313.19	-0.586314	14.1443	0.00569271	0.194687	1027.34	1092.5	1029.95	1213.75	1804.46	1711.11
NT5DC2	Nt5dc2	ENSMUSG00000071547	2232.99	0.599323	14.1443	0.00569458	0.194687	2879.69	2643.07	2548.17	2246.25	1492.08	1588.65
WDHD1	Wdhd1	ENSMUSG00000037572	677.845	0.589157	14.1443	0.00569954	0.194687	915.063	751.369	776.866	560.628	618.919	444.224
BUB1	Bub1	ENSMUSG00000027379	262.29	0.762205	14.1443	0.00575867	0.196298	421.503	251.63	316.895	206.856	205.741	171.117
SHTN1	Shtn1	ENSMUSG00000041362	7476.41	-0.637764	14.1443	0.00585493	0.198983	5488.41	7039.74	5023.3	7347.85	8884.71	11074.5
SETBP1	Setbp1	ENSMUSG00000024548	6220.07	-1.24947	14.1443	0.00586172	0.198983	4742.26	3754.98	2552.44	3053.62	10622.4	12594.7
TLE4	Tle4	ENSMUSG00000024642	2657.81	-0.733216	14.1443	0.00588143	0.199209	2169.65	2014.28	1805.88	2169.54	4017	3770.53
MASTL	Mastl	ENSMUSG00000026779	250.564	0.613321	14.1443	0.00589269	0.199209	337.672	283.612	288.237	211.109	209.018	173.735
EMX1	Emx1	ENSMUSG00000033726	231.856	-4.77154	14.1443	0.00592818	0.199997	28.7267	19.6674	0.813567	4.58632	685.526	651.818
RASA3	Rasa3	ENSMUSG00000031453	2331.12	0.484966	14.1443	0.00596758	0.200913	2676.91	2557.86	2923.27	2235.48	1766.64	1826.54
LMO7	Lmo7	ENSMUSG00000033060	1274.25	-2.52347	14.1443	0.00600806	0.201861	438.861	420.575	273.365	279.619	3054.93	3178.16
RAD54L	Rad54l	ENSMUSG00000028702	229.1	0.695666	14.1443	0.00606999	0.203001	326.937	232.941	289.696	150.141	195.574	179.31
CD320	Cd320	ENSMUSG00000002308	226.104	0.732341	14.1443	0.00609151	0.203001	274.255	225.528	346.328	153.561	193.277	163.677
CENPE	Cenpe	ENSMUSG00000045328	629.412	0.645007	14.1443	0.00613244	0.20395	912.548	771.203	620.323	571.949	472.576	427.871
KCNQ4	Kcnq4	ENSMUSG00000028631	662.916	-0.688777	14.1443	0.00615828	0.204395	430.13	514.421	577.851	624.827	820.774	1009.5
HS6ST2	Hs6st2	ENSMUSG00000062184	2554.35	-0.592125	14.1443	0.0061933	0.204859	1617.85	1982.24	2511.12	3134.31	2816.42	3264.16
STK24	Stk24	ENSMUSG00000063410	1407.62	-0.434469	14.1443	0.00621983	0.205192	1274.31	1169.02	1148.46	1496.64	1620.91	1736.41
GDA	Gda	ENSMUSG00000058624	1153.84	-2.7561	14.1443	0.00623655	0.20533	322.398	396.419	173.943	209.583	2453.1	3367.58
FAM124A	Fam124a	ENSMUSG00000035184	2637.38	-0.645445	14.1443	0.00628094	0.206377	2319.8	2298.38	1554.51	2833	2995.28	3823.29
OPRL1	Oprl1	ENSMUSG00000027584	2109.54	0.476744	14.1443	0.00632616	0.207447	2412.67	2247.81	2703.6	1937.2	1782.56	1573.37
KRT73	Krt73	ENSMUSG00000063661	38.0392	1.71339	14.1443	0.00635232	0.20789	63.7797	42.8733	68.1976	29.3507	5.29379	18.7402
TMPRSS5	Tmprss5	ENSMUSG00000032268	34.579	-1.56281	14.1443	0.00637413	0.208188	12.0901	16.8227	22.962	35.9384	37.7249	81.9358
RARA	Rara	ENSMUSG00000037992	527.79	-0.501128	14.1443	0.00642217	0.20934	442.083	425.476	443.355	567.071	592.975	695.777
SHCBP1	Shcbp1	ENSMUSG00000022322	157.741	0.819962	14.1443	0.0064528	0.209921	248.562	178.308	177.316	91.8794	139.266	111.113
NEXN	Nexn	ENSMUSG00000039103	250.018	-1.66134	14.1443	0.00647121	0.209975	159.075	134.869	66.5134	96.1498	320.966	722.537
CUBN	Cubn	ENSMUSG00000026726	143.327	1.68054	14.1443	0.0064924	0.209975	236.15	260.459	159.219	141.002	45.2211	17.9118
GABRA1	Gabra1	ENSMUSG00000010803	1265.21	0.70483	14.1443	0.0064942	0.209975	1707.49	1894.55	1103.37	1122.19	900.757	862.876
PPP1R15A	Ppp1r15a	ENSMUSG00000040435	689.09	-0.587137	14.1443	0.00650569	0.209975	512.752	544.336	594.851	658.022	948.56	876.02
LNX2	Lnx2	ENSMUSG00000016520	389.651	-1.00296	14.1443	0.00653593	0.210537	288.056	238.023	252.063	258.991	704.233	596.54
NUAK2	Nuak2	ENSMUSG00000009772	264.424	0.636189	14.1443	0.00657594	0.211133	329.483	298.595	337.225	167.818	216.793	236.629
KLHDC8A	Klhdc8a	ENSMUSG00000042115	627.265	0.803191	14.1443	0.0065802	0.211133	640.215	747.568	1004.47	620.276	380.587	370.468
PKNOX2	Pknox2	ENSMUSG00000035934	1507.22	-0.52113	14.1443	0.00668887	0.214201	1230.67	1429	1055.54	1682.99	1692.11	1952.98
OSBPL1A	Osbpl1a	ENSMUSG00000044252	2557.64	-0.502753	14.1443	0.00673507	0.214876	1976.53	2214.15	2158.54	2561.09	2942.64	3492.87
CRTC3	Crtc3	ENSMUSG00000030527	1486.1	-0.739131	14.1443	0.00673619	0.214876	1286.32	1318.65	738.548	1573.73	2079.68	1919.7
FRAT2	Frat2	ENSMUSG00000047604	460.8	-1.25008	14.1443	0.00676326	0.215321	256.019	268.285	293.947	212.053	860.756	873.738
MYO3B	Myo3b	ENSMUSG00000042064	86.6622	-1.93902	14.1443	0.0067839	0.21556	42.8431	37.8812	26.8343	18.5733	185.115	208.726
GAS7	Gas7	ENSMUSG00000033066	7587.74	-1.22388	14.1443	0.00682769	0.216348	4915.92	5190.64	3541.42	3512.12	12265.2	16101.1
SOX14	Sox14	ENSMUSG00000053747	195.151	4.13217	14.1443	0.0068351	0.216348	471.375	495.376	141.659	59.451	1.51857	1.5251
DDX11	Ddx11	ENSMUSG00000035842	272.878	0.590454	14.1443	0.00688441	0.217489	347.991	317.077	318.878	246.177	187.243	219.902
TMTC2	Tmtc2	ENSMUSG00000036019	971.181	0.61074	14.1443	0.00690504	0.217721	1352.74	897.953	1270.62	855.576	731.776	718.432
FRMD4B	Frmd4b	ENSMUSG00000030064	2442.62	-0.761006	14.1443	0.00693159	0.218139	1779	1972.23	1688.06	1898.01	3561.63	3756.79
AP1G2	Ap1g2	ENSMUSG00000040701	748.455	-0.94304	14.1443	0.00697486	0.21908	499.965	624.198	412.961	532.103	1307.48	1114.02
PPP3CA	Ppp3ca	ENSMUSG00000028161	9972.69	-0.548335	14.1443	0.00699155	0.219184	8024.21	8976.47	7299.66	10086.8	11077.1	14371.9
OTUD1	Otud1	ENSMUSG00000043415	240.808	-0.738834	14.1443	0.00705606	0.220785	179.271	200.675	161.926	226.261	304.063	372.654
APLN	Apln	ENSMUSG00000037010	166.842	-1.35197	14.1443	0.00710008	0.221739	78.7089	93.132	109.696	108.481	169.608	441.425
HTR2A	Htr2a	ENSMUSG00000034997	202.415	-0.655325	14.1443	0.007137	0.222468	137.929	153.415	179.905	272.502	218.82	251.921
PRKCD	Prkcd	ENSMUSG00000021948	931.461	-0.736411	14.1443	0.00720531	0.223777	538.717	660.902	895.602	889.117	1378.54	1225.89
CBLB	Cblb	ENSMUSG00000022637	1777.89	-0.814597	14.1443	0.00720629	0.223777	1346.52	1387.53	1132.68	1329.56	2885.8	2585.24
GPR174	Gpr174	ENSMUSG00000073008	15.869	-2.30937	14.1443	0.00723922	0.224375	2.77992	4.07087	8.76768	15.2044	15.4455	48.9455
MICALL2	Micall2	ENSMUSG00000036718	654.324	0.536602	14.1443	0.00729161	0.225572	788.903	792.762	742.434	622.122	531.62	448.106
MAPK8	Mapk8	ENSMUSG00000021936	5287.76	-0.64614	14.1443	0.00733287	0.226421	4692.65	4495.5	3182.67	5038.66	6896.49	7420.59
ZCWPW1	Zcwpw1	ENSMUSG00000037108	335.878	0.529215	14.1443	0.00735256	0.226603	385.031	422.142	384.025	301.582	271.136	251.351
UNCX	Uncx	ENSMUSG00000029546	69.1387	2.66059	14.1443	0.00742018	0.227977	110.51	94.1236	153.498	53.2995	1.74587	1.65528
CTDSP1	Ctdsp1	ENSMUSG00000026176	994.911	0.584769	14.1443	0.00742498	0.227977	1260.83	1214.38	1106.19	839.731	932.753	615.585
HMGN3	Hmgn3	ENSMUSG00000066456	2312.9	-0.486646	14.1443	0.00746897	0.228836	2017.82	2159.76	1602.82	2608.74	2705.57	2782.7
CAMK2B	Camk2b	ENSMUSG00000057897	13236.6	-0.690264	14.1443	0.00748085	0.228836	9272.11	11569.8	9545.91	11027	18239.8	19764.9
GIPR	Gipr	ENSMUSG00000030406	497.317	-2.95366	14.1443	0.0075353	0.230072	117.623	151.766	71.8648	56.5993	1281.51	1304.54
LPL	Lpl	ENSMUSG00000015568	944.995	-0.847432	14.1443	0.00757178	0.230756	671.512	772.791	581.702	697.699	1442.68	1503.58
ADAMTS3	Adamts3	ENSMUSG00000043635	1326.04	-1.1159	14.1443	0.00761753	0.23172	872.56	826.411	812.913	671.937	2286.67	2485.75
KLF6	Klf6	ENSMUSG00000000078	2233.98	-0.508002	14.1443	0.0077583	0.235565	1895.6	1965.09	1673.56	2189.07	2706.86	2973.69
PHACTR3	Phactr3	ENSMUSG00000027525	3488.5	-0.626682	14.1443	0.00784277	0.237208	2524.53	3231.92	2471.34	3392.84	3976.3	5334.05
CDK2	Cdk2	ENSMUSG00000025358	388.573	0.559464	14.1443	0.00784747	0.237208	490.973	392.454	505.102	296.987	343.303	302.62
RGL1	Rgl1	ENSMUSG00000026482	1187.16	-0.649799	14.1443	0.00785581	0.237208	982.001	841.279	949.044	1030	1604.35	1716.28
JAKMIP1	Jakmip1	ENSMUSG00000063646	2243.1	-0.535328	14.1443	0.00795152	0.239348	1711.99	1889.41	1893.43	2118.41	2751.24	3094.11
RAI14	Rai14	ENSMUSG00000022246	1035.34	-0.724041	14.1443	0.0079572	0.239348	823.378	809.501	709.756	844.79	1607.78	1416.8
NRIP1	Nrip1	ENSMUSG00000048490	2575.38	-0.841349	14.1443	0.00797047	0.239348	1914.16	2096.97	1523.88	1872.1	4091.42	3953.77
GAD2	Gad2	ENSMUSG00000026787	4573.58	-0.536619	14.1443	0.00800424	0.239922	3669.78	4159.54	3369.02	4363.58	6142.27	5737.3
NAB2	Nab2	ENSMUSG00000025402	249.486	-0.854998	14.1443	0.00803556	0.240422	190.178	150.657	191.967	203.79	401.941	358.383
KIF11	Kif11	ENSMUSG00000012443	795.916	0.589513	14.1443	0.00805344	0.240518	1204.25	868.691	796.24	627.65	642.357	636.306
MTHFSD	Mthfsd	ENSMUSG00000031816	696.123	0.505849	14.1443	0.00819228	0.242479	826.168	703.188	920.993	552.559	614.519	559.309
GALNT10	Galnt10	ENSMUSG00000020520	770.714	0.46298	14.1443	0.00819583	0.242479	919.814	798.7	960.947	643.023	614.909	686.891
GPR107	Gpr107	ENSMUSG00000000194	2170.01	0.497309	14.1443	0.00819763	0.242479	2162.15	2655.41	2803.65	1951.25	1850.43	1597.17
TP73	Trp73	ENSMUSG00000029026	163.49	-1.4538	14.1443	0.00821057	0.242479	108.421	118.958	36.2511	100.78	353.326	263.205
FLRT3	Flrt3	ENSMUSG00000051379	1089.52	-0.874339	14.1443	0.00823596	0.242479	859.858	903.365	544.419	847.023	1648.11	1734.34
RLN3	Rln3	ENSMUSG00000045232	16.5199	2.72543	14.1443	0.00824075	0.242479	38.6881	35.1889	12.2236	9.99433	3.02475	0
STUM	Stum	ENSMUSG00000053963	3385.79	-0.614373	14.1443	0.00824465	0.242479	2478.46	2593.22	2953.83	5302.09	3279.78	3707.38
GCG	Gcg	ENSMUSG00000000394	13.2876	-2.03571	14.1443	0.00826482	0.242479	4.66507	4.10516	6.75015	20.9028	12.8211	30.4813
RCBTB2	Rcbtb2	ENSMUSG00000022106	1344.81	0.470854	14.1443	0.008267	0.242479	1703.56	1322.15	1660.87	1121.69	1151.45	1109.14
NEK2	Nek2	ENSMUSG00000026622	258.237	0.629344	14.1443	0.00829358	0.242824	359.462	288.827	292.749	195.466	235.985	176.934
EFCAB6	Efcab6	ENSMUSG00000022441	157.185	-2.08509	14.1443	0.00836264	0.243975	75.4883	62.7215	41.5343	16.5395	389.289	357.541
CNN2	Cnn2	ENSMUSG00000004665	381.075	-0.507004	14.1443	0.00842453	0.245344	307.424	324.779	312.228	395.736	478.032	468.25
STARD9	Stard9	ENSMUSG00000033705	1937.74	0.457055	14.1443	0.00862078	0.250402	2201.45	2128.84	2395.76	1737.7	1755.88	1406.84
SLC6A15	Slc6a15	ENSMUSG00000019894	2564.55	-0.487795	14.1443	0.00862875	0.250402	2193.92	1760.7	2449.27	3035.33	2924.82	3023.25
HS3ST2	Hs3st2	ENSMUSG00000046321	619.103	-0.876405	14.1443	0.00869079	0.251445	379.221	413.196	517.095	514.862	698.922	1191.32
CHRNB3	Chrnb3	ENSMUSG00000031492	24.6319	2.80358	14.1443	0.00871081	0.251445	27.2459	85.8545	16.366	16.1156	1.08881	1.12042
ARC	Arc	ENSMUSG00000022602	171.3	-1.17295	14.1443	0.00871973	0.251445	97.9467	103.564	114.171	136.143	161.896	414.083
YOD1	Yod1	ENSMUSG00000046404	675.923	-0.69762	14.1443	0.00872606	0.251445	504.552	504.692	537.272	568.664	885.561	1054.8
FBXO32	Fbxo32	ENSMUSG00000022358	396.902	-0.963714	14.1443	0.00876992	0.252266	289.258	256.094	261.668	256.715	656.631	661.044
TIRAP	Tirap	ENSMUSG00000032041	158.945	0.829398	14.1443	0.00883494	0.253691	230.811	175.267	204.583	145.403	118.393	79.2107
TSKU	Tsku	ENSMUSG00000049580	503.54	0.490291	14.1443	0.00889474	0.254962	589.38	548.267	626.879	411.267	463.48	381.964
WWC1	Wwc1	ENSMUSG00000018849	2528.25	-0.86885	14.1443	0.00897727	0.256878	1811.27	1671.06	1885.07	1694.04	3745.93	4362.17
GREB1	Greb1	ENSMUSG00000036523	178.621	1.62897	14.1443	0.00906548	0.258721	329.464	198.337	280.884	189.331	48.3977	25.3122
MYLPF	Mylpf	ENSMUSG00000030672	23.7867	1.99873	14.1443	0.00907322	0.258721	44.6273	24.5942	44.6547	15.8601	2.06162	10.922
ANKLE1	Ankle1	ENSMUSG00000046295	97.7511	0.869141	14.1443	0.00920572	0.262043	125.888	93.2028	159.728	64.2145	70.8657	72.6074
CHRNA3	Chrna3	ENSMUSG00000032303	848.481	1.3121	14.1443	0.00932347	0.264935	1370.61	1291.4	967.575	982.044	237.17	242.09
WNT7A	Wnt7a	ENSMUSG00000030093	485.393	-0.995187	14.1443	0.00941077	0.266953	297.363	369.707	305.975	300.348	754.591	884.373
NR1D1	Nr1d1	ENSMUSG00000020889	566.678	-0.68058	14.1443	0.00944162	0.267366	408.721	468.056	429.473	512.143	668.724	912.949
PCK2	Pck2	ENSMUSG00000040618	397.267	0.789988	14.1443	0.00948365	0.268093	458.772	437.151	614.036	402.86	254.779	216.003
RSPO2	Rspo2	ENSMUSG00000051920	211.506	-0.645579	14.1443	0.00954377	0.269328	148.194	151.766	194.258	234.109	294.639	246.072
MEGF10	Megf10	ENSMUSG00000024593	873.225	0.43977	14.1443	0.00957099	0.269632	1062.56	954.277	999.113	791.666	764.057	667.672
MELK	Melk	ENSMUSG00000035683	223.14	0.685621	14.1443	0.00959819	0.269935	337.068	271.045	217.752	155.376	185.663	171.938
PCDHA11	Pcdha11	ENSMUSG00000102206	585.411	-0.595453	14.1443	0.0096707	0.271175	495.065	465.345	438.791	551.039	705.031	857.199
DDN	Ddn	ENSMUSG00000059213	447.097	-2.51861	14.1443	0.00968334	0.271175	113.433	161.52	123.685	80.241	892.523	1311.18
PTCH2	Ptch2	ENSMUSG00000028681	476.874	0.83358	14.1443	0.00973762	0.27199	784.686	529.968	518.099	215.697	424.498	388.294
HR	Hr	ENSMUSG00000022096	318.768	-1.13866	14.1443	0.00979577	0.273149	124.7	328.727	148.286	253.988	475.997	580.911
ANKS1A	Anks1	ENSMUSG00000024219	2540.62	0.440625	14.1443	0.00981259	0.273153	2759.13	2664.41	3352.43	2268.41	2081.23	2118.09
TMEM132B	Tmem132b	ENSMUSG00000070498	2797.33	-0.563193	14.1443	0.00984915	0.273706	2109.97	2221.13	2442.77	2521	3623.38	3865.77
P2RX7	P2rx7	ENSMUSG00000029468	320.956	1.01346	14.1443	0.00992	0.274785	402.034	406.848	478.926	328.475	204.99	104.466
HRH3	Hrh3	ENSMUSG00000039059	230.989	-0.723794	14.1443	0.00996362	0.274785	143.981	186.194	192.631	213.359	324.518	325.249
GPD2	Gpd2	ENSMUSG00000026827	2192.9	-0.509699	14.1443	0.00996651	0.274785	1480.45	1966.33	1981.55	2395.13	2455.98	2877.99
NEK7	Nek7	ENSMUSG00000026393	729.874	0.915402	14.1443	0.00997178	0.274785	1154.88	960.259	747.414	787.323	396.219	333.151
AFF3	Aff3	ENSMUSG00000037138	4046.79	-0.687217	14.1443	0.0100035	0.275197	2929.99	3033.59	3338.67	3208.61	5989.6	5780.27
MXD3	Mxd3	ENSMUSG00000021485	170.412	0.692265	14.1443	0.0100604	0.275814	226.667	199.113	205.713	105.837	124.202	160.938
SLC16A6	Slc16a6	ENSMUSG00000041920	828.283	-0.639456	14.1443	0.0100646	0.275814	535.088	653.88	753.648	779.202	1221.89	1025.99
THBS1	Thbs1	ENSMUSG00000040152	791.972	-0.525703	14.1443	0.0100979	0.275814	722.358	698.133	528.16	902.064	1013.76	887.358
TRIM67	Trim67	ENSMUSG00000036913	14947.5	-0.809222	14.1443	0.0101087	0.275814	10044.5	11160.2	11381.1	10423.2	21505.7	25170.5
GPR45	Gpr45	ENSMUSG00000041907	416.092	-0.742325	14.1443	0.0101225	0.275814	316.391	335.569	282.319	337.388	604.457	620.428
HEXIM1	Hexim1	ENSMUSG00000048878	1045.75	-0.391679	14.1443	0.0101269	0.275814	905.571	873.053	934.974	1188.51	1128.41	1244.02
GEM	Gem	ENSMUSG00000028214	53.4055	-0.939966	14.1443	0.0101651	0.276397	40.5437	30.9586	38.1058	63.1108	75.0655	72.6483
KIF20A	Kif20a	ENSMUSG00000003779	413.503	0.55139	14.1443	0.0101888	0.276482	583.772	456.293	434.831	324.63	359.692	321.799
CR2	Cr2	ENSMUSG00000026616	71.1936	-1.46772	14.1443	0.010202	0.276482	58.37	25.851	28.8426	47.8256	176.511	89.7613
CIART	Ciart	ENSMUSG00000038550	141.976	-1.04376	14.1443	0.0102649	0.27727	93.3194	71.3156	113.353	105.002	266.569	202.294
ANKDD1A	Ankdd1a	ENSMUSG00000066510	48.3233	1.40149	14.1443	0.0103362	0.278431	78.922	57.953	73.3774	47.4888	14.7093	17.4894
EFNB1	Efnb1	ENSMUSG00000031217	1078.77	-0.855466	14.1443	0.0103892	0.278431	819.177	723.534	761.413	725.396	1740.7	1702.42
ICAM5	Icam5	ENSMUSG00000032174	324.213	-0.968747	14.1443	0.010392	0.278431	184.11	223.674	249.904	219.373	460.213	608.003
AKT3	Akt3	ENSMUSG00000019699	8290	-0.611928	14.1443	0.0104045	0.278431	6635.78	7378.94	5659.37	7278.69	10952.2	11835.1
TGFBR1	Tgfbr1	ENSMUSG00000007613	2528.64	-0.748204	14.1443	0.0104279	0.278431	1986.26	1884	1791.66	1904.37	3462.94	4142.59
SLC16A2	Slc16a2	ENSMUSG00000033965	2583.32	-0.532318	14.1443	0.010435	0.278431	2349.83	2370.21	1617.17	2960.55	3107.67	3094.47
SIK2	Sik2	ENSMUSG00000037112	1920.87	-0.680499	14.1443	0.0104437	0.278431	1545.71	1569.52	1313.12	1558.11	2728.17	2810.6
C2CD4C	C2cd4c	ENSMUSG00000045912	660.837	0.502057	14.1443	0.0106638	0.283376	652.744	842.549	828.702	558.552	577.912	504.562
OSBPL6	Osbpl6	ENSMUSG00000042359	2415.09	-0.402679	14.1443	0.0107334	0.284766	1989.5	2080.43	2168.89	2476.86	2795.85	2979.03
NRM	Nrm	ENSMUSG00000059791	262.752	0.734776	14.1443	0.0107534	0.284834	227.967	405.492	352.285	176.176	198.885	215.708
RUNX2	Runx2	ENSMUSG00000039153	124.295	-1.38129	14.1443	0.0108225	0.285743	58.6929	76.3142	71.5795	58.421	172.473	308.29
RRAS2	Rras2	ENSMUSG00000055723	783.465	-0.783856	14.1443	0.0108413	0.285778	559.689	633.239	534.359	579.76	1177.75	1215.99
PDE3A	Pde3a	ENSMUSG00000041741	783.6	0.802857	14.1443	0.0109607	0.288232	990.135	996.953	1001.77	867.358	437.319	408.064
P4HA1	P4ha1	ENSMUSG00000019916	607.058	-0.460803	14.1443	0.0109895	0.288232	518.086	472.972	541.218	657.798	673.93	778.345
RNF150	Rnf150	ENSMUSG00000047747	1509.89	-0.400632	14.1443	0.0110047	0.288232	1328.72	1304.23	1271.84	1555.39	1855.02	1744.17
GANC	Ganc	ENSMUSG00000062646	252.484	0.750772	14.1443	0.0110665	0.289387	359.754	310.385	280.349	253.602	169.266	141.546
PCSK5	Pcsk5	ENSMUSG00000024713	728.38	0.583106	14.1443	0.0110987	0.289769	948.844	822.991	849.291	740.523	508.25	500.382
TTC28	Ttc28	ENSMUSG00000033209	9351.57	-0.982558	14.1443	0.0111327	0.290194	6602.37	6477.16	5774.76	5102.4	16451.9	15700.9
ANGEL1	Angel1	ENSMUSG00000021257	377.759	0.647917	14.1443	0.0112051	0.291326	376.9	544.285	463.117	361.102	261.06	260.091
CYTH3	Cyth3	ENSMUSG00000018001	2401.68	-0.446121	14.1443	0.0112117	0.291326	1976.58	2073.58	2049.56	2333.12	3053.6	2923.67
VWA5B1	Vwa5b1	ENSMUSG00000028753	471.969	1.3277	14.1443	0.0112653	0.292255	832.474	701.671	491.016	501.79	219.901	84.9634
TMEM144	Tmem144	ENSMUSG00000027956	70.3432	1.05471	14.1443	0.011353	0.293607	93.4355	82.0203	109.015	57.3291	26.2142	54.0453
SOX3	Sox3	ENSMUSG00000045179	232.236	0.612029	14.1443	0.0113532	0.293607	301.4	243.171	297.613	179.671	212.699	158.863
CDH7	Cdh7	ENSMUSG00000026312	945.025	0.81313	14.1443	0.0113872	0.294024	1246.58	1184.88	1182.95	1054.38	480.653	520.719
CACNA1H	Cacna1h	ENSMUSG00000024112	6920.41	-0.676019	14.1443	0.0114638	0.294959	4898.13	6626.33	4461.99	5958.34	9773.1	9804.59
HS3ST1	Hs3st1	ENSMUSG00000051022	780.717	-0.525753	14.1443	0.0114655	0.294959	672.583	720.495	527.81	814.661	959.438	989.313
LRIG1	Lrig1	ENSMUSG00000030029	2701.7	0.70766	14.1443	0.0114774	0.294959	3420.73	3053.24	3580.01	2939.89	1529.58	1686.73
CABP1	Cabp1	ENSMUSG00000029544	760.374	-0.712839	14.1443	0.0116703	0.298512	393.3	549.002	785.097	1025.04	867.866	941.934
KIF23	Kif23	ENSMUSG00000032254	397.405	0.636826	14.1443	0.0119233	0.303354	583.164	436.025	432.059	292.088	380.882	260.214
NUDT19	Nudt19	ENSMUSG00000034875	1171.53	-0.401441	14.1443	0.0119433	0.303354	983.789	1050.63	994.55	1319.16	1232.33	1448.73
RDM1	Rdm1	ENSMUSG00000010362	76.8539	0.919246	14.1443	0.0119754	0.303354	93.3977	76.6298	131.289	60.6989	51.2011	47.9067
CD24	Cd24a	ENSMUSG00000047139	18848.9	-1.03292	14.1443	0.0119817	0.303354	14564.7	13875	8687.11	10484.1	29859.7	35622.7
ATP2C1	Atp2c1	ENSMUSG00000032570	4245.4	-0.429339	14.1443	0.0119829	0.303354	3588	3972.14	3295.72	4453.78	4723.62	5439.16
IMPG2	Impg2	ENSMUSG00000035270	44.0185	1.53641	14.1443	0.0120114	0.303354	28.8056	108.141	60.7394	32.9567	14.7739	18.6947
SLAIN1	Slain1	ENSMUSG00000055717	1899.37	-0.916894	14.1443	0.0120256	0.303354	1514.89	1396.02	1035.64	1208.3	2886.96	3354.45
RASL11B	Rasl11b	ENSMUSG00000049907	503.705	-1.22994	14.1443	0.0120261	0.303354	289.415	339.307	274.738	203.999	888.656	1026.12
FIGNL1	Fignl1	ENSMUSG00000035455	198.565	0.742559	14.1443	0.0121341	0.305609	289.463	231.097	224.949	105.222	179.543	161.117
ZNF446	Zfp446	ENSMUSG00000033961	560.377	0.422942	14.1443	0.0121618	0.305647	643.21	661.023	621.849	484.169	504.309	447.703
RFWD3	Rfwd3	ENSMUSG00000033596	1071.37	0.436092	14.1443	0.0122024	0.305647	1265.35	1136.04	1294.74	991.354	929.957	810.799
ANO1	Ano1	ENSMUSG00000031075	346.466	0.717135	14.1443	0.0122102	0.305647	531.089	445.917	315.708	264.747	310.852	210.484
AMELY	Amelx	ENSMUSG00000031354	7.91714	-4.08669	14.1443	0.0122908	0.307196	0	0	2.4938	1.13385	18.004	25.8712
PADI2	Padi2	ENSMUSG00000028927	121.13	1.09986	14.1443	0.012371	0.308674	155.593	165.827	174.274	131.771	52.0097	47.3039
ING2	Ing2	ENSMUSG00000063049	304.954	-0.580681	14.1443	0.0123963	0.308674	234.958	237.9	260.189	293.873	422.432	380.372
NFYA	Nfya	ENSMUSG00000023994	1399.37	-0.869172	14.1443	0.0124065	0.308674	1006.04	1153.92	811.212	1012.45	1731.97	2680.61
SIPA1L1	Sipa1l1	ENSMUSG00000042700	2809.16	-0.577593	14.1443	0.0125165	0.31094	2323.06	2309.86	2129.72	2414.24	3769.84	3908.21
FHOD3	Fhod3	ENSMUSG00000034295	2821.74	-0.456267	14.1443	0.012639	0.313507	1996.98	2693.05	2447.8	3046.17	3333.59	3412.85
BNC2	Bnc2	ENSMUSG00000028487	329.04	1.46699	14.1443	0.0127474	0.315471	517.109	641.514	291.658	343.355	133.567	47.0346
MEF2A	Mef2a	ENSMUSG00000030557	4397.97	-0.450548	14.1443	0.0127716	0.315471	3924.73	3965.09	3260.83	4425.65	5216.99	5594.5
CRIP2	Crip2	ENSMUSG00000006356	4191.27	-0.896747	14.1443	0.0127759	0.315471	2999.2	3342.5	2445.83	2672.69	5893.54	7793.86
ADGRV1	Adgrv1	ENSMUSG00000069170	530.138	-0.635597	14.1443	0.0128369	0.316502	396.381	384.344	463.998	475.309	803.716	657.079
TAF1D	Taf1d	ENSMUSG00000031939	851.913	-0.5616	14.1443	0.0129043	0.316581	735.31	773.541	556.191	848.56	1154.08	1043.79
BFSP2	Bfsp2	ENSMUSG00000032556	39.1135	1.33953	14.1443	0.0129121	0.316581	43.1275	61.4062	63.7706	32.8052	22.9541	10.6176
APOBEC1	Apobec1	ENSMUSG00000040613	56.1622	-1.21136	14.1443	0.0129422	0.316581	32.926	33.9496	34.2345	38.3185	86.5042	111.04
KCNU1	Kcnu1	ENSMUSG00000031576	167.355	-0.595352	14.1443	0.012951	0.316581	126.716	131.754	141.171	181.984	196.879	225.627
DSP	Dsp	ENSMUSG00000054889	99.1069	-1.13912	14.1443	0.012956	0.316581	94.9938	52.6275	38.2811	194.392	112.674	101.673
ADAMTS6	Adamts6	ENSMUSG00000046169	261.353	0.764503	14.1443	0.0129957	0.31674	401.005	284.042	302.327	261.971	173.335	145.436
FAT2	Fat2	ENSMUSG00000055333	747.078	2.85985	14.1443	0.0130011	0.31674	1211.05	1211.83	1516.98	470.776	43.9843	27.8457
CSRP2	Csrp2	ENSMUSG00000020186	980.82	-0.798177	14.1443	0.0132173	0.32153	636.985	727.484	783.9	698.492	1646.08	1391.98
SYT13	Syt13	ENSMUSG00000027220	3501.7	1.10505	14.1443	0.0133776	0.324946	4184.38	5318	4840.42	4203.55	1327.55	1136.3
NEUROD2	Neurod2	ENSMUSG00000038255	5138.38	-2.0839	14.1443	0.013417	0.325423	1775.46	1879.45	2229.24	1331.3	12748.7	10866.1
ADAM19	Adam19	ENSMUSG00000011256	2107.09	-0.469329	14.1443	0.0135471	0.328091	1569.89	1719.34	2011.88	2168.79	2416.92	2755.72
FAM155B	Tmem28	ENSMUSG00000071719	501.598	-0.423206	14.1443	0.0137093	0.330942	401.957	438.592	444.991	560.534	599.489	564.025
CDCA7L	Cdca7l	ENSMUSG00000021175	155.551	0.607418	14.1443	0.0137212	0.330942	210.102	183.353	170.202	114.771	124.008	130.872
CLIC1	Clic1	ENSMUSG00000007041	1032.13	0.463627	14.1443	0.0137253	0.330942	1293.06	1137.79	1158.97	1005.96	827.447	769.582
SYBU	Sybu	ENSMUSG00000022340	3482.45	-0.722579	14.1443	0.0137644	0.331397	2401.55	2662.49	2820.08	2625.8	4621.33	5763.41
CDH13	Cdh13	ENSMUSG00000031841	6506.96	-0.491338	14.1443	0.0138022	0.331549	5232.14	6382.38	4614.67	7203.48	6945.61	8663.47
GNAL	Gnal	ENSMUSG00000024524	11648.7	-0.556721	14.1443	0.0138112	0.331549	8484.41	10265.4	9536.02	11715.9	11994.7	17896
ISL2	Isl2	ENSMUSG00000032318	21.9525	2.86678	14.1443	0.0138539	0.331918	19.7674	13.3601	82.945	13.6572	1.9854	0
BCL11B	Bcl11b	ENSMUSG00000048251	5081.92	-2.04446	14.1443	0.013867	0.331918	2196.47	2285.04	1467.94	1467.71	9618.96	13455.4
GTSE1	Gtse1	ENSMUSG00000022385	186.683	0.590065	14.1443	0.0139175	0.33264	246.746	210.729	215.541	133.555	169.569	143.959
UVSSA	Uvssa	ENSMUSG00000037355	481.356	-0.612899	14.1443	0.0139434	0.332775	384.955	416.674	340.777	731.975	451.77	561.983
NDC80	Ndc80	ENSMUSG00000024056	175.446	0.701479	14.1443	0.0139755	0.333055	281.575	174.651	195.601	129.569	139.793	131.489
PRC1	Prc1	ENSMUSG00000038943	1005.82	0.51305	14.1443	0.0139978	0.333103	1449.82	1111.56	987.376	824.259	820.427	841.488
CIAPIN1	Ciapin1	ENSMUSG00000031781	1439.37	0.763152	14.1443	0.0141341	0.335385	1353.35	1513.85	2565.17	1373.45	846.225	984.146
RIN1	Rin1	ENSMUSG00000024883	119.079	-1.09976	14.1443	0.0141346	0.335385	71.7608	67.8386	87.4835	72.2235	193.113	222.057
ARHGEF26	Arhgef26	ENSMUSG00000036885	1358.19	-0.548708	14.1443	0.014213	0.336759	1146.26	962.181	1200.08	1240.75	1820.99	1778.89
NUAK1	Nuak1	ENSMUSG00000020032	2713.76	-0.924916	14.1443	0.0142657	0.337518	1813.51	1996.04	1807.86	1556.52	5015.82	4092.81
PALMD	Palmd	ENSMUSG00000033377	599.019	-0.590483	14.1443	0.0143001	0.337846	540.681	509.062	385.031	682.801	867.74	608.799
PRR5L	Prr5l	ENSMUSG00000032841	76.8598	1.00489	14.1443	0.0144484	0.340692	126.915	87.3574	93.5123	75.2722	39.1067	38.995
ABHD2	Abhd2	ENSMUSG00000039202	4917.79	-0.437086	14.1443	0.0145275	0.34174	4350.66	3997.37	4187.16	4776.89	6471.72	5722.93
SERTAD4	Sertad4	ENSMUSG00000016262	1953.68	-1.11136	14.1443	0.0145684	0.342186	1422.13	1319.05	967.898	879.342	3226.46	3907.22
PASK	Pask	ENSMUSG00000026274	409.183	0.56634	14.1443	0.0145882	0.342186	509.628	451.053	504.468	290.466	411.408	288.077
NOS1	Nos1	ENSMUSG00000029361	2048.83	-0.637456	14.1443	0.0146378	0.342193	1519.51	1976	1315.2	1856.35	2555.53	3070.41
TSHZ1	Tshz1	ENSMUSG00000046982	3679.69	-0.71083	14.1443	0.0146424	0.342193	2322.67	2505.76	3544.38	5879.03	3073.34	4752.95
MTHFR	Mthfr	ENSMUSG00000029009	991.013	0.619536	14.1443	0.0146511	0.342193	1179.18	1057.35	1365.15	1031.12	687.32	625.955
ID2	Id2	ENSMUSG00000020644	4182.52	-1.08099	14.1443	0.0146995	0.342786	2770.97	2396.9	2886.91	1855	8009.31	7176.03
MIS18BP1	Mis18bp1	ENSMUSG00000047534	389.528	0.665919	14.1443	0.0147437	0.342786	566.913	525.296	341.801	352.517	273.816	276.824
MAPRE2	Mapre2	ENSMUSG00000024277	13948	-0.416767	14.1443	0.0147504	0.342786	10937.7	12808.7	12095.2	14782.8	14845.2	18218.4
CDH2	Cdh2	ENSMUSG00000024304	10762.2	-0.652162	14.1443	0.0147775	0.342786	8635.63	9354.29	7121.02	8686.67	14816.6	15959
EPHB2	Ephb2	ENSMUSG00000028664	6355.17	0.58372	14.1443	0.014781	0.342786	8817.78	8466.03	5587.39	5193.44	4294.1	5772.31
IKZF1	Ikzf1	ENSMUSG00000018654	250.005	-1.37711	14.1443	0.0149007	0.345005	101.239	223.51	93.4245	117.077	335.51	629.267
NCAPG2	Ncapg2	ENSMUSG00000042029	551.173	0.528261	14.1443	0.0149848	0.345005	705.22	597.575	649.988	402.179	548.64	403.436
NFATC4	Nfatc4	ENSMUSG00000023411	331.038	0.529542	14.1443	0.0150016	0.345005	408.996	344.239	419.881	265.923	307.425	239.762
ZIC2	Zic2	ENSMUSG00000061524	2602.94	1.27622	14.1443	0.0150306	0.345005	3810.38	3616.23	3627.25	2835.25	1344.04	384.5
TTPAL	Ttpal	ENSMUSG00000017679	1483.24	0.401928	14.1443	0.0150414	0.345005	1591.59	1698.59	1774.87	1308.01	1382.94	1143.41
EGR2	Egr2	ENSMUSG00000037868	69.9662	-1.85786	14.1443	0.0150526	0.345005	8.13918	14.9218	67.3068	119.669	46.2461	163.514
ESCO2	Esco2	ENSMUSG00000022034	187.657	0.709014	14.1443	0.0150555	0.345005	239.799	220.067	238.862	144.008	182.146	101.06
G6PC3	G6pc3	ENSMUSG00000034793	597.768	0.507004	14.1443	0.0150741	0.345005	663.014	672.393	769.846	588.804	443.982	448.567
RORB	Rorb	ENSMUSG00000036192	812.477	-0.722366	14.1443	0.0150848	0.345005	651.719	723.036	465.178	708.393	992.411	1334.12
NEDD9	Nedd9	ENSMUSG00000021365	1025.02	-0.568457	14.1443	0.0150871	0.345005	822.934	852	801.869	894.811	1310.25	1468.25
NDN	Ndn	ENSMUSG00000033585	9113.8	0.54499	14.1443	0.0152244	0.347018	9303.36	10659.1	12482.4	8469.35	8064.99	5703.65
DPF1	Dpf1	ENSMUSG00000030584	3218.44	-0.952523	14.1443	0.0152386	0.347018	2644.15	2613.5	1323.3	2277.96	4205.25	6246.47
DSCAML1	Dscaml1	ENSMUSG00000032087	3547.25	-0.884961	14.1443	0.0153251	0.34802	2353.48	2675.63	2447.45	2080.76	5782.26	5943.93
BCL2L12	Bcl2l12	ENSMUSG00000003190	135.055	0.636249	14.1443	0.0153823	0.348575	172.462	153.689	167.151	119.569	90.3149	107.145
KLHL29	Klhl29	ENSMUSG00000020627	2999.68	-0.754688	14.1443	0.015392	0.348575	2445.96	2046.23	2205.13	2176.34	3929.99	5194.43
CERCAM	Cercam	ENSMUSG00000039787	535.104	0.658575	14.1443	0.0154792	0.350066	698.831	606.671	660.741	560.914	378.949	304.516
GPM6A	Gpm6a	ENSMUSG00000031517	24687.7	-0.48721	14.1443	0.0155342	0.350534	19825.4	22806	19043.6	23420.7	28947.2	34083.1
BHLHE22	Bhlhe22	ENSMUSG00000025128	2083.26	-1.08599	14.1443	0.0155427	0.350534	1462.74	1370.48	1169.62	913.175	3857.34	3726.21
NPAS4	Npas4	ENSMUSG00000045903	360.001	-0.84048	14.1443	0.0156204	0.351802	262	299.595	212.662	334.575	348.113	703.063
EIF4A2	Eif4a2	ENSMUSG00000022884	13476.6	-0.485874	14.1443	0.0157238	0.353169	10679.7	11002.4	12002.6	12263.2	17546.9	17364.7
FANCI	Fanci	ENSMUSG00000039187	193.935	0.543669	14.1443	0.0157402	0.353169	243.441	225.866	221.042	143.707	172.634	156.923
UCMA	Ucma	ENSMUSG00000026668	21.7993	2.4816	14.1443	0.0157652	0.353169	43.3805	36.2551	31.6507	17.1634	0	2.34592
GRIN2B	Grin2b	ENSMUSG00000030209	13541.8	-0.815218	14.1443	0.0157797	0.353169	8492.28	12858.3	8093.12	9601.03	20535.3	21670.8
ROR1	Ror1	ENSMUSG00000035305	244.352	0.899698	14.1443	0.0157888	0.353169	315.859	318.984	319.936	263.579	152.137	95.6194
SUPT3H	Supt3	ENSMUSG00000038954	444.983	-0.533602	14.1443	0.0159119	0.355376	342.194	357.326	390.895	457.588	482.662	639.233
WDR6	Wdr6	ENSMUSG00000066357	11995.2	0.496815	14.1443	0.0159308	0.355376	12172.2	12753.5	17194.7	10834.9	10236	8780.01
MSI2	Msi2	ENSMUSG00000069769	6104.28	0.485668	14.1443	0.0159956	0.356337	7271.15	6892.4	7203.65	6331.81	4443.74	4482.91
ADD2	Add2	ENSMUSG00000030000	5134.14	-0.873324	14.1443	0.0160841	0.357822	3584.72	3808.15	3484.96	3022.05	7951.79	8953.16
DCAF6	Dcaf6	ENSMUSG00000026571	2084.13	-0.375593	14.1443	0.016141	0.358601	1707.75	1893.48	1841.75	2158.44	2371.56	2531.78
VEGFD	Vegfd	ENSMUSG00000031380	39.1578	-1.25575	14.1443	0.0163349	0.362417	27.1471	14.4226	27.7512	33.1373	65.7109	66.7777
TMEM132C	Tmem132c	ENSMUSG00000034324	1080.58	0.9321	14.1443	0.0163925	0.363206	1498.65	1355.35	1399.93	1250.45	590.673	388.403
DYRK2	Dyrk2	ENSMUSG00000028630	1138.93	-0.782071	14.1443	0.0165136	0.364902	894.544	848.461	769.807	780.537	1891.67	1648.59
ITPK1	Itpk1	ENSMUSG00000057963	2281.03	-0.771355	14.1443	0.016541	0.365016	1451.98	1667.22	1936.63	1593.4	3341.56	3695.36
NPAS1	Npas1	ENSMUSG00000001988	343.947	-1.11355	14.1443	0.0166011	0.365849	135.558	212.527	303.865	194.81	566.535	650.386
NXPH3	Nxph3	ENSMUSG00000046719	788.934	-0.933725	14.1443	0.0167521	0.368188	493.971	623.222	509.502	449.622	1296.76	1360.53
INPP5A	Inpp5a	ENSMUSG00000025477	1328.17	0.542321	14.1443	0.0168185	0.369151	1599.82	1551.81	1573.61	1385.19	999.624	858.974
GNG2	Gng2	ENSMUSG00000043004	25557.5	-0.705679	14.1443	0.0169451	0.371432	20157.2	22628.2	15500.4	19549.9	37184.5	38324.6
ZC2HC1C	Zc2hc1c	ENSMUSG00000045064	182.807	-0.566296	14.1443	0.017117	0.373819	156.082	151.543	134.704	190.839	227.491	236.184
AK4	Ak4	ENSMUSG00000028527	330.294	0.684036	14.1443	0.0171223	0.373819	325.657	399.086	496.604	302.705	271.501	186.209
ERP27	Erp27	ENSMUSG00000030219	7.27402	-2.60648	14.1443	0.0172119	0.375274	1.38018	4.2885	1.09306	6.02637	12.7471	18.1089
WARS2	Wars2	ENSMUSG00000004233	317.232	0.574268	14.1443	0.0172375	0.375286	463.362	334.386	342.032	288.217	244.423	230.971
PSTK	Pstk	ENSMUSG00000063179	232.613	0.550597	14.1443	0.0172582	0.375286	271.912	256.645	300.285	183.719	164.995	218.125
KLHL4	Klhl4	ENSMUSG00000025597	401.417	0.485005	14.1443	0.0174415	0.378768	465.606	471.972	467.392	388.009	290.029	325.496
LMOD3	Lmod3	ENSMUSG00000044086	20.1678	-2.01882	14.1443	0.017482	0.378834	4.80387	7.4066	11.6158	9.82421	63.9896	23.3668
CD177	Cd177	ENSMUSG00000052212	13.8591	1.97391	14.1443	0.0175087	0.378834	21.4155	24.0033	20.9442	11.3978	3.19178	2.20209
TRPC4	Trpc4	ENSMUSG00000027748	545.856	-1.07029	14.1443	0.0175369	0.378834	427.272	351.917	277.393	264.742	950.772	1003.04
FEZF2	Fezf2	ENSMUSG00000021743	683.018	-4.28658	14.1443	0.0175813	0.379292	34.2829	159.605	5.96184	6.0256	2041.11	1851.13
NR2F1	Nr2f1	ENSMUSG00000069171	4380.01	-0.680224	14.1443	0.0176528	0.379464	2781.62	3230.24	4086.07	3488.22	6604.04	6089.9
IQSEC2	Iqsec2	ENSMUSG00000041115	2138.26	-0.481051	14.1443	0.0176637	0.379464	1615.91	1760.86	1978.65	2018.29	2635.56	2820.26
SEC63	Sec63	ENSMUSG00000019802	3940.68	-0.53573	14.1443	0.0176741	0.379464	3644.45	3493.36	2515.35	3836.37	4935.01	5219.55
TROAP	Troap	ENSMUSG00000032783	124.687	0.718388	14.1443	0.0176818	0.379464	177.479	134.243	153.53	89.9618	116.771	76.1346
SAMD1	Samd1	ENSMUSG00000079003	1507.24	-0.777624	14.1443	0.0177613	0.380671	1160.04	1099.2	1072.53	1008.52	2194.18	2508.99
SPC24	Spc24	ENSMUSG00000074476	190.758	0.605701	14.1443	0.0178139	0.381302	241.673	191.822	256.735	130.771	167.968	155.579
SFPQ	Sfpq	ENSMUSG00000028820	13441.9	-0.612032	14.1443	0.0178516	0.381611	11993	11416.1	8489.94	11488.4	17815.9	19448.4
NXPH2	Nxph2	ENSMUSG00000069132	83.9602	-1.83177	14.1443	0.0179056	0.382267	5.93284	23.9862	80.0365	196.745	59.2383	137.823
TSPEAR	Tspear	ENSMUSG00000069581	20.9445	1.56871	14.1443	0.0179802	0.38336	16.0022	45.4197	32.3772	11.9791	7.39676	12.4918
PPP1R16B	Ppp1r16b	ENSMUSG00000037754	1791.71	-0.453348	14.1443	0.0180714	0.384282	1335.61	1538.6	1662.74	1764.38	2147.84	2301.09
AANAT	Aanat	ENSMUSG00000020804	21.1123	1.32716	14.1443	0.0180938	0.384282	27.8192	32.443	30.3443	9.50246	15.8317	10.7333
PCDHGA4	Pcdhga4	ENSMUSG00000103677	1050.32	-0.47217	14.1443	0.0182462	0.386618	930.432	888.072	821.82	987.474	1341.57	1332.54
TVP23B	Tvp23b	ENSMUSG00000014177	346.188	0.475649	14.1443	0.0182709	0.386618	399.608	373.61	434.79	322.211	276.962	269.947
ACTR3B	Actr3b	ENSMUSG00000056367	684.257	-0.778661	14.1443	0.0182745	0.386618	401.292	455.47	654.361	546.718	884.312	1163.39
BAIAP3	Baiap3	ENSMUSG00000047507	1184.18	0.814485	14.1443	0.0183144	0.386963	1174.52	1667.82	1687.42	1300.78	752.626	521.951
RAD51B	Rad51b	ENSMUSG00000059060	7.97714	2.31338	14.1443	0.0184135	0.388555	14.1194	9.6486	15.4696	2.08891	5.02326	1.51317
RAD51C	Rad51c	ENSMUSG00000007646	109.744	0.644834	14.1443	0.0184595	0.389026	128.343	150.037	123.562	81.6179	83.0677	91.8368
RND1	Rnd1	ENSMUSG00000054855	452.316	-0.67642	14.1443	0.0184969	0.389313	365.221	355.855	323.755	366.269	583.307	719.487
PPP1R12B	Ppp1r12b	ENSMUSG00000073557	4076.13	-0.521713	14.1443	0.018563	0.389777	3101.94	3374.76	3564.08	3611.95	5021.78	5782.25
B3GALT5	B3galt5	ENSMUSG00000074892	651.711	0.862455	14.1443	0.0185665	0.389777	775.108	809.794	938.477	758.092	325.352	303.443
TAL2	Tal2	ENSMUSG00000028417	38.8368	1.31931	14.1443	0.0187037	0.39189	70.3834	60.3314	35.626	11.0038	32.2679	23.4084
NAB1	Nab1	ENSMUSG00000002881	1193.33	-0.377359	14.1443	0.0187256	0.39189	950.04	1053.94	1110.1	1381.72	1388.63	1275.53
THBS4	Thbs4	ENSMUSG00000021702	86.8283	1.30542	14.1443	0.0187388	0.39189	136.209	128.254	106.21	91.7605	41.6458	16.8905
SAP30BP	Sap30bp	ENSMUSG00000020755	2016.01	-0.495098	14.1443	0.0188229	0.392337	1572.6	1634.08	1813.21	1864.27	2398.96	2812.97
MPP6	Mpp6	ENSMUSG00000038388	1008.67	-0.444491	14.1443	0.0188329	0.392337	801.706	923.398	838.206	1000.03	1166.36	1322.33
RGS14	Rgs14	ENSMUSG00000052087	29.9947	-1.69279	14.1443	0.0188525	0.392337	8.8441	15.0056	18.9093	13.5096	51.2429	72.4564
FUT10	Fut10	ENSMUSG00000046152	214.313	0.635454	14.1443	0.0188559	0.392337	274.839	214.148	293.187	203.558	139.341	160.806
CRLF1	Crlf1	ENSMUSG00000007888	199.882	-1.43365	14.1443	0.0191116	0.396651	103.607	56.1865	164.196	69.6523	385.604	420.047
HGF	Hgf	ENSMUSG00000028864	39.681	-1.47643	14.1443	0.0191987	0.397955	17.6402	22.6718	22.5494	18.1339	77.3306	79.7604
NR2C1	Nr2c1	ENSMUSG00000005897	455.217	0.511705	14.1443	0.0192362	0.398229	599.345	544.336	462.175	432.011	329.14	364.296
SKI	Ski	ENSMUSG00000029050	6603.81	-0.628832	14.1443	0.0193445	0.399482	5450.82	5258.86	4851.37	5090.53	9665.7	9305.6
RAB33B	Rab33b	ENSMUSG00000027739	994.556	-0.564691	14.1443	0.0193663	0.399482	811.712	841.987	753.109	897.137	1140.2	1523.19
SOX11	Sox11	ENSMUSG00000063632	12899.9	-1.19031	14.1443	0.0193719	0.399482	9197.7	8536.31	5848.99	4410.18	24858	24548.2
MCM3	Mcm3	ENSMUSG00000041859	698.186	0.538799	14.1443	0.0194168	0.399482	874.724	752.278	853.277	435.692	681.527	591.618
REPS2	Reps2	ENSMUSG00000040855	1651.19	-0.885403	14.1443	0.0194186	0.399482	1111.73	1279.73	1087.98	956.466	2402.48	3068.73
FGD2	Fgd2	ENSMUSG00000024013	159.9	0.614056	14.1443	0.0194876	0.4004	180.474	170.308	229.126	133.813	132.785	112.894
NRK	Nrk	ENSMUSG00000052854	203.388	1.29201	14.1443	0.0195761	0.401169	324.708	296.81	245.956	240.713	67.9808	44.161
LRIG3	Lrig3	ENSMUSG00000020105	288.366	0.519915	14.1443	0.0196193	0.401169	366.21	309.82	343.251	276.461	214.289	220.168
TMEM150C	Tmem150c	ENSMUSG00000050640	2491.88	-0.456316	14.1443	0.019646	0.401169	1958.98	2294.69	2049.22	2342.99	3097.79	3207.63
CLDN3	Cldn3	ENSMUSG00000070473	76.3929	-1.2815	14.1443	0.0196624	0.401169	43.2991	35.1008	55.0281	37.0781	155.825	132.026
VARS2	Vars2	ENSMUSG00000038838	1059.79	0.462728	14.1443	0.0196719	0.401169	1170.28	1147.29	1366.83	745.606	1002.38	926.365
THYN1	Thyn1	ENSMUSG00000035443	839.922	-0.451398	14.1443	0.0197876	0.403028	716.139	674.499	737.599	803.371	1045.66	1062.26
SLC6A7	Slc6a7	ENSMUSG00000052026	1870.79	0.695249	14.1443	0.0198505	0.403782	1999.05	2617.65	2322.61	2083.62	1170.93	1030.84
TUBB4A	Tubb4a	ENSMUSG00000062591	13275.4	-0.428045	14.1443	0.0198739	0.403782	11140.5	13061.1	9760.19	14452.1	14385.2	16853.4
CHRDL2	Chrdl2	ENSMUSG00000030732	48.695	1.83488	14.1443	0.0199456	0.403856	80.4605	76.6624	70.8925	52.099	5.96676	6.08898
CENPU	Cenpu	ENSMUSG00000031629	178.807	0.704219	14.1443	0.0199619	0.403856	287.071	220.17	158.203	144.63	134.702	128.065
GNPTAB	Gnptab	ENSMUSG00000035311	4323.32	-0.42013	14.1443	0.0199952	0.403856	4058.7	3940.64	3096.72	5317.73	4848.39	4677.71
RNF180	Rnf180	ENSMUSG00000021720	853.193	-0.427688	14.1443	0.0200089	0.403856	757.083	796.251	630.249	918.967	1049.3	967.306
RPP25	Rpp25	ENSMUSG00000062309	403.961	-0.753684	14.1443	0.0200489	0.403856	280.627	348.066	273.864	301.271	560.451	659.485
SLC30A4	Slc30a4	ENSMUSG00000005802	1769.53	-0.519014	14.1443	0.0200529	0.403856	1498.86	1338.38	1526.13	1567.47	2464.62	2221.71
COA4	Coa4	ENSMUSG00000044881	54.2109	1.05851	14.1443	0.0200636	0.403856	64.2787	55.7532	99.9059	47.4275	24.5104	33.3896
NAV2	Nav2	ENSMUSG00000052512	6612.52	-0.60037	14.1443	0.0200746	0.403856	4302.3	5994.14	5471.98	5560.72	9334.34	9011.64
KIF22	Kif22	ENSMUSG00000030677	375.043	0.61555	14.1443	0.0201241	0.404188	548.191	369.691	443.526	242.252	363.451	283.144
CSGALNACT1	Csgalnact1	ENSMUSG00000036356	323.094	-0.567105	14.1443	0.0201596	0.404188	203.719	274.73	302.842	395.588	342.131	419.551
SSBP2	Ssbp2	ENSMUSG00000003992	4639.14	-0.670253	14.1443	0.020165	0.404188	3740.34	3992.33	3009.28	3519.33	6686.56	6886.98
TFB2M	Tfb2m	ENSMUSG00000026492	774.673	-0.438707	14.1443	0.0202464	0.40483	733.415	657.741	582.515	799.072	928.972	946.326
GLRX3	Glrx3	ENSMUSG00000031068	3242.24	-0.375927	14.1443	0.0203666	0.406248	2698.41	2923.42	2844.54	3240.99	3713.72	4032.35
HOMER2	Homer2	ENSMUSG00000025813	2380.75	0.39331	14.1443	0.0203715	0.406248	2960.38	2520.16	2629.34	2214.52	1829.67	2130.46
UBE2C	Ube2c	ENSMUSG00000001403	415.51	0.525343	14.1443	0.0203917	0.406248	558.512	444.401	467.938	280.205	386.99	355.015
PLEKHH3	Plekhh3	ENSMUSG00000035172	249.226	0.933045	14.1443	0.0205149	0.407654	256.988	262.479	460.998	266.084	124.082	124.728
BRCA1	Brca1	ENSMUSG00000017146	403.008	0.548729	14.1443	0.0205202	0.407654	508.755	450.536	476.032	267.292	410.098	305.335
BRICD5	Bricd5	ENSMUSG00000045744	8.08314	-2.22515	14.1443	0.0205368	0.407654	3.31118	1.85292	3.40896	8.52229	10.2461	21.1574
CYB5A	Cyb5a	ENSMUSG00000024646	1459.53	-0.423687	14.1443	0.0206016	0.407951	1251.11	1334.42	1154.95	1600.46	1489.11	1927.13
NTN1	Ntn1	ENSMUSG00000020902	2480.08	0.592091	14.1443	0.0206756	0.408717	3352.39	2949.07	2644.61	2660.31	1744.98	1529.13
MTA3	Mta3	ENSMUSG00000055817	1669	-0.437263	14.1443	0.0206969	0.408717	1510.54	1575.67	1169.01	1880.51	1837.33	2040.93
KIT	Kit	ENSMUSG00000005672	2846.24	0.544483	14.1443	0.020715	0.408717	3450.84	3126.54	3554.61	3043.95	2037.36	1864.13
LHCGR	Lhcgr	ENSMUSG00000024107	53.5244	-1.07945	14.1443	0.0207845	0.40884	44.8202	35.3997	23.1245	46.4088	80.232	91.1612
CNTFR	Cntfr	ENSMUSG00000028444	2425.03	0.396226	14.1443	0.0207991	0.40884	2552.09	2860.17	2856.01	2130.28	1832.45	2319.2
GRASP	Grasp	ENSMUSG00000000531	280.354	-0.734289	14.1443	0.0208247	0.40884	169.141	221.665	240.497	227.209	438.919	384.692
DMRTA2	Dmrta2	ENSMUSG00000047143	69.3005	-1.7316	14.1443	0.020846	0.40884	23.7216	52.7801	20.2963	16.623	178.401	123.981
PEF1	Pef1	ENSMUSG00000028779	789.508	0.371277	14.1443	0.020893	0.409274	895.17	829.511	946.427	696.967	672.251	696.723
HLCS	Hlcs	ENSMUSG00000040820	461.449	0.56938	14.1443	0.0210558	0.411363	497.421	560.923	595.824	472.644	346.485	295.395
LIMCH1	Limch1	ENSMUSG00000037736	4550.31	-0.549935	14.1443	0.0210705	0.411363	3967.17	3860.17	3252.97	3906.47	5769.57	6545.53
THRA	Thra	ENSMUSG00000058756	30422.8	-0.615643	14.1443	0.021075	0.411363	23652.9	25888.2	22544.2	23572.2	41501.5	45377.7
XRCC5	Xrcc5	ENSMUSG00000026187	383.27	0.48996	14.1443	0.0211944	0.412947	505.935	402.563	434.85	360.746	290.993	304.536
CEP55	Cep55	ENSMUSG00000024989	162.806	0.696817	14.1443	0.0212426	0.412947	236.559	189.028	178.636	112.385	161.526	98.7002
PCDHGA11	Pcdhga11	ENSMUSG00000102742	2086.89	-0.583382	14.1443	0.0212688	0.412947	1355.9	1905.94	1749.91	1872.56	2506.58	3130.45
RASL11A	Rasl11a	ENSMUSG00000029641	113.493	-1.086	14.1443	0.0212699	0.412947	79.7659	61.9218	76.208	64.0937	173.046	225.924
NFKBIB	Nfkbib	ENSMUSG00000030595	719.792	-0.382989	14.1443	0.021282	0.412947	622.503	633.352	618.64	773.905	778.398	891.953
SLC1A6	Slc1a6	ENSMUSG00000005357	705.858	0.882527	14.1443	0.0213625	0.413216	784.396	818.817	1142.37	821.513	335.095	332.955
PPP2R1B	Ppp2r1b	ENSMUSG00000032058	1098.66	-0.582648	14.1443	0.0213695	0.413216	818.061	966.444	855.016	916.763	1589.13	1446.54
CCSAP	Ccsap	ENSMUSG00000031971	420.777	-0.778998	14.1443	0.0214159	0.413216	293.446	361.454	274.921	296.185	650.735	647.922
WNT1	Wnt1	ENSMUSG00000022997	14.3318	1.52738	14.1443	0.0214722	0.413216	20.5306	20.1053	23.1972	6.54259	8.17774	7.43741
DCC	Dcc	ENSMUSG00000060534	2251.81	0.484849	14.1443	0.0214729	0.413216	2693.34	2863.85	2323.17	1680.99	2305.74	1643.75
RAD51	Rad51	ENSMUSG00000027323	212.011	0.707798	14.1443	0.0214796	0.413216	294.865	177.362	316.528	137.345	169.286	176.679
PARPBP	Parpbp	ENSMUSG00000035365	99.4556	0.747454	14.1443	0.0215276	0.413216	149.351	125.321	99.344	61.604	86.1128	75.0003
SEC22A	Sec22a	ENSMUSG00000034473	623.367	-0.628415	14.1443	0.0215437	0.413216	503.698	514.016	450.172	1032.01	552.001	688.307
UTP14C	Utp14b	ENSMUSG00000079470	588.853	-0.569569	14.1443	0.0215479	0.413216	492.304	517.248	413.016	532.458	713.261	864.832
KLHL1	Klhl1	ENSMUSG00000022076	593.422	0.939403	14.1443	0.0216297	0.414299	721.649	971.81	647.128	685.353	217.821	316.77
CYP46A1	Cyp46a1	ENSMUSG00000021259	1190.6	-0.416667	14.1443	0.0217609	0.415772	966.385	1066.59	1026.6	1404.16	1163.02	1516.84
EPHA8	Epha8	ENSMUSG00000028661	1885.16	0.447139	14.1443	0.0217717	0.415772	1932.36	2131.79	2460.31	1737.07	1351.95	1697.47
RNF135	Rnf135	ENSMUSG00000020707	57.2489	1.26939	14.1443	0.0217858	0.415772	87.3635	55.6915	99.8476	59.321	24.1228	17.1471
CENPV	Cenpv	ENSMUSG00000018509	1030.25	-0.899077	14.1443	0.021808	0.415772	747.067	826.33	584.647	598.361	1491.37	1933.71
SLC16A7	Slc16a7	ENSMUSG00000020102	316.81	-0.706074	14.1443	0.0218686	0.415984	232.561	223.931	265.4	303.783	312.994	562.19
DLG1	Dlg1	ENSMUSG00000022770	1660.76	-0.318707	14.1443	0.0218698	0.415984	1477.39	1517.29	1439.79	1832.13	1818.31	1879.65
TRIM66	Trim66	ENSMUSG00000031026	603.939	0.814098	14.1443	0.0219312	0.416426	690.179	927.052	693.37	683.742	354.2	275.091
ZBTB7C	Zbtb7c	ENSMUSG00000044646	544.46	0.639975	14.1443	0.0219894	0.416426	623.226	703.06	663.687	584.873	386.987	304.925
SEZ6L	Sez6l	ENSMUSG00000058153	8579.67	0.378959	14.1443	0.0219947	0.416426	9457.84	10921.6	8721.58	7949.82	7435.79	6991.4
IKZF4	Ikzf4	ENSMUSG00000002578	1398.93	0.520826	14.1443	0.0220564	0.416818	1926.78	1647.56	1372.35	1373.49	1117.04	956.382
PAPPA2	Pappa2	ENSMUSG00000073530	419.357	-0.90667	14.1443	0.0220662	0.416818	269.466	336.449	269.42	245.77	633.117	761.922
SLC5A6	Slc5a6	ENSMUSG00000006641	668.696	0.51108	14.1443	0.0222459	0.419728	696.744	710.573	949.838	541.811	628.434	484.774
KITLG	Kitl	ENSMUSG00000019966	3168.88	0.445671	14.1443	0.0223033	0.420328	4276.77	3080.61	3605.75	2427.15	2693.55	2929.44
DCLK3	Dclk3	ENSMUSG00000032500	585.579	-0.659045	14.1443	0.0223956	0.421568	402.309	422.847	536.585	507.185	680.814	963.736
DUSP14	Dusp14	ENSMUSG00000018648	177.271	-1.05986	14.1443	0.0224735	0.421568	151.314	100.193	93.2709	97.6971	329.976	291.174
PITPNM3	Pitpnm3	ENSMUSG00000040543	1824.71	0.684116	14.1443	0.0224761	0.421568	1895.83	2328.26	2524.83	2040.05	1142.31	1016.96
GPR12	Gpr12	ENSMUSG00000041468	385.561	-0.758778	14.1443	0.0226498	0.421568	294.742	321.168	243.724	293.753	481.583	678.399
BTBD3	Btbd3	ENSMUSG00000062098	3424.58	0.404067	14.1443	0.0226514	0.421568	3915.25	3557.26	4230.31	3375.45	2790.67	2678.55
LMO3	Lmo3	ENSMUSG00000030226	4283.97	-0.952503	14.1443	0.0226625	0.421568	3064.2	3672.68	2020.41	2309.96	7068.17	7568.37
FAM49B	Fam49b	ENSMUSG00000022378	6092.65	-0.359665	14.1443	0.0226662	0.421568	5338.11	5607.61	5066.06	6161.28	6849.72	7533.16
PPM1M	Ppm1m	ENSMUSG00000020253	305.021	0.668267	14.1443	0.0226684	0.421568	299.721	355.196	467.867	305.091	205.223	197.025
PRKD1	Prkd1	ENSMUSG00000002688	274.47	-0.645194	14.1443	0.0226765	0.421568	235.851	168.959	236.885	247.738	383.997	373.388
RHOU	Rhou	ENSMUSG00000039960	1354.76	-0.579412	14.1443	0.022996	0.424852	1038.97	902.263	1316.63	1209.96	1732.69	1928.05
CD72	Cd72	ENSMUSG00000028459	126.24	-1.06698	14.1443	0.0229971	0.424852	108.349	81.4792	54.9915	80.0615	187.792	244.764
ELL2	Ell2	ENSMUSG00000001542	154.494	-0.665518	14.1443	0.0230025	0.424852	105.949	126.33	126.294	235.231	188.549	144.61
DPF3	Dpf3	ENSMUSG00000021221	788.916	0.879566	14.1443	0.0230655	0.425402	1026.86	1067.09	973.588	944.841	403.272	317.851
CCNA2	Ccna2	ENSMUSG00000027715	991.48	0.51773	14.1443	0.0231548	0.426568	1471.78	1022.01	1008.78	726.637	891.231	828.437
FOXG1	Foxg1	ENSMUSG00000020950	6556.25	-5.58291	14.1443	0.0232654	0.427734	329.079	474.929	0	47.3249	19991.9	18494.3
TSNAX	Tsnax	ENSMUSG00000056820	3791.13	0.486093	14.1443	0.0232702	0.427734	4488.87	4445.72	4337.26	4031.2	2725.54	2718.21
SLC27A3	Slc27a3	ENSMUSG00000027932	584.187	0.535563	14.1443	0.0235106	0.431669	613.495	603.846	855.777	492.397	407.373	532.233
CD164L2	Cd164l2	ENSMUSG00000028865	44.0638	1.4416	14.1443	0.0235567	0.43203	67.6193	43.0786	82.4452	45.4327	9.671	16.1362
PELI1	Peli1	ENSMUSG00000020134	2368.78	-0.694002	14.1443	0.0237467	0.434493	1916.88	1786.73	1725.55	1664.39	3823.43	3295.72
CYP4F3	Cyp4f13	ENSMUSG00000024055	162.348	0.609319	14.1443	0.0237656	0.434493	174.651	183.712	230.188	138.551	139.996	106.988
MTPN	Mtpn	ENSMUSG00000029840	11000.2	-0.406561	14.1443	0.0237849	0.434493	9214.08	9598.25	9568.55	10383.6	12953.2	14283.3
KIF15	Kif15	ENSMUSG00000036768	421.353	0.497067	14.1443	0.023797	0.434493	592.462	443.577	443.663	320.312	354.267	373.834
ANKRD13B	Ankrd13b	ENSMUSG00000037907	7508.73	-0.691949	14.1443	0.0239308	0.435966	5721.25	5796.75	5707.48	5143.31	11419.1	11264.5
EGFR	Egfr	ENSMUSG00000020122	1789.66	0.623512	14.1443	0.023965	0.436105	2162.75	2337.25	2011.31	2003.54	1136.65	1086.49
CUX2	Cux2	ENSMUSG00000042589	3490.47	-0.548609	14.1443	0.0240942	0.437893	3052.65	2823.02	2629.09	2890.39	4609.1	4938.56
SCN11A	Scn11a	ENSMUSG00000034115	43.64	1.82648	14.1443	0.0241167	0.437893	26.4753	26.0117	151.698	32.6672	14.954	10.0345
SYNE4	Syne4	ENSMUSG00000019737	203.748	0.580326	14.1443	0.0242004	0.438708	234.348	230.405	267.433	201.616	149.966	138.719
FYN	Fyn	ENSMUSG00000019843	9536.2	-0.357963	14.1443	0.0242151	0.438708	8080.5	8512.79	8484.05	9462.85	10810.5	11866.5
AMIGO2	Amigo2	ENSMUSG00000048218	455.74	0.53369	14.1443	0.0242455	0.438773	537.566	576.229	503.974	470.265	337.982	308.425
PELI2	Peli2	ENSMUSG00000021846	1684.25	0.424961	14.1443	0.0243232	0.439695	2145.35	1611.31	2034.51	1484.59	1317.29	1512.46
POT1	Pot1a	ENSMUSG00000029676	426.416	0.431555	14.1443	0.0243819	0.439785	492.519	460.564	516.682	405.309	346.561	336.861
HLTF	Hltf	ENSMUSG00000002428	821.427	-0.576005	14.1443	0.0244386	0.440324	685.394	646.906	645.768	674.985	1191.16	1084.35
PRRT3	Prrt3	ENSMUSG00000045009	436.063	0.598132	14.1443	0.0245082	0.441094	497.324	454.382	623.155	447.034	280.444	314.041
DLL3	Dll3	ENSMUSG00000003436	244.693	0.50498	14.1443	0.0245407	0.441195	285.71	275.628	299.345	235.029	195.529	176.915
SPIRE1	Spire1	ENSMUSG00000024533	4693.82	-0.386965	14.1443	0.0245993	0.44165	3955.88	4044.62	4203.22	4520.02	5497.39	5941.79
TES	Tes	ENSMUSG00000029552	894.816	-0.57141	14.1443	0.0246199	0.44165	580.056	617.609	960.597	1057.76	974.132	1178.75
NKAIN4	Nkain4	ENSMUSG00000027574	439.057	0.48248	14.1443	0.0246567	0.4418	502.591	453.891	578.178	414.129	367.241	318.313
OMA1	Oma1	ENSMUSG00000035069	157.418	-0.922015	14.1443	0.0246822	0.4418	123.662	109.76	92.2978	102.88	223.236	292.674
IQGAP3	Iqgap3	ENSMUSG00000028068	371.472	0.503939	14.1443	0.0247545	0.442612	475.777	403.662	427.553	308.463	359.36	254.015
CCR10	Ccr10	ENSMUSG00000044052	13.5965	2.02993	14.1443	0.0248098	0.443118	15.7626	21.2113	28.5026	11.8604	2.0814	2.1606
NUDT3	Nudt3	ENSMUSG00000024213	9235.32	-0.443934	14.1443	0.0249687	0.44547	8502.76	8667.82	6307.79	9951.89	10100	11881.7
FGF9	Fgf9	ENSMUSG00000021974	270.742	0.660351	14.1443	0.025195	0.449019	369.225	306.68	319.879	289.584	164.091	174.992
PCDHGB6	Pcdhgb6	ENSMUSG00000103088	1775.72	-0.471218	14.1443	0.0253144	0.450656	1421.19	1582.86	1460.75	1614.75	2129.22	2445.55
TAGLN3	Tagln3	ENSMUSG00000022658	3311.18	-0.490957	14.1443	0.0253706	0.450809	2499.34	2695.66	3063.79	2989.32	4001.81	4617.14
SLC44A1	Slc44a1	ENSMUSG00000028412	1357.74	-0.41276	14.1443	0.0253957	0.450809	1129.4	1067.42	1296.84	1386.98	1747.91	1517.88
GALNT15	Galnt15	ENSMUSG00000021903	323.576	1.33336	14.1443	0.0254054	0.450809	471.358	368.903	549.595	396.524	101.439	53.6386
LIN37	Lin37	ENSMUSG00000036845	302.032	0.493276	14.1443	0.025714	0.454563	414.337	328.274	317.025	258.284	262.821	231.448
TEDDM2P	Teddm2	ENSMUSG00000045968	74.0305	-1.04501	14.1443	0.0257252	0.454563	38.4959	47.1223	59.1235	56.3289	87.889	155.223
FRMD6	Frmd6	ENSMUSG00000048285	734.377	-0.712011	14.1443	0.0257442	0.454563	549.474	595.082	525.699	509.787	1123.23	1102.99
TRAF1	Traf1	ENSMUSG00000026875	54.7655	0.977843	14.1443	0.0257451	0.454563	82.5874	65.055	69.582	52.9696	35.1795	23.2194
KRT12	Krt12	ENSMUSG00000020912	58.181	-1.7444	14.1443	0.0257556	0.454563	21.7701	39.9349	18.7383	11.6184	95.0132	162.011
SMAD5	Smad5	ENSMUSG00000021540	3197.76	-0.410732	14.1443	0.0258311	0.455214	2951.78	2578.42	2706.28	3056.57	4116.13	3777.37
SAMD10	Samd10	ENSMUSG00000038605	1972.96	0.454968	14.1443	0.025848	0.455214	2069.67	2238.04	2536.48	2005.35	1546.54	1441.64
SRF	Srf	ENSMUSG00000015605	1394.58	-0.740434	14.1443	0.025992	0.457259	1104.49	1071.89	956.842	947.61	1820.94	2465.71
SRRM4	Srrm4	ENSMUSG00000063919	4399.23	-0.715802	14.1443	0.0260211	0.457279	3546.33	3456.52	2986.28	2934.96	7000.56	6470.74
SLCO5A1	Slco5a1	ENSMUSG00000025938	1482.56	-1.01061	14.1443	0.026085	0.457609	1011.97	941.593	996.821	626.887	2414.91	2903.17
PHF21A	Phf21a	ENSMUSG00000058318	3570.63	-0.652398	14.1443	0.0260957	0.457609	3337.79	3157.86	1836.25	3208.19	4908.53	4975.15
PPP1R26	Ppp1r26	ENSMUSG00000035829	2340.8	0.33787	14.1443	0.0261633	0.458305	2668.22	2731.64	2441.58	2200.48	1933.29	2069.61
NUSAP1	Nusap1	ENSMUSG00000027306	558.661	0.510904	14.1443	0.0262628	0.459556	813.544	561.708	594.643	512.747	445.687	423.637
NETO2	Neto2	ENSMUSG00000036902	5479.98	-0.521804	14.1443	0.0263982	0.461	4585.05	4465.49	4448.1	4587.68	6870.59	7923
DUSP5	Dusp5	ENSMUSG00000034765	260.446	0.601034	14.1443	0.0264015	0.461	346.975	244.41	349.852	175.53	195.478	250.433
DCT	Dct	ENSMUSG00000022129	11.8512	-2.82953	14.1443	0.0264673	0.461656	0.977495	2.16698	5.48409	1.01946	44.8554	16.6038
VIPR1	Vipr1	ENSMUSG00000032528	127.432	-1.46328	14.1443	0.0265887	0.463282	56.3897	88.8791	58.4958	30.5348	302.692	227.603
ZBTB46	Zbtb46	ENSMUSG00000027583	760.179	0.702376	14.1443	0.0266378	0.463644	907.734	933.852	983.885	851.02	522.578	362.005
PLCH1	Plch1	ENSMUSG00000036834	713.198	0.75516	14.1443	0.0268522	0.466882	973.543	1021.31	693.702	804.575	427.827	358.229
EFNA5	Efna5	ENSMUSG00000048915	908.197	0.612756	14.1443	0.0269719	0.468072	1291.68	1150.25	853.192	931.236	538.379	684.448
DPYSL3	Dpysl3	ENSMUSG00000024501	75113.7	-0.546182	14.1443	0.0269778	0.468072	62401.3	73793.5	46995	71695.7	87087.6	108709
TRPM4	Trpm4	ENSMUSG00000038260	449.233	0.567864	14.1443	0.0270145	0.468214	480.103	479.587	649.325	451.793	331.452	303.135
MAB21L1	Mab21l1	ENSMUSG00000056947	2363.64	2.24227	14.1443	0.0270693	0.468643	4401.82	3500.86	3804.89	2019.05	280.094	175.151
CCDC150	Ccdc150	ENSMUSG00000025983	24.6366	1.25765	14.1443	0.0270965	0.468643	47.5216	32.1935	24.2069	12.5413	14.3954	16.961
PLXNC1	Plxnc1	ENSMUSG00000074785	3246.53	0.360701	14.1443	0.027195	0.469852	3644.83	4036.06	3270.6	2845.03	2678.11	3004.56
MAMDC2	Mamdc2	ENSMUSG00000033207	125.483	1.05423	14.1443	0.0272566	0.469926	198.625	143.329	166.47	138.185	70.6611	35.6263
NR4A3	Nr4a3	ENSMUSG00000028341	775.07	-1.95795	14.1443	0.0273591	0.470715	263.792	530.96	157.588	260.362	2006.19	1431.53
BRCA2	Brca2	ENSMUSG00000041147	732.777	0.562015	14.1443	0.0273598	0.470715	1001.07	941.471	679.373	724.997	570.399	479.35
SMOC1	Smoc1	ENSMUSG00000021136	2038.85	0.916649	14.1443	0.0275929	0.47394	2587.53	2548.91	2860.54	2561.53	825.927	848.658
TRAK2	Trak2	ENSMUSG00000026028	3442.76	-0.378839	14.1443	0.0276051	0.47394	3110.07	3162.45	2707.89	3477.58	4345.98	3852.61
ADAMTS15	Adamts15	ENSMUSG00000033453	711.954	0.716636	14.1443	0.0276508	0.473998	773.362	1023.13	859.436	806.525	449.391	359.882
SMO	Smo	ENSMUSG00000001761	1315	0.47617	14.1443	0.0277098	0.473998	1508.04	1370.82	1710.95	1286.47	1138.65	875.102
KCNC1	Kcnc1	ENSMUSG00000058975	3757.29	0.392433	14.1443	0.0277241	0.473998	3928.54	4306.35	4560.31	3687.82	2811.88	3248.84
ADORA1	Adora1	ENSMUSG00000042429	2911.29	-0.429208	14.1443	0.0278056	0.474529	2055.27	2600.41	2788.13	3222.18	3064.68	3737.07
KCTD6	Kctd6	ENSMUSG00000021752	787.386	-0.494061	14.1443	0.0278628	0.474529	575.781	715	670.767	730.793	942.009	1089.96
DOK6	Dok6	ENSMUSG00000073514	461.691	-0.46368	14.1443	0.027866	0.474529	360.911	387.515	415.686	453.069	620.357	532.609
TPRA1	Tpra1	ENSMUSG00000002871	600.705	0.407971	14.1443	0.0278769	0.474529	605.381	684.726	764.712	498.345	539.468	511.599
ALDH1A3	Aldh1a3	ENSMUSG00000015134	74.7403	-0.887636	14.1443	0.0278998	0.474529	46.0108	42.9328	67.9316	122.754	103.197	65.6154
OSBPL3	Osbpl3	ENSMUSG00000029822	715.421	-0.699374	14.1443	0.0280461	0.476522	543.948	538.11	553.545	494.132	1065.04	1097.75
TBC1D8	Tbc1d8	ENSMUSG00000003134	999.341	-0.467077	14.1443	0.0281461	0.477517	895.497	942.766	680.144	1005.69	1220.44	1251.51
KCTD16	Kctd16	ENSMUSG00000051401	101.997	0.662831	14.1443	0.0281629	0.477517	122.915	124.383	127.924	95.879	78.3372	62.543
ARID3A	Arid3a	ENSMUSG00000019564	227.752	0.504277	14.1443	0.0281949	0.477566	282.322	275.517	244.248	207.605	196.338	160.482
RSAD1	Rsad1	ENSMUSG00000039096	490.191	0.39482	14.1443	0.02823	0.477661	555.795	519.99	594.737	451.551	421.783	397.289
TOP2A	Top2a	ENSMUSG00000020914	2116.09	0.568776	14.1443	0.0282674	0.477661	2963.76	2155.41	2463.48	1194.27	1876.97	2042.66
KLHL34	Klhl34	ENSMUSG00000047485	382.686	-0.918812	14.1443	0.0283284	0.477661	267.649	274.075	252.721	199.646	673.925	628.098
KY	Ky	ENSMUSG00000035606	206.486	0.862313	14.1443	0.0283401	0.477661	296.124	272.921	230.559	238.229	94.4091	106.673
ATP5IF1	Atpif1	ENSMUSG00000054428	5441.65	-0.398886	14.1443	0.0283791	0.477661	4986.91	5089.07	4007.26	5714.48	5944.89	6907.29
RREB1	Rreb1	ENSMUSG00000039087	922.012	0.663981	14.1443	0.0284255	0.477661	1201.64	1093.2	1098.37	1033.75	636.854	468.267
SLK	Slk	ENSMUSG00000025060	3223.64	-0.464451	14.1443	0.0284567	0.477661	3186.48	2683.18	2258.9	3323.2	4370.6	3519.49
ETNK2	Etnk2	ENSMUSG00000070644	374.182	0.979206	14.1443	0.0284621	0.477661	336.331	461.43	691.823	426.419	191.474	137.614
PC	Pcx	ENSMUSG00000024892	1952.13	0.409084	14.1443	0.0284627	0.477661	2080.2	1967.85	2632.22	1767.65	1589.05	1675.81
VSTM2L	Vstm2l	ENSMUSG00000037843	3163.87	0.539136	14.1443	0.0285181	0.478101	3555.78	3844.35	3844.15	3473.94	1996.14	2268.87
SH3RF2	Sh3rf2	ENSMUSG00000057719	12.4149	-1.62768	14.1443	0.0286023	0.478607	3.62656	6.83604	7.76796	20.2815	15.0968	20.8803
LDB2	Ldb2	ENSMUSG00000039706	2034.27	-0.970985	14.1443	0.0286067	0.478607	1612.06	1718.94	792.503	1123.99	3088.94	3869.22
KBTBD6	Kbtbd6	ENSMUSG00000075502	65.0187	0.768919	14.1443	0.028662	0.478808	75.4861	86.9533	83.4275	37.3788	56.5752	50.2912
MAP4K5	Map4k5	ENSMUSG00000034761	2245.16	-0.504261	14.1443	0.0286771	0.478808	2086.88	1898.06	1585.79	1995.7	3016.25	2888.26
EIF3E	Eif3e	ENSMUSG00000022336	3705.91	-0.534442	14.1443	0.0289236	0.481792	3230.82	3019.9	2830.84	3023.49	5043.67	5086.75
XKR5	Xkr5	ENSMUSG00000039814	29.862	1.01193	14.1443	0.0289272	0.481792	39.1894	38.492	42.2084	22.365	17.7998	19.117
EXOC6	Exoc6	ENSMUSG00000053799	1042.13	-0.449299	14.1443	0.0289439	0.481792	949.378	959.092	735.55	1074.58	1159.63	1374.54
NFIL3	Nfil3	ENSMUSG00000056749	667.756	-0.74047	14.1443	0.0290151	0.482135	512.439	485.743	501.854	438.02	963.8	1104.68
CLN8	Cln8	ENSMUSG00000026317	641.314	0.685009	14.1443	0.0290234	0.482135	734.622	533.204	1105.13	600.599	465.859	408.474
PHF20	Phf20	ENSMUSG00000038116	3080.94	-0.376598	14.1443	0.0290651	0.48234	2782.03	2520.03	2741.33	2987.02	3843.76	3611.49
CHTF18	Chtf18	ENSMUSG00000019214	156.059	0.777443	14.1443	0.0291853	0.483039	237.239	142.644	210.922	76.5436	121.428	147.58
ERCC6L	Ercc6l	ENSMUSG00000051220	135.544	0.755697	14.1443	0.0292173	0.483039	214.918	123.017	172.571	75.6357	126.004	101.117
PLCXD3	Plcxd3	ENSMUSG00000049148	426.994	0.509275	14.1443	0.0292193	0.483039	523.59	486.584	494.796	440.078	286.359	330.56
CYB561	Cyb561	ENSMUSG00000019590	750.51	0.520442	14.1443	0.0292251	0.483039	744.734	797.13	1110.29	683.529	525.466	641.918
NRP2	Nrp2	ENSMUSG00000025969	6018.07	-0.480738	14.1443	0.0293432	0.483478	4385.82	5727.43	4960.84	7043.33	8436.64	5554.34
S100A10	S100a10	ENSMUSG00000041959	1109.96	-0.534481	14.1443	0.0293696	0.483478	723.163	832.891	1163.21	1405.12	1111.69	1423.71
SYTL5	Sytl5	ENSMUSG00000054453	33.2206	-1.14221	14.1443	0.0294972	0.485091	12.8309	27.0685	22.2663	33.4422	59.7759	43.9399
NAGLU	Naglu	ENSMUSG00000001751	206.078	0.644801	14.1443	0.0295723	0.485353	253.629	212.757	287.297	213.559	136.946	132.282
ZFPM1	Zfpm1	ENSMUSG00000049577	793.946	0.515961	14.1443	0.0296313	0.485676	743.804	993.649	1065.87	771.502	645.009	543.845
PRKCG	Prkcg	ENSMUSG00000078816	1166.55	-0.767743	14.1443	0.0296945	0.485676	923.721	954.941	711.319	744.761	1690.71	1973.87
PSMD14	Psmd14	ENSMUSG00000026914	2178.89	-0.575777	14.1443	0.0297105	0.485676	1956.75	1719.18	1573.3	1732.7	3153.88	2937.53
FGFBP3	Fgfbp3	ENSMUSG00000047632	825.538	-0.627805	14.1443	0.0298683	0.485994	649.642	683.385	613.471	619.41	1250.66	1136.66
VCPKMT	Vcpkmt	ENSMUSG00000049882	316.743	-0.495675	14.1443	0.0298811	0.485994	279.642	278.026	231.265	308.407	413.388	389.73
EEF1B2	Eef1b2	ENSMUSG00000025967	7008.99	-0.462396	14.1443	0.0298881	0.485994	6113.93	5534.56	6037.14	6128.12	8890.88	9349.32
CPNE5	Cpne5	ENSMUSG00000024008	1760.29	-0.424447	14.1443	0.0299029	0.485994	1314.84	1571.95	1622.16	1724.67	2021.67	2306.44
RGS3	Rgs3	ENSMUSG00000059810	2242.69	0.511779	14.1443	0.0299311	0.485994	2945.99	2780.06	2183.2	2341.39	1578.35	1627.12
NOTCH3	Notch3	ENSMUSG00000038146	1984.47	0.494366	14.1443	0.0299861	0.485994	2099.45	2047.19	2816.15	1960.51	1612.97	1370.56
MCM6	Mcm6	ENSMUSG00000026355	1606	0.331095	14.1443	0.0299986	0.485994	1899.97	1655.24	1812.8	1427.07	1366.47	1474.45
CACNA2D2	Cacna2d2	ENSMUSG00000010066	6899.98	0.584493	14.1443	0.0300202	0.485994	8054.27	8975.39	7808.08	7770.24	4701.01	4090.88
DSG1	Dsg1c	ENSMUSG00000034774	7.30781	-2.37125	14.1443	0.0300682	0.485994	1.95923	1.07989	3.89308	6.06315	9.72388	21.1276
KPNA2	Kpna2	ENSMUSG00000018362	1990.86	0.433297	14.1443	0.0300806	0.485994	2638.93	2199.17	2025.04	1879.98	1438.12	1763.92
BDH1	Bdh1	ENSMUSG00000046598	4201.72	-0.361322	14.1443	0.030126	0.485994	3438.97	3431.96	4163.01	4565.37	4523.9	5087.09
CDAN1	Cdan1	ENSMUSG00000027284	1330.79	0.365049	14.1443	0.0301311	0.485994	1513.03	1388.03	1593.35	1154.54	1275.89	1059.92
SLC4A11	Slc4a11	ENSMUSG00000074796	82.7169	-0.789557	14.1443	0.0301449	0.485994	52.5112	73.6906	55.9128	75.5382	130.15	108.498
RBFOX3	Rbfox3	ENSMUSG00000025576	4727.48	-0.420416	14.1443	0.030265	0.487452	3630.05	4706.78	3793.88	6211.87	4881.08	5141.2
PLCXD1	Plcxd1	ENSMUSG00000064247	359.352	0.744521	14.1443	0.0303409	0.488049	327.742	444.489	577.681	384.967	221.834	199.401
POLA2	Pola2	ENSMUSG00000024833	505.358	0.442241	14.1443	0.0304069	0.488049	689.229	529.789	527.645	420.581	416.254	448.653
MRGPRX4	Mrgprx1	ENSMUSG00000070552	8.17201	5.38181	14.1443	0.0304081	0.488049	0	0	47.9071	0	0	1.125
E2F2	E2f2	ENSMUSG00000018983	163.213	0.535954	14.1443	0.030435	0.488049	164.678	199.104	215.722	137.621	132.063	130.088
EDA2R	Eda2r	ENSMUSG00000034457	72.9866	0.77959	14.1443	0.030451	0.488049	98.0049	81.9279	96.5535	69.6431	52.0418	39.7488
CCDC80	Ccdc80	ENSMUSG00000022665	511.023	-0.452356	14.1443	0.0306216	0.490305	492.337	433.881	368.763	524.052	623.355	623.746
CCNB2	Ccnb2	ENSMUSG00000032218	283.25	0.533643	14.1443	0.0306721	0.49034	401.975	331.398	272.166	213.284	258.031	222.648
ZNF780A	Zfp607b	ENSMUSG00000057093	390.31	0.406457	14.1443	0.0307055	0.49034	440.981	433.483	460.787	370.618	320.913	315.074
SLC12A5	Slc12a5	ENSMUSG00000017740	8547.6	0.730321	14.1443	0.0307238	0.49034	9062.32	10739.1	12196.7	10142.4	4937.33	4207.81
RBP4	Rbp4	ENSMUSG00000024990	64.3951	1.49734	14.1443	0.0307435	0.49034	121.938	68.1444	95.2592	70.427	7.44865	23.1529
C11orf95	2700081O15Rik	ENSMUSG00000053080	5482.41	-0.834802	14.1443	0.0307784	0.490421	3987.7	3550.55	4278.89	2918.74	8878.25	9280.31
SC5D	Sc5d	ENSMUSG00000032018	1400.41	-0.30186	14.1443	0.0308945	0.491576	1255.05	1276.03	1232.45	1564.32	1528.64	1545.95
PLEKHA6	Plekha6	ENSMUSG00000041757	4485.3	0.598098	14.1443	0.0309109	0.491576	5240.37	5416.74	5548.7	5147.9	2731.73	2826.39
NXF1	Nxf1	ENSMUSG00000010097	5705.21	-0.43737	14.1443	0.0311117	0.49288	5097.11	5112.48	4331.83	5201.19	7266.48	7222.14
NMRK1	Nmrk1	ENSMUSG00000037847	157.685	0.57992	14.1443	0.0311135	0.49288	219.195	163.145	184.633	144.542	109.143	125.451
HAO1	Hao1	ENSMUSG00000027261	13.8402	-1.78967	14.1443	0.0311185	0.49288	2.51413	8.33674	7.56651	9.58553	27.7161	27.322
UTS2R	Uts2r	ENSMUSG00000039321	10.3369	1.79512	14.1443	0.0311786	0.49288	18.7079	14.4439	15.0028	6.49221	5.21522	2.15938
PIP5KL1	Pip5kl1	ENSMUSG00000046854	257.994	0.911707	14.1443	0.0312033	0.49288	288.138	340.785	381.57	310.568	111.893	115.008
KCNA1	Kcna1	ENSMUSG00000047976	833.451	-0.522389	14.1443	0.0312953	0.492933	574.742	578.317	898.426	910.482	1009.46	1029.28
ABRACL	Abracl	ENSMUSG00000078453	476.741	-0.75673	14.1443	0.0313059	0.492933	374.183	328.324	360.78	307.651	707.04	782.465
POMT1	Pomt1	ENSMUSG00000039254	990.546	0.382306	14.1443	0.0313098	0.492933	1234.92	1114.92	1013.79	816.978	819.317	943.346
GADD45G	Gadd45g	ENSMUSG00000021453	318.848	-0.560017	14.1443	0.0313269	0.492933	271.514	218.623	282.576	297.488	375.414	467.47
PCNX4	Pcnx4	ENSMUSG00000034501	926.565	0.329493	14.1443	0.0313898	0.493123	996.773	1051.65	1047.38	835.718	848.276	779.59
NCK2	Nck2	ENSMUSG00000066877	1729.51	-0.736652	14.1443	0.0313992	0.493123	1392.68	1260.48	1238.79	1103.88	2374.59	3006.63
DSCC1	Dscc1	ENSMUSG00000022422	80.9538	0.867986	14.1443	0.0315606	0.494311	136.116	101.254	76.6402	49.1986	78.1729	44.3403
UBE2T	Ube2t	ENSMUSG00000026429	69.1536	0.730716	14.1443	0.0316502	0.494311	102.548	77.0018	79.3504	46.493	52.1912	57.3377
RNF217	Rnf217	ENSMUSG00000063760	1206.58	-0.326096	14.1443	0.0316524	0.494311	1023.25	1096.59	1092.39	1260.41	1384.58	1382.29
PTPN3	Ptpn3	ENSMUSG00000038764	382.971	0.826867	14.1443	0.0316992	0.494311	411.396	399.873	658.459	396.968	280.467	150.665
TBC1D5	Tbc1d5	ENSMUSG00000023923	1099.25	-0.520777	14.1443	0.031701	0.494311	863.118	943.105	902.524	942.798	1315.25	1628.67
CECR2	Cecr2	ENSMUSG00000071226	630.11	0.649388	14.1443	0.0317127	0.494311	884.729	695.335	727.731	461.817	685.264	325.785
FLYWCH2	Flywch2	ENSMUSG00000023911	238.327	0.794187	14.1443	0.0317279	0.494311	229.796	241.93	434.704	226.532	178.868	118.134
CYB5D2	Cyb5d2	ENSMUSG00000057778	165.399	0.622612	14.1443	0.0317647	0.494311	193.077	180.461	228.102	167.249	107.363	116.144
TSPAN4	Tspan4	ENSMUSG00000025511	439.434	0.774681	14.1443	0.0317969	0.494311	424.543	427.359	810.068	447.71	290.835	236.091
ZNF628	Zfp628	ENSMUSG00000074406	971.482	-0.640897	14.1443	0.0318366	0.494311	807.697	755.122	714.916	701.907	1438.64	1410.61
LDHAL6B	Ldhal6b	ENSMUSG00000101959	25.0498	1.20343	14.1443	0.0319086	0.49496	35.441	36.9732	32.481	22.5176	9.57341	13.3126
CETN3	Cetn3	ENSMUSG00000021537	2370.4	-0.515735	14.1443	0.0320615	0.495087	2216.49	2099.64	1537.91	2157.78	3021.47	3189.09
BTBD1	Btbd1	ENSMUSG00000025103	4119.97	-0.367736	14.1443	0.0320812	0.495087	3758.31	3645.91	3389.1	4078.65	4562.18	5285.65
ZAR1	Zar1	ENSMUSG00000063935	36.3141	1.37971	14.1443	0.0320879	0.495087	47.6306	54.8358	54.6681	40.2808	11.9085	8.56097
TSEN2	Tsen2	ENSMUSG00000042389	489.031	-0.580934	14.1443	0.0321454	0.495087	383.479	384.291	408.082	392.969	652.438	712.924
WFIKKN1	Wfikkn1	ENSMUSG00000071192	45.7478	-1.61941	14.1443	0.0321742	0.495087	17.4893	20.9786	28.827	10.679	117.464	79.0489
LINGO3	Lingo3	ENSMUSG00000051067	614.322	0.517193	14.1443	0.0321808	0.495087	587.225	663.343	918.407	549.603	451.874	515.479
TRA2A	Tra2a	ENSMUSG00000029817	2247.49	-0.580867	14.1443	0.032239	0.495087	1789.98	2030.55	1582.89	1851.21	2658.95	3571.34
EPHA10	Epha10	ENSMUSG00000028876	1594.15	1.03792	14.1443	0.0322406	0.495087	1661.21	2110.71	2660.07	2046.52	516.519	569.89
SH3KBP1	Sh3kbp1	ENSMUSG00000040990	2435.05	-0.315582	14.1443	0.032262	0.495087	2193.48	2297.09	2019.1	2581.91	2784.68	2734.05
ZBTB18	Zbtb18	ENSMUSG00000063659	14341.3	-1.91773	14.1443	0.0322723	0.495087	6768.68	6031.11	5208.33	3002.77	32701.5	32335.4
TUBA1A	Tuba1a	ENSMUSG00000072235	351483	-0.598702	14.1443	0.0323062	0.495087	308934	334865	194947	312387	445974	511790
ARPC2	Arpc2	ENSMUSG00000006304	6610.96	-0.441532	14.1443	0.0323093	0.495087	5756.52	6312.32	4753.21	6266.87	7964.64	8612.21
GPR85	Gpr85	ENSMUSG00000048216	3221.6	-0.657698	14.1443	0.0324236	0.496375	2671.79	2661.33	2166.07	2252.03	4848.22	4730.16
TRPC2	Trpc2	ENSMUSG00000100254	28.2897	-8.3562	14.1443	0.0325173	0.497344	0	0	0	0	63.8632	105.875
BAIAP2	Baiap2	ENSMUSG00000025372	1935.32	-0.699719	14.1443	0.0326475	0.498573	1517.17	1460.77	1446.56	1280.89	2618.65	3287.86
TRPC5	Trpc5	ENSMUSG00000041710	615.884	-0.461005	14.1443	0.0327183	0.498573	450.09	581.226	523.932	825.154	606.102	708.802
CHRNA7	Chrna7	ENSMUSG00000030525	465.103	-0.442002	14.1443	0.0327416	0.498573	434.054	409.852	339.996	479.608	590.708	536.402
BMF	Bmf	ENSMUSG00000040093	354.794	0.431514	14.1443	0.0327452	0.498573	388.155	374.647	458.429	282.172	307.43	317.928
TMEM241	Tmem241	ENSMUSG00000049411	189.312	0.884311	14.1443	0.032764	0.498573	197.151	211.041	329.007	203.565	119.696	75.414
CAV1	Cav1	ENSMUSG00000007655	1049.69	-0.366948	14.1443	0.03278	0.498573	837.369	1022.88	891.131	1195.72	1241.53	1109.51
CDKN3	Cdkn3	ENSMUSG00000037628	44.2111	0.84497	14.1443	0.0328838	0.498775	64.6113	48.2948	57.447	31.1928	34.0967	29.6242
CDC20	Cdc20	ENSMUSG00000006398	343.196	0.584829	14.1443	0.0329198	0.498775	465.203	328.476	441.221	228.842	352.817	242.618
CELF2	Celf2	ENSMUSG00000002107	16126.8	-0.904327	14.1443	0.0329216	0.498775	12740.8	11472.6	9481.82	7561.57	25933.1	29571.2
PIP4K2B	Pip4k2b	ENSMUSG00000018547	9168.54	-0.404825	14.1443	0.0329258	0.498775	7664.79	8373.86	7633.11	8457.45	10976.7	11905.4
ID4	Id4	ENSMUSG00000021379	3080.75	0.630896	14.1443	0.0329747	0.498775	4434.91	4296.54	2500.7	3166.71	2099.98	1985.65
SEMA3A	Sema3a	ENSMUSG00000028883	1926.6	-0.404185	14.1443	0.0330195	0.498775	1684.16	1388.04	1902.34	2308.34	2025.02	2251.68
TMA16	Tma16	ENSMUSG00000025591	1052.34	-0.558903	14.1443	0.0330273	0.498775	919.862	921.296	711.873	874.871	1490.12	1396.01
SUSD4	Susd4	ENSMUSG00000038576	2350.02	0.413491	14.1443	0.0330367	0.498775	2293.49	2874.21	2886.02	2322.99	1829.62	1893.79
OSBP2	Osbp2	ENSMUSG00000020435	1470.45	0.639097	14.1443	0.03311	0.498962	1771.43	1680.08	1921.27	1708.91	886.057	854.928
CXXC5	Cxxc5	ENSMUSG00000046668	1779.2	0.508733	14.1443	0.0332193	0.500151	2104.68	1837.74	2326.23	1910.04	1261.39	1235.11
SOX4	Sox4	ENSMUSG00000076431	20071.6	-0.942749	14.1443	0.0333488	0.500175	15278.8	14044.8	11888.5	8579.36	36119.3	34518.6
CNGB1	Cngb1	ENSMUSG00000031789	34.7468	1.14825	14.1443	0.0333559	0.500175	54.6547	29.2735	58.7099	24.8562	14.3983	26.5885
KBTBD13	Kbtbd13	ENSMUSG00000054978	33.5482	-1.29256	14.1443	0.0333592	0.500175	16.9557	23.5388	17.9803	18.3412	62.6648	61.8084
GPR68	Gpr68	ENSMUSG00000047415	237.827	1.10801	14.1443	0.0334325	0.500175	289.779	304.979	379.881	296.251	94.7983	61.2729
LRP8	Lrp8	ENSMUSG00000028613	11008.9	-0.45451	14.1443	0.0334582	0.500175	9116.58	9932.73	8817.71	9575.11	14477.3	14133.8
ERF	Erf	ENSMUSG00000040857	617.549	-0.837895	14.1443	0.0335204	0.500175	499.639	358.226	470.816	351.002	1023.43	1002.18
JPH3	Jph3	ENSMUSG00000025318	2875.33	-0.466067	14.1443	0.0335499	0.500175	2158.92	2264.19	2820.94	2780.63	3179.32	4048.01
NUB1	Nub1	ENSMUSG00000028954	3222.3	-0.525325	14.1443	0.0335578	0.500175	2680.85	2680.91	2564.22	2587.5	4274.93	4545.39
SYT5	Syt5	ENSMUSG00000004961	3198.26	-0.815023	14.1443	0.033587	0.500175	2520.21	2697.34	1737.2	1866.86	4740.78	5627.18
GRM1	Grm1	ENSMUSG00000019828	1392.78	0.621706	14.1443	0.0336678	0.50039	1643.79	1956.59	1464.92	1549.71	767.201	974.466
CAMK1D	Camk1d	ENSMUSG00000039145	2417.74	-0.39852	14.1443	0.0337	0.50039	2127.94	2065.26	2064.27	2231.09	3026.06	2991.82
PTGER1	Ptger1	ENSMUSG00000019464	1518.61	-0.435009	14.1443	0.0337351	0.50039	1234.41	1428.18	1211.97	1425.53	1769.18	2042.37
YBX1	Ybx1	ENSMUSG00000028639	34690.2	-0.464373	14.1443	0.033754	0.50039	31884.7	33873	21707.7	38308.6	38672.2	43695
INCENP	Incenp	ENSMUSG00000024660	1157.24	0.398577	14.1443	0.0338791	0.50039	1494.89	1341.16	1112.79	1000.95	1047.74	945.875
ZNF362	Zfp362	ENSMUSG00000028799	3279.15	-0.50989	14.1443	0.0339038	0.50039	3301.43	2868.93	1948	3409.11	4073.68	4073.76
SLC29A4	Slc29a4	ENSMUSG00000050822	4105.43	-0.577317	14.1443	0.0339357	0.50039	3558.72	3328.13	2997.75	3120.06	5752	5875.91
KLF7	Klf7	ENSMUSG00000025959	6679.34	-0.419344	14.1443	0.0339372	0.50039	5522.88	6141.71	5481.52	6136.82	7857.65	8935.44
NIM1K	Nim1k	ENSMUSG00000095930	480.348	-0.383631	14.1443	0.0339774	0.500533	430.638	385.411	434.303	576.148	552.06	503.527
LRRFIP1	Lrrfip1	ENSMUSG00000026305	1467.71	-0.494998	14.1443	0.0340469	0.501107	1214.54	1306.2	1134.3	1257.62	1832.98	2060.63
SETD7	Setd7	ENSMUSG00000037111	2444.65	-0.66981	14.1443	0.0340911	0.501307	1897.22	1887.91	1875.93	1626.85	3744.25	3635.73
DYNLT1	Dynlt1c	ENSMUSG00000000579	1733.23	0.403846	14.1443	0.0341807	0.502135	2164.5	1829.59	1928.5	1755.95	1341.52	1379.34
ARPC5	Arpc5	ENSMUSG00000008475	4683.89	-0.580925	14.1443	0.0342264	0.502135	3719.06	4026.75	3514.48	3516.76	6521.41	6804.88
LAYN	Layn	ENSMUSG00000060594	76.4367	-0.818335	14.1443	0.0342393	0.502135	44.5406	53.3186	67.943	123.053	67.9206	101.845
FOXRED2	Foxred2	ENSMUSG00000016552	1219.26	-0.719303	14.1443	0.0343671	0.50356	919.136	927.243	917.896	771.849	2019.98	1759.44
PLXNB2	Plxnb2	ENSMUSG00000036606	7445.24	0.392365	14.1443	0.0344103	0.503742	8583.93	7261.06	9508.77	5711.64	7103.33	6502.74
HDAC10	Hdac10	ENSMUSG00000062906	733.579	-0.815295	14.1443	0.034482	0.504169	521.634	462.34	610.626	417.281	1191.02	1198.58
SYNGAP1	Syngap1	ENSMUSG00000067629	7681.34	-0.598323	14.1443	0.034501	0.504169	6438.51	6617.05	5277.65	5806.89	10077.5	11870.4
PPP1R42	Ppp1r42	ENSMUSG00000025916	9.53123	-1.78854	14.1443	0.0345712	0.504176	4.07478	5.88683	2.69733	11.6939	14.6624	18.172
MYH7B	Myh7b	ENSMUSG00000074652	146.607	0.888886	14.1443	0.0345918	0.504176	221.443	209.822	141.011	164.891	75.143	67.3296
FBXO5	Fbxo5	ENSMUSG00000019773	262.945	0.458473	14.1443	0.0345937	0.504176	303.745	324.352	285.237	197.1	250.22	217.016
BZW2	Bzw2	ENSMUSG00000020547	5716.87	-0.66208	14.1443	0.0346636	0.504462	4295.18	4450.52	4536.93	3805.03	8406.09	8807.47
EIF2A	Eif2a	ENSMUSG00000027810	1518.57	-0.453237	14.1443	0.0347037	0.504462	1403.24	1291.17	1151.62	1372.22	1901.49	1991.65
SCN7A	Scn7a	ENSMUSG00000034810	57.1692	1.80451	14.1443	0.0347056	0.504462	49.4225	53.1576	164.157	59.9729	11.8404	4.46519
CDH20	Cdh20	ENSMUSG00000050840	742.495	0.825437	14.1443	0.0349988	0.508274	908.986	908.028	1031.06	921.781	333.446	351.673
PGM5	Pgm5	ENSMUSG00000041731	443.802	1.30751	14.1443	0.0351662	0.509673	633.605	527.563	735.644	573.973	124.646	67.382
SEMA5B	Sema5b	ENSMUSG00000052133	1834.55	-0.598293	14.1443	0.0352045	0.509673	1517.46	1558.28	1303.78	1366.54	2642.58	2618.64
CDK19	Cdk19	ENSMUSG00000038481	2502.58	-0.801238	14.1443	0.0352118	0.509673	2021.5	1659.54	1793.63	1374.93	3874.07	4291.81
MEGF11	Megf11	ENSMUSG00000036466	1308.29	0.793319	14.1443	0.0353039	0.509673	1565.88	1709.33	1702.59	1611.53	708.223	552.198
SORCS2	Sorcs2	ENSMUSG00000029093	1573.44	0.457971	14.1443	0.0353159	0.509673	1491.83	1929.22	2042.08	1564.74	1149.37	1263.42
HMGCLL1	Hmgcll1	ENSMUSG00000007908	659.79	-0.50908	14.1443	0.0353265	0.509673	507.303	565.128	561.081	850.432	563.393	911.402
TNN	Tnn	ENSMUSG00000026725	21.5467	-1.57622	14.1443	0.035346	0.509673	4.57326	5.86636	21.3106	34.7541	24.1723	38.6038
IDH1	Idh1	ENSMUSG00000025950	7453.06	-0.425584	14.1443	0.0354192	0.509673	5819	6406.24	6859.19	6769.82	9021.41	9842.71
NDRG3	Ndrg3	ENSMUSG00000027634	6512.74	-0.323243	14.1443	0.0354223	0.509673	5579.08	6218.63	5561.18	7178.4	6682.62	7856.55
INO80C	Ino80c	ENSMUSG00000047989	1130.86	-0.32296	14.1443	0.0354481	0.509673	1032.05	1040.04	942.712	1202.93	1308.28	1259.12
ADAMTS7	Adamts7	ENSMUSG00000032363	831.73	-0.948791	14.1443	0.0354671	0.509673	561.387	474.974	666.241	384.44	1691.44	1211.9
DDC	Ddc	ENSMUSG00000020182	215.516	1.35125	14.1443	0.0354682	0.509673	242.566	452.635	233.897	258.457	76.2504	29.2876
PNOC	Pnoc	ENSMUSG00000045731	555.53	0.866745	14.1443	0.0355137	0.509879	684.42	818.111	650.4	666.099	322.098	192.05
ZBTB8OS	Zbtb8os	ENSMUSG00000057572	574.382	0.427006	14.1443	0.0356475	0.511353	597.73	733.458	644.601	485.606	427.636	557.259
TTC41P	Ttc41	ENSMUSG00000044937	87.6041	0.714872	14.1443	0.0356827	0.51141	86.7449	143.071	97.3678	69.1315	61.6571	67.6523
DACH1	Dach1	ENSMUSG00000055639	1819.7	0.73726	14.1443	0.0357564	0.511897	2512.97	2024.08	2287.49	2135.68	770.482	1187.48
STAB1	Stab1	ENSMUSG00000042286	1138.35	0.62507	14.1443	0.0357791	0.511897	1250.91	1564.71	1328.66	1159.56	980.388	545.901
C3orf18	6430571L13Rik	ENSMUSG00000037977	286.572	0.830795	14.1443	0.0358755	0.512819	354.131	319.364	426.781	343.433	138.922	136.801
RPS12	Rps12	ENSMUSG00000061983	5815.38	-0.762105	14.1443	0.0359194	0.512819	4714.28	5177.96	3050.81	3716.32	9009.58	9223.35
TTC23	Ttc23	ENSMUSG00000030555	171.753	0.704385	14.1443	0.0359374	0.512819	276.726	135.982	226.54	149.215	119.714	122.342
DIS3L	Dis3l	ENSMUSG00000032396	1163.78	-0.3798	14.1443	0.0359997	0.513262	1008.64	1131.59	894.747	1206.78	1321.67	1419.29
IPCEF1	Ipcef1	ENSMUSG00000064065	395.905	-0.688842	14.1443	0.0360674	0.51378	304.841	200.586	403.87	623.507	376.756	465.869
GABPB2	Gabpb2	ENSMUSG00000038766	1197.32	0.488536	14.1443	0.0361797	0.514932	1513.63	1318.45	1362.71	1219.18	1028.54	741.385
ALOXE3	Aloxe3	ENSMUSG00000020892	427.202	0.494152	14.1443	0.0362456	0.51512	490.739	599.525	409.5	404.481	325.428	333.536
ILVBL	Ilvbl	ENSMUSG00000032763	771.121	0.57139	14.1443	0.0362938	0.51512	729.259	751.041	1284.35	651.359	621.278	589.434
NEUROD4	Neurod4	ENSMUSG00000048015	55.811	1.1165	14.1443	0.036307	0.51512	93.2741	74.7919	61.4016	61.6527	24.9711	18.7744
ZNF184	Zfp184	ENSMUSG00000006720	455.493	-0.797892	14.1443	0.0363191	0.51512	380.408	345.38	272.409	275.211	715.185	744.364
SLC18A2	Slc18a2	ENSMUSG00000025094	459.846	0.744353	14.1443	0.0363499	0.51512	459.243	790.05	478.96	503.431	246.959	280.432
ZBTB20	Zbtb20	ENSMUSG00000022708	4912.9	-0.731934	14.1443	0.0365365	0.516894	4254.2	4341.27	2483.44	3511.63	8373.65	6513.23
CALB2	Calb2	ENSMUSG00000003657	1599.12	0.59411	14.1443	0.0365477	0.516894	1791.89	2464.3	1515.89	1683.96	992.353	1146.35
LXN	Lxn	ENSMUSG00000047557	1270.59	0.603514	14.1443	0.0365697	0.516894	1768.47	1504.96	1324.6	1430.98	754.138	840.41
FAT3	Fat3	ENSMUSG00000074505	5128.94	-0.571523	14.1443	0.0367702	0.518833	3554.48	5079.24	3744.82	4225.83	6449.81	7719.44
PXDC1	Pxdc1	ENSMUSG00000021411	124.426	0.734819	14.1443	0.0369427	0.520819	145.79	132.407	187.876	130.053	81.4191	69.0114
GFPT2	Gfpt2	ENSMUSG00000020363	411.167	-0.73655	14.1443	0.0370782	0.522036	314.392	321.712	289.13	264.976	602.419	674.375
WASF1	Wasf1	ENSMUSG00000019831	5368.28	-0.55469	14.1443	0.0370927	0.522036	4381.43	5039.6	3625.79	4408.18	6700.66	8054
PPM1F	Ppm1f	ENSMUSG00000026181	1216.25	0.416822	14.1443	0.0372141	0.522195	1270.4	1283.83	1617.38	1153.59	1069.42	902.905
TPM3	Tpm3	ENSMUSG00000027940	9669.18	-0.554171	14.1443	0.0372272	0.522195	8798.71	9393.39	5313.19	9582.19	11486.6	13441
CCDC71L	Ccdc71l	ENSMUSG00000090946	848.611	-0.427658	14.1443	0.0372383	0.522195	769.262	775.904	626.946	815.894	1033.92	1069.74
MTCL1	Mtcl1	ENSMUSG00000052105	2039.93	-0.510975	14.1443	0.0372489	0.522195	1914.49	1524.86	1606.46	2057.17	1973.81	3162.82
FOXJ3	Foxj3	ENSMUSG00000032998	4057	-0.507148	14.1443	0.0372939	0.522195	3506.2	3778.39	2769.2	3494.96	5587.11	5206.12
MBIP	Mbip	ENSMUSG00000021028	561.498	-0.522472	14.1443	0.0372951	0.522195	450.05	423.325	508.88	483.621	801.903	701.211
CRB1	Crb1	ENSMUSG00000063681	145.503	0.851103	14.1443	0.0375167	0.524488	179.967	217.362	164.702	154.363	103.878	52.7431
C4orf19	0610040J01Rik	ENSMUSG00000060512	84.3018	-0.733251	14.1443	0.0376183	0.524488	61.8325	53.9251	73.8318	79.1867	104.604	132.431
ADGB	Adgb	ENSMUSG00000050994	38.784	1.2471	14.1443	0.0376304	0.524488	65.2037	61.5418	37.715	41.019	13.1818	14.0424
TBC1D31	Tbc1d31	ENSMUSG00000022364	453.977	0.419034	14.1443	0.0376529	0.524488	557.738	556.842	444.669	419.014	367.978	377.618
PLCB4	Plcb4	ENSMUSG00000039943	3022.73	0.777202	14.1443	0.0376714	0.524488	4170.44	3849.14	3434.79	3770.03	1373.01	1538.96
ARL1	Arl1	ENSMUSG00000060904	2378.94	-0.353237	14.1443	0.037672	0.524488	2086.13	2293.75	1888.95	2407.21	2743.5	2854.11
MSANTD1	Msantd1	ENSMUSG00000051246	121.569	-0.811226	14.1443	0.0376874	0.524488	83.0472	102.888	79.0171	86.6552	171.113	206.694
DYNLT3	Dynlt3	ENSMUSG00000031176	1487.34	-0.494549	14.1443	0.0377148	0.524488	1137.35	1458.67	1109.67	2156.01	1377.1	1685.25
PNMA8B	Pnmal2	ENSMUSG00000070802	9347.87	0.388192	14.1443	0.0377958	0.52504	9820.33	11341.2	10632.5	9575.14	6978.37	7739.59
CDH24	Cdh24	ENSMUSG00000059674	1241.67	0.351918	14.1443	0.0378185	0.52504	1332.75	1341.44	1502.33	1212.25	1023.75	1037.51
LRRC56	Lrrc56	ENSMUSG00000038637	367.45	-0.60453	14.1443	0.0379249	0.525769	330.756	288.436	255.821	295.044	547.779	486.861
CKAP2	Ckap2	ENSMUSG00000037725	396.415	0.45666	14.1443	0.0379372	0.525769	535.112	434.822	406.13	316.276	378.243	307.908
DZIP1L	Dzip1l	ENSMUSG00000037784	607.11	-0.625629	14.1443	0.038038	0.525769	462.75	409.43	559.804	466.754	934.058	809.861
METRN	Metrn	ENSMUSG00000002274	1380.52	0.64055	14.1443	0.0380485	0.525769	1521.43	1127.08	2396.79	1194.65	860.844	1182.31
DNMT3B	Dnmt3b	ENSMUSG00000027478	167.527	0.570252	14.1443	0.0380634	0.525769	234.263	167.092	199.356	160.173	121.496	122.78
TTL	Ttl	ENSMUSG00000027394	3866.12	-0.330577	14.1443	0.0380884	0.525769	3176.41	3298.38	3799.77	4600.53	4096.79	4224.83
C9orf43	4933430I17Rik	ENSMUSG00000058046	39.3492	0.92183	14.1443	0.0381354	0.525769	55.3545	54.5539	44.7631	34.1907	19.2771	27.956
SLC25A23	Slc25a23	ENSMUSG00000046329	11383.7	-0.336246	14.1443	0.0381363	0.525769	9474.2	11416.7	9298.93	12836.5	12013.9	13261.8
IFI30	Ifi30	ENSMUSG00000031838	368.924	-0.475694	14.1443	0.0381596	0.525769	288.707	309.179	327.84	366.526	524.552	396.74
FARP1	Farp1	ENSMUSG00000025555	6701.58	-0.492046	14.1443	0.0382882	0.526679	5146.01	6057.06	5506.09	5651.93	8127.52	9720.85
SATB1	Satb1	ENSMUSG00000023927	2962.81	-0.522346	14.1443	0.038314	0.526679	2709.08	2430.64	2156.97	2431.17	3773.57	4275.41
TMEM25	Tmem25	ENSMUSG00000002032	625.853	0.61595	14.1443	0.038322	0.526679	634.309	627.712	1009.92	647.261	416.185	419.729
LACTB2	Lactb2	ENSMUSG00000025937	258.538	0.534266	14.1443	0.0385138	0.528429	312.268	317.104	289.087	270.671	184.722	177.377
ABCA8	Abca8b	ENSMUSG00000020620	515.482	0.700406	14.1443	0.0386478	0.529382	563.226	712.467	639.333	562.337	391.882	223.648
RAB3B	Rab3b	ENSMUSG00000003411	2515.89	-0.43789	14.1443	0.0387903	0.530401	1928.75	2408.09	2074.47	3193.99	2280.15	3209.91
KANK3	Kank3	ENSMUSG00000042099	627.793	0.43248	14.1443	0.0388176	0.530401	638.152	665.23	859.568	583.335	528.562	491.91
GRID2	Grid2	ENSMUSG00000071424	1527.55	0.817451	14.1443	0.0388516	0.530401	1883.09	2045.83	1918.84	1933.96	635.846	747.77
CCDC69	Ccdc69	ENSMUSG00000049588	13.3339	1.92307	14.1443	0.0389886	0.531386	26.2707	8.68519	28.2864	7.76627	1.03018	7.96466
FOXO1	Foxo1	ENSMUSG00000044167	1247.23	-0.639425	14.1443	0.0390859	0.532066	966.745	1158.87	800.569	935.004	1606.3	2015.88
SOX6	Sox6	ENSMUSG00000051910	1308.56	-0.701888	14.1443	0.0391154	0.532066	848.17	1196.42	944.607	861.024	2029.16	1972
TRA2B	Tra2b	ENSMUSG00000022858	5658.56	-0.597902	14.1443	0.0391359	0.532066	4788.25	5131.38	3588.41	4300.08	8017.08	8126.17
PPP2R2B	Ppp2r2b	ENSMUSG00000024500	5937.85	-0.373081	14.1443	0.0392205	0.532775	4612.07	5614.81	5296.03	5795.58	6819.83	7488.77
MGME1	Mgme1	ENSMUSG00000027424	182.736	0.556489	14.1443	0.0392805	0.532989	248.086	206.417	198.027	134.587	126.601	182.7
TRAF6	Traf6	ENSMUSG00000027164	1002.58	-0.689199	14.1443	0.0393946	0.532989	771.583	731.279	799.58	649.006	1635.71	1428.32
MSTN	Mstn	ENSMUSG00000026100	16.84	-1.73039	14.1443	0.0394517	0.532989	10.4013	9.35484	3.6531	7.7036	34.1009	35.8265
KCP	Kcp	ENSMUSG00000059022	1115.86	-0.625334	14.1443	0.0394682	0.532989	675.877	832.202	1125.11	896.92	1640.71	1524.37
FGF11	Fgf11	ENSMUSG00000042826	924.483	-0.509684	14.1443	0.039498	0.532989	613.479	835.703	839.15	1010.59	887.367	1360.61
ALKBH1	Alkbh1	ENSMUSG00000079036	1168.02	-0.589101	14.1443	0.0395112	0.532989	957.299	950.078	890.782	860.126	1627.95	1721.9
PPP1R9B	Ppp1r9b	ENSMUSG00000038976	10241.8	-0.445511	14.1443	0.0395321	0.532989	8905.99	9469.91	7643.72	9189.63	12171.9	14069.8
CREB5	Creb5	ENSMUSG00000053007	157.814	-0.617694	14.1443	0.0395403	0.532989	110.334	135.231	127.97	139.866	237.338	196.143
AKT1	Akt1	ENSMUSG00000001729	9127.15	-0.441036	14.1443	0.0395672	0.532989	8098.55	8485.75	6646.15	8260.89	11192.2	12079.3
ARPC3	Arpc3	ENSMUSG00000029465	3781.44	-0.468631	14.1443	0.0396449	0.532989	3255.92	3299.13	2962.82	3198.91	4756.69	5215.16
ARL5C	Arl5c	ENSMUSG00000038352	59.2923	-0.816518	14.1443	0.0396816	0.532989	34.8418	43.1494	50.859	54.3561	81.9215	90.6259
CAMK1G	Camk1g	ENSMUSG00000016179	1016.05	-0.506847	14.1443	0.0396963	0.532989	790.555	888.821	838.719	837.424	1400.61	1340.17
TMEM18	Tmem18	ENSMUSG00000043061	980.707	0.370121	14.1443	0.0397356	0.532989	1082.24	1003.16	1231.59	923.189	863.799	780.267
TMEM150A	Tmem150a	ENSMUSG00000055912	714.171	-0.557649	14.1443	0.0397571	0.532989	516.153	579.101	637.943	576.33	1059.9	915.601
BFAR	Bfar	ENSMUSG00000022684	967.258	0.409319	14.1443	0.0398134	0.532989	1073.56	1102.29	1134.89	1005.66	746.836	740.314
CISH	Cish	ENSMUSG00000032578	307.009	-0.549618	14.1443	0.0398447	0.532989	243.503	229.845	272.326	478.18	288.454	329.744
RAPGEF5	Rapgef5	ENSMUSG00000041992	1637.87	-0.323151	14.1443	0.0398942	0.532989	1516.78	1476.44	1372.61	1667.74	1849.51	1944.16
MFAP2	Mfap2	ENSMUSG00000060572	1255.85	-0.523502	14.1443	0.039907	0.532989	1143.07	1228.3	722.179	1293.02	1648.72	1499.8
IVNS1ABP	Ivns1abp	ENSMUSG00000023150	9617.63	-0.650987	14.1443	0.0399079	0.532989	7936.25	7579.33	6935.93	6326	14353.2	14575.1
TRIL	Tril	ENSMUSG00000043496	1750.39	0.797497	14.1443	0.0399214	0.532989	2039.4	2110.38	2516.66	2205.76	798.822	831.293
CRYM	Crym	ENSMUSG00000030905	285.082	-1.25501	14.1443	0.039929	0.532989	137.937	243.031	124.403	75.7296	620.242	509.147
PCDHGA3	Pcdhga3	ENSMUSG00000104346	1609.18	-0.386388	14.1443	0.0399514	0.532989	1388.93	1552.5	1243.93	1571.77	1924.18	1973.77
DDR1	Ddr1	ENSMUSG00000003534	2585.79	0.415148	14.1443	0.0400915	0.534059	2889.44	2420.01	3555.55	2376.04	2144.91	2128.81
DPYSL5	Dpysl5	ENSMUSG00000029168	29817.1	-0.617653	14.1443	0.0400982	0.534059	21658.7	25624	23307.7	20689.2	41710.6	45912.2
C7orf25	AW209491	ENSMUSG00000039182	386.283	0.456608	14.1443	0.0401293	0.534059	472.156	445.289	423.542	381.456	264.304	330.952
ALDH16A1	Aldh16a1	ENSMUSG00000007833	328.445	0.471854	14.1443	0.0402376	0.534394	376.34	332.603	435.67	235.168	310.638	280.249
ATP11C	Atp11c	ENSMUSG00000062949	2159.28	-0.381148	14.1443	0.0402564	0.534394	2108.76	1867.95	1650.73	2170.05	2710.49	2447.72
PITX2	Pitx2	ENSMUSG00000028023	45.6737	4.10971	14.1443	0.0402713	0.534394	85.4198	171.554	1.81455	14.1281	1.12585	0
FBXW2	Fbxw2	ENSMUSG00000035949	2406.13	-0.34885	14.1443	0.0403474	0.534394	1977.09	2322.92	2050.37	2401.63	2929.04	2755.76
TMEM163	Tmem163	ENSMUSG00000026347	1321.74	0.917848	14.1443	0.0403697	0.534394	1426.86	1719.1	2039.64	1684.04	429.518	631.274
SNX8	Snx8	ENSMUSG00000029560	1169.53	0.529733	14.1443	0.0403824	0.534394	1223.97	1345.93	1575.34	1280.91	832.888	758.136
ITGB1BP1	Itgb1bp1	ENSMUSG00000062352	348.976	-0.471159	14.1443	0.0403827	0.534394	267.013	288.513	321.118	329.042	425.471	462.7
MAIP1	Maip1	ENSMUSG00000025971	921.693	-0.398112	14.1443	0.0406204	0.537107	817.883	806.886	761.276	859.641	1154.22	1130.25
PIK3R3	Pik3r3	ENSMUSG00000028698	3262.93	0.325713	14.1443	0.0407537	0.538333	3845.57	3799.42	3244.85	3065.55	2731.3	2890.87
CD44	Cd44	ENSMUSG00000005087	254.424	0.678901	14.1443	0.0407788	0.538333	299.912	291.573	348.747	290.118	149.487	146.705
PAQR6	Paqr6	ENSMUSG00000041423	72.3037	0.820145	14.1443	0.0408706	0.538406	104.855	71.7284	100.211	74.0414	41.6319	41.3546
NSMF	Nsmf	ENSMUSG00000006476	5802.19	-0.590961	14.1443	0.0409141	0.538406	4368.35	4453.19	5068.67	4169.52	8591.66	8161.77
KDELR3	Kdelr3	ENSMUSG00000010830	86.2112	0.835278	14.1443	0.0409427	0.538406	83.9188	104.14	143.276	85.7005	58.7295	41.5026
PPIH	Ppih	ENSMUSG00000060288	586.501	-0.498941	14.1443	0.0409486	0.538406	545.222	461.304	451.433	509.717	747.891	803.441
PLCB1	Plcb1	ENSMUSG00000051177	3769.92	-0.477758	14.1443	0.0410778	0.539672	2745.29	3743.13	2966.16	5190.76	3370.69	4603.46
SMYD3	Smyd3	ENSMUSG00000055067	1175.51	-0.399997	14.1443	0.0412896	0.54183	893.982	1022.6	1123.39	1162.74	1522	1328.34
TEP1	Tep1	ENSMUSG00000006281	288.905	0.729497	14.1443	0.0413081	0.54183	323.467	309.013	448.682	327.407	179.788	145.07
MCM5	Mcm5	ENSMUSG00000005410	873.278	0.42519	14.1443	0.0413836	0.542387	1089.36	935.342	978.278	599.371	851.375	785.943
SELENOW	Selenow	ENSMUSG00000041571	10187.1	-0.474095	14.1443	0.0414505	0.542413	8494.48	9165.74	7924.72	8580.57	12467.3	14490
IL11RA	Il11ra1	ENSMUSG00000073889	447.248	0.436008	14.1443	0.0414518	0.542413	505.947	505.772	531.352	459.821	333.371	347.224
JMJD1C	Jmjd1c	ENSMUSG00000037876	6169.44	-0.544816	14.1443	0.0414981	0.542454	5424.51	5128.56	4501.44	4848.97	9467.45	7645.73
NEURL1B	Neurl1b	ENSMUSG00000034413	931.977	-0.790113	14.1443	0.0415485	0.542454	720.94	624.194	703.659	505.626	1548.82	1488.62
IGSF9B	Igsf9b	ENSMUSG00000034275	822.233	0.600824	14.1443	0.0415542	0.542454	735.385	1045.12	1192.39	884.475	547.515	528.519
MTDH	Mtdh	ENSMUSG00000022255	3150.18	-0.31973	14.1443	0.0416098	0.542499	2926.15	2996.57	2485.97	3576.66	3529.95	3385.8
DENND1B	Dennd1b	ENSMUSG00000056268	786.156	0.349072	14.1443	0.0416238	0.542499	871.04	944.517	827.504	744.678	692.414	636.786
RSBN1	Rsbn1	ENSMUSG00000044098	324.08	-0.520782	14.1443	0.0417103	0.542842	262.218	331.147	206.115	339.386	406.202	399.41
HSPA8	Hspa8	ENSMUSG00000015656	55950.4	-0.352978	14.1443	0.0417163	0.542842	47338.6	54874.4	45207	62222	56005.9	70054.3
DYNLL1	Dynll1	ENSMUSG00000009013	4371.73	-0.470309	14.1443	0.041769	0.543096	3516.1	3887.66	3592.38	4581.69	4025.93	6626.6
TMEM158	Tmem158	ENSMUSG00000054871	1157.05	-0.565455	14.1443	0.0418224	0.543359	914.683	922.537	962.415	868.239	1589.19	1685.21
PLEKHG2	Plekhg2	ENSMUSG00000037552	1428.72	-0.467733	14.1443	0.0420752	0.545599	1286.47	1270.31	1042.14	1247.98	1833.12	1892.28
SMAD3	Smad3	ENSMUSG00000032402	1216.35	-0.492959	14.1443	0.0420908	0.545599	1264.54	926.079	841.91	1261.62	1285.42	1718.56
SLC25A10	Slc25a10	ENSMUSG00000025792	407.458	0.473314	14.1443	0.0420946	0.545599	488.769	393.357	538.155	379.131	285.833	359.5
TNFRSF19	Tnfrsf19	ENSMUSG00000060548	1918.64	-0.549163	14.1443	0.0421646	0.545712	1516.23	1659.02	1498.23	1457.52	2656.17	2724.66
HNRNPM	Hnrnpm	ENSMUSG00000059208	6537.64	-0.412318	14.1443	0.0421699	0.545712	5903.62	6179.26	4747.42	6188.81	7794.1	8412.6
ADAMTS20	Adamts20	ENSMUSG00000022449	927.812	-0.620168	14.1443	0.0422907	0.546844	649.287	720.303	824.214	667.349	1309.37	1396.35
PRLHR	Prlhr	ENSMUSG00000045052	27.4042	1.26231	14.1443	0.0423744	0.547274	30.5816	47.0118	38.4502	28.2544	11.5118	8.6154
EPHB3	Ephb3	ENSMUSG00000005958	720.876	0.39634	14.1443	0.0423907	0.547274	773.463	745.196	938.467	634.929	675.282	557.919
CPD	Cpd	ENSMUSG00000020841	2704.81	-0.323466	14.1443	0.0425621	0.549036	2458.71	2432.26	2317.65	2718.58	3342.44	2959.23
REEP4	Reep4	ENSMUSG00000033589	135.703	0.66166	14.1443	0.0425941	0.549036	183.536	171.91	143.597	144.051	86.7435	84.3809
PCSK6	Pcsk6	ENSMUSG00000030513	404.814	0.540001	14.1443	0.0426398	0.549113	644.6	404.72	390.796	312.69	347.51	328.567
CDCA5	Cdca5	ENSMUSG00000024791	108.382	0.661584	14.1443	0.0426671	0.549113	124.465	110.166	163.388	68.2548	102.1	81.9197
ACTR3	Actr3	ENSMUSG00000026341	7021.39	-0.464598	14.1443	0.0427738	0.549624	6412.04	6828.39	4463.26	6998.07	8098.44	9328.16
DMRTB1	Dmrtb1	ENSMUSG00000028610	228.709	0.868537	14.1443	0.0428078	0.549629	319.564	432.455	135.165	122.322	176.17	186.575
B3GALT6	B3galt6	ENSMUSG00000050796	537.482	0.399177	14.1443	0.0428876	0.550223	560.515	570.134	702.648	450.665	438.21	502.721
MTMR6	Mtmr6	ENSMUSG00000021987	2447.62	-0.275423	14.1443	0.0430289	0.551174	2269.46	2223.96	2150.93	2718.46	2600.1	2722.78
CHCHD3	Chchd3	ENSMUSG00000053768	1669.09	-0.361932	14.1443	0.0430857	0.55147	1556.25	1557.96	1269.49	1930.34	1695.23	2005.28
INPP5E	Inpp5e	ENSMUSG00000026925	1313.06	0.379531	14.1443	0.0432972	0.552559	1538.41	1307.52	1608.42	1272	1150.29	1001.71
FAM161B	Fam161b	ENSMUSG00000021234	465.521	0.695768	14.1443	0.0433239	0.552559	668.089	668.412	391.391	504.897	249.63	310.703
COMMD3	Commd3	ENSMUSG00000051154	1803.17	-0.570806	14.1443	0.0433325	0.552559	1526.38	1487.9	1338.71	1329.56	2589.49	2546.99
TPT1	Tpt1	ENSMUSG00000060126	24671.4	-0.542086	14.1443	0.0433389	0.552559	20248	19261.6	20760.5	18439.3	34037.9	35281.1
PLCL2	Plcl2	ENSMUSG00000038910	1957.16	-0.562866	14.1443	0.0433393	0.552559	1649.15	1693.67	1397.73	1485.64	2593.48	2923.26
KIAA1217	Etl4	ENSMUSG00000036617	806.181	-0.520045	14.1443	0.0433926	0.552809	641.32	704.679	641.84	1246.45	912.967	689.832
XKR7	Xkr7	ENSMUSG00000042631	621.4	0.512137	14.1443	0.0434864	0.553157	689.226	626.745	875.126	386.413	590.19	560.704
NCAPH	Ncaph	ENSMUSG00000034906	400.928	0.501594	14.1443	0.0434874	0.553157	573.392	390.523	445.581	310.975	392.466	292.631
CSNK1E	Csnk1e	ENSMUSG00000022433	9337.75	-0.643333	14.1443	0.0435381	0.553372	8006.45	8086.43	5776.34	6477.42	13017.3	14662.5
ZRANB3	Zranb3	ENSMUSG00000036086	319.085	0.475598	14.1443	0.0436042	0.553784	460.625	328.258	324.861	262.443	273.7	264.625
C1orf146	1700028K03Rik	ENSMUSG00000089798	48.5392	1.05284	14.1443	0.043726	0.554901	51.8088	107.957	37.3575	32.861	26.9642	34.2865
DCX	Dcx	ENSMUSG00000031285	44973.6	-0.556837	14.1443	0.0437891	0.554969	37914.2	39756.6	31531	33902.7	60646.4	66090.9
FAM107B	Fam107b	ENSMUSG00000026655	1577.65	-0.602588	14.1443	0.0437991	0.554969	1337.57	1237.39	1183.39	1122.11	2453.1	2132.33
RPL5	Rpl5	ENSMUSG00000058558	2737.74	-0.449519	14.1443	0.044153	0.558636	2341.86	2523.23	2079.23	2370.26	3555.89	3555.95
HECTD2	Hectd2	ENSMUSG00000041180	1085.12	-0.421949	14.1443	0.0442138	0.558636	913.552	1017.77	851.531	1035.13	1490.12	1202.6
PTCH1	Ptch1	ENSMUSG00000021466	2474.13	0.75596	14.1443	0.0442195	0.558636	3457.81	2654	3212.09	3067.74	1402.54	1050.6
SEC14L5	Sec14l5	ENSMUSG00000091712	16.2359	1.33308	14.1443	0.0442248	0.558636	21.5815	21.0643	27.0614	12.7773	9.4746	5.45624
HLA-DRB5	H2-Eb1	ENSMUSG00000060586	27.4601	1.16192	14.1443	0.0443088	0.558985	34.4942	35.2387	44.1167	27.3802	13.7255	9.80557
FAM78B	Fam78b	ENSMUSG00000060568	2165.48	-0.61724	14.1443	0.0443406	0.558985	1812.51	1844.09	1470.83	1575.77	2692.89	3596.81
CPEB1	Cpeb1	ENSMUSG00000025586	368.551	0.647855	14.1443	0.0443547	0.558985	391.655	402.338	556.914	410.93	216.916	232.554
SLC2A8	Slc2a8	ENSMUSG00000026791	402.704	0.467737	14.1443	0.0444997	0.559553	420.681	501.029	480.914	272.211	404.496	336.894
RPL4	Rpl4	ENSMUSG00000032399	23285.6	-0.409108	14.1443	0.0445147	0.559553	20663	20538	18817	20508.7	28926.9	30260.1
DOCK9	Dock9	ENSMUSG00000025558	5485.51	-0.353424	14.1443	0.0445325	0.559553	4864.93	5139.97	4446.22	5368.2	6086.6	7007.11
CHRM3	Chrm3	ENSMUSG00000046159	642.395	0.470643	14.1443	0.0445362	0.559553	681.449	858.691	699.276	655.174	527.368	432.415
CDK18	Cdk18	ENSMUSG00000026437	120.189	0.763053	14.1443	0.0445769	0.559635	121.513	191.066	141.458	126.971	78.6135	61.5121
NANS	Nans	ENSMUSG00000028334	1530.21	-0.491118	14.1443	0.0447796	0.561027	1304.02	1444.12	1069.72	1468.75	1592.65	2302.03
SNN	Snn	ENSMUSG00000037972	9022.73	-0.563074	14.1443	0.0447983	0.561027	7267.45	7275.56	7308.76	6522.71	12452.2	13309.7
PAK5	Pak7	ENSMUSG00000039913	1565.81	-0.511374	14.1443	0.0449344	0.561027	1478.58	1405.33	990.038	1389.85	2100.22	2030.83
TEFM	Tefm	ENSMUSG00000046909	155.536	-0.568796	14.1443	0.0449441	0.561027	114.179	134.884	126.619	140.294	218.788	198.454
NCKAP1	Nckap1	ENSMUSG00000027002	10213.9	-0.306105	14.1443	0.0449989	0.561027	8661	9930.56	8811.83	10503.7	11269.2	12106.9
LIX1	Lix1	ENSMUSG00000047786	448.096	-0.671606	14.1443	0.0450011	0.561027	332.199	352.413	352.21	310.626	572.039	769.09
ELOVL6	Elovl6	ENSMUSG00000041220	2363.33	-0.366832	14.1443	0.0450321	0.561027	1874.64	2020.12	2297.89	2370.86	2598.06	3018.42
ROBO1	Robo1	ENSMUSG00000022883	8388.94	-0.633878	14.1443	0.0450446	0.561027	6901.69	7636.39	5187.46	5865.51	12257.6	12485
YBX2	Ybx2	ENSMUSG00000018554	649.629	0.396433	14.1443	0.0450777	0.561027	803.788	791.119	620.298	572.021	593.667	516.882
NSDHL	Nsdhl	ENSMUSG00000031349	1490.03	-0.391818	14.1443	0.0450942	0.561027	1065.86	1424.79	1375.98	1574.57	1628.1	1870.91
CDK1	Cdk1	ENSMUSG00000019942	454.19	0.546633	14.1443	0.0450984	0.561027	676.617	471.232	470.09	324.28	469.841	313.083
EFNA3	Efna3	ENSMUSG00000028039	1097.26	-0.39998	14.1443	0.0452571	0.562426	879.531	1032.61	926.151	1397.88	1023.74	1323.62
SAP30	Sap30	ENSMUSG00000031609	267.835	-0.631694	14.1443	0.0452796	0.562426	234.5	195.603	200.287	201.578	384.586	390.454
ARMCX5	Armcx5	ENSMUSG00000072969	1118.38	-0.440543	14.1443	0.0453138	0.562426	902.158	1000.07	944.482	1017.36	1585.59	1260.6
DAPP1	Dapp1	ENSMUSG00000028159	115.742	-0.589047	14.1443	0.0454198	0.563069	77.3353	91.7269	107.8	117.763	147.531	152.293
PDE7B	Pde7b	ENSMUSG00000019990	364.274	-0.590636	14.1443	0.0455519	0.563069	271.885	315.068	285.232	433.68	293.593	586.185
PPP2R2A	Ppp2r2a	ENSMUSG00000022052	3134.38	-0.41529	14.1443	0.0455604	0.563069	2783.41	3073.54	2202.92	3093.53	3600.82	4052.08
PLXDC1	Plxdc1	ENSMUSG00000017417	123.344	0.778506	14.1443	0.0455772	0.563069	143.778	168.476	155.394	142.051	64.4969	65.8695
SRSF5	Srsf5	ENSMUSG00000021134	9407.91	-0.391433	14.1443	0.0455916	0.563069	8633.06	9252.35	6533.65	9784.26	10891.6	11352.5
NKX2-2	Nkx2-2	ENSMUSG00000027434	213.293	0.968222	14.1443	0.0456672	0.563069	248.456	333.805	265.784	270.699	75.9997	85.0123
SVEP1	Svep1	ENSMUSG00000028369	484.612	0.889139	14.1443	0.0456794	0.563069	575.472	579.51	733.285	620.85	222.455	176.097
PDLIM2	Pdlim2	ENSMUSG00000022090	93.2817	0.879633	14.1443	0.0457045	0.563069	133.829	75.0159	153.687	95.2103	57.9849	43.9631
LIPG	Lipg	ENSMUSG00000053846	212.508	-1.16216	14.1443	0.0457112	0.563069	122.397	166.039	105.445	62.6038	415.367	403.196
RPL35	Rpl35	ENSMUSG00000062997	5478.31	-0.524389	14.1443	0.0457176	0.563069	4989.13	5030.46	3461.64	4662.85	6909.35	7816.44
KIAA1211	C530008M17Rik	ENSMUSG00000036377	8969.28	-0.467106	14.1443	0.045801	0.563069	7030.47	7756.31	7802.33	7405.55	11337.2	12483.8
CFAP77	Cfap77	ENSMUSG00000079502	53.665	1.44874	14.1443	0.0458025	0.563069	106.451	77.5462	51.5622	58.3349	22.5202	5.57607
RELL1	Rell1	ENSMUSG00000047881	448.716	-0.450636	14.1443	0.045812	0.563069	363.206	406.854	367.585	443.004	637.035	474.61
ANKRD26	Ankrd26	ENSMUSG00000007827	830.667	0.588021	14.1443	0.0459281	0.564073	1339.09	988.376	666.835	788.831	586.427	614.445
NGB	Ngb	ENSMUSG00000021032	59.6003	0.775193	14.1443	0.0460272	0.564476	64.9924	63.3505	96.9395	47.5282	48.4098	36.3813
NUF2	Nuf2	ENSMUSG00000026683	368.618	0.516	14.1443	0.0460499	0.564476	545.45	426.464	329.942	284.828	289.768	335.256
ACAD10	Acad10	ENSMUSG00000029456	59.2007	0.956059	14.1443	0.0461254	0.564476	73.5075	64.0163	94.0921	33.5644	66.1239	23.9003
RNF169	Rnf169	ENSMUSG00000058761	1435.23	-0.592328	14.1443	0.0461798	0.564476	1162.69	1214.8	1056.41	1019.19	2109.79	2048.52
SLC29A3	Slc29a3	ENSMUSG00000020100	749.736	-0.414164	14.1443	0.0462587	0.564476	603.721	768.198	557.46	856.697	781.191	931.15
EML1	Eml1	ENSMUSG00000058070	2177.64	-0.740737	14.1443	0.0462668	0.564476	1403.1	1450.28	2037.68	1286.79	3401.98	3486
HDAC5	Hdac5	ENSMUSG00000008855	3439.95	-0.669417	14.1443	0.0462734	0.564476	2223.2	2338.84	3405.23	2338.15	5093.61	5240.69
APOLD1	Apold1	ENSMUSG00000090698	180.188	-0.87989	14.1443	0.0462761	0.564476	113.396	110.878	155.969	118.161	198.31	384.412
WDFY1	Wdfy1	ENSMUSG00000073643	2197.72	0.368489	14.1443	0.0463049	0.564476	2630.99	2764.31	2036.45	1876.68	1922.62	1955.25
COMMD3-BMI1	Bmi1	ENSMUSG00000026739	2213.91	-0.624141	14.1443	0.0463052	0.564476	2029.02	1923.29	1275.4	1655.54	3191.23	3208.96
ZBTB41	Zbtb41	ENSMUSG00000033964	2094.08	0.362914	14.1443	0.0464619	0.565311	2642.01	2369.68	2057.28	2030.9	1764.78	1699.81
SLC5A2	Slc5a2	ENSMUSG00000030781	9.41317	3.04351	14.1443	0.0464664	0.565311	1.88285	44.548	4.52523	0	0.662864	4.8601
CCDC171	Ccdc171	ENSMUSG00000052407	259.171	-0.640009	14.1443	0.0464771	0.565311	159.142	286.981	162.604	268.623	381.524	296.151
SMIM14	Smim14	ENSMUSG00000037822	3138.85	-0.301945	14.1443	0.0465939	0.566084	2711.72	2995.67	2727.42	3196.96	3509.02	3692.27
TNNC1	Tnnc1	ENSMUSG00000091898	50.0484	0.753344	14.1443	0.046643	0.566084	61.4312	72.1806	55.0729	41.7504	33.6225	36.2329
PRSS12	Prss12	ENSMUSG00000027978	555.844	-0.651343	14.1443	0.0466443	0.566084	334.32	423.991	538.336	572.351	488.637	977.431
WNT10B	Wnt10b	ENSMUSG00000022996	10.2707	1.65557	14.1443	0.0467286	0.566554	19.8651	11.3028	15.5899	3.2863	4.09996	7.48035
CUTC	Cutc	ENSMUSG00000025193	72.2871	0.673704	14.1443	0.0467726	0.566554	92.482	77.9048	96.0429	66.8433	54.4619	45.9879
NTRK1	Ntrk1	ENSMUSG00000028072	85.9927	1.3309	14.1443	0.0467866	0.566554	57.133	48.0136	263.712	70.3585	41.9352	34.8038
SYT4	Syt4	ENSMUSG00000024261	10267.9	-0.318398	14.1443	0.0470381	0.56848	8134.19	9188.37	10095.2	11495.2	10743.9	11950.7
MTURN	Mturn	ENSMUSG00000038065	10906.1	-0.46955	14.1443	0.0470645	0.56848	8159.52	9307.99	9972.49	9059.81	14056.9	14880
MME	Mme	ENSMUSG00000027820	341.422	-0.492881	14.1443	0.0471046	0.56848	303.626	266.635	280.847	495.969	388.795	312.659
CD274	Cd274	ENSMUSG00000016496	51.0024	-0.759059	14.1443	0.047105	0.56848	36.1573	43.0885	34.5562	54.5355	76.6948	60.982
MTHFS	Mthfs	ENSMUSG00000066442	87.5388	-0.767816	14.1443	0.0471191	0.56848	64.2943	40.8181	88.9328	104.311	125.796	101.08
TRIM13	Trim13	ENSMUSG00000035235	452.653	-0.483776	14.1443	0.0472723	0.569909	406.2	427.517	299.286	439.469	537.762	605.681
ZHX2	Zhx2	ENSMUSG00000071757	705.334	-0.484012	14.1443	0.0473392	0.570241	568.092	692.383	503.919	636.605	861.771	969.235
GRIA1	Gria1	ENSMUSG00000020524	7174.32	-0.584343	14.1443	0.0473694	0.570241	5904.89	6721.21	4596.88	5351.67	10008	10463.3
IRX1	Irx1	ENSMUSG00000060969	1009.92	2.87606	14.1443	0.0474625	0.570942	2184.37	1879.7	1268.99	685.029	26.5131	14.9121
SMYD2	Smyd2	ENSMUSG00000026603	1616.21	-0.402119	14.1443	0.0475285	0.571318	1389.32	1416.65	1371.31	1441.95	1991.8	2086.23
TRIM2	Trim2	ENSMUSG00000027993	10092.7	-0.265846	14.1443	0.0476178	0.571429	9325.17	9245.74	8925.52	10848	10572.7	11639
BCL7A	Bcl7a	ENSMUSG00000029438	4307.53	-0.625938	14.1443	0.0476467	0.571429	3648.81	3260.43	3253.01	2840.06	6209.77	6633.12
DLGAP4	Dlgap4	ENSMUSG00000061689	9535.06	-0.691645	14.1443	0.0476776	0.571429	8017.4	8401.82	5457.51	6321.87	12397.5	16614.3
RADIL	Radil	ENSMUSG00000029576	826.826	0.484284	14.1443	0.0477463	0.571429	843.672	816.22	1232.42	613.63	802.191	652.822
PRMT2	Prmt2	ENSMUSG00000020230	3802.79	0.359371	14.1443	0.0480564	0.573593	3946.63	4372.66	4502.58	3855.01	2876.11	3263.72
TIMP4	Timp4	ENSMUSG00000030317	508.084	1.08145	14.1443	0.0480776	0.573593	640.899	552.202	877.135	682.453	154.162	141.653
CWC22	Cwc22	ENSMUSG00000027014	1496.32	-0.451632	14.1443	0.0481066	0.573593	1225.98	1525.13	1042.51	1469.92	2034.23	1680.15
NOTCH4	Notch4	ENSMUSG00000015468	384.006	0.496187	14.1443	0.0481434	0.573593	409.66	362.08	576.045	334.556	294.058	327.639
FAM104A	Fam104a	ENSMUSG00000041629	1301.3	-0.428428	14.1443	0.0481726	0.573593	1111.17	1129.67	1087.5	1132.04	1613.81	1733.61
ANKRD50	Ankrd50	ENSMUSG00000044864	3300.1	-0.464441	14.1443	0.0483247	0.574196	2939.23	3343.43	2040.4	3382.78	4232.42	3862.34
SCRN2	Scrn2	ENSMUSG00000020877	133.542	0.672183	14.1443	0.0483619	0.574196	173.809	110.766	207.401	84.2187	109.946	115.11
LLPH	Llph	ENSMUSG00000020224	786.035	-0.416046	14.1443	0.0483633	0.574196	738.849	677.399	604.308	736.76	927.358	1031.54
GRAMD1B	Gramd1b	ENSMUSG00000040111	5397.91	-0.508877	14.1443	0.0485627	0.575245	4188.33	4641.62	4536.88	4174.69	7673.91	7172.01
ARSI	Arsi	ENSMUSG00000036412	68.9305	0.703059	14.1443	0.0485789	0.575245	97.0225	83.2966	76.0301	59.7342	58.377	39.1223
TK1	Tk1	ENSMUSG00000025574	310.7	0.543297	14.1443	0.0486172	0.575245	400.026	278.375	426.795	214.016	309.047	235.939
SPOP	Spop	ENSMUSG00000057522	4451.19	-0.29466	14.1443	0.0486487	0.575245	3896.43	4037.89	4059.71	4459.62	5309.5	4944.01
RAD1	Rad1	ENSMUSG00000022248	323.84	0.37801	14.1443	0.0486622	0.575245	384.356	332.849	380.707	283.818	278.588	282.723
ARHGEF15	Arhgef15	ENSMUSG00000052921	1050.44	0.716875	14.1443	0.0487986	0.576027	1191.02	1464.02	1262.26	1289.51	466.418	629.406
SHF	Shf	ENSMUSG00000033256	955.537	0.558475	14.1443	0.0489927	0.577432	1108.57	937.095	1368.13	517.109	904.985	897.336
SLC38A7	Slc38a7	ENSMUSG00000036534	1055.78	-0.37225	14.1443	0.0491077	0.577432	899.491	968.272	893.223	998.867	1225.76	1349.07
HTT	Htt	ENSMUSG00000029104	5069.62	0.344284	14.1443	0.0492276	0.577432	5734.64	5628.3	5652	5027.72	4626.33	3748.74
KIF26A	Kif26a	ENSMUSG00000021294	1957.3	-1.62816	14.1443	0.0492315	0.577432	944.936	883.201	1042.35	490.706	4093.33	4289.27
KIAA1522	C77080	ENSMUSG00000050390	979.44	0.67012	14.1443	0.0492327	0.577432	1214.76	1071.86	1321.72	1183.83	602.738	481.728
CUX1	Cux1	ENSMUSG00000029705	6145.2	-0.5329	14.1443	0.0492608	0.577432	5420.82	5311.82	4336.36	4753.78	7875.38	9173.05
IGSF8	Igsf8	ENSMUSG00000038034	2245.31	-0.45073	14.1443	0.0492797	0.577432	1730.92	2070.41	1891.32	1939.75	2693.03	3146.45
SYT10	Syt10	ENSMUSG00000063260	76.0006	-0.824238	14.1443	0.0493057	0.577432	58.8321	72.1737	33.9617	96.153	73.0354	121.848
CCDC33	Ccdc33	ENSMUSG00000037716	20.2815	1.39929	14.1443	0.0493402	0.577432	45.6072	30.0274	12.458	10.0222	15.6249	7.94912
CITED1	Cited1	ENSMUSG00000051159	89.474	0.707463	14.1443	0.0493829	0.57749	88.7827	120.711	123.328	90.219	62.6045	51.1995
ARID1B	Arid1b	ENSMUSG00000069729	5662.89	-0.48006	14.1443	0.0494156	0.57749	4693.93	5022.48	4471.59	4610.79	6941.33	8237.19
CD36	Cd36	ENSMUSG00000002944	94.651	1.46701	14.1443	0.0494806	0.577493	204.896	128.282	84.1452	117.483	11.8461	21.2533
TSPAN5	Tspan5	ENSMUSG00000028152	3500.04	-0.453145	14.1443	0.0494863	0.577493	2976.5	2921.27	2966.7	2901.77	4376.19	4857.79
TDRD3	Tdrd3	ENSMUSG00000022019	1588.69	-0.486402	14.1443	0.049615	0.578583	1492.15	1373.06	1105.18	1358.86	1988.64	2214.24
INA	Ina	ENSMUSG00000034336	19152.4	0.373435	14.1443	0.0496711	0.578805	20619.5	22724.8	21508.3	19832.2	13847.1	16382.9
SPRED2	Spred2	ENSMUSG00000045671	2051.83	-0.408329	14.1443	0.0497046	0.578805	1640.25	1688.58	1960.79	1856.86	2664.08	2500.43
STC2	Stc2	ENSMUSG00000020303	186.422	-0.58277	14.1443	0.0497649	0.579096	152.144	146.392	149.13	156.182	282.821	231.866
SIAH1	Siah1a	ENSMUSG00000036840	1454.01	-0.581048	14.1443	0.0498737	0.57995	1146.68	1212.92	1135.66	1026.71	2180.26	2021.84
MAGI3	Magi3	ENSMUSG00000052539	2403.52	-0.344019	14.1443	0.0499412	0.58001	2103.01	2332.66	1919.72	2418.24	2660.77	2986.73
ZBTB2	Zbtb2	ENSMUSG00000075327	778.686	-0.609286	14.1443	0.0499497	0.58001	674.406	659.777	515.858	566.777	1031.28	1224.02
MCC	Mcc	ENSMUSG00000071856	644.393	0.597114	14.1443	0.0500539	0.580809	819.187	755.528	753.196	755.379	365.064	418.006
PPP1R14C	Ppp1r14c	ENSMUSG00000040653	2212.38	-0.481456	14.1443	0.050131	0.581293	1768.37	1740.8	2030.1	1871.42	2567.25	3296.35
C1orf21	1700025G04Rik	ENSMUSG00000032666	2766.38	-0.370757	14.1443	0.0502569	0.581526	2153.05	2715.24	2370.45	2869.48	2884.61	3605.47
POLB	Polb	ENSMUSG00000031536	1672	-0.381327	14.1443	0.0503011	0.581526	1428.32	1632.26	1296.73	1673.74	1810.94	2190
TFAP2D	Tfap2d	ENSMUSG00000042596	539.78	2.54325	14.1443	0.0503022	0.581526	1405.85	995.097	363.391	4.85126	203.614	265.878
KNL1	Knl1	ENSMUSG00000027326	330.461	0.612916	14.1443	0.0506023	0.581526	543.763	333.1	322.043	249.567	329.79	204.501
NEURL3	Neurl3	ENSMUSG00000047180	59.6955	0.943542	14.1443	0.0506116	0.581526	91.2853	78.819	65.5545	62.8544	38.8645	20.7949
FDFT1	Fdft1	ENSMUSG00000021273	3146.49	-0.530642	14.1443	0.0506292	0.581526	1942.58	2437.8	3341.51	2840.25	3921.43	4395.4
RPS6KA6	Rps6ka6	ENSMUSG00000025665	1716.15	0.504629	14.1443	0.0506506	0.581526	2048.62	2236.54	1755.27	1918.19	1201.69	1136.6
HTR6	Htr6	ENSMUSG00000028747	95.3512	-0.661015	14.1443	0.0506584	0.581526	55.9908	71.9684	93.2712	97.6995	130.576	122.601
DSTN	Dstn	ENSMUSG00000015932	8885.19	-0.366192	14.1443	0.0507028	0.581526	8240.35	8433.44	6617.66	8956.3	9725.26	11338.1
HOXC6	Hoxc6	ENSMUSG00000001661	10.1245	-4.07868	14.1443	0.0507059	0.581526	0	0	3.28668	56.3755	0	1.08471
RASAL1	Rasal1	ENSMUSG00000029602	360.969	-1.18201	14.1443	0.0507664	0.581526	172.446	344.516	146.448	101.964	713.13	687.312
R3HDM4	R3hdm4	ENSMUSG00000035781	4197.9	-0.444124	14.1443	0.0507855	0.581526	3340.89	3521.87	3807.33	3526.75	5307.1	5683.48
LYPD6	Lypd6	ENSMUSG00000050447	696.201	-0.362657	14.1443	0.0507939	0.581526	623.298	674.458	530.225	743.753	832.263	773.209
ACTN2	Actn2	ENSMUSG00000052374	326.303	-0.72482	14.1443	0.0507995	0.581526	176.152	287.929	273.853	259.082	350.631	610.172
WDR47	Wdr47	ENSMUSG00000040389	4121.2	-0.379575	14.1443	0.0508014	0.581526	3695.75	3395.85	3654.54	3778.75	4742.7	5459.61
PTCHD1	Ptchd1	ENSMUSG00000041552	378.539	0.770726	14.1443	0.0508158	0.581526	467.203	497.789	467.381	468.861	156.323	213.675
PITPNC1	Pitpnc1	ENSMUSG00000040430	3666.13	-0.394526	14.1443	0.0508363	0.581526	2663.12	3627.14	3213.84	4264.56	3566.4	4661.74
PPIP5K1	Ppip5k1	ENSMUSG00000033526	1598.22	0.355911	14.1443	0.0508405	0.581526	1792.31	1781.07	1810.47	1652.96	1249.35	1303.13
SNCAIP	Sncaip	ENSMUSG00000024534	1881.87	-0.477992	14.1443	0.0508887	0.581526	1645.21	1720.11	1353.24	1570.56	2486.53	2515.56
GPR4	Gpr4	ENSMUSG00000044317	211.791	-0.518433	14.1443	0.0509831	0.581526	170.826	213.302	139.029	231.234	234.981	281.375
MVB12B	Mvb12b	ENSMUSG00000038740	9577.6	-0.491556	14.1443	0.0510312	0.581526	8129.65	8486.19	7269.33	7575.28	12366	13639.2
PIP5K1A	Pip5k1a	ENSMUSG00000028126	1238.68	-0.447615	14.1443	0.051074	0.581526	1121.6	1036.47	986.103	1062.28	1704.96	1520.67
TANC2	Tanc2	ENSMUSG00000053580	10423.2	-0.414494	14.1443	0.0511192	0.581526	8171.16	10232.2	8404.92	9463.45	13973.5	12293.7
EBF2	Ebf2	ENSMUSG00000022053	1035.09	2.09028	14.1443	0.0511423	0.581526	1982.9	1576.9	1469.83	994.854	92.196	93.8877
CCDC184	Ccdc184	ENSMUSG00000029875	1858.65	0.645438	14.1443	0.0511445	0.581526	1754.8	2296.3	2751.55	2186.75	1024.14	1138.35
TAB3	Tab3	ENSMUSG00000035476	2159.04	-0.383529	14.1443	0.051183	0.581526	1792.68	2161.35	1667.62	2091.3	2538.65	2702.66
MRPL17	Mrpl17	ENSMUSG00000030879	698.953	0.428269	14.1443	0.0512949	0.581526	764.385	689.249	950.821	509.328	619.53	660.402
GPRC5A	Gprc5a	ENSMUSG00000046733	16.2367	-1.45234	14.1443	0.0513502	0.581526	4.84837	7.58201	13.4713	33.7322	24.5974	13.1891
DYNLRB1	Dynlrb1	ENSMUSG00000047459	4629.7	-0.393417	14.1443	0.0513832	0.581526	4304.32	4552.78	3150.64	5383.6	4847.32	5539.51
NR5A2	Nr5a2	ENSMUSG00000026398	68.3979	1.32741	14.1443	0.0514616	0.581526	98.2417	126.652	68.9367	84.4167	12.2095	19.9306
HMGCR	Hmgcr	ENSMUSG00000021670	6865.42	-0.460123	14.1443	0.0514999	0.581526	4992.42	6181.97	6164.9	5872.13	8240.1	9741
PCDHGA1	Pcdhga1	ENSMUSG00000103144	858.2	-0.569199	14.1443	0.0515447	0.581526	750.321	770.812	552.299	678.37	1081.34	1316.06
CCNJL	Ccnjl	ENSMUSG00000044707	191.702	0.593028	14.1443	0.0515691	0.581526	310.786	204.698	176.667	171.863	139.106	147.094
CHD6	Chd6	ENSMUSG00000057133	5216.63	0.263824	14.1443	0.0515727	0.581526	5750.71	5390.62	5935.43	4773.5	4816.03	4633.5
USP12	Usp12	ENSMUSG00000029640	2511.62	-0.339821	14.1443	0.0515761	0.581526	2373.27	2292.64	1986.33	2602.51	3158.1	2656.85
CPTP	Cptp	ENSMUSG00000029073	604.985	0.435772	14.1443	0.051583	0.581526	661.224	721.862	703.913	645.498	453.29	444.123
PPM1H	Ppm1h	ENSMUSG00000034613	2557.88	0.642676	14.1443	0.0515904	0.581526	3153.53	3010.5	3190.69	3058.23	1182.34	1751.97
NXN	Nxn	ENSMUSG00000020844	737.342	0.58556	14.1443	0.0516053	0.581526	828.351	701.898	1124.16	809.523	494.341	465.785
DIRAS2	Diras2	ENSMUSG00000047842	2890.49	0.356168	14.1443	0.0517252	0.58241	3424.74	3278.58	3033.24	2404.78	2227.7	2973.88
ABHD17C	Abhd17c	ENSMUSG00000038459	2105.16	-0.581023	14.1443	0.0517561	0.58241	1641.74	1616.88	1801.79	1465.06	3034.74	3070.75
PARD3B	Pard3b	ENSMUSG00000052062	438.28	0.582925	14.1443	0.0517903	0.58241	587.46	491.726	498.128	480.989	338.565	232.814
CHN2	Chn2	ENSMUSG00000004633	1136.79	-0.56468	14.1443	0.0518791	0.583009	954.605	950.828	845.712	826.831	1555.46	1687.28
DLGAP2	Dlgap2	ENSMUSG00000047495	560.937	-0.605629	14.1443	0.0519616	0.583237	380.967	576.941	377.22	448.019	844.226	738.252
GRIN2D	Grin2d	ENSMUSG00000002771	3489.62	0.804776	14.1443	0.0519829	0.583237	3643.95	4853.82	4817.56	4559.76	1564.71	1497.93
FAM171B	Fam171b	ENSMUSG00000048388	7663.75	-0.35981	14.1443	0.0520061	0.583237	6408.31	7317.67	6413.1	7883.45	7762.4	10197.6
YWHAZ	Ywhaz	ENSMUSG00000022285	26636	-0.28729	14.1443	0.0521807	0.584011	23103.8	25681	23193.4	27507.7	28658.2	31671.7
FMNL1	Fmnl1	ENSMUSG00000055805	1435.82	0.33421	14.1443	0.0521919	0.584011	1426.32	1626.04	1751.62	1354.41	1171.8	1284.75
RASD2	Rasd2	ENSMUSG00000034472	228.74	0.575809	14.1443	0.0522054	0.584011	198.077	284.417	338.712	211.637	188.284	151.314
RPL36AL	Rpl36al	ENSMUSG00000049751	1936.32	-0.355989	14.1443	0.0522283	0.584011	1703.98	1681.35	1710.27	1798.33	2288.2	2435.81
TMEM209	Tmem209	ENSMUSG00000029782	1233.6	0.418259	14.1443	0.0522532	0.584011	1494.97	1630.31	1108.96	945.235	1119.54	1102.56
NECTIN4	Nectin4	ENSMUSG00000006411	191.716	0.72082	14.1443	0.0523371	0.584318	171.507	250.601	293.716	212.962	114.179	107.329
CASP3	Casp3	ENSMUSG00000031628	3822.54	-0.487654	14.1443	0.052352	0.584318	3255.73	3392.89	2899.15	3036.63	4994.28	5356.58
MARVELD2	Marveld2	ENSMUSG00000021636	75.2058	0.822057	14.1443	0.0524077	0.584542	78.5421	97.3376	112.933	81.8912	38.8825	41.6487
EVC	Evc	ENSMUSG00000029122	378.714	0.404559	14.1443	0.0525604	0.585847	391.964	412.129	489.939	345.809	290.802	341.641
TSPAN11	Tspan11	ENSMUSG00000030351	234.426	-0.800187	14.1443	0.0526233	0.586149	161.595	142.649	208.433	136.797	361.518	395.565
STKLD1	Stkld1	ENSMUSG00000049897	10.2886	1.71496	14.1443	0.0527448	0.586896	21.2997	7.7967	18.4046	7.4451	4.17926	2.60631
PCDHAC2	Pcdhac2	ENSMUSG00000102697	2752.19	-0.283344	14.1443	0.0527725	0.586896	2448.52	2499.34	2500.48	3127.3	2766.84	3170.65
FADS6	Fads6	ENSMUSG00000044788	414.714	0.75824	14.1443	0.0527977	0.586896	447.734	530.537	586	517.572	206.737	199.704
HSPB1	Hspb1	ENSMUSG00000004951	166.4	1.08466	14.1443	0.0528529	0.587111	132.227	197.415	348.533	199.271	74.0742	46.8811
NKAIN2	Nkain2	ENSMUSG00000069670	1503.05	-0.65363	14.1443	0.0529086	0.587333	1161.59	1430.3	913.673	1022.17	2097.88	2392.66
DHFR	Dhfr	ENSMUSG00000021707	376.607	0.462678	14.1443	0.0529949	0.587626	549.362	385.95	374.264	302.832	335.7	311.537
MAP4K3	Map4k3	ENSMUSG00000024242	3085.09	-0.329757	14.1443	0.0531276	0.588547	2851.29	2923.25	2428.09	3085.14	3679.52	3543.24
LZTS1	Lzts1	ENSMUSG00000036306	1188.2	-0.868563	14.1443	0.0531616	0.588547	952.571	805.445	764.9	504.023	1989.61	2112.66
USP37	Usp37	ENSMUSG00000033364	1389.27	0.280131	14.1443	0.0532709	0.589358	1549.23	1464.09	1557.77	1254.01	1298.23	1212.31
LRFN2	Lrfn2	ENSMUSG00000040490	652.223	-0.628234	14.1443	0.0533688	0.589585	464.058	553.463	519.683	460.107	808.262	1107.77
NDE1	Nde1	ENSMUSG00000022678	594.494	0.3558	14.1443	0.0533891	0.589585	656.104	624.839	721.049	546.877	464.26	553.838
TGM5	Tgm5	ENSMUSG00000053675	7.38064	2.69278	14.1443	0.0534338	0.589585	9.38947	17.3081	11.7733	5.81301	0	0
VAMP2	Vamp2	ENSMUSG00000020894	18205.1	-0.307616	14.1443	0.0534352	0.589585	15910.5	17769.5	15135.4	21430.7	18184.3	20800.2
NAV3	Nav3	ENSMUSG00000020181	5050.19	-0.336111	14.1443	0.053503	0.589936	4665.31	4782.54	3946.56	5053.84	6238.2	5614.68
CRYZ	Cryz	ENSMUSG00000028199	255.52	0.416694	14.1443	0.0536097	0.590421	283.511	261.301	331.075	223.522	219.493	214.22
CYTH2	Cyth2	ENSMUSG00000003269	3814.65	-0.564278	14.1443	0.053619	0.590421	3157.45	3260.75	2815.96	2696.72	5302.8	5654.24
ILDR1	Ildr1	ENSMUSG00000022900	25.379	1.42806	14.1443	0.0536924	0.590833	30.1202	49.769	31.2048	25.3645	12.5698	3.24583
HMMR	Hmmr	ENSMUSG00000020330	375.555	0.450635	14.1443	0.0538733	0.591103	535.044	400.666	365.734	299.037	338.307	314.542
EFHD1	Efhd1	ENSMUSG00000026255	150.238	0.863801	14.1443	0.0539048	0.591103	229.875	149.993	202.166	173.805	93.6821	51.9098
ZNF217	Zfp217	ENSMUSG00000052056	325.783	0.478976	14.1443	0.0539056	0.591103	430.21	330.284	377.671	309.66	294.727	212.146
EIF1AY	Eif1ax	ENSMUSG00000067194	5611.82	-0.3625	14.1443	0.0539365	0.591103	5284.62	5059.27	4387.6	5551.64	5993.17	7394.64
HUNK	Hunk	ENSMUSG00000053414	1271.07	-0.752558	14.1443	0.0540133	0.591103	929.133	1006.7	904.781	665.816	2157	1963.01
DLG2	Dlg2	ENSMUSG00000052572	4821.38	-0.443337	14.1443	0.0540534	0.591103	4114.2	4052.58	4092.04	4043.26	5738.72	6887.48
GPR21	Gpr21	ENSMUSG00000053164	844.714	-0.642665	14.1443	0.0540656	0.591103	673.27	551.085	753.928	566.576	1192.66	1330.77
ZNF654	Zfp654	ENSMUSG00000047141	705.198	-0.453324	14.1443	0.0540803	0.591103	645.197	636.97	504.022	637.322	959.784	847.896
CYP7B1	Cyp7b1	ENSMUSG00000039519	162.769	0.622773	14.1443	0.0540904	0.591103	213.898	189.837	188.596	180.752	106.925	96.6063
MED13L	Med13l	ENSMUSG00000018076	4303.58	-0.593595	14.1443	0.0541135	0.591103	3512.89	3430.47	3348.08	2879.15	6645.16	6005.75
TMC7	Tmc7	ENSMUSG00000042246	783.567	-0.544084	14.1443	0.054177	0.591332	487.622	695.044	729.515	680.903	1199.6	908.711
TMEM8B	Tmem8b	ENSMUSG00000078716	2694.89	-0.47257	14.1443	0.054246	0.591332	2356.48	2360.34	2056.06	2171.2	3578.28	3647
PI16	Pi16	ENSMUSG00000024011	115.717	0.564064	14.1443	0.0542788	0.591332	145.169	148.029	121.418	109.554	94.7043	75.4251
TPK1	Tpk1	ENSMUSG00000029735	146.669	0.482276	14.1443	0.0544177	0.592452	176.425	155.74	180.788	135.553	121.718	109.793
SMC2	Smc2	ENSMUSG00000028312	1175.3	0.478839	14.1443	0.0544646	0.592569	1772.45	1318.66	1015.05	892.083	1032.36	1021.23
PPARGC1B	Ppargc1b	ENSMUSG00000033871	174.159	-0.526455	14.1443	0.0545209	0.592789	137.549	137.186	153.301	256.218	165.731	194.967
CSMD2	Csmd2	ENSMUSG00000028804	4109.08	0.372258	14.1443	0.0545692	0.592921	4459.41	5545.8	3904.91	3826.98	3504.37	3413.02
HLA-A	H2-Q2	ENSMUSG00000091705	113.073	0.928741	14.1443	0.0546358	0.593251	120.637	180.816	143.466	131.476	67.1202	34.9223
TMEM44	Tmem44	ENSMUSG00000022537	5509.59	-0.605063	14.1443	0.0547296	0.593689	4181.43	4398.48	4532.57	3602.89	7866.57	8475.59
TNS4	Tns4	ENSMUSG00000017607	8.22033	1.75597	14.1443	0.0547486	0.593689	11.6037	18.4822	8.25202	3.50419	2.7481	4.73173
DEPDC1	Depdc1a	ENSMUSG00000028175	133.941	0.671306	14.1443	0.0548114	0.593977	214.703	150.517	128.416	132.469	100.98	76.5613
EEF2KMT	Eef2kmt	ENSMUSG00000022544	123.167	0.50374	14.1443	0.0549062	0.594611	138.823	140.148	154.623	113.639	99.8202	91.946
ITSN2	Itsn2	ENSMUSG00000020640	1476.75	-0.338052	14.1443	0.0551868	0.597118	1324.46	1459.14	1131.03	1727.7	1656.54	1561.65
OPTN	Optn	ENSMUSG00000026672	1342.1	0.817079	14.1443	0.0552105	0.597118	1907.96	1742.55	1486.84	1765.35	629.222	520.689
GSTO1	Gsto1	ENSMUSG00000025068	1307.1	-0.408233	14.1443	0.0553034	0.597729	1096.9	1172.67	1100.51	1142.27	1656.83	1673.43
CCDC8	Ccdc8	ENSMUSG00000041117	437.998	0.540116	14.1443	0.0554259	0.598513	607.946	450.374	498.934	479.797	317.054	273.883
TUBA8	Tuba8	ENSMUSG00000030137	47.2977	1.03234	14.1443	0.0554728	0.598513	46.285	78.453	66.0448	52.8343	20.4257	19.7436
GIPC2	Gipc2	ENSMUSG00000039131	88.3491	0.760201	14.1443	0.0554854	0.598513	87.4894	136.75	109.031	94.4359	54.7076	47.6815
ZIC3	Zic3	ENSMUSG00000067860	726.559	0.75051	14.1443	0.0556558	0.599956	1169.76	892.597	672.139	837.022	503.418	284.422
TENM4	Tenm4	ENSMUSG00000048078	5348.59	-0.462699	14.1443	0.0557747	0.60056	4235.1	4972.05	4287.38	4557.18	7962.47	6077.33
NUDT13	Nudt13	ENSMUSG00000021809	231.993	-0.433077	14.1443	0.0557851	0.60056	193.217	184.231	214.301	235.232	264.488	300.488
ZIC5	Zic5	ENSMUSG00000041703	1311.98	1.62706	14.1443	0.0558801	0.601188	2277.64	1811.7	1857.37	1260.85	544.172	120.152
VWA2	Vwa2	ENSMUSG00000025082	44.1986	1.05245	14.1443	0.0559465	0.601238	57.0013	47.807	74.0163	47.1482	26.0754	13.1433
TMEM260	Tmem260	ENSMUSG00000036339	558.352	0.550003	14.1443	0.0559581	0.601238	638.87	721.503	631.138	639.411	332.745	386.441
GRIP2	Grip2	ENSMUSG00000030098	2233.48	-0.612542	14.1443	0.056029	0.601606	1639.75	1970.36	1689.2	1516.57	2849.67	3735.3
OSGEP	Osgep	ENSMUSG00000006289	1071.98	-0.452766	14.1443	0.0561514	0.602131	837.698	882.495	994.184	941.135	1224.75	1551.63
IQGAP2	Iqgap2	ENSMUSG00000021676	680.447	0.491654	14.1443	0.0563396	0.60336	901.705	822.036	662.761	730.071	514.783	451.324
CACNA1G	Cacna1g	ENSMUSG00000020866	6005.02	0.320894	14.1443	0.0564897	0.603939	5879.12	7124.64	7006.17	5402.85	4857.18	5760.18
RPL7A	Rpl7a	ENSMUSG00000062647	15941.5	-0.520993	14.1443	0.0565038	0.603939	14047.3	13118.4	12116.1	11762.9	21991.9	22612.2
DEPDC1B	Depdc1b	ENSMUSG00000021697	51.4223	0.951272	14.1443	0.0565042	0.603939	85.1874	48.5375	69.4868	49.8877	18.6661	36.7682
MED10	Med10	ENSMUSG00000021598	837.247	-0.45155	14.1443	0.0566537	0.605142	712.551	712.29	696.83	700.821	1055.21	1145.78
DGKQ	Dgkq	ENSMUSG00000004815	1933.32	0.562412	14.1443	0.0567324	0.605182	2020.82	1987.55	2906.9	2190.21	1278.74	1215.72
PIK3CD	Pik3cd	ENSMUSG00000039936	1251.67	-0.544945	14.1443	0.0567611	0.605182	913.684	930.308	1209.62	963.596	1629.55	1863.24
EFCAB11	Efcab11	ENSMUSG00000021176	55.7955	0.707727	14.1443	0.0567682	0.605182	77.9595	64.5984	65.1988	51.7381	39.5325	35.7458
CACNA2D3	Cacna2d3	ENSMUSG00000021991	1810.32	-0.532507	14.1443	0.0569804	0.607051	1115.46	1325.84	1997.71	2556.63	1703.04	2163.21
WIF1	Wif1	ENSMUSG00000020218	143.519	1.40512	14.1443	0.0570645	0.607477	213.002	179.898	232.348	190.637	30.9494	14.2765
NSL1	Nsl1	ENSMUSG00000062510	196.114	0.582405	14.1443	0.0571679	0.607477	175.96	226.553	303.241	150.99	187.112	132.828
SLC7A3	Slc7a3	ENSMUSG00000031297	302.011	0.673431	14.1443	0.0571686	0.607477	302.823	401.95	409.571	326.862	238.951	131.91
DACH2	Dach2	ENSMUSG00000025592	275.67	0.880415	14.1443	0.0573581	0.608708	353.481	343.316	375.328	361.974	113.46	106.463
LANCL1	Lancl1	ENSMUSG00000026000	2494.15	-0.343407	14.1443	0.0573588	0.608708	2194.63	2207.8	2193.26	2306.61	3071.01	2991.62
HMGB1	Hmgb1	ENSMUSG00000066551	14679.4	-0.531613	14.1443	0.0574659	0.608852	14400	12857.2	8758.24	12173.6	19457.1	20430.2
TRPV6	Trpv6	ENSMUSG00000029868	207.423	-0.620485	14.1443	0.0575019	0.608852	152.858	206.642	131.409	219.94	194.257	339.433
MDN1	Mdn1	ENSMUSG00000058006	4534.45	0.261493	14.1443	0.057521	0.608852	4957.07	5058.35	4817.02	3877.57	4230.58	4266.14
CCDC51	Ccdc51	ENSMUSG00000025645	92.4413	0.614093	14.1443	0.057544	0.608852	100.687	93.1948	141.111	67.8964	75.2997	76.4592
LMCD1	Lmcd1	ENSMUSG00000057604	141.663	0.585425	14.1443	0.057558	0.608852	209.805	152.167	148.073	91.7462	108.304	139.88
PLD6	Pld6	ENSMUSG00000043648	204.954	0.763089	14.1443	0.0576421	0.609349	224.123	267.629	281.694	251.334	95.0021	109.94
DPYD	Dpyd	ENSMUSG00000033308	140.194	-0.555819	14.1443	0.0577384	0.609974	96.124	134.587	110.222	158.55	201.644	140.036
SEL1L3	Sel1l3	ENSMUSG00000029189	1228.16	-0.585103	14.1443	0.0578271	0.610224	934.38	1015.01	997.808	861.339	1555.56	2004.84
PGM1	Pgm2	ENSMUSG00000029171	665.508	-0.353819	14.1443	0.0578365	0.610224	615.538	624.413	513.523	685.735	804.101	749.738
ASF1B	Asf1b	ENSMUSG00000005470	109.003	0.668337	14.1443	0.0580608	0.611793	162.371	126.294	112.942	107.761	86.8122	57.8415
EEF1A1	Eef1a1	ENSMUSG00000037742	162339	-0.468535	14.1443	0.0581105	0.611793	141564	139668	127391	127327	219126	218959
CKAP2L	Ckap2l	ENSMUSG00000048327	644.078	0.479174	14.1443	0.0582068	0.611793	939.797	757.725	553.022	528.103	596.518	489.306
ANLN	Anln	ENSMUSG00000036777	400.645	0.421058	14.1443	0.0582758	0.611793	513.868	442.37	420.141	339.756	398.9	288.835
PTGR1	Ptgr1	ENSMUSG00000028378	87.0321	0.676659	14.1443	0.0583059	0.611793	106.868	91.9225	122.457	90.7854	55.1097	55.0493
SRL	Srl	ENSMUSG00000022519	806.394	-0.521894	14.1443	0.0583211	0.611793	683.684	769.59	534.352	691.906	928.316	1230.51
TMEM40	Tmem40	ENSMUSG00000059900	13.9786	1.39572	14.1443	0.0584131	0.612367	20.4468	12.2528	27.9471	10.1533	7.7842	5.28755
KSR1	Ksr1	ENSMUSG00000018334	1136.96	-0.382191	14.1443	0.0584515	0.612377	920.858	1139.88	902.041	1119.57	1268.49	1470.94
ADAMTS10	Adamts10	ENSMUSG00000024299	2790.48	0.396127	14.1443	0.0585218	0.612408	2720.76	3219.59	3572.39	2889.25	2244.72	2096.15
NYX	Nyx	ENSMUSG00000051228	55.0701	0.685483	14.1443	0.0585292	0.612408	67.4573	64.3538	71.8216	48.4199	34.7487	43.6193
DRAP1	Drap1	ENSMUSG00000024914	3244.5	-0.3513	14.1443	0.0586791	0.612972	2862.29	2953.64	2738.32	3000.38	3750.92	4161.45
ANK1	Ank1	ENSMUSG00000031543	2616.75	0.496361	14.1443	0.0586848	0.612972	3124.28	3002.83	3059.82	3034.44	1804.84	1674.29
ZDHHC20	Zdhhc20	ENSMUSG00000021969	2014.46	-0.394966	14.1443	0.0587267	0.612972	1777	1727.5	1716.57	1796.77	2755.92	2313.01
ACADS	Acads	ENSMUSG00000029545	267.518	0.657689	14.1443	0.0588104	0.612972	322.968	199.937	458.792	250.817	184.026	188.566
C6orf120	1600012H06Rik	ENSMUSG00000050088	777.391	-0.324629	14.1443	0.0589	0.612972	726.824	679.732	664.464	774.59	919.859	898.878
AK6	Ak6	ENSMUSG00000078941	3491.47	-0.479762	14.1443	0.0589216	0.612972	3113.59	3231.79	2403.56	2867.43	4636.18	4696.28
HBA2	Hba-a1	ENSMUSG00000069919	4409.02	-0.39758	14.1443	0.0589282	0.612972	4129.24	3645.71	3641.4	4499.03	6271.73	4266.99
RBFA	Rbfa	ENSMUSG00000024570	795.34	-0.382955	14.1443	0.0590466	0.612972	614.062	685.528	771.138	759.748	980.747	960.817
ACOT1	Acot1	ENSMUSG00000072949	1240.8	0.434663	14.1443	0.059059	0.612972	1238.79	1218.63	1820.42	1175.8	990.033	1001.11
KIAA1549L	D430041D05Rik	ENSMUSG00000068373	6499.4	-0.541316	14.1443	0.0590855	0.612972	5847.63	6040.91	3995.19	5101.08	8678.45	9333.14
RPS3A	Rps3a1	ENSMUSG00000028081	12222.6	-0.409236	14.1443	0.0590934	0.612972	10756.8	10514.3	10230.6	10294.1	15569.2	15970.9
MEX3B	Mex3b	ENSMUSG00000057706	2688.46	-0.771891	14.1443	0.0592491	0.614064	2232.08	1957.16	1768.69	1299.15	4408.97	4464.69
TWIST2	Twist2	ENSMUSG00000007805	22.8135	1.12668	14.1443	0.059375	0.614651	26.2081	36.5697	31.0253	22.319	11.5636	9.19521
CD4	Cd4	ENSMUSG00000023274	32.5461	-1.46457	14.1443	0.0593808	0.614651	16.6611	14.0804	18.3083	16.7703	19.7324	109.724
GABRG1	Gabrg1	ENSMUSG00000001260	705.846	0.696477	14.1443	0.0595944	0.61471	792.308	955.121	871.898	889.598	382.76	343.392
PNRC1	Pnrc1	ENSMUSG00000040128	761.623	-0.37347	14.1443	0.059629	0.61471	731.033	661.172	599.016	730.951	900.214	947.351
NIPAL3	Nipal3	ENSMUSG00000028803	1784.08	0.485105	14.1443	0.0596406	0.61471	1896.36	2035.38	2311.97	2025.28	1215.58	1219.9
AGTPBP1	Agtpbp1	ENSMUSG00000021557	6396.92	-0.276596	14.1443	0.0596571	0.61471	5653.23	5866.29	5836.94	6631.77	6692.02	7701.27
AURKB	Aurkb	ENSMUSG00000020897	322.878	0.540618	14.1443	0.059659	0.61471	471.16	288.77	387.796	205.686	316.546	267.309
NEK4	Nek4	ENSMUSG00000021918	457.243	0.436401	14.1443	0.0596662	0.61471	613.155	532.799	432.179	436.185	333.931	395.211
KRT26	Krt26	ENSMUSG00000075570	11.9405	1.8771	14.1443	0.0596827	0.61471	19.1497	18.3872	18.7205	12.542	1.16175	1.68223
CRADD	Cradd	ENSMUSG00000045867	196.747	0.419468	14.1443	0.0597579	0.61471	239.136	232.295	204.165	162.233	164.465	178.188
PTMS	Ptms	ENSMUSG00000030122	28915.7	-0.51104	14.1443	0.0597777	0.61471	26607.9	27680.4	17254.5	24814.8	36564.6	40571.9
WNT7B	Wnt7b	ENSMUSG00000022382	1848.1	-1.52415	14.1443	0.0597919	0.61471	927.233	783.239	1150.13	499.986	3888.64	3839.35
CIDEA	Cidea	ENSMUSG00000024526	99.9036	0.7682	14.1443	0.0598431	0.614779	93.4836	159.372	124.935	99.6175	44.2372	77.7756
CD276	Cd276	ENSMUSG00000035914	1661.51	-0.447208	14.1443	0.0599194	0.61497	1436.74	1494.32	1287.25	1387.67	2040.51	2322.56
COG7	Cog7	ENSMUSG00000034951	1018.78	0.370586	14.1443	0.0599367	0.61497	1140.49	1126.9	1179.29	1062.62	756.35	847.029
WDR17	Wdr17	ENSMUSG00000039375	815.797	-0.552608	14.1443	0.0600749	0.616002	724.098	691.284	568.89	619.634	1018.6	1272.28
THBS3	Thbs3	ENSMUSG00000028047	2463.92	-0.634358	14.1443	0.0601598	0.616147	1807.35	2198	1787.64	1537.06	3689.56	3763.89
NOL4	Nol4	ENSMUSG00000041923	2321.85	-0.698965	14.1443	0.0603722	0.617458	1839.08	1941.78	1529.76	1295.6	3500.29	3824.61
BTG3	Btg3	ENSMUSG00000022863	340.215	-0.65507	14.1443	0.0604865	0.617458	194.937	304.429	292.99	244.588	525.563	478.783
EPB41L4B	Epb41l4b	ENSMUSG00000028434	1278.2	0.831015	14.1443	0.0604908	0.617458	1728.24	1680.8	1501.62	1722.98	481.634	553.936
NYNRIN	Nynrin	ENSMUSG00000075592	1903.23	0.455254	14.1443	0.0605565	0.617458	2328.7	1999.1	2275.36	2112.97	1452.69	1250.55
NQO2	Nqo2	ENSMUSG00000046949	323.21	0.607142	14.1443	0.0605776	0.617458	385.055	371.545	414.368	371.478	231.016	165.8
GGCT	Ggct	ENSMUSG00000002797	241.809	-0.460341	14.1443	0.0606509	0.617458	201.898	231.352	177.764	304.302	232.013	303.525
FAM181A	Fam181a	ENSMUSG00000096753	110.128	0.660989	14.1443	0.0606543	0.617458	123.366	94.9998	186.117	79.339	88.8477	88.1009
BRS3	Brs3	ENSMUSG00000031130	20.5178	-1.18559	14.1443	0.060667	0.617458	14.8452	9.76089	12.8832	15.2366	35.699	34.6821
KCTD13	Kctd13	ENSMUSG00000030685	3189.13	-0.48217	14.1443	0.0606687	0.617458	2779	2866.76	2337.98	2528.76	4080.64	4541.63
KCNS2	Kcns2	ENSMUSG00000050963	338.431	0.661836	14.1443	0.06083	0.617666	345.859	402.097	496.093	402.582	190.182	193.773
CARMIL1	Carmil1	ENSMUSG00000021338	2204.46	-0.470333	14.1443	0.0608691	0.617666	2040.22	2227.88	1278.47	2746.94	2291.72	2641.51
MYBPC3	Mybpc3	ENSMUSG00000002100	8.13499	1.83846	14.1443	0.0609246	0.617666	9.85051	15.5719	12.7412	1.06414	6.3261	3.25617
THSD4	Thsd4	ENSMUSG00000032289	719.515	0.490427	14.1443	0.0609644	0.617666	960.446	871.768	691.02	764.074	572.416	457.367
CPNE1	Cpne1	ENSMUSG00000074643	591.241	0.441596	14.1443	0.0609731	0.617666	540.642	724.895	778.504	578.459	495.062	429.882
TMEM114	Tmem114	ENSMUSG00000022715	19.0367	1.58476	14.1443	0.0610132	0.617666	27.1346	20.7557	37.5687	21.3781	3.05976	4.32338
RALA	Rala	ENSMUSG00000008859	6354.06	-0.335185	14.1443	0.0610189	0.617666	5865.95	6171.12	4821.49	7171.52	6392.47	7701.79
CELF3	Celf3	ENSMUSG00000028137	7006.77	-0.732425	14.1443	0.0610609	0.617666	5598.8	5746.68	4450.99	3624.53	10749.6	11870.1
ABCG2	Abcg2	ENSMUSG00000029802	698.398	0.516415	14.1443	0.0610867	0.617666	795.546	791.047	879.855	752.178	587.683	384.077
PIK3C2B	Pik3c2b	ENSMUSG00000026447	2084.64	-0.537833	14.1443	0.0610952	0.617666	1776.3	1684.14	1641.07	1504.6	2715.31	3186.4
BBOX1	Bbox1	ENSMUSG00000041660	48.1106	1.49314	14.1443	0.0611035	0.617666	114.39	59.0853	39.1816	58.7464	9.03255	8.22767
LSM14B	Lsm14b	ENSMUSG00000039108	5678.96	-0.515566	14.1443	0.0613007	0.619277	5015.84	5055.83	3953.6	4350.52	7221.66	8476.32
PGGHG	Pgghg	ENSMUSG00000062031	255.237	0.426768	14.1443	0.0615257	0.620699	292.377	268.029	317.462	235.98	234.582	182.99
BBIP1	Bbip1	ENSMUSG00000084957	1409.27	-0.359183	14.1443	0.0615468	0.620699	1163.31	1212.63	1327.74	1343.95	1565.18	1842.81
CDKN1B	Cdkn1b	ENSMUSG00000003031	2040.57	-0.604676	14.1443	0.0615774	0.620699	1870.96	1544.5	1441.78	1347.04	2966.28	3072.86
GUCY2C	Gucy2c	ENSMUSG00000042638	12.1167	1.99617	14.1443	0.0615929	0.620699	13.4346	36.1797	8.6836	11.0427	1.08788	2.27183
OPCML	Opcml	ENSMUSG00000062257	4984.33	-0.30978	14.1443	0.0616513	0.62083	4352.45	4994.87	4007.04	5140.27	5561.18	5850.18
FUT4	Fut4	ENSMUSG00000049307	51.7285	0.677678	14.1443	0.0616817	0.62083	61.4328	61.0157	68.3975	40.0949	35.5671	43.863
C2orf69	1700066M21Rik	ENSMUSG00000038323	532.696	-0.422137	14.1443	0.0618373	0.622015	406.736	482.693	476.111	479.232	680.842	670.563
PRR15	Prr15	ENSMUSG00000045725	46.6311	-0.980205	14.1443	0.0619176	0.622065	33.4921	38.6857	22.2223	30.5836	71.0578	83.7454
CRMP1	Crmp1	ENSMUSG00000029121	44154	-0.541554	14.1443	0.0619182	0.622065	34343.2	38849.7	34695.5	31530	56195.2	69310.6
BANP	Banp	ENSMUSG00000025316	765.824	-0.666513	14.1443	0.0621542	0.624054	695.041	551.015	530.222	505.222	920.719	1392.73
PCDHA5	Pcdha5	ENSMUSG00000103092	1199.99	-0.435938	14.1443	0.0623121	0.625257	830.393	1312.44	918.09	1444.87	1240.35	1453.81
FAP	Fap	ENSMUSG00000000392	52.327	-0.751018	14.1443	0.0623597	0.625352	50.7258	36.3413	30.0272	74.4282	65.7964	56.6429
AGBL4	Agbl4	ENSMUSG00000061298	107.602	0.762953	14.1443	0.0625334	0.626488	154.459	131.161	121.209	125.804	59.3781	53.6039
RHPN1	Rhpn1	ENSMUSG00000022580	291.208	0.416791	14.1443	0.0625494	0.626488	348.795	301.138	348.819	239.991	290.328	218.175
NEUROG2	Neurog2	ENSMUSG00000027967	116.173	-1.04901	14.1443	0.0626016	0.626627	86.2853	78.9789	62.0716	44.774	263.15	161.777
ITGA3	Itga3	ENSMUSG00000001507	1582.42	0.830036	14.1443	0.0626434	0.626664	1843.5	2443.55	1788.1	2115.63	737.071	566.657
ZMIZ2	Zmiz2	ENSMUSG00000041164	13319.5	-0.549253	14.1443	0.0627441	0.626852	11100.3	11683.3	9659.46	9303.75	18254.4	19915.8
BBS12	Bbs12	ENSMUSG00000051444	109.039	0.535483	14.1443	0.0628319	0.626852	146.465	106.561	133.957	95.1919	83.0056	89.0556
CCNY	Ccny	ENSMUSG00000024286	2878.22	-0.244612	14.1443	0.0628468	0.626852	2622.2	2599.75	2682.17	3101.41	3146.8	3116.98
GTF2H1	Gtf2h1	ENSMUSG00000006599	1729.46	-0.47084	14.1443	0.0628627	0.626852	1525.67	1699.39	1124.98	1590.79	2483.83	1952.11
GEN1	Gen1	ENSMUSG00000051235	130.307	0.545605	14.1443	0.0628786	0.626852	163.095	173.399	127.958	126.775	100.735	89.8808
IRF6	Irf6	ENSMUSG00000026638	27.7342	1.3571	14.1443	0.0629012	0.626852	20.4722	76.0623	24.2671	24.5176	12.4098	8.67635
RUNDC3A	Rundc3a	ENSMUSG00000006575	6242.54	-0.474391	14.1443	0.0629299	0.626852	5569.75	5252.43	4853.71	4843.69	8151.67	8784
VPS13C	Vps13c	ENSMUSG00000035284	1594.74	0.362149	14.1443	0.0630041	0.62721	1636.1	1829.57	1915.97	1662.77	1260.15	1263.88
CCDC163	Ccdc163	ENSMUSG00000028689	149.729	0.609159	14.1443	0.0632096	0.628874	132.311	162.903	247.531	119.359	106.15	130.12
GNG8	Gng8	ENSMUSG00000063594	19.1674	1.30837	14.1443	0.0634481	0.629625	35.2626	32.9603	13.8303	7.4006	16.8725	8.67805
GTDC1	Gtdc1	ENSMUSG00000036890	1525.54	-0.480982	14.1443	0.0634706	0.629625	1343.93	1280.93	1195.72	1187.99	2152.81	1991.86
WNT6	Wnt6	ENSMUSG00000033227	72.2008	0.796622	14.1443	0.0634819	0.629625	61.9121	79.881	132.646	66.711	45.8486	46.2067
PABPC1L	Pabpc1l	ENSMUSG00000054582	63.7085	-0.945047	14.1443	0.0635629	0.629625	30.0831	33.9571	67.2516	45.6179	105.69	99.6516
NADSYN1	Nadsyn1	ENSMUSG00000031090	103.259	0.636707	14.1443	0.0635986	0.629625	134.24	131.513	111.254	107.284	56.8236	78.4401
DHX34	Dhx34	ENSMUSG00000006019	514.719	0.340187	14.1443	0.0636223	0.629625	594.991	509.249	620.851	441.1	453.569	468.552
DOC2GP	Doc2g	ENSMUSG00000024871	230.401	-0.905677	14.1443	0.0636307	0.629625	156.339	150.36	174.329	94.8079	414.461	392.108
JMY	Jmy	ENSMUSG00000021690	2606.86	-0.403611	14.1443	0.0638523	0.630472	2548.42	2229.19	1956.36	2347.09	3439	3121.08
CBLN1	Cbln1	ENSMUSG00000031654	3849.11	0.794638	14.1443	0.0638706	0.630472	5409.37	4395.82	4844.39	5144.35	1382.27	1918.46
RXFP2	Rxfp2	ENSMUSG00000053368	23.6078	1.50298	14.1443	0.0638743	0.630472	44.1693	52.1429	8.60808	14.4057	16.7287	5.59196
TMC8	Tmc8	ENSMUSG00000050106	54.7655	0.882697	14.1443	0.063899	0.630472	107.858	48.8496	57.4603	46.4834	41.3519	26.5893
TFAP2B	Tfap2b	ENSMUSG00000025927	3710.51	2.61429	14.1443	0.0640839	0.630472	7769.23	8660.33	2708.55	2890.41	148.875	85.6482
HACL1	Hacl1	ENSMUSG00000021884	158.352	-0.617322	14.1443	0.0640879	0.630472	137.083	100.091	135.893	205.31	128.355	243.381
ZNF710	Zfp710	ENSMUSG00000048897	944.861	-0.468075	14.1443	0.0641803	0.630472	832.018	796.645	750.178	771.258	1140.98	1378.09
BTBD11	Btbd11	ENSMUSG00000020042	1722.43	0.573898	14.1443	0.0641846	0.630472	1910.7	1999.89	2271.03	2092.67	1040.92	1019.37
CDC42EP1	Cdc42ep1	ENSMUSG00000049521	442.955	0.388323	14.1443	0.0642452	0.630472	596.119	471.167	439.553	368.477	394.912	387.502
BMPR2	Bmpr2	ENSMUSG00000067336	6822.73	-0.266043	14.1443	0.064291	0.630472	6230.96	6651.87	5704.2	7280.05	7521.07	7548.22
ZMAT2	Zmat2	ENSMUSG00000001383	2780.15	-0.393402	14.1443	0.0643778	0.630472	2651.05	2580.4	1979.37	2648.86	3167.95	3653.24
KCTD20	Kctd20	ENSMUSG00000005936	3408.59	-0.443634	14.1443	0.0643778	0.630472	2890.99	2973.59	2801.59	2735.47	4684.77	4365.13
DUSP1	Dusp1	ENSMUSG00000024190	588.503	-0.549143	14.1443	0.0644149	0.630472	422.544	483.492	527.211	447.593	727.158	923.017
SOX1	Sox1	ENSMUSG00000096014	1489.8	-0.871994	14.1443	0.0644559	0.630472	1351.59	997.901	809.013	603.649	2570.94	2605.7
GPC4	Gpc4	ENSMUSG00000031119	390.559	-0.474893	14.1443	0.0644825	0.630472	342.876	313.284	324.357	339.357	577.051	446.429
FAN1	Fan1	ENSMUSG00000033458	302.067	0.456228	14.1443	0.064505	0.630472	351.412	333.143	363.722	315.843	247.896	200.386
PCDHGB1	Pcdhgb1	ENSMUSG00000103037	819.066	-0.62286	14.1443	0.0645123	0.630472	700.432	732.825	501.815	561.393	1102.44	1315.49
AIM2	Aim2	ENSMUSG00000037860	307.202	-0.754703	14.1443	0.0645521	0.630472	285.735	277.297	123.785	230.795	484.795	440.805
FEZ1	Fez1	ENSMUSG00000032118	7314.6	-0.397089	14.1443	0.064555	0.630472	6126.27	6511.13	6305.31	6317.08	8547	10080.8
NIPAL2	Nipal2	ENSMUSG00000038879	235.691	0.617746	14.1443	0.0645623	0.630472	300.515	265.56	290.454	274.358	156.893	126.365
NF2	Nf2	ENSMUSG00000009073	7005.12	-0.357633	14.1443	0.0646489	0.630943	6154.86	6114.28	6154.56	6209.59	8639.76	8757.66
CFAP46	Cfap46	ENSMUSG00000049571	201.932	0.562794	14.1443	0.0648154	0.631679	263.876	257.282	202.122	205.473	169.669	113.173
DONSON	Donson	ENSMUSG00000022960	681.55	0.346989	14.1443	0.0648372	0.631679	841.215	690.768	757.27	668.286	558.251	573.512
MAP4K4	Map4k4	ENSMUSG00000026074	19554.5	-0.501605	14.1443	0.0648752	0.631679	16336.9	16857.6	15371.7	14308	27333.7	27119
TBCCD1	Tbccd1	ENSMUSG00000004462	329.113	0.422871	14.1443	0.0648911	0.631679	421.713	370.772	338.92	333.138	248.662	261.475
RPAP1	Rpap1	ENSMUSG00000034032	837.922	0.362381	14.1443	0.0649169	0.631679	952.071	791.279	1083.79	698.483	724.053	777.85
TOMM5	Tomm5	ENSMUSG00000078713	590.213	-0.349955	14.1443	0.0653446	0.635462	540.148	485.496	530.964	570.88	721.263	692.525
SOGA3	Soga3	ENSMUSG00000038916	4544.85	-0.496812	14.1443	0.065408	0.635702	3664.13	4339	3307.18	3626.38	5381.5	6950.93
TMSB15B	Tmsb15b1	ENSMUSG00000089768	43.6529	-0.926594	14.1443	0.0656276	0.637081	28.9888	28.2141	32.9329	28.6647	71.211	71.906
PIGC	Pigc	ENSMUSG00000026698	398.999	0.396013	14.1443	0.0659222	0.638785	455.341	394.274	510.658	381.096	302.868	349.757
FAM110B	Fam110b	ENSMUSG00000049119	1850.05	-0.577509	14.1443	0.0659239	0.638785	1459.05	1370.85	1623.63	1254.03	2428.21	2964.54
OTUD4	Otud4	ENSMUSG00000036990	3003.62	-0.421951	14.1443	0.0659606	0.638785	2968.34	2581.44	2153	2810.56	4227.6	3280.77
ABCB9	Abcb9	ENSMUSG00000029408	778.505	0.451002	14.1443	0.0660817	0.638785	802.375	782.631	1112.16	800.321	563.178	610.359
KRT10	Krt10	ENSMUSG00000019761	190.638	0.448551	14.1443	0.0661385	0.638785	228.947	224.028	207.183	145.754	145.845	192.07
LYSMD3	Lysmd3	ENSMUSG00000035840	459.652	-0.390778	14.1443	0.0661512	0.638785	418.347	391.937	382.914	423.079	561.289	580.348
SH3BP4	Sh3bp4	ENSMUSG00000036206	979.951	-0.413773	14.1443	0.0661681	0.638785	764.078	813.214	943.412	894.112	1105.02	1359.87
FCHSD2	Fchsd2	ENSMUSG00000030691	4786.46	-0.37345	14.1443	0.0661718	0.638785	4255.93	4592.15	3663.56	4350.47	5998.77	5857.88
ZBTB8B	Zbtb8b	ENSMUSG00000048485	334.892	0.856091	14.1443	0.0661935	0.638785	484.236	429.738	380.552	446.521	144.294	124.012
KLF14	Klf14	ENSMUSG00000073209	17.9326	-1.34559	14.1443	0.0662317	0.638785	3.93913	11.101	15.1685	20.0915	37.6803	19.6149
KRT77	Krt77	ENSMUSG00000067594	62.624	-1.012	14.1443	0.0663551	0.639248	32.5645	60.6282	31.647	34.2735	110.298	106.332
HAX1	Hax1	ENSMUSG00000027944	504.96	0.395264	14.1443	0.0663891	0.639248	608.47	468.983	643.012	421.165	406.821	481.307
NRN1	Nrn1	ENSMUSG00000039114	1485.46	0.845103	14.1443	0.0663966	0.639248	1837.94	1782.64	2105.23	2044.29	538.906	603.734
ADRB1	Adrb1	ENSMUSG00000035283	141.173	-0.930863	14.1443	0.0664415	0.639304	109.619	90.9175	90.9201	63.701	192.748	299.133
OTOF	Otof	ENSMUSG00000062372	1478.01	-0.536947	14.1443	0.0665253	0.639736	1031.53	1188.95	1397.61	2501.22	1304.21	1444.56
TMEM159	Tmem159	ENSMUSG00000030917	166.29	0.781883	14.1443	0.0667291	0.641319	151.93	206.082	273.039	197.331	80.8979	88.4586
C16orf87	4921524J17Rik	ENSMUSG00000036934	433.19	-0.555739	14.1443	0.0672023	0.644364	391.472	372.999	287.977	329.689	590.756	626.247
NMD3	Nmd3	ENSMUSG00000027787	853.962	-0.350791	14.1443	0.0672688	0.644364	731.528	659.238	861.316	882.34	1037.2	952.15
HPCAL4	Hpcal4	ENSMUSG00000046093	1442.74	-0.352954	14.1443	0.0672969	0.644364	1237.16	1357.74	1206.63	1363.68	1603.15	1888.05
IGDCC4	Igdcc4	ENSMUSG00000032816	2793.22	0.246048	14.1443	0.067301	0.644364	2921.4	3129.28	3041.93	2563.47	2560.75	2542.46
CDC45	Cdc45	ENSMUSG00000000028	195.226	0.415565	14.1443	0.0673466	0.644364	208.168	225.679	235.664	179.468	173.351	149.022
AP1M2	Ap1m2	ENSMUSG00000003309	64.8764	0.871959	14.1443	0.0673841	0.644364	71.7635	74.5135	105.413	65.4221	49.9745	22.1723
MORN4	Morn4	ENSMUSG00000049670	3057.72	-0.545366	14.1443	0.0674016	0.644364	2616.82	2651.89	2191.17	2130.51	4329.69	4426.22
UBE2W	Ube2w	ENSMUSG00000025939	980.714	-0.306421	14.1443	0.0674018	0.644364	889.004	871.157	870.442	982.258	1203.62	1067.8
ATF4	Atf4	ENSMUSG00000042406	4054.02	-0.393142	14.1443	0.0674514	0.644364	3476.42	3567.12	3471.53	3457.97	5443.44	4907.61
NPNT	Npnt	ENSMUSG00000040998	1767.01	0.919073	14.1443	0.0674698	0.644364	2961.86	2597.57	1374.76	2375.72	668.171	623.981
SELENBP1	Selenbp1	ENSMUSG00000068874	209.103	0.707878	14.1443	0.0674782	0.644364	232.186	231.248	314.688	246.424	136.008	94.062
ANXA7	Anxa7	ENSMUSG00000021814	720.94	-0.394001	14.1443	0.0675692	0.644857	516.196	665.651	687.21	801.52	716.243	938.82
ADAMTS14	Adamts14	ENSMUSG00000059901	116.517	0.718999	14.1443	0.0676115	0.644885	117.851	132.933	183.892	124.924	84.7276	54.7749
UTP3	Utp3	ENSMUSG00000070697	1285.3	-0.43178	14.1443	0.0676828	0.645191	1200.44	1296.9	786.974	1399.56	1487.23	1540.68
BCL7B	Bcl7b	ENSMUSG00000029681	735.373	-0.424148	14.1443	0.0678142	0.646067	656.05	684.49	544.006	646.951	941.737	939.005
OGT	Ogt	ENSMUSG00000034160	12385.8	-0.356287	14.1443	0.0679612	0.647092	11189.2	11383	10020.6	11119.1	15780.1	14823.1
CCNL1	Ccnl1	ENSMUSG00000027829	1939.39	-0.434866	14.1443	0.0682107	0.648751	1795.79	1632.03	1519.88	1592.73	2510.64	2585.25
GABRB3	Gabrb3	ENSMUSG00000033676	9726.68	-0.322161	14.1443	0.0682395	0.648751	8378.99	9820.39	7736.9	11103.4	9655.63	11664.8
CLDND1	Cldnd1	ENSMUSG00000022744	1585.43	0.378858	14.1443	0.0682542	0.648751	1650.36	1743.21	1983.46	1681.51	1206.12	1247.93
TBL1X	Tbl1x	ENSMUSG00000025246	4643.03	-0.426899	14.1443	0.0683262	0.649046	4267.69	3962.28	3653.08	3802.86	6035.71	6136.55
JMJD8	Jmjd8	ENSMUSG00000025736	1599.52	-0.47513	14.1443	0.0683644	0.649046	1505.21	1297.85	1212.09	1271.51	2298.54	2011.95
BCAR1	Bcar1	ENSMUSG00000031955	2562.45	-0.442705	14.1443	0.0686223	0.650634	2323.72	2171.28	2022.2	2141.09	2944.73	3771.68
TJP2	Tjp2	ENSMUSG00000024812	1252.61	0.420788	14.1443	0.0686449	0.650634	1494.5	1472.38	1335.55	1345.44	1049.66	818.166
CHRDL1	Chrdl1	ENSMUSG00000031283	154.643	-0.504926	14.1443	0.0686506	0.650634	130.815	123.464	129.154	164.639	151.444	228.343
SLC8A2	Slc8a2	ENSMUSG00000030376	2918.08	-0.360132	14.1443	0.0687819	0.650954	2073.66	2699.91	2893.17	3313.02	2974.45	3554.28
ALK	Alk	ENSMUSG00000055471	523.847	0.835087	14.1443	0.068858	0.650954	585.403	754.457	674.383	706.733	228.946	193.158
BRINP3	Brinp3	ENSMUSG00000035131	1215.76	0.590257	14.1443	0.068893	0.650954	1341.08	1557.49	1485.19	1500.06	735.385	675.364
BEND6	Bend6	ENSMUSG00000042182	3717.96	-0.392145	14.1443	0.0689484	0.650954	3003.62	3617.72	3026.41	4928.27	3277.54	4454.18
PEX11A	Pex11a	ENSMUSG00000030545	209.147	-0.45719	14.1443	0.0689962	0.650954	171.797	180.073	176.536	189.307	273.898	263.274
ARRDC3	Arrdc3	ENSMUSG00000074794	3141.08	-0.810896	14.1443	0.0690021	0.650954	1943.57	2353.81	2544.9	1328.4	4734.04	5941.74
SLC26A11	Slc26a11	ENSMUSG00000039908	140.25	0.661923	14.1443	0.0690992	0.651015	156.902	161.994	196.228	145.534	117.319	63.523
TMEM252	Tmem252	ENSMUSG00000048572	238.888	0.763442	14.1443	0.0691485	0.651015	305.339	293.892	303.066	303.449	131.637	95.9412
CBY1	Cby1	ENSMUSG00000022428	989.967	-0.406366	14.1443	0.069179	0.651015	861.973	897.808	794.648	871.387	1148.22	1365.77
C16orf58	BC017158	ENSMUSG00000030780	768.247	0.445979	14.1443	0.0692071	0.651015	894.85	915.191	848.226	862.298	534.219	554.696
PRELID2	Prelid2	ENSMUSG00000056671	34.0643	1.06356	14.1443	0.0693435	0.651551	60.2644	48.7081	29.5633	34.1089	20.4758	11.2655
XKR8	Xkr8	ENSMUSG00000037752	275.074	0.603099	14.1443	0.0694941	0.65215	333.711	278.926	381.411	261.04	130.177	265.177
PLEKHO1	Plekho1	ENSMUSG00000015745	1546.25	-0.708574	14.1443	0.0695087	0.65215	1138.82	1229.29	1153.7	796.319	2337.29	2622.09
NUDT22	Nudt22	ENSMUSG00000037349	104.059	0.680488	14.1443	0.0695558	0.65215	115.587	109.326	159.161	113.81	65.1446	61.324
QRICH1	Qrich1	ENSMUSG00000006673	4587.04	-0.394153	14.1443	0.069588	0.65215	4117.46	4223.06	3552.37	3957.47	5971.79	5700.1
B4GALNT1	B4galnt1	ENSMUSG00000006731	3049.77	-0.323371	14.1443	0.0696248	0.65215	2611.55	2962.35	2554.8	3080.24	3184.66	3905
MCM10	Mcm10	ENSMUSG00000026669	262.957	0.518597	14.1443	0.0696678	0.65215	320.329	244.251	364.04	189.194	276.795	183.135
CARTPT	Cartpt	ENSMUSG00000021647	74.6026	1.48963	14.1443	0.0697602	0.65215	77.9227	88.0856	164.031	95.3002	16.7973	5.47875
RLF	Rlf	ENSMUSG00000049878	3033.92	-0.39172	14.1443	0.0697646	0.65215	2800.01	2744.98	2328.87	2696.99	4110.78	3521.91
RAB25	Rab25	ENSMUSG00000008601	23.2732	-1.48073	14.1443	0.0697652	0.65215	9.08429	24.3434	5.23495	11.9305	53.1848	35.861
EGFL6	Egfl6	ENSMUSG00000000402	130.325	1.0364	14.1443	0.0699392	0.653403	184.835	169.488	171.63	177.127	38.6829	40.1891
BEND5	Bend5	ENSMUSG00000028545	792.789	-0.482815	14.1443	0.0700835	0.654379	756.307	617.227	610.523	633.844	1121.6	1017.23
ZMYM1	Zmym1	ENSMUSG00000043872	469.39	0.429045	14.1443	0.0701241	0.654385	476.074	531.212	608.85	493.4	338.687	368.115
PALM	Palm	ENSMUSG00000035863	8075.14	-0.541291	14.1443	0.0702162	0.654572	5978.44	6953.28	6801.66	5553.19	10853	12311.3
EME1	Eme1	ENSMUSG00000039055	92.0376	0.723437	14.1443	0.0702503	0.654572	151.956	114.054	77.691	49.5975	71.167	87.7602
BMT2	Bmt2	ENSMUSG00000042742	792.849	-0.437267	14.1443	0.070272	0.654572	698.956	578.803	742.406	687.008	1084.16	965.766
GABRR1	Gabrr1	ENSMUSG00000028280	16.7445	1.3265	14.1443	0.0703423	0.654572	24.3586	33.6004	14.0302	15.4391	6.4064	6.6324
NMNAT1	Nmnat1	ENSMUSG00000028992	166.113	0.488507	14.1443	0.0703437	0.654572	189.28	202.535	189.577	134.592	109.804	170.891
GLDC	Gldc	ENSMUSG00000024827	630.257	0.356105	14.1443	0.0704417	0.65465	669.086	696.519	757.159	523.149	644.927	490.703
SLC11A1	Slc11a1	ENSMUSG00000026177	53.4154	-0.841322	14.1443	0.0704444	0.65465	57.1208	24.621	34.7256	51.016	73.5551	79.4539
NOS1AP	Nos1ap	ENSMUSG00000038473	580.555	-0.601145	14.1443	0.0704719	0.65465	500.443	466.63	417.077	383.5	805.12	910.56
R3HDM1	R3hdm1	ENSMUSG00000056211	7566.82	-0.407266	14.1443	0.0705703	0.655068	6830.01	7229.93	5457.7	6622.21	9444.77	9816.3
CA9	Car9	ENSMUSG00000028463	11.2499	1.56152	14.1443	0.0705969	0.655068	7.12886	24.4931	18.6939	4.92819	4.20172	8.05333
CCND3	Ccnd3	ENSMUSG00000034165	799.4	0.408468	14.1443	0.070783	0.656275	924.065	797.353	1013.13	785.857	738.266	537.73
RB1CC1	Rb1cc1	ENSMUSG00000025907	2868.54	-0.350078	14.1443	0.070807	0.656275	2667.92	2645.95	2251.93	2713.72	3736.65	3195.09
MPHOSPH6	Mphosph6	ENSMUSG00000031843	490.466	-0.37172	14.1443	0.0709383	0.656763	458.615	473.45	351.617	536.928	576.833	545.354
UCK2	Uck2	ENSMUSG00000026558	2701.26	-0.388835	14.1443	0.0709645	0.656763	2566.59	2529.82	1923.18	2511.16	3474.02	3202.78
ANKRD34B	Ankrd34b	ENSMUSG00000045034	344.791	0.98538	14.1443	0.0710757	0.656763	394.303	462.981	517.232	483.216	112.134	98.8774
POLE	Pole	ENSMUSG00000007080	765.8	0.454478	14.1443	0.0710853	0.656763	1019.91	877.364	758.491	546.138	837.665	555.224
CTSZ	Ctsz	ENSMUSG00000016256	1089.24	-0.339885	14.1443	0.0711416	0.656763	988.363	975.69	920.615	1026.71	1230.78	1393.3
ATAD2	Atad2	ENSMUSG00000022360	497.565	0.410826	14.1443	0.0712128	0.656763	611.519	552.284	540.065	388.298	531.709	361.513
FADD	Fadd	ENSMUSG00000031077	197.673	0.493258	14.1443	0.0712201	0.656763	274.327	206.776	212.486	200.442	137.837	154.173
ATP8B1	Atp8b1	ENSMUSG00000039529	56.9135	-0.755666	14.1443	0.0713023	0.657152	45.9969	31.3571	49.3393	51.7288	92.7829	70.2763
ZBTB34	Zbtb34	ENSMUSG00000068966	1291.99	-0.424635	14.1443	0.0713596	0.65719	1237.93	972.741	1098.91	1103.65	1610.78	1727.92
TUBB3	Tubb3	ENSMUSG00000062380	60493.3	-0.484143	14.1443	0.0713931	0.65719	46094.7	52447.2	52769.8	44872.9	80850	85925.2
NMBR	Nmbr	ENSMUSG00000019865	50.021	0.708367	14.1443	0.0714534	0.65719	66.7363	66.1426	53.476	47.4878	32.2226	34.0607
SERF1B	Serf1	ENSMUSG00000021643	2049.56	-0.493695	14.1443	0.0714692	0.65719	1869.2	2005.08	1233.31	1775.19	2550.45	2864.13
KCNH1	Kcnh1	ENSMUSG00000058248	483.488	-0.441211	14.1443	0.0715069	0.65719	376.349	350.55	502.565	526.679	483.166	661.618
ACOT12	Acot12	ENSMUSG00000021620	20.1612	1.05963	14.1443	0.0716735	0.658047	30.4111	27.7014	23.8043	18.2247	11.267	9.55866
PGPEP1	Pgpep1	ENSMUSG00000056204	701.847	0.426167	14.1443	0.0716804	0.658047	822.405	714.257	877.486	760.805	498.046	538.08
CDK17	Cdk17	ENSMUSG00000020015	3210.4	-0.439269	14.1443	0.0717389	0.658216	2709.23	2925.25	2541.84	2565.22	4370.25	4150.64
GCKR	Gckr	ENSMUSG00000059434	8.21121	2.27467	14.1443	0.0718346	0.658725	22.7898	7.72209	10.3664	7.31758	1.07144	0
PROK2	Prok2	ENSMUSG00000030069	13.7621	-1.91251	14.1443	0.0719159	0.658733	6.16486	9.09828	2.28151	2.11783	29.6497	33.2602
SDCCAG8	Sdccag8	ENSMUSG00000026504	810.162	-0.550031	14.1443	0.0721099	0.65908	627.838	602.317	741.969	572.867	1110.7	1205.28
COL4A5	Col4a5	ENSMUSG00000031274	950.626	0.795851	14.1443	0.072113	0.65908	979.721	1054.49	1584.99	1066.13	752.94	265.485
RTN2	Rtn2	ENSMUSG00000030401	3021.24	-0.385608	14.1443	0.0721207	0.65908	2513.59	2662.86	2683.3	2609.82	3558.83	4099.06
TFCP2	Tfcp2	ENSMUSG00000009733	677.918	0.458069	14.1443	0.0721687	0.65908	797.933	755.695	800.441	740.009	413.15	560.281
GPATCH4	Gpatch4	ENSMUSG00000028069	911.711	-0.355128	14.1443	0.0722281	0.65908	838.668	863.461	698.482	903.473	997.502	1168.68
MLLT3	Mllt3	ENSMUSG00000028496	2764.59	-0.586936	14.1443	0.0722951	0.65908	2718.38	2271.37	1640.47	2027.59	3380.38	4549.37
GDE1	Gde1	ENSMUSG00000033917	2895.32	-0.320276	14.1443	0.0722993	0.65908	2293.94	2445.1	2985.45	3068.84	3133.39	3445.19
WDSUB1	Wdsub1	ENSMUSG00000026988	251.728	0.573541	14.1443	0.0723385	0.65908	304.217	333.845	266.262	290.392	153.196	162.456
MED29	Med29	ENSMUSG00000003444	729.283	-0.398735	14.1443	0.0723977	0.65908	723.357	643.669	520.713	715.393	816.375	956.189
ARHGEF39	Arhgef39	ENSMUSG00000051517	68.7761	0.714121	14.1443	0.0724323	0.65908	114.687	57.1206	84.5011	59.6531	48.2445	48.4499
VTA1	Vta1	ENSMUSG00000019868	1254.23	-0.342784	14.1443	0.0724475	0.65908	1193.73	1171.24	954.066	1308.36	1310.93	1587.07
CENPI	Cenpi	ENSMUSG00000031262	205.55	0.505802	14.1443	0.0724763	0.65908	249.94	215.122	258.069	191.837	196.638	121.691
CD63	Cd63	ENSMUSG00000025351	1508.6	0.624567	14.1443	0.0726078	0.65991	1872.73	1682.63	1935.19	1912.2	891.008	757.831
PKIG	Pkig	ENSMUSG00000035268	1203.4	-0.521913	14.1443	0.0726952	0.660339	1011.13	990.953	962.061	856.896	1608.83	1790.52
MMP11	Mmp11	ENSMUSG00000000901	274.583	-0.831588	14.1443	0.0727926	0.660857	137.022	188.299	267.215	139.912	464.33	450.719
NOTCH2	Notch2	ENSMUSG00000027878	2476.3	-0.331822	14.1443	0.0728634	0.661133	2154.92	2022.46	2400.39	2772.99	3138.36	2368.69
MIF	Mif	ENSMUSG00000033307	4836.32	-0.485467	14.1443	0.0729759	0.66167	3764.08	3883.64	4442.77	3632.8	6199.29	7095.35
GFRA2	Gfra2	ENSMUSG00000022103	1556.3	0.609333	14.1443	0.0730032	0.66167	1815.36	2098.03	1727.44	1959.44	885.547	851.95
PTPN6	Ptpn6	ENSMUSG00000004266	109.782	1.08067	14.1443	0.0731371	0.662517	300.689	76.994	72.23	104.2	57.7123	46.8673
TOX2	Tox2	ENSMUSG00000074607	1249.26	0.528727	14.1443	0.0732161	0.662866	1576.06	1805.55	1045.31	716.596	1165	1187.02
CHIA	Chia1	ENSMUSG00000062778	24.7185	0.990886	14.1443	0.0732971	0.663057	39.1015	31.8469	27.7528	16.898	22.2183	10.4935
NUDT17	Nudt17	ENSMUSG00000028100	97.2959	0.617852	14.1443	0.073318	0.663057	101.408	115.474	136.504	102.77	62.2017	65.4176
SHH	Shh	ENSMUSG00000002633	82.9499	0.729683	14.1443	0.0734615	0.66383	105.978	94.5175	109.99	92.9901	56.0682	38.1554
FDPS	Fdps	ENSMUSG00000059743	3293.37	-0.473447	14.1443	0.0735688	0.66383	2261.67	2750.38	3260.65	2740.29	3892.51	4854.72
CRLF2	Crlf2	ENSMUSG00000033467	476.97	0.376547	14.1443	0.0735971	0.66383	468.362	508.226	638.983	418.503	392.303	435.446
ZSCAN25	Zscan25	ENSMUSG00000070420	602.077	-0.47108	14.1443	0.0736323	0.66383	449.176	467.131	597.104	510.412	856.381	732.259
DHX9	Dhx9	ENSMUSG00000042699	12097.9	-0.429021	14.1443	0.0736845	0.66383	10385.6	11160.3	9390.64	9737.79	16264.6	15648.4
CCL21	Ccl21b	ENSMUSG00000096271	10.9912	-6.99258	14.1443	0.0737923	0.66383	0	0	0	65.9472	0	0
NUFIP2	Nufip2	ENSMUSG00000037857	1468.4	-0.314402	14.1443	0.073806	0.66383	1447.32	1329.84	1150.37	1498.25	1723.25	1661.37
SLC26A1	Slc26a1	ENSMUSG00000046959	209.388	0.426207	14.1443	0.0738178	0.66383	212.414	260.6	247.451	205.492	163.121	167.251
ABI2	Abi2	ENSMUSG00000026782	7067.79	-0.461053	14.1443	0.073838	0.66383	6233.2	6137.54	5472.96	5447.11	8943.58	10172.3
HNRNPR	Hnrnpr	ENSMUSG00000066037	6542.14	-0.488049	14.1443	0.0738441	0.66383	6010.19	6169.58	4158.62	5270.07	8739.91	8904.5
C20orf144	1700003F12Rik	ENSMUSG00000038523	16.1663	1.28584	14.1443	0.0738802	0.66383	12.0083	25.4555	31.3094	8.92017	12.8441	6.4602
AJUBA	Ajuba	ENSMUSG00000022178	177.373	0.441127	14.1443	0.0738893	0.66383	229.188	181.39	202.147	168.6	148.101	134.812
EBP	Ebp	ENSMUSG00000031168	211.727	0.573271	14.1443	0.0740621	0.665018	228.631	273.648	256.513	222.007	108.207	181.358
RIMS3	Rims3	ENSMUSG00000032890	6388.88	0.308164	14.1443	0.0741212	0.665089	6235.85	7273.7	7696.15	6362.12	5357.43	5408.03
SLC25A51	Slc25a51	ENSMUSG00000045973	3133.83	-0.424534	14.1443	0.0741552	0.665089	2651.03	2555.76	2820.58	2522.79	4096.83	4156
LYPD6B	Lypd6b	ENSMUSG00000026765	660.794	-0.318057	14.1443	0.0741917	0.665089	547.562	612.912	604.102	775.803	655.71	768.674
CEP85L	Cep85l	ENSMUSG00000038594	491.091	-0.476301	14.1443	0.0743402	0.666056	399.759	478.017	354.868	413.436	694.79	605.677
THTPA	Thtpa	ENSMUSG00000045691	2242.41	-0.562602	14.1443	0.074385	0.666061	1906.14	1871.18	1654.4	1476.57	3442.88	3103.32
ELFN1	Elfn1	ENSMUSG00000048988	887.7	-0.407593	14.1443	0.074422	0.666061	726.409	942.839	620.938	966.766	923.811	1145.44
KLC3	Klc3	ENSMUSG00000040714	32.7545	-0.835223	14.1443	0.0746978	0.668165	26.1363	17.7388	26.463	34.4864	49.3856	42.3167
ODC1	Odc1	ENSMUSG00000011179	7521.66	-0.658206	14.1443	0.074774	0.668481	5803.5	6164.18	5537.34	4054.7	11989.8	11580.4
HMGCS1	Hmgcs1	ENSMUSG00000093930	18359.5	-0.344099	14.1443	0.0748445	0.668685	13844.7	17458.5	17237.6	19446.7	18245.8	23923.9
CACNA1S	Cacna1s	ENSMUSG00000026407	17.4207	1.52248	14.1443	0.0749029	0.668685	15.3123	15.775	43.7331	5.2196	19.676	4.80813
CERS6	Cers6	ENSMUSG00000027035	3102.93	-0.482674	14.1443	0.0749191	0.668685	2831.52	2715.27	2219.5	2361.84	4132.87	4356.61
JPH4	Jph4	ENSMUSG00000022208	8826.08	-0.467753	14.1443	0.0751163	0.669611	7391.11	8177.23	6655.4	6753.47	11440.4	12538.9
BNC1	Bnc1	ENSMUSG00000025105	12.1468	1.75036	14.1443	0.0751455	0.669611	9.73711	8.66116	37.7473	10.2133	3.1923	3.32975
AMER2	Amer2	ENSMUSG00000021986	1204.88	-0.582867	14.1443	0.0751885	0.669631	988.944	975.744	929.599	768.591	1882.96	1683.47
CAPN5	Capn5	ENSMUSG00000035547	2402.6	-0.388738	14.1443	0.0752433	0.669755	1635	2260.69	2346.64	3139.52	2418.64	2615.13
BRINP2	Brinp2	ENSMUSG00000004031	3117.73	-0.38904	14.1443	0.075364	0.670466	2728.53	2632.96	2737.92	2616.17	3931.27	4059.5
ARL15	Arl15	ENSMUSG00000042348	2145.59	-0.525533	14.1443	0.0754498	0.670563	1870.37	2006.31	1400.78	1606.03	2749.43	3240.65
MAGI2	Magi2	ENSMUSG00000040003	3023.5	-0.342496	14.1443	0.0754802	0.670563	2757.37	3088.26	2154.17	3290.38	3471.97	3378.82
PCNX1	Pcnx	ENSMUSG00000021140	5568.03	-0.296895	14.1443	0.0755049	0.670563	5117.18	4990.15	4884.06	5314.18	6899.49	6203.13
AFM	Afm	ENSMUSG00000029369	7.52981	2.88462	14.1443	0.0755405	0.670563	20.2182	0	19.5347	2.02058	0	3.40539
CCT4	Cct4	ENSMUSG00000007739	4577.07	-0.38338	14.1443	0.0755795	0.670563	3807.57	3951.72	4157.56	3902.77	5507.05	6135.74
SOX21	Sox21	ENSMUSG00000061517	691.331	0.443682	14.1443	0.075677	0.671065	794.531	892.965	703.537	424.324	685.461	647.168
NID1	Nid1	ENSMUSG00000005397	6076.61	0.771045	14.1443	0.0757678	0.671508	7470.78	7041.07	8476.87	8189.53	3247.41	2033.97
MGAT5B	Mgat5b	ENSMUSG00000043857	5179.06	-0.426833	14.1443	0.075846	0.671515	4231.03	4302.58	4721.76	4131.91	6728.55	6958.52
ALX3	Alx3	ENSMUSG00000014603	29.0632	-1.75052	14.1443	0.0758506	0.671515	8.89312	22.3758	8.86937	2.16733	60.585	71.4884
ARGLU1	Arglu1	ENSMUSG00000040459	3585.31	-0.334395	14.1443	0.0760032	0.672503	3202.92	3249.67	3062.64	3258.6	4583.18	4154.88
TMEFF2	Tmeff2	ENSMUSG00000026109	1486.56	0.392627	14.1443	0.0761712	0.672564	1808.41	1755.33	1499.67	1607.82	1074.26	1173.9
TBC1D14	Tbc1d14	ENSMUSG00000029192	3025.3	-0.524598	14.1443	0.0761802	0.672564	2247.03	2500.04	2696.26	2101.49	4322.69	4284.31
TMEM65	Tmem65	ENSMUSG00000062373	3286.81	-0.293833	14.1443	0.0762187	0.672564	2787.36	3063.89	3008.28	3578.2	3224.65	4058.5
PLEKHG1	Plekhg1	ENSMUSG00000040624	1208.49	0.538236	14.1443	0.0763382	0.672564	1520.87	1441.46	1332.55	1468.99	771.162	715.9
GPRC5C	Gprc5c	ENSMUSG00000051043	153.234	0.699646	14.1443	0.0763454	0.672564	188.264	150.031	231.014	177.105	101.3	71.6915
HS3ST3B1	Hs3st3b1	ENSMUSG00000070407	287.048	0.726803	14.1443	0.0764155	0.672564	423.122	422.145	228.638	330.011	124.355	194.016
TLK1	Tlk1	ENSMUSG00000041997	4205.45	-0.319855	14.1443	0.0764169	0.672564	4088.3	4042.5	3093.39	4590.55	4532.36	4885.57
PRNP	Prnp	ENSMUSG00000079037	5606.01	-0.364973	14.1443	0.0764474	0.672564	4768.54	5190.44	4743.08	4867.05	7251.93	6815.01
CLMP	Clmp	ENSMUSG00000032024	5157.31	-0.409022	14.1443	0.076465	0.672564	4071.29	5369.7	3853.07	4748.22	5826.14	7075.44
SMPD3	Smpd3	ENSMUSG00000031906	4968.52	-0.418702	14.1443	0.0764891	0.672564	3833.71	4249.23	4674.34	4171.58	5833.65	7048.6
MIGA2	Miga2	ENSMUSG00000026858	982.766	0.482585	14.1443	0.0765113	0.672564	975.793	998.131	1461.89	1056.84	665.406	738.533
ACBD4	Acbd4	ENSMUSG00000056938	243.537	-0.726502	14.1443	0.0765808	0.672564	114.647	141.106	294.683	218.894	384.885	307.009
EDEM1	Edem1	ENSMUSG00000030104	858.719	-0.448338	14.1443	0.0765843	0.672564	683.497	667.475	827.435	706.732	1179.09	1088.09
ARVCF	Arvcf	ENSMUSG00000000325	2338	0.303524	14.1443	0.0766578	0.672849	2572.44	2895.47	2282	2243.23	2034.32	2000.56
TDRD6	Tdrd6	ENSMUSG00000040140	157.626	0.766633	14.1443	0.076733	0.673148	158.831	228.749	206.444	140.796	158.678	52.2595
TIPARP	Tiparp	ENSMUSG00000034640	625.624	-0.383889	14.1443	0.0769761	0.674117	570.492	519.49	538.131	554.371	776.12	795.137
STAT5B	Stat5b	ENSMUSG00000020919	830.989	0.373913	14.1443	0.0770079	0.674117	992.976	861.223	960.063	882.11	670.903	618.661
PCDHGC3	Pcdhgc3	ENSMUSG00000102918	7517.72	-0.512678	14.1443	0.0771705	0.674336	6173.63	6216.27	6197.5	5183.36	10683	10652.6
KCTD17	Kctd17	ENSMUSG00000033287	2485.42	-0.501718	14.1443	0.0772548	0.674336	2139.16	2016.15	2017.36	1766.51	3407.25	3566.07
TRAF4	Traf4	ENSMUSG00000017386	2810.58	-0.533569	14.1443	0.07727	0.674336	2381.46	2149.04	2359.64	1898.3	4021.16	4053.91
ABCC3	Abcc3	ENSMUSG00000020865	43.8431	1.07894	14.1443	0.0772755	0.674336	38.3309	42.9237	97.6953	45.7356	23.7469	14.6262
METTL4	Mettl4	ENSMUSG00000055660	218.167	0.397726	14.1443	0.07732	0.674336	281.18	224.446	238.455	183.619	181.092	200.209
EIF3H	Eif3h	ENSMUSG00000022312	7090.32	-0.357186	14.1443	0.077328	0.674336	6672.17	6645.56	5333.82	6579.36	8144.57	9166.44
SERTAD2	Sertad2	ENSMUSG00000049800	836.744	-0.564993	14.1443	0.0773344	0.674336	708.494	566.369	749.344	599.994	1009.7	1386.56
CCDC17	Ccdc17	ENSMUSG00000034035	105.845	0.721325	14.1443	0.0773619	0.674336	147.501	120.444	127.993	124.719	64.0745	50.3374
MTMR11	Mtmr11	ENSMUSG00000045934	350.589	0.53002	14.1443	0.0774455	0.674706	306.449	443.947	491.942	378.296	240.92	241.979
CDKN1A	Cdkn1a	ENSMUSG00000023067	1620.23	0.633253	14.1443	0.0775101	0.67491	1637.88	1940.57	2332.23	2056.5	884.614	869.579
SNRNP70	Snrnp70	ENSMUSG00000063511	7648.03	-0.350465	14.1443	0.0775794	0.675028	7079.1	7232.09	5860.47	7005.22	9595.87	9115.45
DYNC1H1	Dync1h1	ENSMUSG00000018707	35668.1	-0.418501	14.1443	0.077606	0.675028	33942.8	35981.4	21670.2	43490.4	36457.6	42466.4
RFX4	Rfx4	ENSMUSG00000020037	844.903	0.815801	14.1443	0.0776641	0.675175	1099.12	1024.48	1109.65	1174.27	306.418	355.487
RPL23	Rpl23	ENSMUSG00000071415	9522.12	-0.373147	14.1443	0.0777739	0.675567	9135.46	9290.5	6468.15	9380.45	11328.2	11530
GNB4	Gnb4	ENSMUSG00000027669	3112.81	-0.444987	14.1443	0.0778228	0.675567	2351.1	2395.32	3162.49	2674.41	3567.94	4525.62
IGFBP4	Igfbp4	ENSMUSG00000017493	2543.77	-0.26913	14.1443	0.0778328	0.675567	2317.75	2251.24	2352.41	2833.27	2991.81	2516.16
POLR2J	Polr2j	ENSMUSG00000039771	1036.94	-0.394525	14.1443	0.0779693	0.676394	974.067	967.44	746.908	946.294	1244.49	1342.46
FNIP2	Fnip2	ENSMUSG00000061175	1756.65	-0.391471	14.1443	0.0782239	0.678243	1555.56	1620.48	1383.78	1515.5	2094.95	2369.61
UNC13A	Unc13a	ENSMUSG00000034799	10437.5	-0.417904	14.1443	0.0783341	0.678345	7921.35	10728	8159.99	9716.49	11026.1	15073.1
FSBP	Fsbp	ENSMUSG00000094595	153.743	0.50951	14.1443	0.0783728	0.678345	198.317	200.25	143.814	142.685	135.301	102.09
CD109	Cd109	ENSMUSG00000046186	167.259	0.727957	14.1443	0.0784343	0.678345	244.22	188.338	193.429	185.827	131.213	60.5256
SLC38A5	Slc38a5	ENSMUSG00000031170	458.4	-0.360653	14.1443	0.0784457	0.678345	442.009	368.909	393.252	468.648	592.935	484.65
SNCA	Snca	ENSMUSG00000025889	4120.55	-0.35662	14.1443	0.0784894	0.678345	3218.17	4073.86	3549.84	5303.91	3790.17	4787.35
SHB	Shb	ENSMUSG00000044813	1026.24	-0.663554	14.1443	0.0785008	0.678345	774.545	734.332	873.903	561.01	1570.4	1643.25
GNG10	Gng10	ENSMUSG00000038607	1249.91	-0.488837	14.1443	0.0785252	0.678345	1069.43	982.159	1068.74	924.515	1622.77	1831.83
NSA2	Nsa2	ENSMUSG00000060739	3396.42	-0.371709	14.1443	0.0787754	0.679849	3302.22	3078.7	2503.07	3094.93	4127.33	4272.29
RAB22A	Rab22a	ENSMUSG00000027519	1878	-0.246175	14.1443	0.0787822	0.679849	1735.7	1728.18	1690.46	1960.21	2025.5	2127.96
GSTM4	Gstm4	ENSMUSG00000027890	253.494	0.411608	14.1443	0.0789326	0.680047	280.626	267.731	319.66	256.27	205.944	190.733
TET2	Tet2	ENSMUSG00000040943	2874.24	-0.407606	14.1443	0.0789555	0.680047	2735.12	2734.53	1943.57	2868.8	3993.57	2969.86
SH3D21	Sh3d21	ENSMUSG00000073758	68.2682	0.683866	14.1443	0.0790141	0.680047	76.1717	92.4185	84.0615	72.7248	47.1518	37.081
LNX1	Lnx1	ENSMUSG00000029228	394.09	0.828461	14.1443	0.0790248	0.680047	379.638	528.017	605.132	531.109	159.217	161.426
PLPP4	Plpp4	ENSMUSG00000070366	139.75	0.93505	14.1443	0.079054	0.680047	151.005	170.116	229.542	185.361	43.705	58.7714
SMPD4	Smpd4	ENSMUSG00000005899	2447.56	-0.317242	14.1443	0.0793455	0.682196	2387.89	2160.91	1990.24	2386.64	2687.52	3072.18
MAP3K13	Map3k13	ENSMUSG00000033618	1413.23	0.310881	14.1443	0.0794669	0.682837	1673.48	1668.33	1353.71	1361.07	1220.02	1202.78
PLCG1	Plcg1	ENSMUSG00000016933	7456.43	-0.440464	14.1443	0.0795341	0.682837	6071.54	6449.37	6459.71	5816.8	10773.5	9167.67
GATB	Gatb	ENSMUSG00000028085	419.54	-0.630273	14.1443	0.079577	0.682837	302.791	254.318	429.62	438.851	334.489	757.169
NME2	Nme2	ENSMUSG00000020857	2852.84	-0.436127	14.1443	0.0795865	0.682837	2360.78	2171.41	2741.92	2319.88	3513.89	4009.18
KNSTRN	Knstrn	ENSMUSG00000027331	478.827	0.398588	14.1443	0.0796883	0.683221	641.217	537.67	454.612	399.736	368.783	470.945
DNASE1	Dnase1	ENSMUSG00000005980	316.082	-0.490641	14.1443	0.0797147	0.683221	268.292	263.269	256.636	249.415	409.177	449.704
HELLS	Hells	ENSMUSG00000025001	656.798	0.479427	14.1443	0.0799976	0.685002	815.728	834.77	644.059	706.883	552.902	386.446
DUSP6	Dusp6	ENSMUSG00000019960	864.793	-0.488222	14.1443	0.0801794	0.685002	689.012	640.144	829.84	669.279	1103.62	1256.86
FAM174B	Fam174b	ENSMUSG00000078670	730.679	-0.431637	14.1443	0.080229	0.685002	569.429	574.51	721.844	621.629	931.633	965.027
LINC00634	1500009C09Rik	ENSMUSG00000068099	1572.44	-0.385422	14.1443	0.0802351	0.685002	1339.4	1507.96	1244.02	1362.94	1959.2	2021.1
ADCY1	Adcy1	ENSMUSG00000020431	17399.2	-0.433549	14.1443	0.0802654	0.685002	11976.5	12654.3	19781.1	18850.1	18205.5	22928
KREMEN2	Kremen2	ENSMUSG00000040680	29.5931	0.84527	14.1443	0.0802971	0.685002	31.5946	34.8258	47.4887	19.678	20.576	23.3954
POU3F2	Pou3f2	ENSMUSG00000095139	3171.65	-0.797686	14.1443	0.0803418	0.685002	3094.86	2456.63	1398.23	1520.33	4857.47	5702.38
PEAK1	Peak1	ENSMUSG00000074305	1176.1	-0.280292	14.1443	0.0803429	0.685002	1077.95	1030.18	1078.53	1367.67	1338.73	1163.56
SQLE	Sqle	ENSMUSG00000022351	3898.26	-0.412422	14.1443	0.0803581	0.685002	2761.83	3260.75	4011.15	3573.33	4396.61	5385.91
RWDD1	Rwdd1	ENSMUSG00000019782	1568.5	-0.356263	14.1443	0.0803821	0.685002	1493.27	1512.53	1122.5	1556.64	1784.76	1941.29
SPEN	Spen	ENSMUSG00000040761	6352.9	-0.419849	14.1443	0.0804378	0.685121	5976.02	5738.93	4589.12	5304.77	7865.73	8642.82
LYRM4	Lyrm4	ENSMUSG00000046573	503.724	-0.357571	14.1443	0.080535	0.685593	462.941	478.744	383.437	539.397	518.075	639.75
PTP4A1	Ptp4a1	ENSMUSG00000026064	5874.63	-0.449935	14.1443	0.0806916	0.686569	4852.55	5189.49	4855.57	4444.13	8019.55	7886.46
KCND3	Kcnd3	ENSMUSG00000040896	3850.76	0.381278	14.1443	0.0808569	0.687543	5018.2	4800.25	3252.67	3536.44	3146.94	3350.05
TADA2A	Tada2a	ENSMUSG00000018651	1035.75	-0.38102	14.1443	0.0808899	0.687543	1005.8	927.434	766.482	978.218	1385.26	1151.32
KCNMB2	Kcnmb2	ENSMUSG00000037610	178.873	0.511387	14.1443	0.0809441	0.687648	212.898	208.999	209.106	193.053	108.01	141.17
SEC24D	Sec24d	ENSMUSG00000039234	833.086	-0.450848	14.1443	0.0809876	0.687661	548.451	701.106	861.792	784.025	1174.89	928.254
FTH1	Fth1	ENSMUSG00000024661	16248.3	-0.282027	14.1443	0.0811813	0.688879	14726.5	16121.9	13148.2	19246.1	17549	16698.2
ALG11	Alg11	ENSMUSG00000063362	1225.86	0.38719	14.1443	0.0812152	0.688879	1344.49	1417.15	1406.83	1356.01	943.114	887.579
LPIN3	Lpin3	ENSMUSG00000027412	33.8286	1.21724	14.1443	0.0812719	0.689004	67.6177	21.9202	52.7768	37.2004	14.2388	9.21793
CSNK1A1	Csnk1a1	ENSMUSG00000024576	10581.1	-0.301991	14.1443	0.081433	0.689445	10024.5	9611.45	8797.49	9950.48	12323.7	12779.3
FAM189A2	Fam189a2	ENSMUSG00000071604	372.422	0.513823	14.1443	0.0814452	0.689445	416.991	398.004	498.987	427.194	229.833	263.52
USP22	Usp22	ENSMUSG00000042506	21375.5	-0.494864	14.1443	0.0815783	0.689765	18339.4	19684.4	15211.6	15464.6	29059.1	30493.9
CCNDBP1	Ccndbp1	ENSMUSG00000023572	1325.55	-0.349999	14.1443	0.0818485	0.691108	1172.86	1242.42	1081.46	1193.13	1625.08	1638.36
SIK1	Sik1	ENSMUSG00000024042	1640.42	-0.352373	14.1443	0.0818662	0.691108	1424.07	1486.74	1412.45	1448.74	1963.1	2107.43
PPM1N	Ppm1n	ENSMUSG00000030402	19.919	1.02336	14.1443	0.0819746	0.691108	26.9419	19.4801	33.5167	14.5958	14.2424	10.7372
C1QL2	C1ql2	ENSMUSG00000036907	110.854	1.40589	14.1443	0.0820415	0.691108	104.905	217.43	160.408	154.465	14.0206	13.897
SHISA7	Shisa7	ENSMUSG00000053550	8519.82	-0.489652	14.1443	0.0820677	0.691108	7112.72	8430.47	5720.74	6615.26	10582.5	12657.2
GRB7	Grb7	ENSMUSG00000019312	55.509	0.776911	14.1443	0.0820864	0.691108	54.8066	60.0018	95.4041	55.975	35.389	31.4774
ARG2	Arg2	ENSMUSG00000021125	204.699	0.379342	14.1443	0.0821058	0.691108	219.568	230.245	244.49	184.43	186.25	163.211
MSX2	Msx2	ENSMUSG00000021469	60.099	1.29026	14.1443	0.0821102	0.691108	119.758	66.7491	69.5914	76.816	20.8578	6.82125
SYDE2	Syde2	ENSMUSG00000036863	202.142	-0.531728	14.1443	0.082225	0.69132	184.415	152.936	158.489	159.012	281.81	276.19
SLC35F1	Slc35f1	ENSMUSG00000038602	4904.42	-0.340571	14.1443	0.0822551	0.69132	4159.92	4909.56	3915.67	4542.92	5831.98	6066.44
FBXO33	Fbxo33	ENSMUSG00000035329	405.132	-0.474695	14.1443	0.0822619	0.69132	354.164	378.626	284.84	339.658	490.962	582.543
PCDH18	Pcdh18	ENSMUSG00000037892	1332.33	0.398723	14.1443	0.0823181	0.691438	1618.16	1701.32	1226.95	1348.51	1164.45	934.571
TRUB1	Trub1	ENSMUSG00000025086	1128.8	-0.386516	14.1443	0.0823994	0.691767	1016.66	1045.24	873.825	980.259	1452.9	1403.93
MRPL46	Mrpl46	ENSMUSG00000030612	583.354	-0.279305	14.1443	0.0824751	0.692011	531.937	531.47	517.861	623.578	633.2	662.081
WNT8B	Wnt8b	ENSMUSG00000036961	10.013	-2.87747	14.1443	0.0825171	0.692011	0	3.27101	3.8897	6.16651	46.751	0
LDLR	Ldlr	ENSMUSG00000032193	629.411	-0.455706	14.1443	0.0825552	0.692011	554.864	472.14	565.123	510.856	903.704	769.776
AKR1A1	Akr1a1	ENSMUSG00000028692	9607.24	-0.396696	14.1443	0.0827498	0.693232	7782.84	7699.49	9400.9	8055.78	12236.8	12467.6
GAS8	Gas8	ENSMUSG00000040220	1133.75	-0.372743	14.1443	0.0828592	0.693232	1118.5	1065.29	781.27	1130.15	1338.31	1368.98
UBB	Ubb	ENSMUSG00000019505	46008.4	-0.288479	14.1443	0.0828807	0.693232	42666.9	44289.1	37316.4	44874	52142.7	54761.3
ZDHHC14	Zdhhc14	ENSMUSG00000034265	650.848	-0.346546	14.1443	0.0829569	0.693232	497.607	574.986	645.997	675.748	695.463	815.286
PAQR9	Paqr9	ENSMUSG00000064225	1840.08	-0.268997	14.1443	0.0829981	0.693232	1537.51	1707.24	1762.09	2101.4	1883.94	2048.29
ITGA5	Itga5	ENSMUSG00000000555	358.287	0.494616	14.1443	0.0830051	0.693232	382.963	387.663	486.546	390.986	287.735	213.832
CEP192	Cep192	ENSMUSG00000024542	1168.03	0.316985	14.1443	0.0830113	0.693232	1505.77	1229.84	1152.29	1085.47	1013.89	1020.92
NONO	Nono	ENSMUSG00000031311	13997.7	-0.458167	14.1443	0.083094	0.693232	13247.3	13397	8736.92	11903.6	17504	19197.3
SCAF8	Scaf8	ENSMUSG00000046201	3510.63	-0.384734	14.1443	0.0831439	0.693232	3132.39	3186.19	2817.35	2965.21	4718.87	4243.8
HECA	Heca	ENSMUSG00000039879	1397.31	-0.409351	14.1443	0.0832023	0.693232	1218.34	1194.88	1187.93	1149.89	1950.37	1682.45
NSG2	Nsg2	ENSMUSG00000020297	30449.1	-0.527449	14.1443	0.0832082	0.693232	25940.5	28326.4	20566	21073.7	41873.7	44914.4
CYP51A1	Cyp51	ENSMUSG00000001467	4419.26	-0.332018	14.1443	0.0834201	0.694467	3357.66	4163.79	4217.21	5279.84	4180.81	5316.22
KIF20B	Kif20b	ENSMUSG00000024795	316.426	0.466804	14.1443	0.0835056	0.694467	474.907	335.247	291.699	274.562	291.834	230.303
ARF4	Arf4	ENSMUSG00000021877	4748.87	-0.333209	14.1443	0.0835361	0.694467	3965.71	4219.86	4422.72	4262.36	5621.13	6001.42
CDCA7	Cdca7	ENSMUSG00000055612	581.49	-1.49189	14.1443	0.0835963	0.694467	305.094	229.029	380.801	135.139	1179.41	1259.47
SYNDIG1	Syndig1	ENSMUSG00000074736	442.83	-0.470541	14.1443	0.0836009	0.694467	285.373	327.424	500.157	539.76	465.407	538.861
MDM2	Mdm2	ENSMUSG00000020184	2146.5	-0.465048	14.1443	0.0836105	0.694467	1864.07	1906.35	1639.65	1609.14	2989.98	2869.84
ZNF423	Zfp423	ENSMUSG00000045333	1943.39	0.552432	14.1443	0.0836821	0.694709	2658.9	2240.98	2031.86	2378.6	1052.04	1297.98
ZNF436	Zfp46	ENSMUSG00000051351	3089.46	-0.376104	14.1443	0.0837406	0.694741	3007.39	2836.6	2223.23	2806.62	3832.71	3830.19
TSEN15	Tsen15	ENSMUSG00000014980	438.667	0.382252	14.1443	0.0837706	0.694741	533.232	495.983	460.395	458.241	322.024	362.125
VPS18	Vps18	ENSMUSG00000034216	904.974	0.305114	14.1443	0.0838565	0.695051	920.511	944.907	1134.79	815.577	775.738	838.323
SOX8	Sox8	ENSMUSG00000024176	868.167	-0.329144	14.1443	0.0838927	0.695051	832.696	664.185	811.075	999.246	863.145	1038.65
SETD3	Setd3	ENSMUSG00000056770	3933.01	-0.345216	14.1443	0.0839765	0.695332	3471.69	3462.45	3459.5	3440.14	4709.85	5054.46
OLFML2B	Olfml2b	ENSMUSG00000038463	216.404	-0.565208	14.1443	0.0840116	0.695332	143.316	190.883	189.372	180.68	358.055	236.116
DNAH10	Dnah10	ENSMUSG00000038011	157.816	0.557466	14.1443	0.0840652	0.695425	203.261	161.186	199.625	132.955	164.045	85.8211
MAP3K15	Map3k15	ENSMUSG00000031303	117.39	0.538447	14.1443	0.0841517	0.695463	162.328	128.413	126.621	121.606	80.0463	85.3279
NECTIN3	Nectin3	ENSMUSG00000022656	1665.28	-0.410932	14.1443	0.0842091	0.695563	1504.86	1461.72	1322.56	1364.86	2050.9	2286.79
CCR9	Ccr9	ENSMUSG00000029530	26.6376	0.866814	14.1443	0.0843975	0.696221	29.4441	37.3723	36.6583	23.3548	16.2788	16.7175
MLLT11	Mllt11	ENSMUSG00000053192	15493	-0.310692	14.1443	0.0844029	0.696221	13610	15834.2	12050	16095.7	16394.5	18973.5
MSL2	Msl2	ENSMUSG00000066415	2430.4	-0.358011	14.1443	0.0844162	0.696221	2307.2	2154	1929.92	2150.96	2947.17	3093.13
CR1L	Cr1l	ENSMUSG00000016481	748.543	-0.326855	14.1443	0.0845446	0.696754	715.535	658.901	618.169	956.92	758.701	783.03
YAP1	Yap1	ENSMUSG00000053110	786.34	0.471366	14.1443	0.0846302	0.696754	995.605	834.234	911.323	908.091	578.063	490.721
CFL1	Cfl1	ENSMUSG00000056201	31261.2	-0.380546	14.1443	0.084634	0.696754	26592	27710.3	27183.5	26085.8	37241.8	42753.9
BRMS1	Brms1	ENSMUSG00000080268	521.94	-0.593621	14.1443	0.0846508	0.696754	522.683	413.861	311.93	370.265	696.286	816.615
ZNF560	Zfp560	ENSMUSG00000045519	422.903	-0.641045	14.1443	0.0848526	0.697885	305.942	244.367	440.547	309.053	746.615	490.894
TCF7L1	Tcf7l1	ENSMUSG00000055799	620.952	0.599517	14.1443	0.0849306	0.697885	802.177	906.18	536.721	732.835	412.089	335.71
LUZP2	Luzp2	ENSMUSG00000063297	1823.27	0.552204	14.1443	0.0849874	0.697885	2420.85	2581.79	1502.07	2087.83	1069.2	1277.86
SALL2	Sall2	ENSMUSG00000049532	3324.24	0.231684	14.1443	0.0849976	0.697885	3674.15	3552.02	3545.69	3176.27	2962.89	3034.42
TICRR	Ticrr	ENSMUSG00000046591	310.564	0.411012	14.1443	0.0850129	0.697885	372.949	345.876	344.704	224.178	331.611	244.067
SLC43A3	Slc43a3	ENSMUSG00000027074	211.037	0.504143	14.1443	0.0851331	0.698141	283.508	239.675	219.859	215.603	183.393	124.182
RMDN2	Rmdn2	ENSMUSG00000036368	176.432	0.583711	14.1443	0.0851599	0.698141	212.741	226.788	195.841	206.755	115.051	101.418
RTN4RL1	Rtn4rl1	ENSMUSG00000045287	488.935	0.376804	14.1443	0.0852386	0.69841	585.736	511.35	559.893	382.951	374.728	518.953
SLC46A3	Slc46a3	ENSMUSG00000029650	117.899	0.529303	14.1443	0.0853868	0.69841	161.555	101.938	154.282	91.5195	105.151	92.9475
ZNF395	Zfp395	ENSMUSG00000034522	661.775	0.503555	14.1443	0.0854419	0.69841	866.578	684.578	777.239	732.49	552.449	357.315
PTK2	Ptk2	ENSMUSG00000022607	3164.44	-0.509828	14.1443	0.0854907	0.69841	2627.15	2543.06	2662.69	2157.18	4312.18	4684.38
IGF2BP2	Igf2bp2	ENSMUSG00000033581	870.047	-0.459916	14.1443	0.0855114	0.69841	797.748	689.562	709.973	669.428	1149.58	1203.99
PCDH15	Pcdh15	ENSMUSG00000052613	2260.76	0.516254	14.1443	0.0855902	0.69841	3104.39	2641.13	2238.12	2708.91	1494.56	1377.45
VPS9D1	Vps9d1	ENSMUSG00000001062	2746.81	-0.328136	14.1443	0.0855962	0.69841	2631.48	2687.38	1990.75	2822.55	3228.41	3120.28
ANKRD23	Ankrd23	ENSMUSG00000067653	205.204	0.387624	14.1443	0.0856105	0.69841	215.462	263.875	219.105	180.05	170.058	182.676
CYP27B1	Cyp27b1	ENSMUSG00000006724	27.7193	-1.20133	14.1443	0.0856506	0.69841	26.4653	17.9642	6.35013	19.0286	47.722	48.7857
POLQ	Polq	ENSMUSG00000034206	471.557	0.421106	14.1443	0.0856612	0.69841	624.902	569.837	425.339	423.474	451.635	334.154
TOMM34	Tomm34	ENSMUSG00000018322	1155.45	-0.427384	14.1443	0.0857336	0.698652	988.876	1111.42	856.879	953.135	1552.87	1469.53
MAST2	Mast2	ENSMUSG00000003810	8999.92	-0.482581	14.1443	0.0857882	0.69875	7447.43	7763.72	7314.18	6376.94	13113.5	11983.7
PREX2	Prex2	ENSMUSG00000048960	573.875	0.588886	14.1443	0.0858916	0.698811	798.558	671.584	598.634	694.7	396.277	283.499
TBATA	Tbata	ENSMUSG00000020096	50.8897	0.975311	14.1443	0.0859264	0.698811	73.7909	91.1865	38.1314	16.8451	54.8961	30.4881
CRISPLD2	Crispld2	ENSMUSG00000031825	146.721	0.936442	14.1443	0.0859537	0.698811	140.951	232.257	205.125	177.323	93.2188	31.4501
COL5A1	Col5a1	ENSMUSG00000026837	1683.75	0.751293	14.1443	0.0859662	0.698811	1646.42	2008.44	2682.56	2123.79	1113.14	528.153
MFSD2B	Mfsd2b	ENSMUSG00000037336	178.697	0.408451	14.1443	0.0860888	0.699461	183.762	224.769	203.333	169.21	148.04	143.068
NFAM1	Nfam1	ENSMUSG00000058099	76.1396	0.75123	14.1443	0.08627	0.699961	102.864	106.976	77.0339	87.6641	47.1562	35.1436
DDX31	Ddx31	ENSMUSG00000026806	369.442	0.326906	14.1443	0.0863067	0.699961	432.544	408.794	392.091	335.441	297.854	349.931
CSNK2A2	Csnk2a2	ENSMUSG00000046707	1287.88	-0.308483	14.1443	0.0863263	0.699961	1183.81	1175.72	1092.66	1214.9	1578.95	1481.23
SOX12	Sox12	ENSMUSG00000051817	6881.89	-0.505232	14.1443	0.0863884	0.699961	6059.84	6135.8	4871.86	4816.79	9578.62	9828.41
SYT16	Syt16	ENSMUSG00000044912	2664.88	-0.430496	14.1443	0.0865071	0.699961	2261.22	2285.09	2264.13	2055.42	3479.16	3644.27
RAP2A	Rap2a	ENSMUSG00000051615	2594.1	-0.347123	14.1443	0.0865103	0.699961	2049.41	2176.24	2623.94	2450.23	2913.51	3351.25
SLC3A1	Slc3a1	ENSMUSG00000024131	30.2639	0.780589	14.1443	0.0865886	0.699961	40.7393	35.4395	38.5636	21.2063	24.7023	20.9326
STC1	Stc1	ENSMUSG00000014813	267.645	-0.385999	14.1443	0.0866411	0.699961	238.266	210.385	247.335	335.24	257.014	317.628
TIAM1	Tiam1	ENSMUSG00000002489	2126.43	-0.511098	14.1443	0.0866428	0.699961	1653.91	1846.14	1760.89	1453.13	2949.91	3094.61
ELMOD1	Elmod1	ENSMUSG00000041986	3990.51	-0.381645	14.1443	0.0866982	0.699961	3538.54	4051.42	2808.03	4851.98	3668.06	5025.01
CACNG2	Cacng2	ENSMUSG00000019146	2970.43	0.504763	14.1443	0.0867053	0.699961	3402.73	3532.66	3519.47	3627.2	1713.87	2026.65
ARL8A	Arl8a	ENSMUSG00000026426	10486.7	-0.320493	14.1443	0.0868108	0.700151	9556.18	10471.4	7953.23	10312.3	11722.4	12904.9
DMRT3	Dmrt3	ENSMUSG00000042372	16.93	-1.73656	14.1443	0.0868142	0.700151	0.984066	7.80161	14.4863	21.3815	49.3029	7.62331
ZDHHC13	Zdhhc13	ENSMUSG00000030471	883.434	-0.341357	14.1443	0.0870245	0.701501	830.72	830.034	677.923	845.847	1098.07	1018.01
COCH	Coch	ENSMUSG00000020953	577.597	0.522305	14.1443	0.0872699	0.702117	667.338	677.129	698.877	695.778	331.19	395.27
GP1BB	Gp1bb	ENSMUSG00000050761	604.316	-0.559388	14.1443	0.0872891	0.702117	441.721	486.995	536.999	398.87	880.471	880.843
SSH2	Ssh2	ENSMUSG00000037926	3642.13	-0.274546	14.1443	0.0873717	0.702117	3404.77	3425.34	3060.15	3599.64	3999.34	4363.56
NSUN2	Nsun2	ENSMUSG00000021595	2361.65	-0.290608	14.1443	0.0874794	0.702117	2211.22	2252.5	1911.41	2314.75	2752.12	2727.92
SYCP2	Sycp2	ENSMUSG00000060445	122.775	0.678842	14.1443	0.0874881	0.702117	162.202	164.041	127.553	140.136	54.7969	87.923
BHLHA9	Bhlha9	ENSMUSG00000044243	24.6987	1.08923	14.1443	0.0875591	0.702117	22.7913	38.4252	39.4904	26.585	12.2904	8.61001
PLAT	Plat	ENSMUSG00000031538	2212.99	0.621366	14.1443	0.0875596	0.702117	2175.51	2441.75	3429.79	2750.86	1430.02	1050.01
SLC39A2	Slc39a2	ENSMUSG00000072572	225.123	0.438207	14.1443	0.0875911	0.702117	298.625	271.538	207.386	178.261	177.465	217.463
SRM	Srm	ENSMUSG00000006442	1647.86	-0.39009	14.1443	0.0876049	0.702117	1327.32	1495.93	1456.04	1426.28	1847.69	2333.89
EIF4G2	Eif4g2	ENSMUSG00000005610	55083.8	-0.360925	14.1443	0.08765	0.702117	51748.2	54959.8	37981.3	53384.4	67908.4	64520.5
CD83	Cd83	ENSMUSG00000015396	497.189	0.741785	14.1443	0.08772	0.702117	567.426	581.654	717.749	673.677	212.198	230.43
REPIN1	Repin1	ENSMUSG00000052751	928.452	0.298774	14.1443	0.0877366	0.702117	1025.69	911.637	1134.77	822.916	877.271	798.429
IPO11	Ipo11	ENSMUSG00000042590	1611.78	-0.270509	14.1443	0.087761	0.702117	1381.04	1492.34	1509.04	1640.85	1719.52	1927.92
DCUN1D4	Dcun1d4	ENSMUSG00000051674	2017.65	-0.261929	14.1443	0.0877945	0.702117	1909.43	1718.92	1876.57	2324.04	2242.5	2034.43
C8orf34	A830018L16Rik	ENSMUSG00000057715	701.362	-0.325739	14.1443	0.08786	0.702117	544.785	662.726	659.946	741.663	729.412	869.639
THNSL2	Thnsl2	ENSMUSG00000054474	81.7311	0.634353	14.1443	0.087896	0.702117	78.2896	94.2162	125.531	82.7526	57.6566	51.9412
CUEDC2	Cuedc2	ENSMUSG00000036748	2685.39	-0.47232	14.1443	0.0879065	0.702117	2066.1	2061.83	2620.62	2015.71	3568.69	3779.37
SF3B6	Sf3b6	ENSMUSG00000037361	1774.76	-0.358667	14.1443	0.0879879	0.702117	1845.44	1553.13	1267.64	1768.09	2032.58	2181.66
CACNB3	Cacnb3	ENSMUSG00000003352	6277.74	-0.556073	14.1443	0.0880485	0.702117	4772.21	5664.52	4811.39	3982.05	8424.77	10011.5
CCT2	Cct2	ENSMUSG00000034024	7651.03	-0.333666	14.1443	0.0880614	0.702117	6838.09	7239.38	6233.35	6954.56	8664.35	9976.42
NEU2	Neu2	ENSMUSG00000079434	11.1822	-1.50853	14.1443	0.088087	0.702117	10.1516	3.72117	4.03102	23.3736	18.869	6.94712
MYH10	Myh10	ENSMUSG00000020900	15912	-0.250235	14.1443	0.0881435	0.702117	13417.7	15771.2	14417.9	17110	16691.7	18063.3
CLSPN	Clspn	ENSMUSG00000042489	411.216	0.411277	14.1443	0.0881631	0.702117	483.154	463.004	460.44	262.152	390.62	407.923
COL9A2	Col9a2	ENSMUSG00000028626	1169.64	0.836999	14.1443	0.0882611	0.702117	1297.31	1214.37	1988.45	1630.38	509.408	377.935
RRM1	Rrm1	ENSMUSG00000030978	2158.29	0.29434	14.1443	0.0882638	0.702117	2571.79	2248.81	2312.23	1691.78	2117.9	2007.2
SSC4D	Ssc4d	ENSMUSG00000029699	52.2602	0.667823	14.1443	0.0882671	0.702117	46.5949	72.0491	73.659	39.4425	40.8005	41.0155
TIGIT	Tigit	ENSMUSG00000071552	26.1007	-1.33277	14.1443	0.0883178	0.702117	22.8259	9.89179	11.8099	9.44361	65.8599	36.7733
TM4SF1	Tm4sf1	ENSMUSG00000027800	160.865	0.770461	14.1443	0.0883427	0.702117	229.781	152.318	226.549	201.341	92.8789	62.3225
USP2	Usp2	ENSMUSG00000032010	387.218	-0.597759	14.1443	0.088659	0.703282	242.949	365.658	315.387	678.092	285.047	436.176
ALDH1B1	Aldh1b1	ENSMUSG00000035561	645.729	-0.742026	14.1443	0.0887021	0.703282	422.628	431.234	595.441	301.411	1033.74	1089.92
CCND2	Ccnd2	ENSMUSG00000000184	4676.96	-0.751564	14.1443	0.0887112	0.703282	4116.74	3223.21	3116.66	1956.66	7931.53	7716.93
TMEM35A	Tmem35a	ENSMUSG00000033578	2481.13	-0.368715	14.1443	0.0887175	0.703282	1876.83	2142.22	2477.55	2286.61	2777.19	3326.4
CDK5R1	Cdk5r1	ENSMUSG00000048895	11253.6	-0.612628	14.1443	0.0887466	0.703282	8687.14	8766.81	9244.18	6200.63	16700.9	17921.8
TMEM200B	Tmem200b	ENSMUSG00000070720	22.0902	1.00674	14.1443	0.0888811	0.704007	32.3589	18.5964	37.3598	16.052	17.1453	11.0289
CDCA8	Cdca8	ENSMUSG00000028873	441.619	0.434031	14.1443	0.088972	0.704052	583.532	464.775	474.278	279.267	396.771	451.089
EHBP1L1	Ehbp1l1	ENSMUSG00000024937	896.748	0.312224	14.1443	0.0890106	0.704052	877.038	967.028	1135.37	790.102	769.324	841.625
NUDCD1	Nudcd1	ENSMUSG00000038736	402.184	0.383109	14.1443	0.0890453	0.704052	486.712	466.087	413.493	421.93	299.073	325.808
NBEAL2	Nbeal2	ENSMUSG00000056724	873.158	0.380308	14.1443	0.0890955	0.704052	983.166	1013.45	965.361	671.41	639.661	965.894
CHCHD1	Chchd1	ENSMUSG00000063787	803.193	-0.448513	14.1443	0.0891015	0.704052	678.777	610.179	748.545	631.583	1055.42	1094.65
PRMT5	Prmt5	ENSMUSG00000023110	3239.21	-0.331427	14.1443	0.0892483	0.70411	3029.49	2998.91	2578.17	2967.9	3736.32	4124.49
VSIG2	Vsig2	ENSMUSG00000001943	91.1679	-0.720167	14.1443	0.0892677	0.70411	73.8995	64.3057	68.3937	57.6757	148.238	134.495
ASAP2	Asap2	ENSMUSG00000052632	3161.79	-0.337959	14.1443	0.0892888	0.70411	2878.23	2879.89	2621.32	2804.25	3737.7	4049.37
OSBPL8	Osbpl8	ENSMUSG00000020189	3126.84	-0.38221	14.1443	0.0893658	0.70411	2867.08	2704.86	2573.19	2621.59	4271.38	3722.94
RAE1	Rae1	ENSMUSG00000027509	2035.89	-0.508469	14.1443	0.0893665	0.70411	1626.55	1686.71	1728.85	1390.82	3081.4	2701.02
PARP3	Parp3	ENSMUSG00000023249	67.3481	0.897372	14.1443	0.0894665	0.704447	68.1466	111.406	83.1761	84.0992	29.5458	27.7154
BPIFC	Bpifc	ENSMUSG00000050108	12.6031	-1.31672	14.1443	0.0894952	0.704447	10.2962	5.66356	5.31745	10.6713	16.7783	26.8919
SLC11A2	Slc11a2	ENSMUSG00000023030	1364.66	-0.38356	14.1443	0.0895749	0.704453	1191.14	993.164	1368.05	1236.02	1772.97	1626.6
GPRIN3	Gprin3	ENSMUSG00000045441	404.542	0.592667	14.1443	0.0895819	0.704453	502.818	525.372	431.716	504.11	245.707	217.527
PPP1R35	Ppp1r35	ENSMUSG00000029725	241.813	0.455738	14.1443	0.0897631	0.70554	246.102	241.615	350.489	200.041	177.337	235.295
TRAF2	Traf2	ENSMUSG00000026942	273.478	0.355566	14.1443	0.0899291	0.70611	310.467	273.711	336.328	239.415	253.484	227.465
MFSD8	Mfsd8	ENSMUSG00000025759	416.37	-0.602389	14.1443	0.0899898	0.70611	325.246	330.779	335.85	253.655	629.472	623.218
RFXAP	Rfxap	ENSMUSG00000036615	1042.64	-0.341176	14.1443	0.0900111	0.70611	853.564	1090.81	816.555	1269.74	1045.73	1179.46
LARGE1	Large1	ENSMUSG00000004383	3048.86	-0.344725	14.1443	0.0900135	0.70611	2287.76	2833.35	2937.4	2889.68	3380.82	3964.17
DHX58	Dhx58	ENSMUSG00000017830	70.7178	0.793417	14.1443	0.0901463	0.70611	83.7743	118.183	67.6986	79.2503	30.7146	44.6862
LHX8	Lhx8	ENSMUSG00000096225	112.643	-6.01939	14.1443	0.0901786	0.70611	0	0	10.2077	0	447.501	218.149
CHSY1	Chsy1	ENSMUSG00000032640	1277.65	-0.332514	14.1443	0.0901802	0.70611	1182.79	1220.07	990.963	1200.94	1555.21	1515.94
BMP3	Bmp3	ENSMUSG00000029335	134.945	-0.527023	14.1443	0.0904031	0.707517	78.5325	138.281	115.074	176.766	149.067	151.948
SUMO1	Sumo1	ENSMUSG00000026021	2359.23	-0.319208	14.1443	0.0905382	0.708236	2280.63	2230.04	1787.88	2294.75	2805.65	2756.46
STRBP	Strbp	ENSMUSG00000026915	6859.08	-0.3794	14.1443	0.0905883	0.708291	6177.04	7215.25	4496.72	7377.12	7275.89	8612.49
OC90	Oc90	ENSMUSG00000015001	8.65978	-2.06921	14.1443	0.090704	0.708746	3.34794	5.41525	1.86223	1.77874	8.88754	30.667
COL16A1	Col16a1	ENSMUSG00000040690	830.694	0.450561	14.1443	0.0907746	0.708746	743.063	838.043	1295.73	792.904	635.929	678.491
UBA52	Uba52	ENSMUSG00000090137	2638.19	-0.332734	14.1443	0.0907882	0.708746	2316.72	2425.47	2263.32	2336.99	3339.7	3146.94
FOXN2	Foxn2	ENSMUSG00000034998	570.039	0.345093	14.1443	0.0908575	0.708746	733.252	573.316	607.056	493.636	560.597	452.376
ZDHHC2	Zdhhc2	ENSMUSG00000039470	1872.68	-0.336613	14.1443	0.0909283	0.708746	1482.18	1607.38	1875.13	2240.46	1741.06	2289.86
NOC2L	Noc2l	ENSMUSG00000095567	3834.9	-0.479009	14.1443	0.0909697	0.708746	3415.24	3491.34	2705.97	2811.92	5053.38	5531.56
SHC1	Shc1	ENSMUSG00000042626	596.058	0.491621	14.1443	0.0909996	0.708746	609.048	736.669	744.453	699.362	420.612	366.206
ABLIM1	Ablim1	ENSMUSG00000025085	6600.22	-0.374503	14.1443	0.0910096	0.708746	5223.29	6535.15	5486.93	6050.49	7013.83	9291.62
TTC30A	Ttc30a1	ENSMUSG00000075271	256.339	0.374799	14.1443	0.0912248	0.708746	272.511	315.467	280.608	244.707	192.049	232.694
ARL6IP5	Arl6ip5	ENSMUSG00000035199	2438.09	-0.335331	14.1443	0.0912407	0.708746	1954.05	2275.21	2238.48	2236.99	2743.29	3180.56
PCLAF	Pclaf	ENSMUSG00000040204	550.418	0.436341	14.1443	0.0912464	0.708746	776.949	594.377	527.973	360.543	507.005	535.659
PGAP2	Pgap2	ENSMUSG00000030990	559.351	0.354748	14.1443	0.0912519	0.708746	593.529	538.395	750.707	513.318	464.813	495.343
LCK	Lck	ENSMUSG00000000409	230.901	-0.4217	14.1443	0.0913078	0.708746	176.38	244.365	172.488	254.122	251.676	286.374
CFAP97	Cfap97	ENSMUSG00000031631	850.747	0.441224	14.1443	0.0913388	0.708746	1129.73	976.331	834.089	956.409	592.575	615.35
SHC2	Shc2	ENSMUSG00000020312	1719.67	0.397764	14.1443	0.0913772	0.708746	1684.24	2033.2	2148.42	1815.23	1125.54	1511.42
RPL21	Rpl21	ENSMUSG00000041453	12186	-0.385315	14.1443	0.0913985	0.708746	10973.4	11677.5	9054.4	10347.9	15026.7	16035.9
RIBC2	Ribc2	ENSMUSG00000022431	23.4146	0.955941	14.1443	0.0914604	0.708746	40.9164	31.3654	20.5485	18.4362	14.9046	14.3167
IL12RB2	Il12rb2	ENSMUSG00000018341	214.016	0.552011	14.1443	0.0915115	0.708746	246.593	247.933	269.073	240.249	109.846	170.403
TM6SF1	Tm6sf1	ENSMUSG00000038623	293.295	0.508843	14.1443	0.09156	0.708746	281.11	323.711	428.666	321.424	210.559	194.3
TP53INP2	Trp53inp2	ENSMUSG00000038375	5100.99	-0.268962	14.1443	0.0915623	0.708746	4087.37	4670.25	5122.39	5679.22	5444.32	5602.39
RRP7A	Rrp7a	ENSMUSG00000018040	2404.65	-0.295339	14.1443	0.0916658	0.708746	2126.8	2180.34	2170.8	2259.5	2688.15	3002.31
TAC3	Tac2	ENSMUSG00000025400	37.0887	0.839126	14.1443	0.0916683	0.708746	64.4727	43.3249	35.0374	32.2204	29.4214	18.0552
SUMO3	Sumo3	ENSMUSG00000020265	5691.26	-0.355816	14.1443	0.0917454	0.708746	5498.94	5651.55	3830.01	5849.99	6855.57	6461.52
ZIC4	Zic4	ENSMUSG00000036972	1606.25	0.899044	14.1443	0.0918024	0.708746	2062.92	1880.41	2330.9	2039.07	1056.79	267.417
GPD1L	Gpd1l	ENSMUSG00000050627	3039.58	-0.33797	14.1443	0.0918046	0.708746	2423.22	2516.84	3114.59	2877.77	3451.01	3854.08
HNRNPH3	Hnrnph3	ENSMUSG00000020069	2607.69	-0.418263	14.1443	0.0918914	0.708746	2285.05	2647.39	1765.01	2266.82	3465.76	3216.13
DDX1	Ddx1	ENSMUSG00000037149	4420.28	-0.254127	14.1443	0.0919216	0.708746	3904.57	4197.12	3994.23	4358.38	4913.1	5154.29
HJURP	Hjurp	ENSMUSG00000044783	5073.41	0.422126	14.1443	0.0919325	0.708746	7417.54	4570.31	5443.59	3637.87	5244.86	4126.3
BRI3	Bri3	ENSMUSG00000047843	604.169	-0.455533	14.1443	0.0919528	0.708746	540.928	501.518	486.522	464.102	796.689	835.257
STXBP5L	Stxbp5l	ENSMUSG00000022829	642.763	0.476777	14.1443	0.0919836	0.708746	744.988	796.167	703.76	760.558	436.664	414.443
TFAP2E	Tfap2e	ENSMUSG00000042477	29.3185	-1.83929	14.1443	0.0921249	0.708746	1.9947	9.07912	27.0137	21.0609	6.14199	110.621
DGKH	Dgkh	ENSMUSG00000034731	659.126	-0.51482	14.1443	0.0921659	0.708746	442.687	523.296	661.717	496.866	971.559	858.634
LRRN2	Lrrn2	ENSMUSG00000026443	3886.43	-0.487822	14.1443	0.0921899	0.708746	3158.3	3319.88	3228.59	2679.46	5497.2	5435.17
KCTD15	Kctd15	ENSMUSG00000030499	1661.26	-0.546373	14.1443	0.0922111	0.708746	1260.38	1288.12	1502.67	1062.01	2367.82	2486.57
SH3BGRL	Sh3bgrl	ENSMUSG00000031246	5114.69	-0.359732	14.1443	0.092221	0.708746	4619.05	4444.53	4377.28	4312.67	6667.49	6267.11
CAPRIN1	Caprin1	ENSMUSG00000027184	13474	-0.384164	14.1443	0.0922925	0.708746	12970.3	12882.7	9219.44	12261.8	15876.5	17633
ATP8A1	Atp8a1	ENSMUSG00000037685	4982.67	-0.339464	14.1443	0.092342	0.708746	3732.81	4580.47	4883.98	6194.92	4629.56	5874.29
HPS5	Hps5	ENSMUSG00000014418	879.717	0.310566	14.1443	0.0923699	0.708746	928	1048.09	946.032	712.049	900.53	743.601
PLEKHS1	Plekhs1	ENSMUSG00000035818	26.1207	1.14925	14.1443	0.0923748	0.708746	48.433	29.9859	29.7812	30.0346	11.796	6.69322
MASP1	Masp1	ENSMUSG00000022887	1074.5	-0.432064	14.1443	0.0924887	0.708834	900.433	989.462	854.432	866.644	1260.95	1575.05
SGSH	Sgsh	ENSMUSG00000005043	197.093	0.607246	14.1443	0.0925832	0.708834	226.449	236.954	250.627	241.451	121.136	105.943
TLE3	Tle3	ENSMUSG00000032280	3620.46	-0.564862	14.1443	0.0927539	0.708834	3560.87	2823.5	2377.99	2325	5350.71	5284.71
SPAG5	Spag5	ENSMUSG00000002055	682.585	0.517182	14.1443	0.0928301	0.708834	737.701	596.786	1076	651.537	636.649	396.839
DEAF1	Deaf1	ENSMUSG00000058886	4230.02	-0.262744	14.1443	0.0928497	0.708834	3910.17	3677.11	3950.01	4096.88	4891.29	4854.65
RPL28	Rpl28	ENSMUSG00000030432	5915.81	-0.325276	14.1443	0.0928497	0.708834	5299.81	5595.78	4859.54	5313.43	6975.66	7450.62
LRRC7	Lrrc7	ENSMUSG00000028176	1503.32	-0.432588	14.1443	0.0928639	0.708834	1258.85	1549.71	1030.72	1288.21	1835.66	2056.75
NOVA1	Nova1	ENSMUSG00000021047	7317.28	0.806858	14.1443	0.0929846	0.708834	10006.4	10356.3	7572.87	10407.3	3326.61	2234.18
TRAIP	Traip	ENSMUSG00000032586	708.302	-0.724382	14.1443	0.0929908	0.708834	633.308	536.988	432.059	333.914	1102.85	1210.69
BRD2	Brd2	ENSMUSG00000024335	13223.3	-0.335821	14.1443	0.0930745	0.708834	12536	12157.4	10380.6	11893.1	16895.1	15477.6
ANKRD39	Ankrd39	ENSMUSG00000079610	269.892	0.512081	14.1443	0.0930919	0.708834	265.633	249.915	435.988	236.788	246.597	184.432
PRDM11	Prdm11	ENSMUSG00000075028	1637.72	0.366002	14.1443	0.0931098	0.708834	1735.27	1822.24	1976.33	1726.28	1459.35	1106.84
ZMAT4	Zmat4	ENSMUSG00000037492	755.125	0.905994	14.1443	0.09311	0.708834	971.86	994.054	988.45	1115.4	232.671	228.32
SLIT2	Slit2	ENSMUSG00000031558	1535.85	0.615196	14.1443	0.0931293	0.708834	1709.18	1795.14	2071.09	1968.36	995.103	676.228
[truncated: 12,512 more rows]

## Sheet: All-P0-whole brain-Female
Gene Information			DESeq2 Results					Het			Wild
HGNC symbol	Mouse symbol	Ensemble ID	baseMean	log2FC	FC	p-value	adjusted p-value	P0-F-HT1	P0-F-HT2	P0-F-HT3	P0-F-WT1	P0-F-WT2	P0-F-WT3
PRDM12	Prdm12	ENSMUSG00000079466	71.3167	-2.1928	-4.57192	1.36974e-07	0.000809478	15.1852	35.7459	25.5087	126.093	89.827	135.54
SLC43A3	Slc43a3	ENSMUSG00000027074	174.709	1.07617	2.10842	1.09464e-05	0.040611	252.899	242.724	215.016	98.648	138.62	100.348
TRPS1	Trps1	ENSMUSG00000038679	953.342	0.57692	1.49166	1.768e-05	0.0490732	1154.1	1151.81	1118.58	761.802	818.93	714.829
PSD4	Psd4	ENSMUSG00000026979	69.3833	2.18566	4.54935	2.11864e-05	0.0491259	123.968	148.997	67.9378	40.8103	19.4	15.1872
ROR1	Ror1	ENSMUSG00000035305	199.04	1.27178	2.41459	0.000150983	0.246978	349.947	230.547	264.233	105.511	161.68	82.323
USH2A	Ush2a	ENSMUSG00000026609	22.2116	1.94834	3.8593	0.00015977	0.246978	40.1138	25.1889	40.4017	10.2668	10.011	7.2873
CHRDL2	Chrdl2	ENSMUSG00000030732	31.1223	2.7346	6.65573	0.000176063	0.251229	75.8999	14.8305	71.6925	7.99316	9.43423	6.88323
CECR2	Cecr2	ENSMUSG00000071226	530.536	0.979313	1.97153	0.000247791	0.328323	752.822	555.78	802.592	262.919	383.073	426.031
DSC3	Dsc3	ENSMUSG00000059898	52.6378	1.90693	3.75011	0.00054311	0.598654	62.1028	121.109	66.2125	10.6829	35.9466	19.7727
STARD9	Stard9	ENSMUSG00000033705	1755.45	0.421562	1.33938	0.000598473	0.598654	2070.96	2024.61	1934.67	1423.6	1504.04	1574.81
FAM205A	Fam205a2	ENSMUSG00000079774	603.652	-0.823977	-1.77028	0.000607589	0.598654	409.87	339.284	558.647	701.07	779.775	833.263
BBC3	Bbc3	ENSMUSG00000002083	470.599	-0.520961	-1.43491	0.000630003	0.598654	388.692	358.962	413.291	565.536	541.563	555.551
GAD1	Gad1	ENSMUSG00000070880	5100.76	-0.432475	-1.34955	0.00064545	0.598654	4034.07	4327.24	4664.81	5795.62	6111.04	5671.81
GDF10	Gdf10	ENSMUSG00000021943	955.531	1.33616	2.52478	0.000775976	0.654289	1653.07	822.094	1631.78	391.822	830.01	404.405
RASAL3	Rasal3	ENSMUSG00000052142	21.2181	1.951	3.86642	0.000878589	0.708601	49.022	31.784	20.4226	11.5805	7.95222	6.54731
PLAC9	Plac9b	ENSMUSG00000072674	82.0678	2.1527	4.44659	0.000937992	0.724989	186.228	130.387	85.1554	8.69326	56.5911	25.3519
TANC1	Tanc1	ENSMUSG00000035168	715.729	0.728453	1.65686	0.00099261	0.736516	1078.43	777.324	822.378	449.434	602.072	564.738
EOMES	Eomes	ENSMUSG00000032446	1041.18	1.04142	2.05825	0.00123223	0.846588	1452.22	1125.86	1626.21	629.819	443.024	969.963
PELI2	Peli2	ENSMUSG00000021846	1354.88	0.460199	1.37573	0.00165755	0.9998	1652.32	1420.25	1635	1224.46	1095.22	1102.03
ZWILCH	Zwilch	ENSMUSG00000032400	216.527	0.807296	1.74993	0.00190145	0.9998	285.554	280.213	259.746	159.841	196.618	117.189
NEUROD1	Neurod1	ENSMUSG00000034701	1838.03	1.16046	2.23528	0.0019197	0.9998	3217.85	1202.6	3199.21	994.172	1199.47	1214.86
GFOD1	Gfod1	ENSMUSG00000051335	1028.51	0.377227	1.29884	0.00197702	0.9998	1116.05	1172.76	1197.79	889.324	896.707	898.429
RNF213	Rnf213	ENSMUSG00000070327	549.421	0.977018	1.96839	0.00228286	0.9998	860.354	815.548	508.12	506.303	285.899	320.302
PLP1	Plp1	ENSMUSG00000031425	853.975	0.80313	1.74488	0.0022843	0.9998	1050.8	1203.63	1002.17	728.377	719.584	419.288
ZNF442	Gm14391	ENSMUSG00000078903	1249.36	0.451906	1.36785	0.00256309	0.9998	1363.67	1562.57	1404.22	958.323	1128.65	1078.75
CPNE5	Cpne5	ENSMUSG00000024008	1815.43	-0.456252	-1.37197	0.00263219	0.9998	1545.79	1630.02	1416.15	2330.43	2035.52	1934.66
LAMB3	Lamb3	ENSMUSG00000026639	61.1574	-1.21515	-2.32165	0.00271564	0.9998	33.8639	34.9775	41.1011	127.479	65.2737	64.2494
ST18	St18	ENSMUSG00000033740	598.118	1.09183	2.13144	0.00277139	0.9998	1242.86	515.437	685.161	295.683	453.426	396.138
LRRIQ3	Lrriq3	ENSMUSG00000028182	12.4484	1.96179	3.89545	0.00303953	0.9998	16.7968	23.0986	19.344	5.82953	5.63211	3.9894
PHC1	Phc1	ENSMUSG00000040669	6773	-0.365207	-1.28807	0.00331735	0.9998	5951.85	6210.3	5598.33	7188.07	7597.21	8092.26
CENPE	Cenpe	ENSMUSG00000045328	536.314	0.516976	1.43095	0.00354814	0.9998	725.483	610.548	558.044	447.179	423.27	453.357
HMCN1	Hmcn1	ENSMUSG00000066842	435.208	0.943655	1.92339	0.00370982	0.9998	638.617	570.399	507.992	322.842	394.926	176.471
EVI2B	Evi2b	ENSMUSG00000093938	8.2608	6.44594	87.1807	0.00371069	0.9998	33.8093	0	15.7556	0	0	0
CA11	Car11	ENSMUSG00000003273	2225.56	-0.36274	-1.28587	0.00377846	0.9998	1900.36	1918.66	2022.82	2682.33	2444.9	2384.3
CIAO1	Ciao1	ENSMUSG00000003662	798.442	0.516929	1.43091	0.0038004	0.9998	848.016	1060.42	911.212	729.698	590.603	650.702
SNED1	Sned1	ENSMUSG00000047793	1634.13	1.26629	2.40542	0.00414041	0.9998	3531.06	1204.97	2189.74	718.21	1456.34	704.467
FREM1	Frem1	ENSMUSG00000059049	358.13	0.936302	1.91362	0.00423139	0.9998	616.316	401.34	392.525	164.805	256.062	317.735
TPK1	Tpk1	ENSMUSG00000029735	133.146	0.651873	1.57121	0.00424697	0.9998	151.27	156.475	180.431	96.5767	112.694	101.433
TK1	Tk1	ENSMUSG00000025574	294.911	0.544834	1.45885	0.00439951	0.9998	299.681	361.952	388.202	244.703	241.858	233.068
SMYD3	Smyd3	ENSMUSG00000055067	1237.6	-0.354503	-1.27855	0.00447466	0.9998	1027.97	1087.53	1143.89	1389.17	1411.01	1366.04
AGAP2	Agap2	ENSMUSG00000025422	20953	-0.378872	-1.30032	0.00454877	0.9998	16278	19701.1	18672.6	23986.4	23703.8	23376.4
LHFPL2	Lhfpl2	ENSMUSG00000045312	995.636	0.37124	1.29346	0.00456838	0.9998	1058.8	1170.01	1140.57	841.44	901.352	861.648
SMO	Smo	ENSMUSG00000001761	1171.31	0.377327	1.29893	0.00470474	0.9998	1406.29	1237.69	1327.3	980.522	1058.26	1017.81
CDK5RAP2	Cdk5rap2	ENSMUSG00000039298	2166.56	0.366771	1.28946	0.00482461	0.9998	2594.3	2420.53	2307.26	1923.44	1776.63	1977.21
BMF	Bmf	ENSMUSG00000040093	342.978	0.69632	1.62037	0.00483539	0.9998	324.318	528.092	420.364	248.645	286.633	249.816
ALOXE3	Aloxe3	ENSMUSG00000020892	437.121	-0.69962	-1.62408	0.00488312	0.9998	403.269	315.171	282.459	432.209	646.16	543.461
CUX1	Cux1	ENSMUSG00000029705	6455.41	-0.408554	-1.32735	0.00489264	0.9998	5107.26	5913.84	5620.92	7777.09	6609.6	7703.76
SPX	Spx	ENSMUSG00000071112	110.134	-0.738111	-1.66799	0.00489528	0.9998	78.2248	84.2858	85.0324	160.631	113.471	139.16
NEK4	Nek4	ENSMUSG00000021918	424.135	0.424604	1.3422	0.00500828	0.9998	482.681	465.861	509.974	345.525	374.004	366.763
FOSB	Fosb	ENSMUSG00000003545	68.402	-1.13705	-2.19931	0.00551848	0.9998	32.3713	58.035	37.5903	124.139	66.9485	91.3283
CKAP2	Ckap2	ENSMUSG00000037725	345.47	0.488749	1.40323	0.00552226	0.9998	401.262	389.699	419.216	297.611	252.972	312.062
ZNF691	Zfp691	ENSMUSG00000045268	104.529	1.26231	2.39879	0.00571834	0.9998	239.786	119.615	84.3967	48.422	59.0833	75.873
ELN	Eln	ENSMUSG00000029675	1192.1	0.798106	1.73882	0.00636634	0.9998	1867.12	1372.99	1301.02	680.898	1206.7	723.891
PLEKHO2	Plekho2	ENSMUSG00000050721	274.107	0.697164	1.62131	0.00642074	0.9998	437.429	274.574	305.46	196.775	228.238	202.166
STAB2	Stab2	ENSMUSG00000035459	28.6587	1.8843	3.69173	0.00658195	0.9998	26.9198	90.0025	19.331	12.296	11.1128	12.29
CEBPA	Cebpa	ENSMUSG00000034957	70.2731	0.810671	1.75403	0.00694452	0.9998	84.3443	83.5505	100.788	46.9468	60.0959	45.9132
PDYN	Pdyn	ENSMUSG00000027400	316.553	-0.511826	-1.42585	0.00695063	0.9998	289.22	230.456	263.742	400.492	373.771	341.635
GNAL	Gnal	ENSMUSG00000024524	12054.7	-0.498827	-1.41306	0.00703539	0.9998	9830.31	10130.3	10012.8	16904.1	11590	13860.9
RHBDD1	Rhbdd1	ENSMUSG00000026142	105.02	0.907311	1.87555	0.00705376	0.9998	160.022	156.835	94.0905	63.0179	88.5125	67.6415
NHLH1	Nhlh1	ENSMUSG00000051251	155.552	1.97311	3.92615	0.00725923	0.9998	347.472	70.8239	325.721	20.9241	127.533	40.8409
GRIN2C	Grin2c	ENSMUSG00000020734	190.064	0.928631	1.90347	0.00728217	0.9998	235.807	165.117	347.267	148.916	138.626	104.652
ITGB4	Itgb4	ENSMUSG00000020758	161.493	0.913358	1.88342	0.00761932	0.9998	199.202	190.405	244.465	79.7257	162.339	92.8232
TOX2	Tox2	ENSMUSG00000074607	1341.28	-0.681171	-1.60344	0.00762025	0.9998	1064.99	1058.35	967.832	1228.71	2216.61	1511.18
MSX2	Msx2	ENSMUSG00000021469	44.5059	2.1143	4.32981	0.00771757	0.9998	94.0794	15.8	107.082	5.95215	23.9773	20.1444
NPY2R	Npy2r	ENSMUSG00000028004	97.7542	0.682724	1.60517	0.0077591	0.9998	128.525	114.158	118.664	69.8488	68.7445	86.5849
GOLIM4	Golim4	ENSMUSG00000034109	1354.28	0.589844	1.50508	0.00801214	0.9998	2069.28	1358.27	1454.51	977.652	1159.15	1106.82
GGT5	Ggt5	ENSMUSG00000006344	78.7243	-0.889397	-1.8524	0.00802723	0.9998	58.3391	57.1006	48.7358	71.6381	119.04	117.492
DHFR	Dhfr	ENSMUSG00000021707	335.271	0.501669	1.41585	0.00810241	0.9998	412.025	333.922	433.268	281.666	280.95	269.797
FAT3	Fat3	ENSMUSG00000074505	5747.83	-0.57921	-1.49403	0.00810566	0.9998	3742.04	5227.12	4858.39	8310.92	5919.78	6428.76
MKI67	Mki67	ENSMUSG00000031004	3393.2	0.625305	1.54254	0.00814955	0.9998	4898.06	2931.97	4521.77	2725.18	2447.43	2834.77
ASPM	Aspm	ENSMUSG00000033952	511.521	0.538062	1.45202	0.0082432	0.9998	721.411	567.319	528.632	443.309	372.699	435.76
BRCA1	Brca1	ENSMUSG00000017146	358.942	0.6618	1.58206	0.00831296	0.9998	470.072	319.966	530.302	296.767	265.174	271.372
MSRB2	Msrb2	ENSMUSG00000023094	102.037	0.639255	1.55752	0.00846875	0.9998	131.076	120.471	121.356	86.2449	81.4524	71.6218
LRP4	Lrp4	ENSMUSG00000027253	1183.86	0.34702	1.27193	0.00876475	0.9998	1353.08	1230.45	1393.61	1004.75	1052.34	1068.96
SOCS4	Socs4	ENSMUSG00000048379	694.987	0.407891	1.32675	0.00876516	0.9998	802.922	734.958	840.238	541.988	619.879	629.937
CR2	Cr2	ENSMUSG00000026616	61.0196	1.2682	2.40861	0.00881849	0.9998	102.127	113.656	43.2101	30.3178	29.9482	46.8593
MAPT	Mapt	ENSMUSG00000018411	72742.1	-0.284671	-1.21813	0.00910613	0.9998	63947.9	64497.5	68320.5	76435.8	80626.4	82624.3
FBXO30	Fbxo30	ENSMUSG00000047648	502.463	0.386392	1.30712	0.00910825	0.9998	555.696	600.36	551.682	420.867	425.279	460.894
BOLA3	Bola3	ENSMUSG00000045160	222.968	0.496014	1.41031	0.00914886	0.9998	249.054	273.312	260.692	168.502	182.92	203.331
RAB29	Rab29	ENSMUSG00000026433	51.9703	0.866101	1.82273	0.00929049	0.9998	72.2866	71.5686	57.2039	37.2121	41.5003	32.05
RGS8	Rgs8	ENSMUSG00000042671	3050.81	-0.460014	-1.37556	0.00943537	0.9998	2246.07	2576.55	2882.8	3845	3680.55	3073.89
CRB2	Crb2	ENSMUSG00000035403	273.41	0.611914	1.52829	0.009469	0.9998	278.795	373.264	339.18	176.153	244.762	228.308
PRC1	Prc1	ENSMUSG00000038943	879.296	0.499397	1.41362	0.00948543	0.9998	1219.99	892.268	977.524	772.747	657.875	755.372
NEK2	Nek2	ENSMUSG00000026622	217.284	0.503042	1.4172	0.00972269	0.9998	236.647	252.786	274.947	165.561	178.51	195.25
ABCA4	Abca4	ENSMUSG00000028125	250.578	0.906231	1.87414	0.00976413	0.9998	407.498	265.029	307.23	138.139	256.726	128.845
TTC23	Ttc23	ENSMUSG00000030555	145.276	0.689138	1.61232	0.00978009	0.9998	171.021	195.509	170.954	92.1504	141.303	100.72
FMN1	Fmn1	ENSMUSG00000044042	113.57	1.27274	2.41621	0.00994111	0.9998	216.806	196.738	68.4724	46.9614	88.2535	64.1915
GCC2	Gcc2	ENSMUSG00000038039	2222.93	0.39969	1.31922	0.00999755	0.9998	2878.14	2404.25	2305.17	1829.14	2013.64	1907.25
PIF1	Pif1	ENSMUSG00000041064	123.807	0.576615	1.49135	0.0100097	0.9998	152.752	155.483	136.468	99.6871	94.2671	104.184
CPNE7	Cpne7	ENSMUSG00000034796	841.513	-0.669523	-1.59055	0.0101637	0.9998	736.809	664.657	547.331	732.779	1132.21	1235.29
ANLN	Anln	ENSMUSG00000036777	376.187	0.555249	1.46942	0.0102474	0.9998	498.12	493.712	351.076	302.609	321.032	290.572
TSKU	Tsku	ENSMUSG00000049580	485.065	0.63085	1.54848	0.010278	0.9998	632.887	665.817	469.617	362.671	464.096	315.305
NDNF	Ndnf	ENSMUSG00000049001	758.588	1.24387	2.36833	0.0103736	0.9998	1613.17	448.734	1137.44	298.071	378.155	675.966
MLH3	Mlh3	ENSMUSG00000021245	466.152	0.55135	1.46546	0.0103991	0.9998	531.828	671.852	458.425	411.7	360.533	362.573
TLR7	Tlr7	ENSMUSG00000044583	59.0253	0.843862	1.79485	0.0104224	0.9998	81.0479	69.6424	76.8626	32.5689	49.607	44.423
TAC1	Tac1	ENSMUSG00000061762	697.087	-0.619185	-1.53601	0.010469	0.9998	596.679	480.159	573.008	1086.45	761.291	684.936
DEPDC1	Depdc1a	ENSMUSG00000028175	111.365	0.780867	1.71816	0.0105126	0.9998	182.448	111.248	128.74	81.6314	72.7363	91.3868
ICOSLG	Icosl	ENSMUSG00000000732	65.4824	1.04596	2.06473	0.0105448	0.9998	98.7179	69.9572	96.2272	29.7553	62.857	35.3799
PDE1C	Pde1c	ENSMUSG00000004347	1764.92	1.26887	2.40973	0.0105516	0.9998	2670.02	901.083	3912.9	870.875	1476.74	757.91
CERKL	Cerkl	ENSMUSG00000075256	31.7302	1.0628	2.08898	0.0106936	0.9998	42.7274	44.6497	41.8823	16.6476	25.5869	18.8871
TBATA	Tbata	ENSMUSG00000020096	48.9266	1.15642	2.22904	0.0108243	0.9998	62.3598	68.7697	71.5439	22.8841	19.9678	48.0345
GALNT15	Galnt15	ENSMUSG00000021903	246.529	1.40033	2.63961	0.0108666	0.9998	472.379	194.915	405.552	59.5369	246.606	100.183
TSTD2	Tstd2	ENSMUSG00000035495	726.773	0.355385	1.27933	0.0110282	0.9998	773.258	853.895	820.239	649.516	662.079	601.653
HELLS	Hells	ENSMUSG00000025001	601.458	0.702229	1.62702	0.0110921	0.9998	879.552	503.09	852.807	407.817	529.438	436.045
MAVS	Mavs	ENSMUSG00000037523	152.157	0.848301	1.80038	0.0111217	0.9998	220.142	175.917	190.691	90.5017	156.453	79.2386
PCSK9	Pcsk9	ENSMUSG00000044254	287.976	1.33224	2.51794	0.0111325	0.9998	441.195	191.51	604.258	125.729	273.584	91.5803
SPAG5	Spag5	ENSMUSG00000002055	551.071	0.443385	1.35979	0.0114057	0.9998	617.63	587.315	699.92	466.465	418.597	516.499
AKR1B1	Akr1b3	ENSMUSG00000001642	1146.75	-0.312815	-1.24213	0.0114974	0.9998	1003.49	1022.58	1042.81	1286.65	1318.35	1206.63
GAD2	Gad2	ENSMUSG00000026787	4985.71	-0.42288	-1.3406	0.0116622	0.9998	4181.38	4463.74	4135.01	6685.72	4998.81	5449.61
CYB5RL	Cyb5rl	ENSMUSG00000028621	116.721	0.965209	1.95235	0.0116994	0.9998	108.35	143.31	211.582	104.875	75.5867	56.6212
NHSL1	Nhsl1	ENSMUSG00000039835	1903.97	0.463119	1.37852	0.0117857	0.9998	2533.58	1835.65	2252.17	1482.23	1728.49	1591.72
ZADH2	Zadh2	ENSMUSG00000049090	470.039	0.698465	1.62278	0.0118661	0.9998	728.096	472.343	544.756	287.423	458.142	329.472
SIX3	Six3	ENSMUSG00000038805	702.579	-1.45305	-2.73786	0.0121572	0.9998	86.7386	641.438	399.384	1012.17	794.143	1281.59
FZD7	Fzd7	ENSMUSG00000041075	543.747	0.483491	1.39812	0.0121793	0.9998	709.192	632.655	560.186	403.565	517.092	439.791
FHOD3	Fhod3	ENSMUSG00000034295	2960.8	-0.323956	-1.25176	0.0122905	0.9998	2691.78	2397.23	2800.86	3367.32	3227.92	3279.72
GLI2	Gli2	ENSMUSG00000048402	549.503	0.915418	1.88611	0.0123436	0.9998	811.809	367.585	976.033	342.607	377.947	421.036
PCDHGA9	Pcdhga9	ENSMUSG00000102440	728.512	-0.414145	-1.33251	0.0123597	0.9998	697.156	555.42	621.501	854.729	775.149	867.117
NRK	Nrk	ENSMUSG00000052854	130.411	1.23787	2.35849	0.0123601	0.9998	245.847	87.5274	216.548	49.9116	115.825	66.8058
FOXL1	Foxl1	ENSMUSG00000097084	5.89848	3.39805	10.5418	0.0124321	0.9998	17.185	11.9792	3.17367	0	1.99332	1.05961
PCDHGB6	Pcdhgb6	ENSMUSG00000103088	1793.24	-0.351777	-1.27613	0.0126641	0.9998	1579.64	1690.61	1456.29	2048.98	1863.99	2119.91
TOX3	Tox3	ENSMUSG00000043668	1843.88	-0.347485	-1.27234	0.0126843	0.9998	1516.83	1549.08	1803.02	2048.94	2031.54	2113.85
DCAF8	Dcaf8	ENSMUSG00000026554	3176.85	0.353568	1.27772	0.0127054	0.9998	3405.13	3976.21	3311.1	2811.66	2887.28	2669.7
RPS26	Rps26	ENSMUSG00000025362	9010.79	-0.326518	-1.25398	0.0127627	0.9998	7732.96	8035.07	8218.27	10121.9	9113.01	10843.5
PRKAR1B	Prkar1b	ENSMUSG00000025855	10895.8	-0.280048	-1.21424	0.0131999	0.9998	9555.83	10214.5	9754.01	12565.4	11841.2	11444.1
PPP1R3B	Ppp1r3b	ENSMUSG00000046794	68.5272	1.4502	2.73245	0.0133304	0.9998	175.157	87.7367	38.1373	31.487	48.2176	30.4282
MPPED2	Mpped2	ENSMUSG00000016386	2341.33	-0.570821	-1.48537	0.0134112	0.9998	1827.58	1830.99	1994	3223.24	2002.75	3169.39
MAFA	Mafa	ENSMUSG00000047591	125.887	1.86697	3.64765	0.0134154	0.9998	380.728	63.2009	149.068	38.2063	105.874	18.2438
SLC6A3	Slc6a3	ENSMUSG00000021609	76.5076	-2.30059	-4.9266	0.0135459	0.9998	26.6739	29.9452	20.8142	18.4962	330.212	32.9041
ADAMTS19	Adamts19	ENSMUSG00000053441	139.208	0.779161	1.71613	0.0135889	0.9998	179.489	154.306	194.086	68.7036	131.809	106.855
ADARB2	Adarb2	ENSMUSG00000052551	2011.71	-0.326593	-1.25405	0.0136829	0.9998	1830.93	1821.42	1702.38	2378.37	2279.26	2057.9
CYP1B1	Cyp1b1	ENSMUSG00000024087	509.617	1.11632	2.16793	0.0138627	0.9998	1099.25	684.843	308.459	259.215	431.245	274.694
SVIL	Svil	ENSMUSG00000024236	960.806	0.704252	1.6293	0.0138793	0.9998	1498.88	1275.82	797.171	737.794	850.789	604.383
CDC20	Cdc20	ENSMUSG00000006398	327.091	0.55838	1.47261	0.0140363	0.9998	374.013	440.011	354.403	305.002	211.097	278.021
ATP7B	Atp7b	ENSMUSG00000006567	206.837	0.560735	1.47502	0.0143324	0.9998	251.461	222.172	266.209	138.429	194.931	167.816
MARK1	Mark1	ENSMUSG00000026620	5572.8	-0.375671	-1.29744	0.0143871	0.9998	4387.9	5092.78	5072.99	6625.93	5577.32	6679.89
CDCA2	Cdca2	ENSMUSG00000048922	209.464	0.606821	1.5229	0.0145737	0.9998	301.89	242.676	214.026	187.236	138.339	172.62
UBC	Ubc	ENSMUSG00000008348	19361.7	-0.294688	-1.22662	0.0146909	0.9998	16752.3	17196.6	18224.6	22561	21473	19962.9
MAMSTR	Mamstr	ENSMUSG00000042918	85.347	0.761623	1.6954	0.0149127	0.9998	133.253	100.539	89.0196	58.4627	74.1742	56.6331
MYOM1	Myom1	ENSMUSG00000024049	81.1947	0.661467	1.58169	0.0152472	0.9998	112.091	93.2969	93.0972	58.3715	61.7737	68.5381
EFCAB13	Gm11639	ENSMUSG00000040838	8.01419	2.32259	5.00231	0.0152908	0.9998	18.5023	12.2833	9.38284	0.754337	4.92029	2.24204
RHOD	Rhod	ENSMUSG00000041845	45.8534	1.46569	2.76195	0.0152997	0.9998	40.9775	35.2906	129.339	30.0078	19.1358	20.3698
ADGRG6	Adgrg6	ENSMUSG00000039116	184.487	1.2776	2.42435	0.0153457	0.9998	380.667	121.859	281.321	87.4743	175.005	60.5974
UNC45B	Unc45b	ENSMUSG00000018845	80.4662	0.794161	1.73407	0.0154089	0.9998	104.476	117.943	82.9583	58.7667	72.5779	46.0756
PCDHGA4	Pcdhga4	ENSMUSG00000103677	1054	-0.557856	-1.47208	0.0154334	0.9998	693.508	1021.42	842.335	1500	1188.89	1077.83
FOS	Fos	ENSMUSG00000021250	228.699	-0.54072	-1.4547	0.0155702	0.9998	206.922	151.473	201.171	284.471	244.879	283.276
LPAR6	Lpar6	ENSMUSG00000033446	113.54	0.694686	1.61853	0.0159563	0.9998	166.968	113.306	141.083	71.985	99.3707	88.5261
XAF1	Xaf1	ENSMUSG00000040483	72.1142	0.850527	1.80316	0.01598	0.9998	85.4505	97.02	94.7016	68.892	51.7776	34.8432
PLEKHA4	Plekha4	ENSMUSG00000040428	103.96	1.12448	2.18023	0.0160531	0.9998	156.021	190.148	82.0342	45.6606	99.5525	50.3441
CDK2	Cdk2	ENSMUSG00000025358	335.162	0.398311	1.31796	0.0161888	0.9998	403.126	350.35	390.163	294.964	293.932	278.438
HOPX	Hopx	ENSMUSG00000059325	361.053	1.00006	2.00008	0.0165519	0.9998	712.088	309.913	422.446	137.262	304.105	280.506
PDZD7	Pdzd7	ENSMUSG00000074818	373.809	-0.727256	-1.65549	0.0166522	0.9998	197.182	251.471	396.142	460.272	417.083	520.701
WARS2	Wars2	ENSMUSG00000004233	299.984	0.464797	1.38012	0.0166638	0.9998	342.112	346.685	354.354	278.01	211.639	267.105
WDFY4	Wdfy4	ENSMUSG00000051506	47.3792	1.50692	2.84202	0.0169279	0.9998	105.862	30.7186	73.5265	11.2164	33.5253	29.4267
MTR	Mtr	ENSMUSG00000021311	363.101	0.412182	1.3307	0.0169806	0.9998	427.64	440.012	375.969	336.841	300.558	297.586
GAS2L3	Gas2l3	ENSMUSG00000074802	383.766	0.536612	1.45056	0.0172658	0.9998	469.635	354.521	539.154	298.407	335.249	305.632
HK2	Hk2	ENSMUSG00000000628	155.621	0.753604	1.686	0.0174346	0.9998	195.555	166.977	223.629	76.4832	126.572	144.511
HSD17B14	Hsd17b14	ENSMUSG00000030825	5.91096	2.55995	5.89689	0.0175608	0.9998	12.6014	6.36256	11.4537	0.869618	3.30574	0.872745
KRCC1	Krcc1	ENSMUSG00000053012	235.934	0.672427	1.59375	0.0175811	0.9998	374.038	229.766	266.348	154.302	217.355	173.796
MELK	Melk	ENSMUSG00000035683	198.489	0.5251	1.43903	0.0176827	0.9998	240.331	238.47	223.745	195.374	148.91	144.103
ROBO1	Robo1	ENSMUSG00000022883	9489.19	-0.571155	-1.48571	0.0177076	0.9998	6469.11	8928.89	7506.59	14182.3	8734.94	11113.3
ZNF407	Zfp407	ENSMUSG00000048410	938.8	0.502544	1.41671	0.0177485	0.9998	1183.03	1199.69	918.529	911.038	767.719	652.8
HIP1R	Hip1r	ENSMUSG00000000915	3294.5	-0.318052	-1.24665	0.0178715	0.9998	2705.14	2995.97	3097.2	3779.71	3398.26	3790.74
SLC16A1	Slc16a1	ENSMUSG00000032902	616.719	0.411449	1.33002	0.0178971	0.9998	774.908	717.59	619.478	541.433	482.276	564.632
FOXJ3	Foxj3	ENSMUSG00000032998	4342.03	-0.318224	-1.24679	0.0180239	0.9998	3947.08	3548.39	4100.42	4554.42	4770.67	5131.18
EPHB6	Ephb6	ENSMUSG00000029869	1469.77	-0.535112	-1.44905	0.0180651	0.9998	934.698	1499.46	1165.63	1917.67	1714	1587.17
ZFPL1	Zfpl1	ENSMUSG00000024792	1053.9	-0.350594	-1.27509	0.0181971	0.9998	887.274	953.266	938.477	1199.59	1060.25	1284.52
REST	Rest	ENSMUSG00000029249	623.342	0.385289	1.30612	0.0182271	0.9998	777.027	619.08	722.459	549.702	536.097	535.686
MYH11	Myh11	ENSMUSG00000018830	210.616	0.963757	1.95038	0.01824	0.9998	403.442	216.451	215.646	107.875	212.68	107.601
SV2B	Sv2b	ENSMUSG00000053025	1942.49	0.381139	1.30237	0.0182483	0.9998	2383.33	1905.42	2304.34	1824.54	1599.93	1637.36
VDR	Vdr	ENSMUSG00000022479	13.5587	1.84039	3.58106	0.0183307	0.9998	19.1456	22.0037	22.5353	2.9155	11.8838	2.8684
FNDC9	Fndc9	ENSMUSG00000048721	296.791	-0.534908	-1.44885	0.0183353	0.9998	217.843	291.561	217.604	301.345	370.945	381.445
NUDT12	Nudt12	ENSMUSG00000024228	106.388	1.25777	2.39126	0.0184418	0.9998	211.601	73.0713	165.825	31.7041	94.4666	61.657
EVL	Evl	ENSMUSG00000021262	12367.3	-0.318525	-1.24705	0.0187174	0.9998	10202.7	10660.6	12159.8	13576.4	13227.5	14377.1
SYT7	Syt7	ENSMUSG00000024743	8303.35	-0.349835	-1.27442	0.0188144	0.9998	6394.25	8038.51	7471.43	9704.86	8870.07	9340.99
TFRC	Tfrc	ENSMUSG00000022797	2661.35	0.371449	1.29365	0.0191733	0.9998	3455.22	2907.83	2642.97	2313.65	2325.64	2322.83
PLEKHG3	Plekhg3	ENSMUSG00000052609	153.512	0.960566	1.94607	0.01919	0.9998	258.11	151.929	198.567	60.8808	155.932	95.651
CXCR4	Cxcr4	ENSMUSG00000045382	604.137	0.786339	1.72469	0.0193147	0.9998	591.885	1062.41	639.848	430.686	314.561	585.436
ZNHIT1	Znhit1	ENSMUSG00000059518	1296.85	-0.338773	-1.26468	0.0195822	0.9998	1147.99	1095.69	1191.93	1501.91	1298.28	1545.33
AK4	Ak4	ENSMUSG00000028527	290.192	0.579735	1.49457	0.0199294	0.9998	289.911	361.494	391.906	188.536	224.971	284.334
FASN	Fasn	ENSMUSG00000025153	24832.9	-0.290577	-1.22313	0.0203598	0.9998	20521.9	23593	22904.6	26940.2	26438.9	28598.4
PRR11	Prr11	ENSMUSG00000020493	322.559	0.488584	1.40307	0.0203925	0.9998	422.216	312.941	394.782	282.22	238.949	284.249
PTGES	Ptges	ENSMUSG00000050737	179.612	0.936798	1.91428	0.0204756	0.9998	339.888	235.938	132.582	89.3556	145.876	134.032
HOXC6	Hoxc6	ENSMUSG00000001661	6.18706	6.03006	65.3477	0.0205326	0.9998	36.2206	0.901742	0	0	0	0
ZNF616	Zfp992	ENSMUSG00000070605	394.328	0.419994	1.33792	0.0205605	0.9998	432.458	437.481	483.984	370.507	348.969	292.569
ABCG2	Abcg2	ENSMUSG00000029802	607.098	0.524273	1.43821	0.0206617	0.9998	898.259	658.535	592.291	453.726	549.163	490.616
CPXM2	Cpxm2	ENSMUSG00000030862	115.464	0.784471	1.72246	0.0206632	0.9998	99.1228	181.829	157.714	73.8744	77.4426	102.804
INSC	Insc	ENSMUSG00000048782	33.1015	1.75159	3.3673	0.0209385	0.9998	55.7001	22.0944	75.4239	4.20374	26.8802	14.3063
RNF125	Rnf125	ENSMUSG00000033107	38.8382	0.884247	1.8458	0.0210054	0.9998	47.6411	55.7037	47.8897	20.8345	30.8075	30.1529
SNX31	Snx31	ENSMUSG00000013611	16.174	-1.43306	-2.70019	0.0211096	0.9998	4.43352	9.82106	11.8559	23.3854	19.7722	27.7762
GLI1	Gli1	ENSMUSG00000025407	362.41	0.696797	1.6209	0.0211099	0.9998	469.158	358.745	517.193	305.693	340.566	183.103
ARHGEF28	Arhgef28	ENSMUSG00000021662	1176.08	-0.352163	-1.27647	0.0214538	0.9998	1131.42	930.649	1038.05	1415.27	1274.72	1266.39
DEAF1	Deaf1	ENSMUSG00000058886	4643.1	-0.305395	-1.23576	0.0214992	0.9998	3790.27	4489.28	4180.15	4906.86	5241.31	5250.76
PIP5K1A	Pip5k1a	ENSMUSG00000028126	1349.34	-0.29186	-1.22422	0.021877	0.9998	1130.45	1244.17	1265.34	1513.43	1444.56	1498.09
UNC5C	Unc5c	ENSMUSG00000059921	3273.85	0.950318	1.9323	0.0219313	0.9998	4958.39	1849.19	6136.93	1864.94	2730.49	2103.16
NMNAT2	Nmnat2	ENSMUSG00000042751	4933.87	-0.258164	-1.19596	0.021992	0.9998	4386.87	4352.48	4741.6	5380.95	5240.54	5500.76
ESCO2	Esco2	ENSMUSG00000022034	161.964	0.539731	1.4537	0.0220124	0.9998	177.201	198.047	200.098	115.256	122.413	158.768
CDH3	Cdh3	ENSMUSG00000061048	88.2351	1.51343	2.85489	0.0220417	0.9998	255.87	86.2191	50.0387	22.3413	56.6611	58.2801
LRFN5	Lrfn5	ENSMUSG00000035653	3108.6	-0.337045	-1.26317	0.0220793	0.9998	2598.1	2533.99	3109.69	3345.23	3559.69	3504.92
TEX10	Tex10	ENSMUSG00000028345	716.386	0.493124	1.40749	0.0221385	0.9998	1019.59	761.659	732.213	531.436	571.861	681.553
SFXN1	Sfxn1	ENSMUSG00000021474	2796.94	-0.285363	-1.21872	0.0222421	0.9998	2399.71	2688.08	2475.48	2939.32	3071.95	3207.12
EDN3	Edn3	ENSMUSG00000027524	142.304	0.784014	1.72192	0.0223038	0.9998	239.118	186.473	114.542	100.19	119.528	93.9723
DDR2	Ddr2	ENSMUSG00000026674	702.05	0.511593	1.42562	0.0223254	0.9998	1047.23	694.641	732.142	615.067	542.871	580.352
STAB1	Stab1	ENSMUSG00000042286	1039.75	0.509063	1.42313	0.0223561	0.9998	1521	1196.94	945.123	905.947	860.562	808.9
PAK6	Pak6	ENSMUSG00000074923	4799.65	-0.431021	-1.34819	0.0228491	0.9998	3252.88	4705.06	4305.63	5812.34	5371.09	5350.91
RXFP3	Rxfp3	ENSMUSG00000060735	102.951	0.811194	1.75466	0.0229404	0.9998	159.244	123.446	110.833	49.7494	100.324	74.1076
DCUN1D3	Dcun1d3	ENSMUSG00000048787	432.461	0.376918	1.29857	0.0230915	0.9998	475.016	544.183	446.2	384.503	374.047	370.82
POU5F1	Pou5f1	ENSMUSG00000024406	3.66474	2.93267	7.63522	0.0232564	0.9998	11.1218	6.03603	2.28084	1.01037	0.495264	1.04413
KIF20A	Kif20a	ENSMUSG00000003779	368.291	0.419155	1.33714	0.0237659	0.9998	436.5	459.587	367.871	336.762	289.427	319.6
TUBA1C	Tuba1c	ENSMUSG00000043091	425.246	0.463585	1.37896	0.0238756	0.9998	534.392	507.628	436.731	400.103	295.782	376.841
CDH4	Cdh4	ENSMUSG00000000305	6714.62	-0.383565	-1.30456	0.0239835	0.9998	5375.17	6469.55	5636.43	8694.56	7351.49	6760.52
OTUD5	Otud5	ENSMUSG00000031154	3028.75	-0.348791	-1.27349	0.0240743	0.9998	2563.24	2832.57	2596.84	3674.51	2946.1	3559.23
CELF5	Celf5	ENSMUSG00000034818	14656.3	-0.365243	-1.2881	0.0241298	0.9998	11896.1	13029.8	13506.5	16965.9	14141.6	18397.7
GABRG3	Gabrg3	ENSMUSG00000055026	1363.89	-0.364462	-1.2874	0.024216	0.9998	1322.35	1058.03	1197.3	1407.54	1563.78	1634.36
PRKAR2B	Prkar2b	ENSMUSG00000002997	5901.17	-0.309739	-1.23948	0.0242269	0.9998	5084.48	5083.73	5642.37	6790.41	5919.09	6886.91
KIF14	Kif14	ENSMUSG00000041498	130.733	0.591971	1.5073	0.0243451	0.9998	188.094	152.824	130.32	117.477	98.1837	97.498
STK32C	Stk32c	ENSMUSG00000015981	1294.19	-0.267048	-1.20334	0.0243907	0.9998	1207.9	1173.63	1142.7	1383.44	1458.53	1398.93
UIMC1	Uimc1	ENSMUSG00000025878	775.053	-0.423275	-1.34097	0.0245014	0.9998	629.651	642.829	713.792	1054.2	826.757	783.09
CCDC18	Ccdc18	ENSMUSG00000056531	76.3914	0.79647	1.73685	0.0246401	0.9998	121.938	92.0334	76.9788	41.5735	56.9874	68.8371
TOX	Tox	ENSMUSG00000041272	1474.61	-0.436191	-1.35303	0.0249248	0.9998	1112.03	1376.78	1271.07	1827.2	1386.6	1874.01
SCUBE3	Scube3	ENSMUSG00000038677	1547.77	-0.44892	-1.36502	0.0249273	0.9998	1108.75	1570.12	1246.8	1823.28	1584.1	1953.57
ZNF446	Zfp446	ENSMUSG00000033961	478.641	0.341572	1.26714	0.0253801	0.9998	557.67	532.552	514.909	450.157	424.099	392.46
ZGRF1	Zgrf1	ENSMUSG00000051278	379.936	0.529166	1.44309	0.0255116	0.9998	559.81	360.319	426.666	284.598	341.296	306.93
CHSY3	Chsy3	ENSMUSG00000058152	250.14	0.56548	1.47988	0.0256138	0.9998	270.677	354.73	269.673	193.169	166.077	246.511
ZNF358	Zfp358	ENSMUSG00000047264	1978.28	-0.33422	-1.2607	0.0257126	0.9998	1625.6	1808.15	1816.2	2158.37	2012.82	2448.55
PGM5	Pgm5	ENSMUSG00000041731	314.742	1.25098	2.38004	0.0257758	0.9998	543.417	164.208	622.301	141.178	312.248	105.103
PAX6	Pax6	ENSMUSG00000027168	2308.08	1.08448	2.12061	0.0259465	0.9998	3796.77	1049.41	4564.79	1118.67	1915.93	1402.94
ABCC3	Abcc3	ENSMUSG00000020865	38.6473	1.15444	2.22598	0.0261772	0.9998	54.1028	26.0585	80.9687	24.1056	23.5206	23.1279
CDH26	Cdh26	ENSMUSG00000039155	12.1187	2.33553	5.04738	0.0264928	0.9998	3.70407	45.287	12.2411	1.94952	4.97593	4.55435
PDZK1	Pdzk1	ENSMUSG00000038298	12.123	-1.57037	-2.96981	0.0265513	0.9998	6.91839	6.26519	5.13725	12.6418	27.3312	14.4445
GBP2	Gbp2	ENSMUSG00000028270	36.7999	0.978021	1.96976	0.0266472	0.9998	65.1661	47.5809	33.7234	24.1809	28.1028	22.0454
SPNS3	Spns3	ENSMUSG00000020798	5.25945	2.51357	5.71029	0.0268911	0.9998	4.10241	12.1521	10.3829	1.54853	0.75569	2.61507
PITPNM1	Pitpnm1	ENSMUSG00000024851	5746.45	-0.305144	-1.23554	0.0269227	0.9998	4873.64	5123.91	5425.77	6092.38	7004.54	5958.49
ABCC10	Abcc10	ENSMUSG00000032842	573.856	0.392636	1.31279	0.0269379	0.9998	629.747	748.636	575.396	511.971	470.044	507.344
DDX60	Ddx60	ENSMUSG00000037921	19.6426	2.07325	4.20834	0.0272115	0.9998	54.9134	36.8178	3.90555	4.8961	6.89663	10.4262
KCTD14	Kctd14	ENSMUSG00000051727	42.6824	1.01317	2.01834	0.0274534	0.9998	49.6307	83.6045	37.7296	33.7247	25.7795	25.6251
TMTC2	Tmtc2	ENSMUSG00000036019	915.526	0.445774	1.36204	0.0275016	0.9998	1145.26	865.404	1157.06	758.709	878.222	688.498
PTGER1	Ptger1	ENSMUSG00000019464	1639.49	-0.321845	-1.24993	0.0276456	0.9998	1485.7	1412.09	1474.47	1963.44	1610.21	1891.02
GJA1	Gja1	ENSMUSG00000050953	3141.03	1.02472	2.03456	0.0276987	0.9998	6752.7	2545.1	3338.08	1536.86	3371.31	1302.13
GLCE	Glce	ENSMUSG00000032252	1332.46	0.340299	1.26602	0.027819	0.9998	1564.23	1310.99	1591.69	1158.03	1251.4	1118.45
ACTA2	Acta2	ENSMUSG00000035783	335.433	0.719184	1.64625	0.0278234	0.9998	607.872	291.502	352.869	220.776	283.926	255.657
PLSCR4	Plscr4	ENSMUSG00000032377	105.458	0.919049	1.89087	0.0279497	0.9998	162.294	95.4661	156.412	57.1382	110.489	50.9501
NGEF	Ngef	ENSMUSG00000026259	1715.43	-1.00789	-2.01096	0.028218	0.9998	828.157	1685.44	904.441	3703.92	1103.53	2067.07
FAM49B	Fam49b	ENSMUSG00000022378	6310.02	-0.272735	-1.2081	0.0282819	0.9998	5612.02	5671.96	5862.05	7255.51	6317.67	7140.93
PJA1	Pja1	ENSMUSG00000034403	8193.65	-0.246827	-1.18659	0.0288535	0.9998	7326.15	7264.84	7892.81	8780.33	9238.92	8658.85
COL25A1	Col25a1	ENSMUSG00000058897	1266.76	-0.476078	-1.39096	0.0288943	0.9998	1109.99	966.023	1103.21	1344.02	1858.12	1219.21
MAD2L1	Mad2l1	ENSMUSG00000029910	411.63	0.405982	1.32499	0.0289045	0.9998	487.64	426.596	493.345	355.695	309.696	396.811
CSF2RA	Csf2ra	ENSMUSG00000059326	1621.6	0.385713	1.30651	0.0289085	0.9998	1990.91	1514.06	2007.15	1366.28	1478.34	1372.87
XIRP2	Xirp2	ENSMUSG00000027022	10.4684	-1.75827	-3.38293	0.0289272	0.9998	2.88425	7.37706	4.00252	24.1035	9.91422	14.529
CYP2E1	Cyp2e1	ENSMUSG00000025479	9.61818	1.86153	3.63392	0.028951	0.9998	9.70198	20.2086	15.3	7.42064	3.00766	2.07016
ADAMTSL1	Adamtsl1	ENSMUSG00000066113	353.269	0.673819	1.59529	0.0290851	0.9998	446.688	419.248	437.207	183.969	388.486	244.014
STAT1	Stat1	ENSMUSG00000026104	422.077	0.619032	1.53584	0.0292443	0.9998	603.227	365.545	565.292	266.081	404.371	327.943
NUDCD1	Nudcd1	ENSMUSG00000038736	340.665	0.340816	1.26647	0.0292596	0.9998	372.71	391.644	377.712	286.659	303.174	312.091
DTX3L	Dtx3l	ENSMUSG00000049502	125.205	0.537728	1.45168	0.0292639	0.9998	170.084	151.175	123.495	103.727	104.647	98.1025
MCM4	Mcm4	ENSMUSG00000022673	859.486	0.312172	1.24158	0.0294101	0.9998	1003.16	896.226	957.001	805.819	710.064	784.649
TNS3	Tns3	ENSMUSG00000020422	1480.52	0.356345	1.28018	0.0295643	0.9998	1898.5	1457.84	1631.12	1335.27	1236.95	1323.47
RIMBP2	Rimbp2	ENSMUSG00000029420	1528.39	-0.303162	-1.23385	0.0301111	0.9998	1252.84	1345.92	1506.59	1651.2	1703.51	1710.27
KCNQ5	Kcnq5	ENSMUSG00000028033	1034.66	-0.611901	-1.52827	0.0302277	0.9998	885.648	942.622	627.151	1549.49	882.388	1320.68
PASK	Pask	ENSMUSG00000026274	394.569	0.336876	1.26302	0.030655	0.9998	435.278	437.94	447.794	355.288	368.8	322.313
FOXB2	Foxb2	ENSMUSG00000056829	15.5465	2.25466	4.77223	0.0309325	0.9998	33.4111	6.61647	37.1152	0.92403	11.9642	3.2481
ARHGEF10L	Arhgef10l	ENSMUSG00000040964	1887.39	-0.484831	-1.39942	0.0309563	0.9998	1175.37	1731.05	1813.53	2389.57	1950.82	2264
LINC00634	1500009C09Rik	ENSMUSG00000068099	1710.68	-0.345841	-1.27089	0.0309622	0.9998	1455.28	1658.12	1405.81	1928.17	1712.57	2104.16
EGFL6	Egfl6	ENSMUSG00000000402	110.727	1.23784	2.35845	0.0310328	0.9998	225.47	57.2763	183.937	35.9979	96.189	65.4907
ZDHHC6	Zdhhc6	ENSMUSG00000024982	640.917	0.336262	1.26248	0.0311342	0.9998	719.183	687.141	739.744	507.848	616.755	574.831
PLCE1	Plce1	ENSMUSG00000024998	817.002	0.600295	1.51603	0.031151	0.9998	1242.25	720.968	990.683	498.06	741.493	708.559
TROAP	Troap	ENSMUSG00000032783	115.104	0.542442	1.45644	0.0311718	0.9998	132.459	155.718	121.039	95.893	83.3243	102.188
CXorf49B	8030474K03Rik	ENSMUSG00000046774	4.56442	5.58966	48.1564	0.0311898	0.9998	0	25.606	1.78053	0	0	0
LYPD6B	Lypd6b	ENSMUSG00000026765	699.884	-0.364912	-1.2878	0.0312378	0.9998	551.941	653.568	630.196	726.134	879.886	757.579
FDPS	Fdps	ENSMUSG00000059743	3392.31	-0.423929	-1.34158	0.0314046	0.9998	2421.91	3282.18	2987.98	4400.63	3333.54	3927.61
WASHC3	Washc3	ENSMUSG00000020056	291.288	0.423156	1.34086	0.0314731	0.9998	303.267	358.968	338.665	252.195	217.248	277.383
FMO2	Fmo2	ENSMUSG00000040170	9.69312	1.79893	3.47963	0.0315332	0.9998	10.6094	20.5868	14.0541	1.70275	3.87648	7.32922
SLC43A1	Slc43a1	ENSMUSG00000027075	81.9223	0.609534	1.52577	0.0316673	0.9998	107.96	96.2158	92.6699	55.9539	77.176	61.5576
NAA16	Naa16	ENSMUSG00000022020	261.973	0.403215	1.32245	0.031757	0.9998	287.442	271.072	336.484	219.694	227.641	229.504
CKS2	Cks2	ENSMUSG00000062248	142.258	0.614353	1.53087	0.0319055	0.9998	134.563	169.157	212.51	127.911	94.0063	115.4
COL8A2	Col8a2	ENSMUSG00000056174	150.411	1.16402	2.2408	0.0319485	0.9998	319.694	234.134	70.1501	62.6424	102.063	113.783
KRT10	Krt10	ENSMUSG00000019761	201.45	0.406726	1.32567	0.0320352	0.9998	242.223	212.365	234.757	181.886	168.877	168.589
KLHDC7A	Klhdc7a	ENSMUSG00000078234	78.0936	0.889323	1.85231	0.0321132	0.9998	142.332	97.77	64.1962	41.5296	68.2826	54.4511
SELENOW	Selenow	ENSMUSG00000041571	10111.7	-0.333149	-1.25976	0.0322225	0.9998	8154.41	9960.65	8732.27	11772.2	10117.5	11933.3
EXD1	Exd1	ENSMUSG00000048647	70.7793	0.906372	1.87433	0.0322568	0.9998	64.2443	141.717	71.6356	57.9069	44.0071	45.1651
LPP	Lpp	ENSMUSG00000033306	1022.79	0.383213	1.30424	0.0324949	0.9998	1340.35	972.111	1161.34	885.92	907.217	869.817
GABPB2	Gabpb2	ENSMUSG00000038766	1018.19	0.408092	1.32693	0.0326205	0.9998	1398.01	1074.86	1011.1	904.167	903.893	817.126
ECT2	Ect2	ENSMUSG00000027699	232.521	0.446928	1.36313	0.0326245	0.9998	296.511	269.009	239.316	205.278	171.266	213.745
INO80E	Ino80e	ENSMUSG00000030689	1625.83	-0.311969	-1.2414	0.0327069	0.9998	1366.53	1534.16	1451.03	1914.53	1616.67	1872.05
ADAMTS1	Adamts1	ENSMUSG00000022893	590.69	0.774876	1.71104	0.0327447	0.9998	844.253	613.412	779.4	224.799	554.709	527.569
CNTNAP2	Cntnap2	ENSMUSG00000039419	4544.74	-0.28405	-1.21761	0.0327962	0.9998	4290.98	3693.85	4309.61	5180.95	4946.35	4846.68
PCGF2	Pcgf2	ENSMUSG00000018537	4750.8	-0.247625	-1.18725	0.0331115	0.9998	4073.8	4558.22	4400.01	5186.85	5042.92	5242.99
LRCH4	Lrch4	ENSMUSG00000093445	400.124	0.632813	1.55059	0.0332022	0.9998	558.545	556.338	344.772	341.812	367.086	232.189
CARNMT1	Carnmt1	ENSMUSG00000024726	519.176	0.712707	1.63888	0.033295	0.9998	789.482	371.786	773.811	342.721	468.678	368.576
SNX33	Snx33	ENSMUSG00000032733	175.266	0.684989	1.60769	0.0333025	0.9998	262.22	180.966	205.371	107.9	185.541	109.601
C1QL3	C1ql3	ENSMUSG00000049630	341.023	0.632814	1.55059	0.0335659	0.9998	517.3	274.789	452.244	268.089	305.46	228.254
TRANK1	Trank1	ENSMUSG00000062296	11449.6	-0.348664	-1.27338	0.0338626	0.9998	9204.22	10090	10924.1	14708.7	12133.4	11637.1
CDK1	Cdk1	ENSMUSG00000019942	395.969	0.468558	1.38373	0.0340293	0.9998	488.384	393.804	497.644	378.864	270.181	346.936
STXBP3	Stxbp3	ENSMUSG00000027882	289.491	0.625428	1.54267	0.0341979	0.9998	429.992	245.757	378.302	184.143	270.853	227.902
BMP5	Bmp5	ENSMUSG00000032179	229.205	1.21431	2.32029	0.0342936	0.9998	621.294	200.724	140.098	101.01	203.613	108.491
CDH13	Cdh13	ENSMUSG00000031841	6810.77	-0.373075	-1.29511	0.0344763	0.9998	6859.54	5131.33	5814.77	7719.62	8380.1	6959.24
BEND5	Bend5	ENSMUSG00000028545	853.077	-0.48094	-1.39565	0.0344786	0.9998	540.937	856.648	738.528	1096.43	979.208	906.712
P2RX7	P2rx7	ENSMUSG00000029468	249.463	0.803321	1.74511	0.0345206	0.9998	430.626	185.575	336.041	141.342	238.79	164.402
PSMB6	Psmb6	ENSMUSG00000018286	3599.79	-0.250678	-1.18977	0.0347622	0.9998	3115.01	3409.88	3338.32	4104.3	3801.72	3829.54
ZCCHC24	Zcchc24	ENSMUSG00000055538	1659.9	0.437601	1.35435	0.0348047	0.9998	2279.53	1644.4	1805.64	1236.38	1630.99	1362.45
ATF4	Atf4	ENSMUSG00000042406	4210.46	-0.31618	-1.24503	0.0349336	0.9998	3294.41	3978.27	3979.87	4992.83	4573.85	4443.55
MFAP4	Mfap4	ENSMUSG00000042436	696.918	0.68036	1.60254	0.035545	0.9998	1084.27	554.419	936.389	400.674	673.185	532.576
ERC2	Erc2	ENSMUSG00000040640	7281.12	-0.219097	-1.16401	0.0356248	0.9998	6839.2	6763.62	6585.1	7559.57	7950.75	7988.49
RNF220	Rnf220	ENSMUSG00000028677	4731.79	-0.267141	-1.20342	0.0357427	0.9998	4429.72	4426.03	4029.23	4918.32	5051.77	5535.69
MMRN1	Mmrn1	ENSMUSG00000054641	157.741	0.805429	1.74766	0.0357489	0.9998	306.081	164.208	131.755	101.513	135.862	107.025
IDH1	Idh1	ENSMUSG00000025950	7815.76	-0.387051	-1.30772	0.035931	0.9998	5796.84	7574.4	6949.13	9826.33	7615.31	9132.57
LYL1	Lyl1	ENSMUSG00000034041	61.8033	0.996899	1.99571	0.0362106	0.9998	102.281	104.647	40.0209	38.7206	51.1579	33.9926
OXSM	Oxsm	ENSMUSG00000021786	245.885	0.47522	1.39013	0.0363396	0.9998	341.884	283.522	232.664	194.07	208.986	214.187
MS4A6E	Ms4a6b	ENSMUSG00000024677	54.5794	1.31423	2.48669	0.0364183	0.9998	133.631	77.2857	23.0101	31.407	35.6125	26.5304
RND3	Rnd3	ENSMUSG00000017144	2900.8	-0.4349	-1.35182	0.0364402	0.9998	2296.53	2283.49	2820.59	3867.41	2656.94	3479.85
SPEN	Spen	ENSMUSG00000040761	6509.91	-0.400379	-1.31985	0.036446	0.9998	5272.6	6319.01	5244.26	6570.31	6770.27	8882.99
PARP4	Parp4	ENSMUSG00000054509	169.937	0.819832	1.7652	0.0365987	0.9998	329.739	158.599	162.701	96.1551	158.127	114.299
MOBP	Mobp	ENSMUSG00000032517	47.6859	1.86605	3.64533	0.0366134	0.9998	114.723	9.83967	100.275	11.468	39.4678	10.3428
SMC2	Smc2	ENSMUSG00000028312	1126	0.451133	1.36711	0.0367934	0.9998	1460.38	1011.54	1430.47	923.827	857.616	1072.14
FGD2	Fgd2	ENSMUSG00000024013	171.379	0.485825	1.40039	0.0368301	0.9998	177.562	218.096	204.508	119.597	159.729	148.783
SERTAD3	Sertad3	ENSMUSG00000055200	40.3072	0.880028	1.84041	0.0374103	0.9998	54.1164	59.5757	42.8611	29.6663	18.9591	36.6646
RUNDC3A	Rundc3a	ENSMUSG00000006575	6402.96	-0.340658	-1.26633	0.0376578	0.9998	5061.91	5958.5	5930.53	8088.29	6980.77	6397.75
MATN2	Matn2	ENSMUSG00000022324	323.597	0.659828	1.57989	0.0377708	0.9998	510.415	418.116	260.458	225.595	310.599	216.4
DOCK10	Dock10	ENSMUSG00000038608	872.127	0.589896	1.50514	0.0377995	0.9998	1303.77	711.568	1128.82	610.509	843.487	634.618
BMP4	Bmp4	ENSMUSG00000021835	92.644	1.22541	2.33821	0.0378588	0.9998	208.876	118.304	61.9406	32.4875	96.0956	38.1603
VOPP1	Vopp1	ENSMUSG00000037788	6688.08	-0.267165	-1.20344	0.0379805	0.9998	5628.01	5954.64	6629.33	7443.19	7095.1	7378.22
ATAD2	Atad2	ENSMUSG00000022360	478.43	0.447221	1.36341	0.038128	0.9998	543.55	503.639	608.706	484.358	330.069	400.259
CD72	Cd72	ENSMUSG00000028459	134.432	-0.510962	-1.425	0.0383493	0.9998	94.5678	116.43	121.589	180.397	152.008	141.601
TMEM252	Tmem252	ENSMUSG00000048572	204.793	0.970101	1.95898	0.0384331	0.9998	326.766	179.942	307.021	90.3819	238.057	86.5878
TLR3	Tlr3	ENSMUSG00000031639	103.148	0.741798	1.67226	0.0385004	0.9998	167.881	107.353	112.341	54.7736	100.774	75.7677
FANCC	Fancc	ENSMUSG00000021461	317.632	0.416536	1.33472	0.0385892	0.9998	353.704	380.341	355.154	296.742	296.905	222.946
ARHGEF39	Arhgef39	ENSMUSG00000051517	60.8787	0.833111	1.78152	0.0386606	0.9998	53.7427	106.7	73.3886	54.5709	36.9893	39.8805
ELP4	Elp4	ENSMUSG00000027167	500.063	0.319826	1.24818	0.0389651	0.9998	505.755	573.046	586.977	458.013	448.509	428.077
B4GALNT1	B4galnt1	ENSMUSG00000006731	3258.3	-0.264982	-1.20162	0.0391183	0.9998	2939.3	2735.84	3205.2	3538.63	3490.16	3640.68
LRRC56	Lrrc56	ENSMUSG00000038637	374.575	-0.525103	-1.43904	0.0393996	0.9998	236.871	401.193	283.013	445.05	471.706	409.615
SP100	Sp100	ENSMUSG00000026222	32.3656	1.02906	2.0407	0.0395474	0.9998	65.6907	34.7759	30.3684	17.8377	24.739	20.7819
CUTC	Cutc	ENSMUSG00000025193	69.4919	0.602426	1.51827	0.0396098	0.9998	95.3382	84.365	71.7142	57.4074	55.9538	52.173
TBCCD1	Tbccd1	ENSMUSG00000004462	291.431	0.438912	1.35558	0.0396182	0.9998	383.537	343.358	279.341	251.881	266.984	223.484
PHLDB2	Phldb2	ENSMUSG00000033149	591.449	0.427716	1.3451	0.0396734	0.9998	807.471	562.112	665.248	548.338	458.349	507.179
APBA2	Apba2	ENSMUSG00000030519	7788.85	-0.269121	-1.20507	0.0398047	0.9998	6445.91	7627.96	7119.33	8604.92	8172.59	8762.4
MVD	Mvd	ENSMUSG00000006517	959.059	-0.505541	-1.41966	0.0399387	0.9998	643.956	713.942	1020.5	1188.24	940.977	1246.74
RPP38	Rpp38	ENSMUSG00000049950	132.869	0.478343	1.39314	0.0400331	0.9998	170.695	161.281	132.096	106.846	115.163	111.134
MIS18BP1	Mis18bp1	ENSMUSG00000047534	323.275	0.500278	1.41449	0.0400351	0.9998	389.52	358.012	387.862	320.995	197.705	285.553
BSX	Bsx	ENSMUSG00000054360	4.00242	-3.50255	-11.3337	0.0401323	0.9998	1.05333	0.870024	0	4.95585	0.984367	16.151
FOXP1	Foxp1	ENSMUSG00000030067	6556.65	-1.05922	-2.0838	0.0403804	0.9998	3044.42	7076.03	2636.2	13162.6	3539.72	9880.96
AURKB	Aurkb	ENSMUSG00000020897	296.332	0.379134	1.30056	0.0404033	0.9998	319.094	355.502	330.685	290.516	238.704	243.492
CPNE4	Cpne4	ENSMUSG00000032564	1427.31	-0.719762	-1.64691	0.0406666	0.9998	875.078	1586.14	773.766	2256.14	1236.88	1835.85
FOLH1	Folh1	ENSMUSG00000001773	77.5245	1.44187	2.71672	0.0407604	0.9998	171.467	35.3756	133.413	13.6622	66.1183	45.1116
GTF2IRD1	Gtf2ird1	ENSMUSG00000023079	3079.44	-0.36999	-1.29234	0.040768	0.9998	2386.72	3128.3	2544.53	3888.73	3355.81	3172.54
RPL35	Rpl35	ENSMUSG00000062997	5481.38	-0.362016	-1.28522	0.0409157	0.9998	4602.32	4336.17	5453.62	5895.19	5550.93	7050.04
SERP2	Serp2	ENSMUSG00000052584	1423.84	-0.277084	-1.21174	0.0411157	0.9998	1235.96	1306.83	1319.63	1424.47	1641.1	1615.07
NANOG	Nanog	ENSMUSG00000012396	10.3319	1.60665	3.04545	0.0411712	0.9998	9.31654	19.5266	17.8962	7.90565	4.09443	3.2521
FOXD1	Foxd1	ENSMUSG00000078302	87.1118	0.91335	1.88341	0.0416458	0.9998	152.297	130.739	58.3007	61.0954	75.6282	44.6105
GPX1	Gpx1	ENSMUSG00000063856	1830.4	-0.292949	-1.22514	0.041663	0.9998	1558.21	1621.58	1756	2213.88	1882.65	1950.06
CLCN5	Clcn5	ENSMUSG00000004317	1300.37	0.477204	1.39204	0.0416884	0.9998	1594.49	1352.36	1593.63	795.084	1297.11	1169.55
ZNF385C	Zfp385c	ENSMUSG00000014198	131.794	1.76401	3.3964	0.0418799	0.9998	226.752	55.8091	327.706	11.8859	140.503	28.1099
CD163	Cd163	ENSMUSG00000008845	175.523	1.18068	2.26684	0.0419123	0.9998	466.569	173.721	90.5424	93.0031	147.799	81.5012
POC1A	Poc1a	ENSMUSG00000023345	230.359	-0.488889	-1.40336	0.0419243	0.9998	162.73	229.005	182.975	301.807	229.092	276.543
IER3IP1	Ier3ip1	ENSMUSG00000090000	1086.02	-0.252047	-1.1909	0.0420764	0.9998	987.137	957.459	1029.66	1222.26	1154.67	1164.94
AP2M1	Ap2m1	ENSMUSG00000022841	18731.8	-0.210085	-1.15676	0.0421481	0.9998	17148.2	16934.3	18029	19844.2	20562	19873.3
NGFR	Ngfr	ENSMUSG00000000120	1028.4	1.28558	2.4378	0.0425029	0.9998	1847.92	459.739	2068.06	244.975	1127.32	422.404
OGT	Ogt	ENSMUSG00000034160	12968.2	-0.340889	-1.26654	0.0425394	0.9998	9947.15	12080.2	12301.9	15990.4	12867.3	14622.2
ECI1	Eci1	ENSMUSG00000024132	152.941	0.582529	1.49747	0.0425464	0.9998	218.605	135.344	196.561	108.001	141.408	117.726
GANC	Ganc	ENSMUSG00000062646	240.779	0.398411	1.31806	0.0425974	0.9998	245.455	289.856	286.676	195.36	229.539	197.788
NCKAP5	Nckap5	ENSMUSG00000049690	1376.18	-0.802824	-1.74451	0.0428767	0.9998	669.857	1373.62	964.543	1832.41	961.504	2455.14
STIL	Stil	ENSMUSG00000028718	293.848	0.435148	1.35205	0.0433897	0.9998	359.486	324.932	327.591	303.988	215.228	231.864
PPM1H	Ppm1h	ENSMUSG00000034613	2182.16	0.579461	1.49429	0.0435553	0.9998	3057.11	1685.27	3101.98	1436.44	1952.63	1859.52
GPRC5B	Gprc5b	ENSMUSG00000008734	769.323	0.340346	1.26606	0.0435588	0.9998	964.608	847.198	767.113	718.342	693.942	624.734
CEP290	Cep290	ENSMUSG00000019971	573.937	0.431766	1.34888	0.0436647	0.9998	698.354	563.402	716.2	394.982	539.769	530.917
RAD50	Rad50	ENSMUSG00000020380	498.974	0.424985	1.34256	0.0437029	0.9998	667.723	574.219	473.295	451.715	374.035	452.861
HCN1	Hcn1	ENSMUSG00000021730	621.106	0.666604	1.58733	0.0440026	0.9998	911.625	446.027	928.947	382.535	528.846	528.658
ARNT2	Arnt2	ENSMUSG00000015709	14867.7	-0.372866	-1.29492	0.0440394	0.9998	11187.9	15518.8	12163.7	18367.9	15927.9	16040.1
MAN1C1	Man1c1	ENSMUSG00000037306	653.733	0.555075	1.46924	0.0444094	0.9998	808.915	560.624	964.963	455.523	650.766	481.608
KCNV2	Kcnv2	ENSMUSG00000047298	7.36715	1.92893	3.80772	0.0444327	0.9998	17.1717	10.6454	7.21599	1.03595	4.99682	3.137
TRA2B	Tra2b	ENSMUSG00000022858	5787.32	-0.36352	-1.28656	0.0444627	0.9998	4866.33	5398.99	4920.14	6876.51	5298.83	7363.14
ITFG2	Itfg2	ENSMUSG00000001518	1078.5	-0.395635	-1.31552	0.0445572	0.9998	815.517	1026.46	952.385	1427.27	1209.37	1040.02
CCDC93	Ccdc93	ENSMUSG00000026339	1466.53	0.265804	1.20231	0.0450939	0.9998	1571.89	1651.71	1579.99	1241.01	1316.15	1438.44
SFXN4	Sfxn4	ENSMUSG00000063698	157.14	0.476059	1.39094	0.0451387	0.9998	154.35	185.795	208.283	122.734	124.955	146.72
INSM2	Insm2	ENSMUSG00000045440	42.7747	1.17265	2.25425	0.045374	0.9998	69.726	30.6129	77.484	12.5896	38.5587	27.6771
CDCA8	Cdca8	ENSMUSG00000028873	414.936	0.383214	1.30424	0.0454656	0.9998	469.179	442.336	497.959	396.09	300.067	383.983
DRD2	Drd2	ENSMUSG00000032259	310.469	-0.575652	-1.49035	0.0456921	0.9998	290.463	250.976	206.414	495.002	287.101	332.857
MARVELD2	Marveld2	ENSMUSG00000021636	63.0808	0.736576	1.66622	0.0459496	0.9998	96.5168	78.3279	62.0679	33.8471	56.7879	50.937
SOX7	Sox7	ENSMUSG00000063060	167.42	0.640862	1.55926	0.0461246	0.9998	280.496	175.856	155.806	112.708	155.662	123.993
RGS6	Rgs6	ENSMUSG00000021219	1735.88	-0.351384	-1.27578	0.0468161	0.9998	1341.56	1746.76	1487.25	1809.15	1861.89	2168.69
FAM174A	Fam174a	ENSMUSG00000051185	277.959	0.432197	1.34929	0.0468301	0.9998	374.322	316.693	267.071	224.132	260.088	225.449
SUMO2	Sumo2	ENSMUSG00000020738	8601.79	-0.270393	-1.20614	0.0468806	0.9998	7387.43	7659.91	8346.98	8954.7	8979.92	10281.8
CLRN1	Clrn1	ENSMUSG00000043850	47.3899	1.05399	2.07627	0.0469516	0.9998	87.3173	44.1612	59.4845	33.9214	15.088	44.3672
REEP4	Reep4	ENSMUSG00000033589	124.518	0.495826	1.41013	0.0470544	0.9998	127.518	170.999	138.257	94.2669	108.609	107.458
ASCL1	Ascl1	ENSMUSG00000020052	475.046	0.604389	1.52033	0.0471458	0.9998	566.562	720.116	432.227	371.433	273.84	486.095
MAGED1	Maged1	ENSMUSG00000025151	28830.3	-0.253228	-1.19187	0.0472639	0.9998	24861.8	25230.3	28828.1	31481.1	32297	30283.4
TRMT10A	Trmt10a	ENSMUSG00000004127	283.845	0.628642	1.54611	0.0472786	0.9998	467.166	260.288	307.324	168.798	269.973	229.524
LRCH2	Lrch2	ENSMUSG00000031290	1923.73	-0.324082	-1.25187	0.0474662	0.9998	1691.67	1631.63	1802.43	2034.46	1915.63	2466.58
PLPPR3	Plppr3	ENSMUSG00000035835	12007.3	-0.369801	-1.29217	0.0475296	0.9998	8720.58	11798.5	10910.7	15167.8	12092.6	13353.9
NFRKB	Nfrkb	ENSMUSG00000042185	2851.97	-0.226932	-1.17034	0.0476991	0.9998	2492.61	2732.16	2659.31	3138.87	3015.51	3073.34
CMC1	Cmc1	ENSMUSG00000039163	243.2	0.365477	1.28831	0.0478128	0.9998	283.336	292.162	245.841	218.827	214.265	204.767
SYNDIG1L	Syndig1l	ENSMUSG00000071234	790.366	-0.342137	-1.26763	0.048185	0.9998	616.299	753.065	721.763	920.529	947.494	783.044
AOC3	Aoc3	ENSMUSG00000019326	58.4187	0.737449	1.66723	0.0483979	0.9998	85.9792	74.4324	58.7307	43.6335	55.9486	31.7876
TMEM50A	Tmem50a	ENSMUSG00000028822	1664.61	-0.257877	-1.19572	0.0484169	0.9998	1486.43	1563.38	1498.66	1664.76	1871.15	1903.29
CYS1	Cys1	ENSMUSG00000062563	67.8654	-0.991447	-1.98818	0.0484661	0.9998	32.848	72.8991	30.2731	110.74	54.177	106.256
STX1A	Stx1a	ENSMUSG00000007207	3862	-0.260649	-1.19802	0.0486553	0.9998	3320.86	3409.16	3812.42	4358.09	3956.08	4315.37
HLTF	Hltf	ENSMUSG00000002428	842.174	-0.340502	-1.2662	0.0486722	0.9998	676.78	819.923	732.852	995.483	824.158	1003.85
WASF1	Wasf1	ENSMUSG00000019831	5819.55	-0.319047	-1.24751	0.048795	0.9998	4911.33	5542.38	5081.86	6427.73	5623.14	7330.87
RMDN2	Rmdn2	ENSMUSG00000036368	162.708	0.656144	1.57586	0.0488567	0.9998	255.889	163.685	177.901	97.6055	170.543	110.624
FGD6	Fgd6	ENSMUSG00000020021	871.729	0.605861	1.52189	0.0494108	0.9998	1306.09	777.699	1073	558.111	948.478	566.987
CCNF	Ccnf	ENSMUSG00000072082	276.671	0.452478	1.36839	0.0494522	0.9998	379.043	323.598	256.413	257.814	219.108	224.047
TNR	Tnr	ENSMUSG00000015829	4981.38	-0.499855	-1.41407	0.0495147	0.9998	3951.31	4818.86	3610.34	7220.5	4158.69	6128.56
PRELID1	Prelid1	ENSMUSG00000021486	4203.79	-0.247339	-1.18702	0.0495457	0.9998	3622.99	3752.03	4158.14	4397.79	4591.64	4700.18
MAF	Maf	ENSMUSG00000055435	1585.52	0.503967	1.41811	0.0496484	0.9998	2245.4	1321.19	2012.69	1288.34	1520.33	1125.16
RTKN	Rtkn	ENSMUSG00000034930	245.038	0.720945	1.64826	0.0497362	0.9998	369.397	181.542	365.137	158.021	245.031	151.098
ETNPPL	Etnppl	ENSMUSG00000019232	3.53654	2.66732	6.35249	0.0498582	0.9998	8.50657	6.70101	3.28528	0	1.33898	1.38739
GNAI1	Gnai1	ENSMUSG00000057614	3737.06	-0.223933	-1.16791	0.0501168	0.9998	3452.16	3359.08	3531.96	3891.27	4249.01	3938.87
NEXN	Nexn	ENSMUSG00000039103	240.562	-1.25532	-2.38721	0.0502256	0.9998	123.38	180.812	121.827	529.62	61.5402	426.192
WSB1	Wsb1	ENSMUSG00000017677	6342.19	0.302697	1.23345	0.0507476	0.9998	7221.93	6178.51	7615.63	5342.99	6204.37	5489.72
MICALL1	Micall1	ENSMUSG00000033039	5072.58	-0.21545	-1.16107	0.0507751	0.9998	4504.48	4788.91	4789.86	5417.72	5291.22	5643.27
PRSS36	Prss36	ENSMUSG00000070371	157.017	0.55349	1.46763	0.050788	0.9998	218.797	153.193	188.919	108.387	160.084	112.724
GSDMD	Gsdmd	ENSMUSG00000022575	59.3632	0.691066	1.61448	0.0508162	0.9998	94.7047	68.594	56.733	46.1189	49.5429	40.486
SHROOM4	Shroom4	ENSMUSG00000068270	331.327	0.520904	1.43485	0.0508915	0.9998	460.368	429.486	281.646	245.317	317.304	253.844
TTF2	Ttf2	ENSMUSG00000033222	171.526	0.424109	1.34174	0.0509375	0.9998	201.496	174.168	214.107	151.149	156.736	131.501
GBP3	Gbp2b	ENSMUSG00000040264	9.38515	2.35398	5.11232	0.0510426	0.9998	18.9298	2.66169	25.5611	1.0504	7.06404	1.04381
VIT	Vit	ENSMUSG00000024076	357.487	-0.351781	-1.27614	0.0510689	0.9998	303.252	299.672	339.709	361.018	444.773	396.499
ZFP36L1	Zfp36l1	ENSMUSG00000021127	1935.45	0.684926	1.60762	0.0512516	0.9998	3149.23	1461.17	2549.21	1076.03	2004.49	1372.56
KIRREL2	Kirrel2	ENSMUSG00000036915	76.6499	2.09336	4.26741	0.0513161	0.9998	149.481	9.01035	214.25	14.9502	67.7699	4.43811
OASL	Oasl1	ENSMUSG00000041827	13.7907	1.25966	2.39439	0.0513233	0.9998	19.4606	21.5893	17.3478	6.91472	12.3984	5.03311
SMIM15	Smim15	ENSMUSG00000071180	709.735	0.392683	1.31283	0.0513403	0.9998	938.075	669.881	809.59	543.339	645.492	652.033
SCN3B	Scn3b	ENSMUSG00000049281	9936.74	-0.285835	-1.21912	0.0513867	0.9998	8851.13	8140.49	9875.74	10024.4	11303.4	11425.3
ATOH8	Atoh8	ENSMUSG00000037621	68.4109	0.660352	1.58047	0.0517575	0.9998	107.216	71.0709	73.1816	43.7871	58.4393	56.7705
LOXL3	Loxl3	ENSMUSG00000000693	217.789	0.447982	1.36413	0.0518784	0.9998	230.355	274.016	249.066	151.146	184.951	217.2
SLC34A2	Slc34a2	ENSMUSG00000029188	4.97156	2.45685	5.49017	0.051885	0.9998	11.5268	5.55995	8.24302	0	3.56594	0.933615
CHST10	Chst10	ENSMUSG00000026080	2658.11	-0.327848	-1.25514	0.0521532	0.9998	2007.84	2608.06	2455.96	2977.93	2726.79	3172.11
FAM83G	Fam83g	ENSMUSG00000042377	13.4392	-1.61469	-3.06246	0.0521729	0.9998	3.47576	11.1835	5.32602	35.2353	9.37026	16.0447
ITGA11	Itga11	ENSMUSG00000032243	154.586	0.668594	1.58952	0.0524347	0.9998	242.715	212.591	114.012	123.569	128.005	106.625
ADAMTS12	Adamts12	ENSMUSG00000047497	415.147	0.790549	1.72973	0.0526263	0.9998	778.097	365.657	434.853	221.108	457.087	234.079
PTER	Pter	ENSMUSG00000026730	483.77	0.808117	1.75092	0.0526353	0.9998	888.873	286.129	672.725	283.501	440.824	330.568
RGS1	Rgs1	ENSMUSG00000026358	3.15969	-3.34875	-10.1876	0.0527001	0.9998	0.511696	0.860472	0	13.5985	0.954158	3.03334
ID3	Id3	ENSMUSG00000007872	609.677	0.379688	1.30106	0.0527249	0.9998	557.564	740.21	770.417	531.093	559.384	499.395
TMSB10	Tmsb10	ENSMUSG00000079523	25108.6	-0.221914	-1.16628	0.0531	0.9998	23471.3	21708.9	24363.7	26298	27647.4	27162.3
COL13A1	Col13a1	ENSMUSG00000058806	104.053	0.829197	1.7767	0.0531282	0.9998	200.175	113.404	86.0432	57.9497	101.296	65.4509
NPHS1	Nphs1	ENSMUSG00000006649	50.5471	1.87803	3.67572	0.0532745	0.9998	81.5924	19.8887	136.312	4.25738	53.2109	8.02099
MYH3	Myh3	ENSMUSG00000020908	56.3353	1.07354	2.10458	0.0533023	0.9998	125.716	31.4056	72.1154	30.9666	34.4944	43.3139
TBX3	Tbx3	ENSMUSG00000018604	116.069	0.680148	1.6023	0.0533416	0.9998	190.93	114.556	123.473	62.833	103.049	101.57
RBM15B	Rbm15b	ENSMUSG00000074102	4981.53	-0.357993	-1.28164	0.0534394	0.9998	3962.37	4660.33	4476.31	5715.98	4617.4	6456.77
CACNB3	Cacnb3	ENSMUSG00000003352	6958.49	-0.542491	-1.45649	0.0535555	0.9998	4070.31	7349.72	5575.61	9671.5	6320.18	8763.62
GABPA	Gabpa	ENSMUSG00000008976	1550.1	0.438403	1.3551	0.0536987	0.9998	2276.02	1541.31	1534.91	1221.36	1234.8	1492.18
GSTP1	Gstp1	ENSMUSG00000060803	2387.11	-0.351776	-1.27613	0.0539162	0.9998	1714.28	2453.46	2124.22	2689.05	2697.62	2644.04
SPRY4	Spry4	ENSMUSG00000024427	365.7	0.394969	1.31491	0.0539894	0.9998	430.677	367.597	448.21	292.307	284.486	370.923
RGS9	Rgs9	ENSMUSG00000020599	1336.67	-0.357603	-1.2813	0.054057	0.9998	1198.78	1000.2	1317	1512.36	1664.41	1327.28
KIF11	Kif11	ENSMUSG00000012443	696.982	0.410529	1.32917	0.0541131	0.9998	856.8	726.496	803.016	698.657	468.518	628.403
HIF3A	Hif3a	ENSMUSG00000004328	980.778	0.882554	1.84364	0.0541914	0.9998	1795.58	1119.47	899.949	513.543	1183.1	373.026
KCNA4	Kcna4	ENSMUSG00000042604	339.24	0.549695	1.46378	0.0542092	0.9998	482.955	269.194	457.713	246.192	306.59	272.793
DUSP5	Dusp5	ENSMUSG00000034765	196.969	0.653447	1.57292	0.0543477	0.9998	218.596	156.861	347.451	160.909	151.58	146.418
PCSK5	Pcsk5	ENSMUSG00000024713	672.403	0.451727	1.36768	0.054431	0.9998	835.793	731.754	762.98	416.368	606.769	680.753
FBLN5	Fbln5	ENSMUSG00000021186	353.586	0.638415	1.55662	0.0544813	0.9998	570.451	427.299	294.014	230.775	365.56	233.416
SERPINB8	Serpinb8	ENSMUSG00000026315	27.3842	1.49488	2.8184	0.0545057	0.9998	69.2523	27.0314	24.8211	9.5596	28.2667	5.37393
DCN	Dcn	ENSMUSG00000019929	1213.05	0.767371	1.70216	0.0545853	0.9998	2317.06	1411.56	856.241	816.648	1222.59	654.175
ZNF639	Zfp639	ENSMUSG00000027667	1641.19	-0.28662	-1.21978	0.0546766	0.9998	1433.1	1588.28	1414.02	1980.17	1640.36	1791.22
ADAMTS14	Adamts14	ENSMUSG00000059901	97.8929	0.531676	1.44561	0.0548333	0.9998	140.519	110.492	96.2487	80.5915	83.516	75.9901
CDH8	Cdh8	ENSMUSG00000036510	3386.08	-0.256248	-1.19437	0.0549136	0.9998	3018.09	3296.07	2944.16	3469.94	3611.74	3976.49
SHCBP1	Shcbp1	ENSMUSG00000022322	139.533	0.423281	1.34097	0.0549177	0.9998	176.869	149.349	153.408	127.178	112.41	117.986
ZFAND2A	Zfand2a	ENSMUSG00000053581	1888.94	-0.227258	-1.17061	0.0549358	0.9998	1653.41	1805.62	1761.98	2090.21	1985.7	2036.72
OPN1SW	Opn1sw	ENSMUSG00000058831	5.22594	2.40705	5.30388	0.0549965	0.9998	1.3013	11.6157	13.8149	1.99155	1.28754	1.34466
CHD3	Chd3	ENSMUSG00000018474	27165.6	-0.628164	-1.5456	0.0552069	0.9998	16791.9	29612.9	17624.5	41613.1	21855.9	35495.2
PIGG	Pigg	ENSMUSG00000029263	305.065	0.39245	1.31262	0.0554711	0.9998	336.23	379.074	323.49	268.628	300.203	222.764
IRF1	Irf1	ENSMUSG00000018899	87.2791	0.512667	1.42669	0.0557956	0.9998	112.033	101.121	94.6191	82.1771	64.4229	69.3013
FGFBP3	Fgfbp3	ENSMUSG00000047632	923.65	-0.422024	-1.33981	0.0558497	0.9998	624.457	955.86	787.219	1138.78	928.648	1106.94
UOX	Uox	ENSMUSG00000028186	4.034	3.09169	8.52493	0.0559771	0.9998	13.5814	7.46652	0.761863	1.60392	0	0.79036
BET1	Bet1	ENSMUSG00000032757	264.157	0.397219	1.31697	0.0559884	0.9998	331.228	252.463	317.688	230.726	243.83	209.009
NECAB1	Necab1	ENSMUSG00000040536	2263.4	-0.543577	-1.45758	0.0560048	0.9998	1916.27	2018.23	1591.14	3103.19	1703.22	3248.37
CTNNA2	Ctnna2	ENSMUSG00000063063	10192.5	-0.281141	-1.21516	0.056116	0.9998	9113.12	8241.57	10253.4	10501.7	11468.9	11576.2
GDI1	Gdi1	ENSMUSG00000015291	23078.2	-0.245596	-1.18558	0.0561525	0.9998	19625.3	21624.9	22105.3	24684	23632.8	26796.9
STOM	Stom	ENSMUSG00000026880	661.796	0.69463	1.61847	0.0562951	0.9998	1059.09	539.877	855.646	387.58	736.964	391.624
DNHD1	Dnhd1	ENSMUSG00000030882	476.712	-0.458073	-1.37371	0.0563611	0.9998	352.588	494.357	357.452	652.067	463.914	539.893
PPFIBP2	Ppfibp2	ENSMUSG00000036528	138.101	0.735609	1.6651	0.0563807	0.9998	247.673	148.54	121.566	78.1989	137.148	95.4785
ZNF185	Zfp185	ENSMUSG00000031351	62.448	0.672676	1.59403	0.0564576	0.9998	82.2052	86.4788	61.4414	42.5019	62.0141	40.0469
SLC2A5	Slc2a5	ENSMUSG00000028976	68.7491	-0.833616	-1.78215	0.0565205	0.9998	61.8267	38.0759	46.9074	133.52	75.3926	56.7716
ITPR3	Itpr3	ENSMUSG00000042644	429.267	0.622303	1.53933	0.0565829	0.9998	610.477	532.399	418.527	255.693	492.277	266.229
MYT1L	Myt1l	ENSMUSG00000061911	13886.1	-0.312995	-1.24228	0.0566048	0.9998	11126.3	12949.6	13081	16952.5	13328.6	15878.9
PELI3	Peli3	ENSMUSG00000024901	516.867	-0.41558	-1.33383	0.0566362	0.9998	393.932	552.354	381.284	549.377	623.825	600.431
MCM6	Mcm6	ENSMUSG00000026355	1524.88	0.333736	1.26027	0.0566735	0.9998	1598.25	1506.64	1997.15	1363.9	1265.3	1418.02
UFM1	Ufm1	ENSMUSG00000027746	1763.54	-0.359068	-1.2826	0.0566932	0.9998	1433.9	1624.2	1576.79	2205.41	1596.84	2144.12
ANGPTL4	Angptl4	ENSMUSG00000002289	257.148	0.845455	1.79683	0.0568068	0.9998	448.693	395.723	146.822	171.639	238.932	141.083
TGIF1	Tgif1	ENSMUSG00000047407	134.069	0.778997	1.71594	0.0568143	0.9998	192.985	115.231	199.945	63.8539	146.999	85.3987
HFE	Hfe	ENSMUSG00000006611	121.478	0.548608	1.46267	0.056861	0.9998	175.104	151.676	105.879	100.846	102.434	92.9271
KRT28	Krt28	ENSMUSG00000055937	8.85415	1.74987	3.36329	0.0569814	0.9998	12.3724	8.7157	19.9262	4.02116	7.0399	1.04953
SOX6	Sox6	ENSMUSG00000051910	1399.97	-0.476379	-1.39125	0.0575374	0.9998	939.513	1276.94	1296.08	1937.04	1210.06	1740.2
KIAA0895L	4931428F04Rik	ENSMUSG00000014837	9098.99	-0.359182	-1.2827	0.0576246	0.9998	6571.4	9246.07	8098.41	11116.8	9174.01	10387.2
ARFGAP2	Arfgap2	ENSMUSG00000027255	1627.34	0.282209	1.21606	0.0576451	0.9998	1732.16	1984.22	1640.63	1548.76	1389.89	1468.38
DHCR24	Dhcr24	ENSMUSG00000034926	3634.58	-0.306417	-1.23663	0.0577251	0.9998	2846.73	3145.35	3758.33	4137.26	3996.43	3923.35
MPP1	Mpp1	ENSMUSG00000031402	407.143	0.40704	1.32596	0.0579086	0.9998	536.363	369.239	487.257	351.862	372.932	325.206
ZIC5	Zic5	ENSMUSG00000041703	1076.52	1.17159	2.25259	0.0581242	0.9998	1986.59	428.265	2058.34	241.53	962.757	781.635
BHMG1	Gm4969	ENSMUSG00000085601	477.76	-0.355316	-1.27927	0.0581953	0.9998	429.808	471.264	356.929	566.252	547.728	494.581
ENTPD3	Entpd3	ENSMUSG00000041608	237.76	-0.504917	-1.41904	0.058346	0.9998	173.402	192.534	223.839	360.678	235.14	240.969
RNF17	Rnf17	ENSMUSG00000000365	44.9755	0.733967	1.66321	0.0583479	0.9998	63.993	52.8803	51.5665	35.3731	23.7893	42.2511
SWT1	Swt1	ENSMUSG00000052748	399.449	0.385462	1.30628	0.0583529	0.9998	533.027	452.834	372.064	336.654	348.878	353.238
SERPINB1	Serpinb1b	ENSMUSG00000051029	63.9984	1.55956	2.94764	0.0584033	0.9998	210.806	30.926	45.0664	10.4995	51.1594	35.5332
SELENOP	Selenop	ENSMUSG00000064373	4839.64	0.627049	1.5444	0.0584662	0.9998	8218.71	4177.01	5229.82	3212.64	5187.17	3012.46
MOV10L1	Mov10l1	ENSMUSG00000015365	4.67269	2.38867	5.23675	0.0585496	0.9998	5.53753	4.53236	14.0241	0.326669	1.33449	2.28102
MTMR11	Mtmr11	ENSMUSG00000045934	298.324	0.568075	1.48254	0.0586102	0.9998	349.851	243.891	476.064	270.588	238.607	210.946
NUF2	Nuf2	ENSMUSG00000026683	308.049	0.337484	1.26355	0.0588945	0.9998	365.372	331.255	335.251	292.945	242.819	280.655
IFIT1B	Ifit1	ENSMUSG00000034459	32.1921	0.887394	1.84983	0.0589447	0.9998	49.1306	41.4402	34.8775	13.7475	29.8672	24.0896
ACOX2	Acox2	ENSMUSG00000021751	3.4098	2.95533	7.75607	0.05936	0.9998	6.69286	7.69835	4.18781	0	0	1.87979
HLA-F	Gm11127	ENSMUSG00000079492	55.1172	-0.644451	-1.56314	0.0593755	0.9998	33.031	52.4628	43.3367	70.8898	60.9949	69.9879
CHD7	Chd7	ENSMUSG00000041235	4189.51	0.82312	1.76923	0.0593798	0.9998	6110.38	2259.78	7690.07	2392.77	4090.09	2593.95
PARD3B	Pard3b	ENSMUSG00000052062	401.083	0.549599	1.46368	0.0594945	0.9998	516.186	390.471	523.273	218.456	405.708	352.406
SLITRK2	Slitrk2	ENSMUSG00000036790	731.914	0.39763	1.31734	0.0597317	0.9998	870.875	769.385	856.517	505.388	764.854	624.467
KIAA1324	5330417C22Rik	ENSMUSG00000040412	753.952	-0.344615	-1.26981	0.0597385	0.9998	612.282	656.055	724.35	970.516	825.577	734.932
GUK1	Guk1	ENSMUSG00000020444	1430.96	-0.244225	-1.18446	0.0597393	0.9998	1228.37	1377.58	1324.02	1620.62	1488.31	1546.88
CHN1	Chn1	ENSMUSG00000056486	4004.14	-0.402899	-1.32216	0.0598146	0.9998	2962.08	3764.08	3619.61	5073.26	3541.44	5064.39
HMGCR	Hmgcr	ENSMUSG00000021670	7386.28	-0.444471	-1.36081	0.059905	0.9998	4797.54	6399.92	7575.05	8962.37	6980.19	9602.6
RAB11FIP1	Rab11fip1	ENSMUSG00000031488	86.489	0.643634	1.56226	0.0599269	0.9998	128.142	110	78.1561	51.9163	81.415	69.3047
GADD45B	Gadd45b	ENSMUSG00000015312	46.4575	0.635048	1.55299	0.0599883	0.9998	56.0042	60.8374	52.7002	41.1966	35.9815	32.0253
CALCRL	Calcrl	ENSMUSG00000059588	294.501	0.82359	1.7698	0.060133	0.9998	577.511	221.085	330.472	130.153	290.036	217.745
FRAT1	Frat1	ENSMUSG00000067199	118.023	-0.689258	-1.61245	0.0603758	0.9998	67.312	128.875	73.4201	171.175	112.565	154.789
ATP2C1	Atp2c1	ENSMUSG00000032570	4480.11	-0.357463	-1.28117	0.0604114	0.9998	3860.1	3598.43	4324.84	4836.07	4265.68	5995.54
LSM7	Lsm7	ENSMUSG00000035215	159.147	-0.617236	-1.53393	0.0605226	0.9998	106.473	123.36	146.933	191.499	130.525	256.092
COL4A5	Col4a5	ENSMUSG00000031274	803.592	0.51564	1.42963	0.06056	0.9998	1198.38	800.813	838.279	549.701	859.678	574.703
ENPP2	Enpp2	ENSMUSG00000022425	2073.83	0.778553	1.71541	0.0606775	0.9998	4292.26	2000.65	1567.85	1080.46	2045.16	1456.62
CACNG4	Cacng4	ENSMUSG00000020723	9940.21	-0.292283	-1.22458	0.0606804	0.9998	9115.01	7661.4	10034.3	10741.3	11164.2	10925
KCNJ5	Kcnj5	ENSMUSG00000032034	61.4839	-0.684774	-1.60745	0.0606826	0.9998	46.9272	55.3013	39.0947	54.4721	79.6358	93.4721
GPR182	Gpr182	ENSMUSG00000058396	120.851	0.879126	1.83926	0.0607674	0.9998	253.613	124.408	91.7915	63.7769	117.569	73.9489
EYA4	Eya4	ENSMUSG00000010461	97.1165	0.593645	1.50905	0.06079	0.9998	136.604	96.7906	117.235	58.223	78.2465	95.5993
PIP4K2B	Pip4k2b	ENSMUSG00000018547	9659.41	-0.253763	-1.19231	0.0609698	0.9998	8198.82	9409.16	8827.82	11167.1	9669.97	10683.6
POLH	Polh	ENSMUSG00000023953	282.983	0.362756	1.28588	0.0609747	0.9998	314.995	361.52	278.224	248.394	238.196	256.573
IL31RA	Il31ra	ENSMUSG00000050377	7.11964	1.64879	3.1357	0.0610139	0.9998	8.98235	14.1497	9.22833	5.24765	3.01387	2.09592
MTCH1	Mtch1	ENSMUSG00000024012	9697.49	-0.23782	-1.17921	0.0614887	0.9998	8293.57	8775.3	9631.38	10015.6	10695.5	10773.6
MAPRE2	Mapre2	ENSMUSG00000024277	14234.8	-0.215008	-1.16071	0.0616718	0.9998	13337.4	13220.2	12970	15541.8	14257.5	16081.7
CPLX3	Cplx3	ENSMUSG00000039714	20.6796	-0.979787	-1.97217	0.0620429	0.9998	18.9688	11.5529	11.2854	22.1117	31.8958	28.2632
SUCO	Suco	ENSMUSG00000040297	2235.14	-0.24493	-1.18503	0.0621499	0.9998	1974.81	1978.59	2184.3	2385.12	2300.6	2587.4
BRIP1	Brip1	ENSMUSG00000034329	210.437	0.467438	1.38265	0.0623384	0.9998	287.403	254.466	190.523	193.327	155.243	181.661
FAN1	Fan1	ENSMUSG00000033458	269.576	0.377689	1.29926	0.0626967	0.9998	326.82	313.259	273.88	220.804	269.518	213.175
NKX6-3	Nkx6-3	ENSMUSG00000063672	26.4603	2.35023	5.09905	0.0627177	0.9998	74.2352	1.7446	56.817	2.00919	21.8362	2.11962
DNAJC4	Dnajc4	ENSMUSG00000024963	355.81	0.394268	1.31428	0.0628156	0.9998	395.129	341.416	476.213	281.492	338.17	302.438
TACC3	Tacc3	ENSMUSG00000037313	726.28	0.263312	1.20023	0.0629446	0.9998	766.927	796.185	813.933	701.815	610.797	668.023
WFIKKN1	Wfikkn1	ENSMUSG00000071192	52.0676	-0.853417	-1.80678	0.0629454	0.9998	22.0441	33.8375	55.5162	78.9485	50.5174	71.5418
CYP26B1	Cyp26b1	ENSMUSG00000063415	2567.04	1.16948	2.2493	0.0631144	0.9998	4034.35	853.367	5774.58	1214.39	2689.51	836.034
FGFRL1	Fgfrl1	ENSMUSG00000008090	301.718	0.349788	1.27437	0.0631224	0.9998	381.813	319.689	313.113	254.536	287.191	253.963
RNF112	Rnf112	ENSMUSG00000010086	2686.09	-0.380026	-1.30137	0.0631345	0.9998	1886.99	2726.15	2389.43	3415.64	2689.48	3008.84
SHISA8	Shisa8	ENSMUSG00000096883	133.944	0.814684	1.75891	0.0631434	0.9998	220.899	98.2777	193.552	71.0443	143.399	76.494
PTPN14	Ptpn14	ENSMUSG00000026604	522.992	0.741403	1.6718	0.0632127	0.9998	956.127	461.408	546.41	295.978	588.821	289.207
SPTSSB	Sptssb	ENSMUSG00000043461	21.8991	1.34957	2.54836	0.0632487	0.9998	37.7431	11.2272	45.7337	7.66753	18.878	10.1453
VWA5A	Vwa5a	ENSMUSG00000023186	281.552	0.754966	1.68759	0.0633439	0.9998	494.156	263.501	303.026	135.474	320.017	173.139
EIF4G2	Eif4g2	ENSMUSG00000005610	55617.1	-0.265809	-1.20231	0.0635506	0.9998	51195.7	46464.4	53864.2	60657.4	55338.4	66182.3
CSRNP3	Csrnp3	ENSMUSG00000044647	6983.45	-0.307267	-1.23736	0.063597	0.9998	5544.37	6986.8	6196.03	8438.86	6900.21	7834.43
LY6H	Ly6h	ENSMUSG00000022577	8069.6	-0.242504	-1.18304	0.063754	0.9998	7032.84	7991.04	7153.72	8248.34	9286.08	8705.61
EIF3H	Eif3h	ENSMUSG00000022312	7114.74	-0.248196	-1.18772	0.0639961	0.9998	6228.96	6702.95	6580.59	8107.82	6943.32	8124.77
CCDC8	Ccdc8	ENSMUSG00000041117	385.202	0.515428	1.42942	0.0642458	0.9998	547.261	403.693	409.17	281.538	419.278	250.274
NME1	Nme1	ENSMUSG00000037601	3372.18	-0.338894	-1.26479	0.064348	0.9998	2456.99	3498.55	2977.79	3975.28	3649.56	3674.91
OTX1	Otx1	ENSMUSG00000005917	358.114	-0.997786	-1.99693	0.0644024	0.9998	111.892	471.151	133.273	377.178	448.796	606.391
DACH1	Dach1	ENSMUSG00000055639	1591.4	0.797057	1.73755	0.0644298	0.9998	2775.39	868.101	2417.26	1158.02	1492.89	836.7
WEE1	Wee1	ENSMUSG00000031016	194.106	0.360781	1.28412	0.0644517	0.9998	231.8	208.258	214.924	169.362	183.607	156.686
USP22	Usp22	ENSMUSG00000042506	22479	-0.343931	-1.26921	0.0645042	0.9998	17485.8	21969.3	19980.7	26653.3	20866.5	27918.6
PCDHA10	Pcdha9	ENSMUSG00000103770	923.008	-0.387126	-1.30779	0.0647662	0.9998	704.101	866.159	829.197	1254.51	861.618	1022.46
DOK6	Dok6	ENSMUSG00000073514	501.903	-0.352416	-1.2767	0.0648543	0.9998	406.518	459.316	456.759	608.948	468.099	611.778
CDYL	Cdyl	ENSMUSG00000059288	267.392	0.357972	1.28162	0.0648618	0.9998	326.808	261.657	313.067	221.137	250.211	231.472
KIF18B	Kif18b	ENSMUSG00000051378	281.85	0.319337	1.24776	0.0649718	0.9998	336.258	301.567	301.338	266.064	243.946	241.926
VAMP8	Vamp8	ENSMUSG00000050732	136.114	0.76245	1.69637	0.0650513	0.9998	269.318	138.789	105.951	95.4034	121.336	85.8902
ZC3HAV1	Zc3hav1	ENSMUSG00000029826	166.46	0.601066	1.51684	0.0651002	0.9998	273.053	175.673	153.275	117.996	163.955	114.808
PIBF1	Pibf1	ENSMUSG00000022064	334.984	0.363631	1.28666	0.0651183	0.9998	418.532	377.997	334.334	256.806	301.612	320.622
ZNF628	Zfp628	ENSMUSG00000074406	1047.33	-0.350263	-1.27479	0.0652269	0.9998	818.276	959.903	984.057	1303.77	974.294	1243.71
SLC27A5	Slc27a5	ENSMUSG00000030382	27.0981	-1.25319	-2.38367	0.0652996	0.9998	24.3365	18.412	6.25798	45.8515	48.1874	19.5432
POU2F3	Pou2f3	ENSMUSG00000032015	5.85606	1.8325	3.56154	0.0653003	0.9998	9.62323	6.89175	10.766	3.90639	0.945377	3.00357
COBLL1	Cobll1	ENSMUSG00000034903	529.104	0.614221	1.53073	0.0653957	0.9998	949.413	420.444	551.433	366.306	471.525	415.501
IL17RA	Il17ra	ENSMUSG00000002897	313.784	0.349698	1.27429	0.0654405	0.9998	387.04	338.926	329.145	306.768	273.999	246.825
TM4SF5	Tm4sf5	ENSMUSG00000018919	40.0674	-0.898457	-1.86407	0.0655929	0.9998	25.749	21.9781	36.1227	28.7056	60.8744	66.9748
PDZD4	Pdzd4	ENSMUSG00000002006	8494.24	-0.419078	-1.33707	0.065707	0.9998	5720.38	9078	7008.44	10970.7	8443.23	9744.71
EHD4	Ehd4	ENSMUSG00000027293	328.564	0.5636	1.47795	0.0657212	0.9998	460.65	396.243	319.035	195.397	363.888	236.169
MYL12A	Myl12a	ENSMUSG00000024048	1080.46	0.486762	1.4013	0.0657237	0.9998	1731.61	945.905	1106.05	865.753	900.757	932.671
CCDC9	Ccdc9	ENSMUSG00000041375	1313.85	0.304303	1.23482	0.065749	0.9998	1526.55	1562.68	1266.25	1245.79	1065.87	1215.94
SPOP	Spop	ENSMUSG00000057522	4549.48	-0.218849	-1.1638	0.0659939	0.9998	3987.94	4496.94	4130.32	5021.14	4857.45	4803.07
HSPA2	Hspa2	ENSMUSG00000059970	121.282	0.697193	1.62135	0.0660503	0.9998	184.93	94.2768	171.037	68.2529	90.614	118.582
RREB1	Rreb1	ENSMUSG00000039087	936.498	0.937425	1.91511	0.0664087	0.9998	1587.84	522.894	1581.06	339.673	1037.98	549.537
XPO6	Xpo6	ENSMUSG00000000131	5028.13	-0.238734	-1.17996	0.0664098	0.9998	4738.83	4266.31	4834.29	5103.8	5507.76	5717.78
KCNJ3	Kcnj3	ENSMUSG00000026824	923.136	0.37534	1.29715	0.0669128	0.9998	1174.81	834.956	1118.46	718.371	880.23	811.989
GRM2	Grm2	ENSMUSG00000023192	798.74	-0.574199	-1.48885	0.0670628	0.9998	457.505	889.505	577.723	985.279	728.215	1154.21
CHAD	Chad	ENSMUSG00000039084	15.0201	1.36461	2.57506	0.067327	0.9998	35.0497	14.1959	15.7416	5.04755	13.8079	6.27822
NSG2	Nsg2	ENSMUSG00000020297	32603.9	-0.38729	-1.30793	0.0673358	0.9998	24196.3	34823	25741.3	39802.3	31435.6	39624.7
GJC2	Gjc2	ENSMUSG00000043448	19.2376	1.15947	2.23376	0.0674076	0.9998	34.9186	18.2905	26.8002	16.7711	13.1847	5.4604
GCGR	Gcgr	ENSMUSG00000025127	10.9958	1.92946	3.80914	0.0674637	0.9998	11.7972	6.26978	34.0908	2.09416	9.90587	1.81692
TRPM5	Trpm5	ENSMUSG00000009246	53.956	0.746525	1.67775	0.0674706	0.9998	73.1784	87.6796	41.3977	41.6233	44.6584	35.1983
DDX55	Ddx55	ENSMUSG00000029389	1543.12	-0.319596	-1.24798	0.0675647	0.9998	1157.82	1510.3	1450.45	1835.55	1573.03	1731.56
GRHL1	Grhl1	ENSMUSG00000020656	113.62	0.673911	1.59539	0.0676226	0.9998	152.149	114.013	152.984	52.4818	92.7397	117.354
LSS	Lss	ENSMUSG00000033105	3374.69	-0.393029	-1.31315	0.0676412	0.9998	2372.73	2869.3	3511.97	4348.27	3290.4	3855.44
SQLE	Sqle	ENSMUSG00000022351	3966.45	-0.359659	-1.28312	0.0676813	0.9998	2916.26	3368.8	4138.73	4786.94	3908.8	4679.15
MEOX1	Meox1	ENSMUSG00000001493	15.131	-1.09931	-2.14252	0.0677898	0.9998	9.92268	11.7288	7.15811	17.9704	16.77	27.2359
TNFAIP8L1	Tnfaip8l1	ENSMUSG00000044469	212.778	-0.419515	-1.33748	0.0678665	0.9998	160.73	189.058	196.337	288.638	210.176	231.729
RXRA	Rxra	ENSMUSG00000015846	842.928	0.554241	1.4684	0.067873	0.9998	1201.96	636.747	1170.47	596.938	618.535	832.921
DPYSL2	Dpysl2	ENSMUSG00000022048	5962.37	-0.251924	-1.19079	0.0679371	0.9998	5142.75	5106.43	6080.6	6269.19	6553.3	6621.97
PWWP2B	Pwwp2b	ENSMUSG00000060260	134.986	-0.595015	-1.51049	0.0680717	0.9998	85.3827	117.564	119.453	198.49	110.882	178.148
GBP7	Gbp7	ENSMUSG00000040253	137.139	0.750827	1.68276	0.0680949	0.9998	250.504	149.353	116.412	75.3622	143.115	88.0885
TNNI2	Tnni2	ENSMUSG00000031097	8.49309	1.63822	3.11282	0.0682349	0.9998	17.156	8.03835	13.4758	1.05688	5.79178	5.43967
CSNK1E	Csnk1e	ENSMUSG00000022433	10244.4	-0.384822	-1.3057	0.0683135	0.9998	7693.67	9975.58	8988.49	12252.9	9141.46	13414.1
TINAGL1	Tinagl1	ENSMUSG00000028776	131.315	0.793898	1.73375	0.0684672	0.9998	264.251	142.601	92.8849	80.1584	118.243	89.7534
APLP1	Aplp1	ENSMUSG00000006651	19495.9	-0.311765	-1.24123	0.0685054	0.9998	14819.2	20256.7	17115.8	22911.5	20792.7	21079.2
ACE2	Ace2	ENSMUSG00000015405	24.711	1.53191	2.89169	0.0685659	0.9998	70.799	16.9775	22.4456	3.17583	18.115	16.7531
CDC20B	Cdc20b	ENSMUSG00000078926	31.7613	-1.70085	-3.25093	0.0685673	0.9998	11.213	19.1897	12.9105	5.31349	30.4733	111.467
TUBB3	Tubb3	ENSMUSG00000062380	66020.4	-0.435677	-1.35255	0.0686791	0.9998	43212.4	72228.2	52939.2	84843.1	65910.8	76988.9
TANC2	Tanc2	ENSMUSG00000053580	11107.3	-0.315671	-1.24459	0.0686814	0.9998	9459.45	8742.54	11489	12567.2	11103.2	13282.4
TPCN2	Tpcn2	ENSMUSG00000048677	126.083	0.438749	1.35543	0.0688838	0.9998	161.016	144.981	129.382	104.467	120.268	96.3848
KHDRBS3	Khdrbs3	ENSMUSG00000022332	3619.72	-0.670561	-1.59169	0.0690138	0.9998	2202.08	3787.81	2389.76	5516.05	2419.75	5402.89
ANKRD34C	Ankrd34c	ENSMUSG00000047606	28.9577	0.909594	1.87852	0.069118	0.9998	36.8869	26.1959	50.4715	15.9465	26.7201	17.5255
HSPH1	Hsph1	ENSMUSG00000029657	3510.77	-0.399551	-1.3191	0.0693339	0.9998	2497.65	3301.78	3283.47	4417.86	3137.96	4425.9
DCAF6	Dcaf6	ENSMUSG00000026571	2066.34	-0.227402	-1.17072	0.069357	0.9998	1817.55	1912.93	1980.95	2304.19	2089.53	2292.86
ZCCHC7	Zcchc7	ENSMUSG00000035649	1815.95	0.31495	1.24397	0.069677	0.9998	2090.43	1682.78	2267.27	1531.89	1633	1690.36
IQUB	Iqub	ENSMUSG00000046192	62.6409	0.768322	1.70329	0.0696885	0.9998	103.795	62.9274	70.272	28.3025	60.429	50.1197
AGTR2	Agtr2	ENSMUSG00000068122	77.5771	1.03761	2.05282	0.0697006	0.9998	151.937	54.3616	106.913	36.5454	87.5537	28.1514
KARS	Kars	ENSMUSG00000031948	3223.48	-0.226362	-1.16988	0.0698858	0.9998	2818.91	3082.07	3012.17	3644.19	3249.93	3533.64
PTPRO	Ptpro	ENSMUSG00000030223	4947.93	-0.431737	-1.34886	0.0702573	0.9998	3397.46	5267.26	3973.99	6754.21	4757.34	5537.33
GRK5	Grk5	ENSMUSG00000003228	437.045	-0.351956	-1.27629	0.0703155	0.9998	327.3	398.175	426.367	518.417	434.694	517.317
ADCY5	Adcy5	ENSMUSG00000022840	4256.78	-0.27869	-1.21309	0.0703324	0.9998	3493.92	3682.28	4365.02	4930.67	4382.48	4686.35
GMNC	Gmnc	ENSMUSG00000068428	35.4786	1.43006	2.69458	0.0705648	0.9998	102.987	34.0117	18.2888	8.6327	15.6861	33.2656
CTBP2	Ctbp2	ENSMUSG00000030970	1306.82	0.22915	1.17214	0.0709027	0.9998	1370.39	1486.67	1373.79	1229.13	1145.53	1235.43
MLH1	Mlh1	ENSMUSG00000032498	569.229	0.31639	1.24521	0.0711095	0.9998	630.748	649.84	613.217	585.838	486.774	448.959
MYH7B	Myh7b	ENSMUSG00000074652	133.938	0.671716	1.59297	0.0712362	0.9998	227.394	98.7073	168.081	92.412	120.675	96.3564
HMGCS2	Hmgcs2	ENSMUSG00000027875	578.556	0.650246	1.56944	0.0712447	0.9998	1024.67	631.76	463.939	406.949	599.918	344.103
NCOA6	Ncoa6	ENSMUSG00000038369	6986.85	-0.301699	-1.23259	0.0712659	0.9998	5791.72	6227.14	6757.83	8149.1	6546.4	8448.89
CITED2	Cited2	ENSMUSG00000039910	2032.69	0.266194	1.20263	0.0713563	0.9998	2379.37	2010.46	2269.69	1698.81	1965.82	1871.99
CNNM4	Cnnm4	ENSMUSG00000037408	420.337	-0.345105	-1.27024	0.0714544	0.9998	327.185	359.646	424.225	519.632	437.29	454.046
CEMIP	Cemip	ENSMUSG00000052353	534.756	0.61348	1.52995	0.071511	0.9998	652.23	405.805	883.008	383.231	541.185	343.074
HS3ST4	Hs3st4	ENSMUSG00000078591	2321.87	-0.317028	-1.24576	0.0715882	0.9998	2003.7	1974.66	2225.16	2197.78	2986.5	2543.43
ADAMTS6	Adamts6	ENSMUSG00000046169	219.796	0.395305	1.31522	0.0715924	0.9998	270.536	224.519	254.414	178.198	222.685	168.425
ZRANB3	Zranb3	ENSMUSG00000036086	324.441	0.338441	1.26439	0.0719198	0.9998	360.718	406.33	320.105	272.476	307.476	279.538
WNT5A	Wnt5a	ENSMUSG00000021994	897.05	0.550603	1.4647	0.0719976	0.9998	1509.56	787.572	902.332	651.306	890.383	641.142
PTF1A	Ptf1a	ENSMUSG00000026735	8.36558	3.58775	12.0232	0.0721501	0.9998	13.4947	0	32.9045	0	3.79425	0
HHIPL2	Hhipl2	ENSMUSG00000053461	22.9933	1.24845	2.37587	0.0722262	0.9998	19.1767	52.4631	24.5666	24.3048	8.30278	9.14596
UBE2T	Ube2t	ENSMUSG00000026429	68.8795	0.564378	1.47875	0.0722644	0.9998	88.1933	77.2662	80.96	66.474	42.9099	57.4739
FARP2	Farp2	ENSMUSG00000034066	238.719	0.492323	1.40671	0.0722754	0.9998	321.534	228.169	287.858	155.18	249.117	190.457
CCL27	Ccl27a	ENSMUSG00000073888	2034.43	-0.41047	-1.32912	0.0724099	0.9998	1397.55	1810.53	2032.74	2810.48	2000.41	2154.9
SYT5	Syt5	ENSMUSG00000004961	3405.57	-0.549284	-1.46336	0.0724216	0.9998	2375.2	3684.54	2234.72	4658.38	2734.74	4745.82
TNKS1BP1	Tnks1bp1	ENSMUSG00000033955	2011.83	-0.389595	-1.31003	0.0725846	0.9998	1393.98	2215.69	1616.67	2311.99	2318.27	2214.41
NEDD1	Nedd1	ENSMUSG00000019988	235.654	0.335233	1.26158	0.0725961	0.9998	269.119	239.352	280.519	212.518	217.408	195.006
MVB12B	Mvb12b	ENSMUSG00000038740	10347.4	-0.341327	-1.26692	0.0726744	0.9998	8185.73	10454.2	8746.42	13165.4	9729.96	11802.6
GNAT1	Gnat1	ENSMUSG00000034837	30.69	0.792857	1.7325	0.072714	0.9998	30.9174	40.6375	45.9353	17.5591	27.3745	21.7161
TBC1D2B	Tbc1d2b	ENSMUSG00000037410	1045.27	-0.260549	-1.19793	0.0727296	0.9998	928.512	989.461	935.264	1240.01	1143.88	1034.5
COL11A2	Col11a2	ENSMUSG00000024330	1010.17	0.387086	1.30775	0.0727714	0.9998	1014.13	1064.17	1356.75	875.337	1021.27	729.386
COL5A2	Col5a2	ENSMUSG00000026042	1303.22	0.449344	1.36542	0.073002	0.9998	1833.39	1459.2	1221.26	1063.99	1361.45	880.038
MCM3	Mcm3	ENSMUSG00000041859	611.648	0.399507	1.31906	0.0732031	0.9998	728.307	604.961	754.086	649.945	439.455	493.133
ADRM1	Adrm1	ENSMUSG00000039041	2737.69	-0.215755	-1.16131	0.0732043	0.9998	2383.12	2560.51	2656.49	3050.53	2868.06	2907.43
RRM2B	Rrm2b	ENSMUSG00000022292	450.08	0.318355	1.24691	0.0732214	0.9998	522.921	473.567	501.723	459.992	375.438	366.842
SCRN1	Scrn1	ENSMUSG00000019124	8220.58	-0.273856	-1.20903	0.0732397	0.9998	7442.11	7360.63	7525.17	9473.95	7688.49	9833.11
ADGRL4	Adgrl4	ENSMUSG00000039167	658.866	0.535226	1.44917	0.0732445	0.9998	1110.9	677.184	552.061	477.612	572.511	562.929
LCLAT1	Lclat1	ENSMUSG00000054469	954.458	0.419494	1.33746	0.0732614	0.9998	1248.81	850.413	1177.8	749.341	978.325	722.056
SCAPER	Scaper	ENSMUSG00000034007	2981.02	-0.252435	-1.19122	0.07343	0.9998	2773.67	2479.85	2909.62	2995.76	3350.19	3377.05
TMEM150C	Tmem150c	ENSMUSG00000050640	2625.92	-0.320638	-1.24888	0.0735636	0.9998	2136.03	2644.72	2225.46	2972.81	2515.25	3261.27
RNF31	Rnf31	ENSMUSG00000047098	1095.2	0.311535	1.24103	0.0735685	0.9998	1343.83	1283.37	1012.23	968.053	1018.93	944.808
ATXN1	Atxn1	ENSMUSG00000046876	2021.95	-0.753103	-1.68541	0.0736325	0.9998	1130.9	2099.4	1287.03	3791	1243.44	2579.92
ITPK1	Itpk1	ENSMUSG00000057963	2427.7	-0.524842	-1.43878	0.073746	0.9998	1505.54	2523.87	1942.99	3382.8	1981.86	3229.11
IGF1	Igf1	ENSMUSG00000020053	711.272	0.568492	1.48297	0.0739312	0.9998	1085.61	652.165	811.461	561.407	764.059	392.925
TTC7A	Ttc7	ENSMUSG00000036918	160.916	0.505654	1.41977	0.0740975	0.9998	203.883	218.697	143.803	133.475	155.954	109.686
RDH5	Rdh5	ENSMUSG00000025350	71.3429	0.881899	1.8428	0.0741029	0.9998	121.016	61.0129	95.4647	32.3505	81.9461	36.2666
TLR8	Tlr8	ENSMUSG00000040522	7.38572	2.02535	4.0709	0.0742008	0.9998	26.0122	5.33595	4.42639	1.06258	3.82279	3.65437
GPR37L1	Gpr37l1	ENSMUSG00000026424	116.995	0.982609	1.97604	0.0742353	0.9998	197.627	58.171	210.526	51.7499	117.333	66.5645
ELAVL3	Elavl3	ENSMUSG00000003410	23162.6	-0.296774	-1.22839	0.0743879	0.9998	18148.8	22175.3	22041.4	27466.7	22416	26727.1
MAP3K8	Map3k8	ENSMUSG00000024235	41.8208	0.667043	1.58781	0.0744458	0.9998	56.0178	51.6327	46.0024	24.7601	36.7881	35.7234
LRRC4C	Lrrc4c	ENSMUSG00000050587	2302.89	-0.249006	-1.18839	0.0745004	0.9998	2201.68	2097.7	2014.03	2516.1	2271.33	2716.49
COQ8A	Coq8a	ENSMUSG00000026489	135.444	0.506903	1.421	0.0745833	0.9998	160.637	190.083	125.32	95.4875	107.477	133.662
FAM57B	Fam57b	ENSMUSG00000058966	5277.51	-0.371711	-1.29389	0.0747914	0.9998	3768.09	5427.41	4608.15	6878.23	5211.47	5771.7
RPS6KC1	Rps6kc1	ENSMUSG00000089872	1512.8	-0.297937	-1.22939	0.0748113	0.9998	1363.54	1412.24	1294.77	1940.56	1571.11	1494.56
RAD51C	Rad51c	ENSMUSG00000007646	101.854	0.512898	1.42691	0.0748755	0.9998	109.104	99.7218	150.979	85.7045	76.4613	89.1558
UNC79	Unc79	ENSMUSG00000021198	3083.71	-0.282086	-1.21595	0.0750886	0.9998	2598.29	3150.41	2600.96	3699.38	3220.98	3232.27
HCAR1	Hcar1	ENSMUSG00000049241	23.6098	1.24038	2.3626	0.0751288	0.9998	43.6887	44.4679	11.3381	16.7821	17.005	8.37712
EEF1B2	Eef1b2	ENSMUSG00000025967	7008.55	-0.382557	-1.30365	0.0752625	0.9998	5217	7359.71	5676.7	8881.67	6530.34	8385.88
YRDC	Yrdc	ENSMUSG00000028889	905.664	-0.344418	-1.26964	0.0752729	0.9998	698.7	947.335	747.551	1095.32	909.354	1035.72
RASGEF1A	Rasgef1a	ENSMUSG00000030134	869.788	-0.401919	-1.32126	0.075275	0.9998	612.142	935.026	700.661	1121.65	902.255	947.001
GALM	Galm	ENSMUSG00000035473	43.4872	0.751441	1.68347	0.0752804	0.9998	72.6688	47.7648	42.9102	25.896	30.2516	41.4319
RUNX2	Runx2	ENSMUSG00000039153	121.852	-0.879853	-1.84019	0.0752966	0.9998	75.6942	116.682	64.5176	262.746	79.2971	132.176
OLFM2	Olfm2	ENSMUSG00000032172	4686.6	-0.239926	-1.18093	0.0753782	0.9998	4283.7	4103.11	4506.88	4587.5	5337.98	5300.44
RFWD3	Rfwd3	ENSMUSG00000033596	1001.7	0.302103	1.23294	0.0756195	0.9998	1025.59	1141.8	1151.19	994.836	927.008	769.787
TKT	Tkt	ENSMUSG00000021957	8211.02	-0.247939	-1.18751	0.0757017	0.9998	6979	7716.96	7825.33	9399.49	8026.4	9318.95
S1PR5	S1pr5	ENSMUSG00000045087	71.5447	0.577886	1.49266	0.0764332	0.9998	95.283	68.2619	93.7227	46.8445	68.1583	56.9975
TUBB	Tubb5	ENSMUSG00000001525	95898.7	-0.377651	-1.29923	0.076512	0.9998	68311.7	102768	79174.5	119132	93957.6	112049
LYPLA1	Lypla1	ENSMUSG00000025903	677.518	0.41309	1.33153	0.0768075	0.9998	886.651	575.414	860.105	528.329	641.491	573.115
P2RX2	P2rx2	ENSMUSG00000029503	342.586	-0.353506	-1.27766	0.0769041	0.9998	276.642	319.567	306.034	410.243	321.003	422.026
ACADS	Acads	ENSMUSG00000029545	230.07	0.385189	1.30603	0.0769622	0.9998	233.915	266.225	281.636	235.015	184.113	179.512
MLPH	Mlph	ENSMUSG00000026303	55.2302	0.635775	1.55377	0.0770196	0.9998	81.2977	65.7814	54.4378	45.3494	50.8182	33.6968
SOX12	Sox12	ENSMUSG00000051817	7431.93	-0.319848	-1.2482	0.0770796	0.9998	5784.98	7224.98	6823.92	8532.03	7003.22	9222.45
YAP1	Yap1	ENSMUSG00000053110	680.483	0.402283	1.3216	0.077085	0.9998	908.167	699.657	716.408	504.723	722.451	531.496
B3GAT3	B3gat3	ENSMUSG00000071649	2067.46	-0.243252	-1.18366	0.0770882	0.9998	1836.82	1770.72	2073.81	2342.29	2245.19	2135.95
SKAP2	Skap2	ENSMUSG00000059182	235.256	0.917875	1.88933	0.0771409	0.9998	495.436	119.163	308.583	139.502	233.216	115.633
ITGA4	Itga4	ENSMUSG00000027009	800.612	0.484508	1.39911	0.0771626	0.9998	1211.15	649.649	940.818	579.187	750.122	672.743
ZNF511	Zfp511	ENSMUSG00000025470	647.704	-0.285646	-1.21896	0.0771764	0.9998	555.356	650.687	544.748	749.864	664.031	721.54
MGME1	Mgme1	ENSMUSG00000027424	157.598	0.359583	1.28305	0.0773114	0.9998	164.316	189.34	177.611	138.891	133.912	141.519
NPAS4	Npas4	ENSMUSG00000045903	345.914	-0.528645	-1.44257	0.0773699	0.9998	262.904	317.311	269.267	549.331	274.424	402.245
IGSF11	Igsf11	ENSMUSG00000022790	463.879	0.306739	1.23691	0.0774331	0.9998	545.317	447.451	546.254	434.653	420.159	389.442
HADHB	Hadhb	ENSMUSG00000059447	830.808	0.370943	1.2932	0.0776042	0.9998	1105.19	814.182	892.036	605.913	766.416	801.113
HOXD8	Hoxd8	ENSMUSG00000027102	4.0603	2.41744	5.34223	0.0776715	0.9998	11.0308	3.8334	5.69059	0.893952	2.91309	0
C1GALT1C1	C1galt1c1	ENSMUSG00000048970	222.724	0.344443	1.26966	0.0778821	0.9998	271.663	230.917	245.191	177.848	209.536	201.191
SIX6	Six6	ENSMUSG00000021099	9.97751	-3.30286	-9.86868	0.0778822	0.9998	0.981114	4.46444	0	3.1489	0	51.2706
CPA2	Cpa2	ENSMUSG00000071553	68.5503	-0.61903	-1.53584	0.077987	0.9998	46.6752	74.0405	41.9186	88.5089	74.872	85.2863
MOXD1	Moxd1	ENSMUSG00000020000	185.865	0.998269	1.9976	0.0781308	0.9998	492.588	139.384	111.264	109.28	156.234	106.44
SLCO2B1	Slco2b1	ENSMUSG00000030737	455.19	0.41876	1.33678	0.0781951	0.9998	583.931	589.001	389.076	346.113	424.053	398.964
BTG2	Btg2	ENSMUSG00000020423	328.613	0.432879	1.34992	0.0781988	0.9998	309.201	487.481	335.549	295.258	273.48	270.71
PPP1R3C	Ppp1r3c	ENSMUSG00000067279	623.452	0.786213	1.72454	0.0782347	0.9998	941.056	417.94	1009	287.686	719.7	365.332
NCAPD3	Ncapd3	ENSMUSG00000035024	1278.68	0.240867	1.1817	0.0782725	0.9998	1433.97	1453.84	1267.45	1212.02	1182.23	1122.54
CYP39A1	Cyp39a1	ENSMUSG00000023963	159.982	0.538678	1.45264	0.078704	0.9998	210.812	143.64	214.292	96.2758	138.718	156.156
KNL1	Knl1	ENSMUSG00000027326	286.686	0.342137	1.26763	0.0787631	0.9998	352.284	279.485	330.134	250.112	273.122	234.98
SMARCC2	Smarcc2	ENSMUSG00000025369	20073.8	-0.27642	-1.21119	0.0788588	0.9998	16402.6	18562.4	19504.8	22883	19319.6	23770.5
YEATS4	Yeats4	ENSMUSG00000020171	1816.7	-0.236146	-1.17784	0.0789066	0.9998	1594.77	1694.04	1716.39	1861.37	2141.88	1891.74
RASL10B	Rasl10b	ENSMUSG00000020684	3673.68	-0.375522	-1.29731	0.0790368	0.9998	2791.58	3707.53	3095.24	5083.81	3710.9	3653.02
PRR3	Prr3	ENSMUSG00000038500	2442.16	-0.226663	-1.17013	0.0790919	0.9998	2071.25	2359.62	2320.72	2692.35	2516.77	2692.26
ACAT2	Acat2	ENSMUSG00000023832	3565.17	-0.311856	-1.2413	0.0791738	0.9998	2939.74	3274.48	3329.6	4207.33	3254.26	4385.62
ARHGEF33	Arhgef33	ENSMUSG00000054901	193.785	2.13223	4.38396	0.0793315	0.9998	305.816	42.5472	598.443	22.7139	164.195	28.9965
TMEM269	Tmem269	ENSMUSG00000028642	20.2975	-0.900502	-1.86672	0.0795239	0.9998	17.1201	15.0256	10.2878	31.4065	24.9527	22.9925
PPP1R15A	Ppp1r15a	ENSMUSG00000040435	701.254	-0.322041	-1.2501	0.0795577	0.9998	548.319	594.7	727.058	818.901	714.911	803.636
CRLS1	Crls1	ENSMUSG00000027357	586.935	0.268786	1.20479	0.079573	0.9998	700.425	616.98	606.998	503.058	552.929	541.222
TNFSF18	Tnfsf18	ENSMUSG00000066755	5.29735	2.06382	4.18091	0.0795988	0.9998	12.9161	9.72654	3.04492	1.07282	3.97063	1.05309
KRT15	Krt15	ENSMUSG00000054146	3.69891	2.27228	4.83086	0.0797028	0.9998	7.61646	2.26043	8.59134	0.896986	1.8509	0.977322
TMEM39A	Tmem39a	ENSMUSG00000002845	358.503	0.27788	1.21241	0.0797096	0.9998	385.015	387.122	406.474	301.864	332.826	337.72
ANKS6	Anks6	ENSMUSG00000066191	591.286	-0.393476	-1.31355	0.0798511	0.9998	436.086	626.755	469.979	763.65	584.17	667.075
LRAT	Lrat	ENSMUSG00000028003	43.0195	1.35657	2.56076	0.0798631	0.9998	110.921	19.4879	55.3454	10.6054	44.9664	16.7917
UBE2S	Ube2s	ENSMUSG00000060860	3367.62	-0.3058	-1.2361	0.0799066	0.9998	2594.11	3409.92	3031.55	4046.67	3344.16	3779.32
VPS16	Vps16	ENSMUSG00000027411	2300.21	-0.263604	-1.20047	0.0799337	0.9998	1932.6	2129.52	2209.4	2693.77	2232.76	2603.22
IRGM	Irgm1	ENSMUSG00000046879	112.505	0.581788	1.4967	0.0800185	0.9998	168.628	140.832	95.3386	96.5975	102.735	70.8988
UBALD1	Ubald1	ENSMUSG00000039568	2056.88	-0.324962	-1.25263	0.0800346	0.9998	1659.51	2025.07	1793.71	2702.37	2064.63	2095.98
NICN1	Nicn1	ENSMUSG00000032606	2857.14	-0.278233	-1.21271	0.080237	0.9998	2266.45	2789.04	2691.82	3296.15	2835.32	3264.04
PLA2G12A	Pla2g12a	ENSMUSG00000027999	518.95	-0.267187	-1.20346	0.0803069	0.9998	429.55	476.434	507.111	559.373	580.322	560.908
COMT	Comt	ENSMUSG00000000326	1227.37	-0.305424	-1.23578	0.0803935	0.9998	969.011	1150	1174.72	1522.34	1202.44	1345.69
SPSB1	Spsb1	ENSMUSG00000039911	343.787	0.286601	1.21976	0.0804286	0.9998	386.351	392.625	354.195	313.472	325.655	290.424
HES5	Hes5	ENSMUSG00000048001	317.128	0.533151	1.44709	0.0804583	0.9998	263.95	503.086	357.462	249.728	308.862	219.679
VIM	Vim	ENSMUSG00000026728	7199.34	0.405816	1.32484	0.0806443	0.9998	8419.28	6968.22	9228.81	5193.63	7923.23	5462.86
CDKN3	Cdkn3	ENSMUSG00000037628	35.4557	0.658381	1.57831	0.0806792	0.9998	42.4316	38.9742	48.8683	27.7966	28.9728	25.6909
INCENP	Incenp	ENSMUSG00000024660	1136.58	0.369455	1.29186	0.0807087	0.9998	1477.47	980.851	1386.07	928.929	1042.92	1003.23
ANTXR1	Antxr1	ENSMUSG00000033420	1205.95	0.580876	1.49576	0.0807582	0.9998	1797.35	924.598	1614.89	743.959	1302.89	852.04
HMMR	Hmmr	ENSMUSG00000020330	345.401	0.338238	1.26421	0.0808235	0.9998	389.596	387.524	379.706	276.185	277.935	361.459
VPS9D1	Vps9d1	ENSMUSG00000001062	2849.11	-0.277067	-1.21173	0.0808389	0.9998	2697.74	2219.52	2813.63	2976.88	3317.11	3069.8
RASSF4	Rassf4	ENSMUSG00000042129	1043.8	1.11256	2.1623	0.0810054	0.9998	1847.95	485.182	1949.4	288.044	1307.78	384.446
LY75	Ly75	ENSMUSG00000026980	299.955	0.473831	1.38879	0.0811334	0.9998	457.732	289.033	299.62	215.927	248.453	288.966
STMN4	Stmn4	ENSMUSG00000022044	10524.5	-0.252478	-1.19125	0.081184	0.9998	9474.24	8698.31	10645.8	11132	10969.4	12227.1
ENTPD4	Entpd4	ENSMUSG00000095463	394.083	-0.565662	-1.48007	0.0813588	0.9998	371.287	184.59	397.93	517.719	469.65	423.323
ADAMTS2	Adamts2	ENSMUSG00000036545	778.287	0.440292	1.35688	0.0815814	0.9998	792.429	1141.18	754.275	713.597	741.593	526.646
CYP7B1	Cyp7b1	ENSMUSG00000039519	116.462	0.626055	1.54334	0.0816163	0.9998	174.325	145.634	104.14	66.4376	124.029	84.2042
SCARB1	Scarb1	ENSMUSG00000037936	1648.03	-0.328985	-1.25613	0.0816529	0.9998	1276.03	1478.25	1628.77	2135.63	1631.17	1738.33
NEUROG1	Neurog1	ENSMUSG00000048904	4.7187	2.2076	4.61906	0.0817244	0.9998	8.09078	3.57463	11.6532	3.03001	1.96361	0
HS3ST2	Hs3st2	ENSMUSG00000046321	603.229	-0.656534	-1.57629	0.0817777	0.9998	314.234	677.313	412.875	1041.7	526.795	646.462
HACL1	Hacl1	ENSMUSG00000021884	160.587	-0.710798	-1.63671	0.0817862	0.9998	114.497	138.089	111.327	204.749	292.804	102.057
SVEP1	Svep1	ENSMUSG00000028369	399.101	0.859704	1.81467	0.0818786	0.9998	722.228	271.91	550.069	182.023	483.832	184.543
ZNF335	Zfp335	ENSMUSG00000039834	2069.93	-0.309541	-1.23931	0.081939	0.9998	1636.21	2064.47	1845.02	2612.86	2060.47	2200.57
PALM	Palm	ENSMUSG00000035863	8878.22	-0.421703	-1.33951	0.0819995	0.9998	5982.35	9740.15	7046.33	11562.5	8526.17	10411.8
MEAF6	Meaf6	ENSMUSG00000028863	4886.76	-0.243846	-1.18415	0.0820207	0.9998	4396.53	4140	4888.78	4969.6	5261.71	5663.92
PMEPA1	Pmepa1	ENSMUSG00000038400	1303.09	-0.460789	-1.37629	0.0821584	0.9998	1110.35	1125.1	1054.37	1541.32	1023.11	1964.29
SPC25	Spc25	ENSMUSG00000005233	271.335	0.436939	1.35373	0.0822786	0.9998	323.954	241.985	371.051	260.875	198.455	231.693
LCAT	Lcat	ENSMUSG00000035237	114.475	1.0919	2.13155	0.0824143	0.9998	201.748	56.8793	209.079	33.0852	127.277	58.784
ERCC6L	Ercc6l	ENSMUSG00000051220	113.852	0.403761	1.32295	0.0824817	0.9998	130.516	122.918	135.719	88.2974	100.166	105.495
C2orf81	1700003E16Rik	ENSMUSG00000030030	192.721	-0.430472	-1.34767	0.0825341	0.9998	149.161	157.668	185.769	173.934	242.715	247.077
FAM43A	Fam43a	ENSMUSG00000046546	644.456	0.438674	1.35536	0.0826674	0.9998	919.325	597.8	708.409	491.32	671.79	478.094
TOMM20	Tomm20	ENSMUSG00000093904	6896.3	-0.255187	-1.19349	0.0826845	0.9998	5657.39	7039.34	6166.66	7684.08	7739.31	7091.03
JAK3	Jak3	ENSMUSG00000031805	382.319	0.57526	1.48995	0.0827921	0.9998	526.961	359.794	486.036	223.146	446.301	251.678
MMP17	Mmp17	ENSMUSG00000029436	2022.77	-0.795648	-1.73586	0.0828073	0.9998	961.743	2305.72	1168.31	3602.15	1218.04	2880.64
CCNDBP1	Ccndbp1	ENSMUSG00000023572	1304.97	-0.213821	-1.15976	0.0828301	0.9998	1162.91	1248.13	1214.09	1464.54	1355.76	1384.4
FDFT1	Fdft1	ENSMUSG00000021273	3149.42	-0.379379	-1.30078	0.0828845	0.9998	2290.38	2845.52	3077.11	3881.36	2796.5	4005.67
EYA2	Eya2	ENSMUSG00000017897	348.123	0.756145	1.68897	0.0829876	0.9998	591.257	410.381	309.96	211.366	419.943	145.829
TRPM6	Trpm6	ENSMUSG00000024727	43.7474	0.928179	1.90287	0.0830828	0.9998	71.3315	63.1626	37.6223	13.8873	43.2978	33.1829
SLC1A2	Slc1a2	ENSMUSG00000005089	5696.62	0.437873	1.35461	0.0831053	0.9998	7906.34	4984.9	6772.52	3794.11	5755.76	4966.08
NTN5	Ntn5	ENSMUSG00000070564	14.3095	1.33888	2.52956	0.083192	0.9998	29.5825	24.6375	7.32256	7.62471	11.2306	5.45902
BRWD1	Brwd1	ENSMUSG00000022914	6258.06	-0.28786	-1.22083	0.0834099	0.9998	4812.36	6406.15	5688.56	7289.78	6483.33	6868.18
TSN	Tsn	ENSMUSG00000026374	5686.89	-0.224094	-1.16804	0.0834926	0.9998	4730.36	5431.86	5575.9	6159.02	6146.46	6077.75
AMH	Amh	ENSMUSG00000035262	22.2402	-1.06247	-2.0885	0.0835361	0.9998	6.62315	22.8657	13.355	38.7861	26.8046	25.0065
BIRC3	Birc3	ENSMUSG00000032000	119.085	0.499904	1.41412	0.0836154	0.9998	148.045	155.699	114.398	82.0228	122.573	91.7695
HHEX	Hhex	ENSMUSG00000024986	59.876	0.89908	1.86488	0.0836217	0.9998	124.844	68.8995	40.0979	28.321	51.0562	46.0374
EVA1B	Eva1b	ENSMUSG00000050212	101.25	0.50561	1.41972	0.0836679	0.9998	101.345	150.292	104.09	77.6049	90.8506	83.3185
GFAP	Gfap	ENSMUSG00000020932	926.753	0.766693	1.70137	0.0836946	0.9998	1692.28	842.714	967.166	308.716	862.078	887.563
EEF2	Eef2	ENSMUSG00000034994	67917.6	-0.354972	-1.27896	0.0839961	0.9998	48906	70740.1	59165.4	87455.4	67355.2	73883.6
SPICE1	Spice1	ENSMUSG00000043065	307.989	0.589496	1.50472	0.0840132	0.9998	311.417	445.297	352.533	229.797	157.982	350.906
PTMS	Ptms	ENSMUSG00000030122	29897.3	-0.28743	-1.22046	0.0840411	0.9998	28511.4	25173.5	27102	31472.8	28910	38214.3
TBCB	Tbcb	ENSMUSG00000006095	2615.65	-0.260748	-1.1981	0.0841626	0.9998	2074.69	2418.17	2647.05	2856.81	2878.31	2818.88
CA13	Car13	ENSMUSG00000027555	90.0897	1.10091	2.1449	0.0842506	0.9998	207.445	89.7385	71.5765	55.0403	97.0196	19.7178
SLC35E4	Slc35e4	ENSMUSG00000048807	569.853	-0.33561	-1.26191	0.0842592	0.9998	415.313	573.991	521.673	683.506	629.464	595.171
TTF1	Ttf1	ENSMUSG00000026803	566.26	0.521733	1.43568	0.0842668	0.9998	592.211	909.04	501.378	575.383	371.119	448.43
LAMP2	Lamp2	ENSMUSG00000016534	1673.37	0.440942	1.35749	0.0842718	0.9998	2550.31	1508.89	1722.51	1257.06	1642.12	1359.35
STARD5	Stard5	ENSMUSG00000046027	147.905	0.498804	1.41304	0.0844062	0.9998	162.601	213.109	143.435	129.099	142.863	96.3257
COL24A1	Col24a1	ENSMUSG00000028197	316.201	1.11891	2.17183	0.0844178	0.9998	524.744	88.713	686.181	118.188	297.936	181.445
NPR1	Npr1	ENSMUSG00000027931	129.149	0.747085	1.6784	0.0845259	0.9998	233.82	142.802	108.848	56.6724	126.298	106.454
TF	Trf	ENSMUSG00000032554	411.595	0.450389	1.36641	0.0845278	0.9998	567.599	510.812	346.137	321.389	409.95	313.686
SPP1	Spp1	ENSMUSG00000029304	331.26	0.597392	1.51298	0.0845775	0.9998	574.478	335.091	287.202	191.758	291.304	307.727
UBE2R2	Ube2r2	ENSMUSG00000036241	4125.52	-0.251511	-1.19045	0.0845807	0.9998	3556.78	3654.88	4088.89	4794.21	4039.1	4619.24
ADAM32	Adam32	ENSMUSG00000037437	14.3526	1.06535	2.09268	0.0846917	0.9998	24.9578	20.1648	13.2532	6.92493	11.1062	9.70859
TUBGCP2	Tubgcp2	ENSMUSG00000025474	2571.69	-0.209338	-1.15616	0.0848927	0.9998	2382.3	2479.14	2294.44	2823.44	2594.02	2856.8
GRAMD1C	Gramd1c	ENSMUSG00000036292	74.962	0.584914	1.49995	0.084943	0.9998	102.117	86.2546	81.6205	50.8077	80.6244	48.3475
RASA3	Rasa3	ENSMUSG00000031453	2026.52	0.308869	1.23874	0.0849591	0.9998	2309.22	2077.85	2340.97	1629.67	2152.52	1648.87
RPS24	Rps24	ENSMUSG00000025290	13619.7	-0.240218	-1.18117	0.0849897	0.9998	11871.7	11995.7	13598	14962.9	13525.9	15764.2
NMRAL1	Nmral1	ENSMUSG00000063445	629.325	-0.476113	-1.39099	0.0850371	0.9998	375.889	655.126	547.843	827.99	580.746	788.354
BHLHE41	Bhlhe41	ENSMUSG00000030256	203.62	0.930305	1.90568	0.0851795	0.9998	425.758	83.3819	292.842	114.041	175.838	129.861
PTH2R	Pth2r	ENSMUSG00000025946	36.3085	0.688979	1.61214	0.0854719	0.9998	40.3004	46.8018	47.3076	29.1633	33.823	20.4545
CLDN12	Cldn12	ENSMUSG00000046798	522.67	0.247515	1.18716	0.0854868	0.9998	531.777	595.906	574.772	472.564	482.879	478.121
MYH8	Myh8	ENSMUSG00000055775	123.531	0.92851	1.90331	0.0854961	0.9998	161.767	58.0453	266.243	68.8525	109.498	76.7773
SMARCD3	Smarcd3	ENSMUSG00000028949	3520.07	-0.450398	-1.36642	0.0855959	0.9998	2146.53	3803.15	2975.33	4814.09	3503.14	3878.21
ZNF275	Zfp275	ENSMUSG00000031365	1306.55	0.211548	1.15793	0.0856701	0.9998	1385.69	1391.65	1428.91	1277.34	1155.35	1200.35
SGF29	Sgf29	ENSMUSG00000030714	566.757	-0.467989	-1.38318	0.0857156	0.9998	602.532	491.442	334.338	764.252	621.414	586.565
RPSA	Rpsa	ENSMUSG00000032518	25742	-0.383377	-1.30439	0.0857536	0.9998	17989.7	27474.2	21560.7	33821.4	25276.3	28330
DYNLL1	Dynll1	ENSMUSG00000009013	4364.53	-0.314028	-1.24317	0.0857878	0.9998	3728.07	3731.55	4214.95	5259.32	3931.29	5322.04
FAM111A	Fam111a	ENSMUSG00000024691	177.847	0.515406	1.4294	0.0858873	0.9998	279.231	151.693	197.119	131.617	152.111	155.314
MRPL19	Mrpl19	ENSMUSG00000030045	783.178	-0.295233	-1.22708	0.0859953	0.9998	735.576	724.151	650.18	963.325	748.299	877.538
STON1	Ston1	ENSMUSG00000033855	274.38	0.634485	1.55238	0.08602	0.9998	467.007	323.208	210.968	187.429	288.018	169.653
SMPD3	Smpd3	ENSMUSG00000031906	5338.76	-0.408712	-1.3275	0.0860521	0.9998	3654.38	5578.78	4528.98	6964.48	4827.57	6478.37
SGSM1	Sgsm1	ENSMUSG00000042216	2346.24	-0.327239	-1.25461	0.0860521	0.9998	1909.23	1804.01	2531.11	2558.76	2481.94	2792.4
LAMA2	Lama2	ENSMUSG00000019899	814.977	0.537199	1.45115	0.0861039	0.9998	1350.96	793.731	750.149	542.411	851.506	601.11
CAMK1	Camk1	ENSMUSG00000030272	2036.45	-0.286041	-1.21929	0.0862405	0.9998	1677.49	1686.54	2142.14	2332.45	2259.28	2120.8
TMEM125	Tmem125	ENSMUSG00000050854	3.36988	2.4842	5.59525	0.0862612	0.9998	5.27444	3.10397	8.63224	1.99839	1.21025	0
CCDC110	Ccdc110	ENSMUSG00000071104	15.8899	-1.34097	-2.53322	0.0863933	0.9998	10.5677	2.53721	13.7604	24.4482	12.7143	31.3119
PRSS23	Prss23	ENSMUSG00000039405	270.885	0.530113	1.44404	0.0863959	0.9998	352.99	329.722	277.779	164.104	313.861	186.855
ING3	Ing3	ENSMUSG00000029670	722.866	-0.260794	-1.19814	0.0864299	0.9998	604.797	672.938	695.367	728.228	833.321	802.543
MSX1	Msx1	ENSMUSG00000048450	141.927	1.05417	2.07653	0.0865223	0.9998	293.611	229.755	51.2158	52.0532	103.043	121.885
GSX1	Gsx1	ENSMUSG00000053129	71.6575	0.823754	1.77001	0.0865948	0.9998	112.042	47.3616	115.48	32.5933	61.2792	61.189
CLCF1	Clcf1	ENSMUSG00000040663	92.3471	0.644359	1.56305	0.086648	0.9998	130.418	87.4612	119.767	51.0583	102.746	62.6322
TUBA1A	Tuba1a	ENSMUSG00000072235	373844	-0.324917	-1.25259	0.0869642	0.9998	353249	292183	350339	364360	385047	497886
EPHA6	Epha6	ENSMUSG00000055540	491.526	0.281032	1.21506	0.0871419	0.9998	568.018	535.339	514.543	394.284	470.31	466.663
RPS10	Rps10	ENSMUSG00000052146	6997.84	-0.277329	-1.21195	0.0872101	0.9998	5960.15	6591.17	6430.21	8315.06	6484.18	8206.29
PRCC	Prcc	ENSMUSG00000004895	2076.9	-0.203075	-1.15115	0.0873726	0.9998	1886.34	1904.46	2002.16	2114.71	2242.68	2311.02
PARP12	Parp12	ENSMUSG00000038507	251.48	0.552485	1.46661	0.0874232	0.9998	389.462	325.897	181.878	191.458	219.247	200.937
VARS2	Vars2	ENSMUSG00000038838	1089.72	0.477225	1.39206	0.0876891	0.9998	881.422	1706.89	1216.89	1002.49	792.688	937.916
TUBGCP3	Tubgcp3	ENSMUSG00000000759	2102.46	0.467205	1.38243	0.0877425	0.9998	3376.3	1744.44	2201.12	1618.56	1805.11	1869.25
DPYD	Dpyd	ENSMUSG00000033308	157.743	0.466556	1.38181	0.0878511	0.9998	209.302	190.493	148.437	134.899	106.138	157.189
DIS3L2	Dis3l2	ENSMUSG00000053333	1522.62	-0.244794	-1.18492	0.0878514	0.9998	1335.43	1318.72	1527.4	1724.82	1538.92	1690.41
BOC	Boc	ENSMUSG00000022687	782.654	0.429296	1.34658	0.0878605	0.9998	953.94	678.423	1062.85	788.303	664.012	548.401
BHLHE40	Bhlhe40	ENSMUSG00000030103	609.258	-0.469193	-1.38434	0.0879006	0.9998	410.103	652.896	469.907	886.356	567.819	668.467
CHODL	Chodl	ENSMUSG00000022860	230.429	0.949399	1.93107	0.0879093	0.9998	336.796	142.171	432.187	98.9602	282.437	90.0216
PITX2	Pitx2	ENSMUSG00000028023	78.2996	-1.86935	-3.65368	0.0879768	0.9998	29.9952	47.5497	23.3158	1.02563	225.466	142.446
FANCD2	Fancd2	ENSMUSG00000034023	217.869	0.403275	1.32251	0.0880147	0.9998	251.171	232.313	261.645	229.525	153.228	179.33
CORO6	Coro6	ENSMUSG00000020836	260.062	1.12624	2.18289	0.0881826	0.9998	498.273	94.7416	477.391	104.419	299.66	85.885
DMGDH	Dmgdh	ENSMUSG00000042102	11.2883	1.30407	2.46925	0.0882562	0.9998	15.0147	9.76007	23.5167	4.20712	9.99189	5.23916
ASCL5	Ascl5	ENSMUSG00000097918	4.88204	-1.92809	-3.80551	0.088452	0.9998	1.08796	1.71767	3.34758	13.1034	5.78261	4.25306
EGR4	Egr4	ENSMUSG00000071341	34.8346	-1.87205	-3.66053	0.0885896	0.9998	8.26648	33.7251	2.39548	114.38	6.0749	44.1657
TCIRG1	Tcirg1	ENSMUSG00000001750	429.126	0.279269	1.21358	0.0886272	0.9998	487.561	464.067	460.736	427.321	381.209	353.863
ARHGEF5	Arhgef5	ENSMUSG00000033542	257.278	0.528083	1.44201	0.0887301	0.9998	429.58	260.755	221.396	200.621	233.899	197.419
NCOR2	Ncor2	ENSMUSG00000029478	9029.87	0.220228	1.16492	0.0887685	0.9998	10254.4	9118.9	9780.14	7741.58	8843.63	8440.58
IFI16	Ifi203	ENSMUSG00000039997	140.039	0.700498	1.62507	0.0889614	0.9998	181.455	213.125	125.65	60.9461	102.368	156.693
TBRG1	Tbrg1	ENSMUSG00000011114	1445.07	-0.222872	-1.16705	0.0890254	0.9998	1285.76	1441.66	1273.15	1587.47	1505.41	1576.99
NRIP1	Nrip1	ENSMUSG00000048490	2742.14	-0.501536	-1.41572	0.0892394	0.9998	1924.81	2584.56	2301.07	4136.71	2025.82	3479.86
PPL	Ppl	ENSMUSG00000039457	25.088	1.22953	2.34491	0.0892596	0.9998	57.254	18.1539	30.2186	9.1272	27.3046	8.46989
MANEA	Manea	ENSMUSG00000040520	794.138	0.306349	1.23657	0.0893057	0.9998	983.9	742.39	908.082	763.326	668.76	698.372
PDLIM5	Pdlim5	ENSMUSG00000028273	788.313	0.433039	1.35007	0.089306	0.9998	1080.29	703.364	934.087	545.28	822.036	644.821
LHCGR	Lhcgr	ENSMUSG00000024107	55.7663	-0.873899	-1.83261	0.0893612	0.9998	41.2299	32.7146	44.1731	118.385	35.7898	62.3051
ARHGAP23	Arhgap23	ENSMUSG00000049807	3682.14	-0.24934	-1.18866	0.0894223	0.9998	2983.34	3642.63	3467.78	4209.61	3764.66	4024.81
CACNA1H	Cacna1h	ENSMUSG00000024112	7801.61	-0.415991	-1.33421	0.0897017	0.9998	5708.66	8609.37	5734.38	10193.6	7223.16	9340.42
HSPG2	Hspg2	ENSMUSG00000028763	2622.7	0.469486	1.38462	0.0897686	0.9998	3384.35	3559.53	2193.35	1710.68	2767.78	2120.49
MAP10	Map10	ENSMUSG00000050930	347.693	-0.441962	-1.35845	0.0898185	0.9998	225.678	348.629	309.921	432.291	319.637	449.999
UTRN	Utrn	ENSMUSG00000019820	1876.35	0.445331	1.36163	0.0898634	0.9998	2559.72	1489.68	2442.01	1350.79	1803.77	1612.13
FAM117A	Fam117a	ENSMUSG00000038893	99.172	0.478895	1.39368	0.089915	0.9998	136.864	103.936	106.244	68.5172	93.6327	85.8381
NUDT11	Nudt11	ENSMUSG00000073295	1043.01	-0.302155	-1.23298	0.0902207	0.9998	793.529	968.16	1040.7	1232.04	1045.68	1177.95
GRIK5	Grik5	ENSMUSG00000003378	8975.93	-0.303807	-1.2344	0.0903914	0.9998	6684.85	9144.43	8273.02	10882.9	9385.34	9484.98
CCNB1	Ccnb1	ENSMUSG00000041431	420.332	0.484106	1.39872	0.0904652	0.9998	473.516	551.409	444.98	464.798	241.136	346.153
GAB2	Gab2	ENSMUSG00000004508	3352.96	-0.180916	-1.1336	0.0906447	0.9998	3076.74	3096.79	3255.67	3514.74	3574.66	3599.16
APLN	Apln	ENSMUSG00000037010	149.517	-0.877141	-1.83673	0.0906561	0.9998	80.4351	78.5191	157.406	274.022	78.1925	228.525
BCHE	Bche	ENSMUSG00000027792	206.153	0.825583	1.77225	0.0906604	0.9998	390.714	155.69	244.565	102.05	246.635	97.2645
RBPJ	Rbpj	ENSMUSG00000039191	2109.45	0.214248	1.1601	0.0906997	0.9998	2294.44	2180.58	2322.35	2013.98	1808.32	2037.03
RPS12	Rps12	ENSMUSG00000061983	6093.78	-0.435968	-1.35282	0.090755	0.9998	3462.4	5805.63	6271.62	7221.77	6396.67	7404.6
PREX2	Prex2	ENSMUSG00000048960	500.862	0.55807	1.4723	0.0908854	0.9998	783.349	515.402	490.925	257.29	488.599	469.608
MYO1E	Myo1e	ENSMUSG00000032220	369.123	0.458297	1.37392	0.091013	0.9998	483.528	329.86	468.697	238.765	378.643	315.244
BMP6	Bmp6	ENSMUSG00000039004	570.132	0.64738	1.56632	0.0910408	0.9998	1008.15	662.661	417.066	388.159	610.172	334.582
SCNN1G	Scnn1g	ENSMUSG00000000216	4.5297	2.09225	4.26414	0.0914093	0.9998	4.99338	2.68059	14.3647	2.10111	1.99752	1.04093
AFDN	Afdn	ENSMUSG00000068036	8725.39	-0.320216	-1.24852	0.0914469	0.9998	6793.34	8140.79	8348.52	10835.1	7953.23	10281.3
TULP4	Tulp4	ENSMUSG00000034377	18574.9	-0.341719	-1.26727	0.0914657	0.9998	13891.1	19118.1	16146.4	23492.5	17376	21425.5
CUEDC2	Cuedc2	ENSMUSG00000036748	2800.3	-0.451431	-1.3674	0.0915878	0.9998	1787.96	3132.19	2176.5	3854.33	2716.95	3133.86
PEAK1	Peak1	ENSMUSG00000074305	1104.87	0.353498	1.27765	0.0916264	0.9998	1292.14	1438.53	987.837	923.136	893.879	1093.68
FBRS	Fbrs	ENSMUSG00000042423	2010.41	-0.232971	-1.17525	0.0918313	0.9998	1672.66	1897.43	1975.15	2270.39	2087.12	2159.68
TIRAP	Tirap	ENSMUSG00000032041	154.472	0.676156	1.59788	0.0918365	0.9998	281.553	119.757	169.382	112.47	153.906	89.7632
GRIA1	Gria1	ENSMUSG00000020524	7703.14	-0.437981	-1.35471	0.0919415	0.9998	6082.27	8141.39	5404.3	10418.6	6506.59	9665.72
NR3C1	Nr3c1	ENSMUSG00000024431	681.243	0.379563	1.30095	0.0921707	0.9998	885.442	577.719	848.279	600.698	627.471	547.847
DLG4	Dlg4	ENSMUSG00000020886	11933	-0.269899	-1.20572	0.0922209	0.9998	9857.65	12330.2	10271.9	14296	12432.3	12410
TTC21B	Ttc21b	ENSMUSG00000034848	511.619	0.31466	1.24372	0.0922995	0.9998	615.349	617.979	468.105	461.788	445.09	461.405
UBB	Ubb	ENSMUSG00000019505	47559.4	-0.176259	-1.12995	0.0924287	0.9998	45170.3	43120.8	45682.9	51593.1	48658.4	51131
UBL5	Ubl5	ENSMUSG00000084786	2486.35	-0.248235	-1.18775	0.0924795	0.9998	2232.91	2154.7	2431.2	2748.94	2418.2	2932.15
EXO1	Exo1	ENSMUSG00000039748	235.441	0.526008	1.43994	0.0926822	0.9998	369.009	259.497	205.337	215.963	215.529	147.312
CIART	Ciart	ENSMUSG00000038550	164.462	-0.449884	-1.36593	0.0927087	0.9998	135.031	107.379	174.525	206.845	176.416	186.573
KIF15	Kif15	ENSMUSG00000036768	386.398	0.412106	1.33063	0.0927205	0.9998	476.654	330.892	516.282	369.12	292.365	333.074
ISL1	Isl1	ENSMUSG00000042258	664.716	-1.15752	-2.23074	0.0929782	0.9998	207.505	755.237	271.456	1413.06	185.178	1155.86
PLK1	Plk1	ENSMUSG00000030867	310.66	0.452844	1.36874	0.0929905	0.9998	450.247	361.621	265.198	289.34	275.851	221.704
GLDC	Gldc	ENSMUSG00000024827	594.991	0.257537	1.19544	0.0929926	0.9998	605.603	640.185	698.122	524.699	520.878	580.459
ATOH7	Atoh7	ENSMUSG00000036816	8.98769	2.11537	4.333	0.093085	0.9998	8.97264	4.724	30.1224	2.59395	7.51317	0
HLA-DOB	H2-Ob	ENSMUSG00000041538	5.76468	-1.72477	-3.30527	0.0931367	0.9998	3.35926	3.13582	1.49912	4.94871	5.82294	15.8222
C15orf62	Gm14137	ENSMUSG00000055926	76.0085	0.554134	1.46829	0.0931744	0.9998	78.3361	115.923	76.7986	71.7927	53.693	59.5075
TMEM183A	Tmem183a	ENSMUSG00000042305	3722.55	-0.236708	-1.1783	0.0934653	0.9998	3250.1	3317.73	3685.73	4021.23	3696.8	4363.74
GRAMD2A	Gramd2	ENSMUSG00000074259	638.788	-0.316404	-1.24522	0.093491	0.9998	563.448	596.492	546.527	785.753	580.372	760.134
SMYD5	Smyd5	ENSMUSG00000033706	1839.2	-0.232346	-1.17474	0.0936468	0.9998	1562.23	1751.61	1759.93	2083.9	1835.28	2042.29
SPATS2	Spats2	ENSMUSG00000051934	1626.56	-0.29511	-1.22698	0.0939704	0.9998	1336.6	1404.04	1641.79	1921.52	1543.41	1912
TICRR	Ticrr	ENSMUSG00000046591	300.261	0.38611	1.30686	0.0944589	0.9998	329.67	290.019	401.074	291.088	218.129	271.587
BLM	Blm	ENSMUSG00000030528	590.812	0.294073	1.2261	0.0945467	0.9998	696.725	686.842	568.835	517.485	582.933	492.052
LGALS1	Lgals1	ENSMUSG00000068220	519.139	0.51943	1.43339	0.0945805	0.9998	811.128	495.336	528.543	362.448	572.718	344.664
PACSIN2	Pacsin2	ENSMUSG00000016664	873.694	0.380814	1.30208	0.0946849	0.9998	1068.49	786.829	1110.15	679.494	910.556	686.641
STK3	Stk3	ENSMUSG00000022329	638.833	0.500988	1.41518	0.0946988	0.9998	954.084	582.586	709.455	365.71	627.448	593.714
FSCN1	Fscn1	ENSMUSG00000029581	13065.8	-0.337467	-1.26354	0.094711	0.9998	9512.02	13528.2	11593.1	16785.6	13017.2	13958.9
ZDHHC14	Zdhhc14	ENSMUSG00000034265	699.936	-0.309259	-1.23907	0.09473	0.9998	599.219	572.384	704.329	820.246	666.95	836.49
SHANK3	Shank3	ENSMUSG00000022623	3735.23	-0.323031	-1.25096	0.0949194	0.9998	2815.82	3439.57	3700.59	4688.88	3517.73	4248.8
NANS	Nans	ENSMUSG00000028334	1665.19	-0.303318	-1.23398	0.0949249	0.9998	1535.93	1351.6	1585.14	1790.61	1584.14	2143.68
CASP8	Casp8	ENSMUSG00000026029	122.337	0.534475	1.44841	0.0952193	0.9998	172.213	134.953	127.175	73.9552	132.202	93.5214
COQ9	Coq9	ENSMUSG00000031782	869.595	0.221882	1.16625	0.0952364	0.9998	873.177	969.724	966.299	792.115	819.348	796.906
SIX4	Six4	ENSMUSG00000034460	32.703	0.743607	1.67436	0.0953878	0.9998	48.0272	27.455	47.4609	27.277	21.8032	24.1949
SPSB2	Spsb2	ENSMUSG00000038451	57.9473	0.596919	1.51248	0.0954173	0.9998	65.113	54.4806	90.2128	47.4305	50.8905	39.5562
ZC3H7B	Zc3h7b	ENSMUSG00000022390	11101.6	-0.243576	-1.18392	0.0954923	0.9998	8992.71	10807.6	10699.4	12391.6	11177.5	12540.8
RPL36AL	Rpl36al	ENSMUSG00000049751	1890.24	-0.252999	-1.19168	0.0955051	0.9998	1562.64	1794.94	1816.92	2209.53	1859.86	2097.54
RAD51	Rad51	ENSMUSG00000027323	183.568	0.548636	1.4627	0.0956007	0.9998	281.411	183.459	189.123	201.517	114.387	131.511
SOAT1	Soat1	ENSMUSG00000026600	555.625	0.372849	1.29491	0.0957347	0.9998	705.235	481.562	694.887	477.536	533.123	441.409
FAM186B	Fam186b	ENSMUSG00000078907	31.1575	0.856802	1.81102	0.0957379	0.9998	55.4121	24.1633	41.0062	19.7978	28.7804	17.7854
BIN1	Bin1	ENSMUSG00000024381	4547.06	-0.232562	-1.17492	0.09585	0.9998	3830.68	4054.32	4659.41	5078.27	4795.15	4864.53
TATDN3	Tatdn3	ENSMUSG00000026632	285.891	0.367268	1.28991	0.0958568	0.9998	338.709	282.273	345.549	206.236	286.031	256.549
KLHL21	Klhl21	ENSMUSG00000073700	210.442	0.37648	1.29817	0.0959236	0.9998	231.535	273.3	207.818	164.641	208.806	176.554
PTPN21	Ptpn21	ENSMUSG00000021009	457.546	0.387965	1.30855	0.0959629	0.9998	565.541	418.706	572.245	335.629	470.572	382.583
FRZB	Frzb	ENSMUSG00000027004	178.301	0.852349	1.80544	0.0960517	0.9998	181.903	360.339	145.051	212.954	97.9654	71.5941
SHISA2	Shisa2	ENSMUSG00000044461	430.203	-0.867202	-1.82412	0.0961936	0.9998	199.015	489.535	225.035	872.492	232.1	563.044
SHC1	Shc1	ENSMUSG00000042626	492.251	0.379966	1.30131	0.0962635	0.9998	668.677	555.414	445.941	485.773	419.124	378.578
USP1	Usp1	ENSMUSG00000028560	1586.46	0.264753	1.20143	0.0964365	0.9998	1711.62	1601.02	1881.97	1463.49	1282.22	1578.42
ATP9A	Atp9a	ENSMUSG00000027546	15080.6	-0.225743	-1.16938	0.0965453	0.9998	12859.1	14735.6	14114.6	16423.7	17381.6	14969.3
GRM5	Grm5	ENSMUSG00000049583	6452.65	-0.226149	-1.16971	0.0966688	0.9998	6029.03	5694.04	6120.72	7642.09	6348.32	6881.71
DRAP1	Drap1	ENSMUSG00000024914	3350.46	-0.225461	-1.16915	0.0967411	0.9998	2855.84	3264.59	3146.96	3757.39	3334.48	3743.49
S100B	S100b	ENSMUSG00000033208	176.552	1.18838	2.27897	0.0967437	0.9998	344.123	71.6959	320.577	40.9602	217.123	64.8324
EPN3	Epn3	ENSMUSG00000010080	80.3569	0.945569	1.92595	0.0967792	0.9998	126.649	77.8785	112.798	23.6874	103.75	37.379
CA2	Car2	ENSMUSG00000027562	599.748	0.753056	1.68536	0.0968569	0.9998	1010.84	357.382	890.352	284.165	663.377	392.375
RDM1	Rdm1	ENSMUSG00000010362	67.4086	0.542794	1.45679	0.0968681	0.9998	90.0334	62.2993	87.9087	61.8501	47.0766	55.2837
SCRN3	Scrn3	ENSMUSG00000008226	204.539	0.387393	1.30803	0.0969408	0.9998	268.301	193.825	233.85	199.857	170.461	160.941
UPB1	Upb1	ENSMUSG00000033427	38.0401	0.754827	1.68743	0.0969462	0.9998	57.5212	33.0494	52.998	19.4735	29.2639	35.9343
CHCHD6	Chchd6	ENSMUSG00000030086	1592.43	-0.243625	-1.18396	0.0969854	0.9998	1307.9	1593.15	1473.3	1816.84	1663	1700.37
PARP6	Parp6	ENSMUSG00000025237	6405.06	-0.287785	-1.22076	0.097295	0.9998	5008.22	6119.11	6177.41	7738.28	6123.02	7264.32
TBC1D4	Tbc1d4	ENSMUSG00000033083	766.298	0.445451	1.36174	0.0973508	0.9998	910.401	634.56	1106.68	568.401	775.344	602.398
TESC	Tesc	ENSMUSG00000029359	63.9913	-0.617157	-1.53385	0.0973946	0.9998	43.5244	68.1619	39.4711	66.2603	72.5167	94.0132
MEDAG	Medag	ENSMUSG00000029659	147.197	0.965087	1.95218	0.0976306	0.9998	231.083	58.4707	294.647	95.4375	139.801	63.7405
C18orf21	2700062C07Rik	ENSMUSG00000024273	506.989	-0.248898	-1.1883	0.0976518	0.9998	444.169	443.109	503.051	535.133	556.99	559.479
LIN9	Lin9	ENSMUSG00000058729	369.163	0.349753	1.27434	0.0977246	0.9998	397.611	487.542	355.997	305.965	302.645	365.218
ABI3BP	Abi3bp	ENSMUSG00000035258	60.0604	0.628513	1.54597	0.0978874	0.9998	95.0965	61.565	61.9262	60.5781	43.0466	38.1502
CES4A	Ces4a	ENSMUSG00000060560	2.03415	3.34499	10.1611	0.0979154	0.9998	1.01533	7.04822	3.09482	0	0	1.04652
TH	Th	ENSMUSG00000000214	166.312	-0.851054	-1.80382	0.0979653	0.9998	134.526	116.703	104.797	142.263	398.168	101.415
SLFN5	Slfn5	ENSMUSG00000054404	166.075	0.539519	1.45349	0.0980055	0.9998	265.235	177.075	147.596	104.118	151.776	150.649
LRP5	Lrp5	ENSMUSG00000024913	631.854	0.337058	1.26318	0.098127	0.9998	855.384	676.491	584.48	558.331	534.642	581.8
USP48	Usp48	ENSMUSG00000043411	5696.36	-0.253135	-1.19179	0.0981422	0.9998	4612.55	5580.72	5399.94	6666.46	6265.57	5652.94
PRDM1	Prdm1	ENSMUSG00000038151	41.2854	0.751038	1.683	0.0981718	0.9998	39.5196	62.8348	51.8803	20.2193	29.1113	44.1472
NOL3	Nol3	ENSMUSG00000014776	491.428	-0.245072	-1.18515	0.0982194	0.9998	461.661	435.653	452.125	566.639	530.757	501.73
SHPK	Shpk	ENSMUSG00000005951	63.7661	0.61618	1.53281	0.0982343	0.9998	82.917	96.6859	51.7971	47.6634	58.2349	45.2982
SLC20A2	Slc20a2	ENSMUSG00000037656	1085.68	0.395537	1.31543	0.098237	0.9998	1492.13	1204.97	1003.73	880.389	1141.61	791.233
FGF8	Fgf8	ENSMUSG00000025219	3.57239	2.38296	5.21606	0.0982558	0.9998	6.5465	3.04103	8.1029	0	0.774754	2.96917
VTA1	Vta1	ENSMUSG00000019868	1271.83	-0.236847	-1.17841	0.0983275	0.9998	1274.72	1085.83	1143.3	1343.29	1323.26	1460.58
TEAD2	Tead2	ENSMUSG00000030796	1078.66	0.364045	1.28703	0.0983281	0.9998	1226.94	982.537	1432.22	1109.2	856.728	864.342
GNG2	Gng2	ENSMUSG00000043004	27426	-0.415814	-1.33405	0.0985419	0.9998	20519.1	29421.5	20561.6	34967.1	23464.8	35622.3
PRKAA2	Prkaa2	ENSMUSG00000028518	1762.77	-0.237558	-1.179	0.0985628	0.9998	1556.49	1542.05	1755.62	1807.44	1840.29	2074.75
NMI	Nmi	ENSMUSG00000026946	76.9585	0.624338	1.5415	0.0986101	0.9998	126.039	80.1288	73.7571	72.185	65.7361	43.9049
NID1	Nid1	ENSMUSG00000005397	5075.55	0.682396	1.6048	0.0986699	0.9998	8162.72	3576.3	7023.39	2709.88	6100.38	2880.64
METTL4	Mettl4	ENSMUSG00000055660	199.245	0.376324	1.29803	0.0987432	0.9998	227.18	232.2	215.656	199.498	138.686	182.248
CRMP1	Crmp1	ENSMUSG00000029121	47614.9	-0.365012	-1.28789	0.0987839	0.9998	35367.2	49685.9	39816.4	60133.8	42516.7	58169.3
NUSAP1	Nusap1	ENSMUSG00000027306	486.894	0.379896	1.30125	0.0988505	0.9998	605.02	453.906	592.746	514.22	368.976	386.494
ANGEL1	Angel1	ENSMUSG00000021257	344.091	0.31643	1.24525	0.0988669	0.9998	368.788	344.1	431.917	338.703	284.84	296.2
RAG1	Rag1	ENSMUSG00000061311	21.3597	0.911757	1.88133	0.0988778	0.9998	40.1392	24.2526	19.3188	11.7723	17.0023	15.6733
NAALAD2	Naalad2	ENSMUSG00000043943	97.0451	0.4276	1.34499	0.0989807	0.9998	108.067	99.1122	126.679	86.1676	87.0408	75.2048
GNRH1	Gnrh1	ENSMUSG00000015812	11.817	-1.33537	-2.5234	0.0992011	0.9998	3.88922	11.0402	5.11393	14.6153	8.98936	27.2538
USP12	Usp12	ENSMUSG00000029640	2596.14	-0.226605	-1.17008	0.0994466	0.9998	2373.98	2481.72	2321.82	3040.6	2534.26	2824.45
ADGRL1	Adgrl1	ENSMUSG00000013033	23043.7	-0.348393	-1.27314	0.0995537	0.9998	16337.4	24300	20186.3	28874.5	22222.1	26341.6
CCND3	Ccnd3	ENSMUSG00000034165	735.658	0.434434	1.35138	0.0995772	0.9998	1076.48	813.224	647.776	662.203	714.614	499.648
VIPR1	Vipr1	ENSMUSG00000032528	122.908	-0.755019	-1.68765	0.0996296	0.9998	69.1432	135.084	69.8643	197.113	81.4851	184.759
CFH	Cfh	ENSMUSG00000026365	1102.42	0.774019	1.71003	0.0999059	0.9998	2238.91	1187.9	747.088	643.155	1278.65	518.842
REM2	Rem2	ENSMUSG00000022176	444.44	-0.402331	-1.32164	0.0999193	0.9998	294.757	383.819	470.191	583.904	466.696	467.271
ZBTB1	Zbtb1	ENSMUSG00000033454	523.373	0.31399	1.24314	0.100012	0.9998	642.957	480.735	616.786	485.939	434.549	479.271
ERI3	Eri3	ENSMUSG00000033423	4196.52	-0.334379	-1.26083	0.100091	0.9998	2979.46	4417.91	3739.16	5223.54	4378.81	4440.2
MAST2	Mast2	ENSMUSG00000003810	9648.51	-0.368071	-1.29063	0.100097	0.9998	6837.06	9968.6	8466.96	12276.2	8743.15	11599
ANGPT2	Angpt2	ENSMUSG00000031465	212.327	0.702488	1.62731	0.100201	0.9998	432.734	213.726	143.03	136.127	178.353	169.991
EFEMP1	Efemp1	ENSMUSG00000020467	150.586	0.923562	1.89679	0.100282	0.9998	327.748	151.924	111.807	83.9014	176.288	51.8463
PSMD14	Psmd14	ENSMUSG00000026914	2165.37	-0.336853	-1.263	0.100298	0.9998	1675.51	2101.98	1963.3	2647.18	1918.88	2685.38
RAD18	Rad18	ENSMUSG00000030254	395.525	0.309447	1.23923	0.100388	0.9998	481.686	461.287	370.283	333.129	355.7	371.067
MT2A	Mt2	ENSMUSG00000031762	739.456	0.381958	1.30311	0.100489	0.9998	859.453	778.215	872.861	510.5	825.222	590.484
MTHFR	Mthfr	ENSMUSG00000029009	876.722	0.304988	1.23541	0.100492	0.9998	931.422	1071.43	904.202	812.038	880.397	660.84
PCF11	Pcf11	ENSMUSG00000041328	1895.26	-0.181934	-1.1344	0.100494	0.9998	1818.45	1779.75	1729.32	2047.75	2005.43	1990.85
SERPINH1	Serpinh1	ENSMUSG00000070436	2935.5	0.289664	1.22236	0.100548	0.9998	3716.74	2948.36	3022.89	2522.94	2978.73	2423.34
DCBLD1	Dcbld1	ENSMUSG00000019891	723.964	-0.331526	-1.25834	0.101005	0.9998	546.63	734.309	642.124	917.948	703.059	799.714
RSPH9	Rsph9	ENSMUSG00000023966	309.991	-0.461636	-1.3771	0.101105	0.9998	201.978	359.498	220.124	365.963	337.973	374.408
GPR39	Gpr39	ENSMUSG00000026343	10.2146	1.6048	3.04154	0.101199	0.9998	24.4242	2.81521	19.1568	6.68276	4.83313	3.37569
F11R	F11r	ENSMUSG00000038235	199.544	0.371145	1.29338	0.10121	0.9998	235.309	187.563	252.841	155.152	186.76	179.638
CCL21	Gm13304	ENSMUSG00000073878	27.7981	-2.45046	-5.46592	0.101211	0.9998	0	0	25.8896	27.456	25.8195	87.6234
PLEKHA2	Plekha2	ENSMUSG00000031557	177.749	0.747714	1.67913	0.10128	0.9998	293.595	125.569	249.712	105.447	205.708	86.4628
ZDHHC15	Zdhhc15	ENSMUSG00000033906	286.787	0.328647	1.25583	0.101332	0.9998	326.735	324.013	307.355	213.415	291.109	258.095
POLE	Pole	ENSMUSG00000007080	743.398	0.299947	1.2311	0.101394	0.9998	864.488	803.001	793.848	675.039	765.51	558.503
FAM184B	Fam184b	ENSMUSG00000015879	683.787	0.689141	1.61232	0.101473	0.9998	1106.65	438.192	987.67	399.862	775.055	395.296
HSD17B4	Hsd17b4	ENSMUSG00000024507	1859.9	0.233055	1.17532	0.101505	0.9998	2129.38	1825.26	2075.14	1605.03	1815.2	1709.4
ACTB	Actb	ENSMUSG00000029580	46643.6	-0.338906	-1.2648	0.101533	0.9998	35889.5	47522.6	40157.8	60171.2	42100.5	54020.2
TXNL4B	Txnl4b	ENSMUSG00000031723	339.867	0.301738	1.23263	0.101773	0.9998	428.286	346.726	350.891	304.136	320.019	289.141
PPME1	Ppme1	ENSMUSG00000030718	3384.5	-0.185307	-1.13706	0.101806	0.9998	3014.83	3223.22	3264.16	3690.98	3497.25	3616.56
EIF4B	Eif4b	ENSMUSG00000058655	10970.5	-0.241641	-1.18234	0.102018	0.9998	9432.98	10779.1	9949.17	13016	10605.6	12040
SFT2D2	Sft2d2	ENSMUSG00000040848	573.611	0.345809	1.27086	0.102068	0.9998	773.916	619.662	532.664	454.345	542.237	518.842
NQO1	Nqo1	ENSMUSG00000003849	117.945	0.523096	1.43704	0.102074	0.9998	179.911	130.966	106.485	87.5378	118.232	84.5356
PRMT9	Prmt9	ENSMUSG00000037134	759.085	0.295426	1.22725	0.102127	0.9998	788.96	738.18	983.353	696.571	702.68	644.767
TALDO1	Taldo1	ENSMUSG00000025503	2250.65	-0.479816	-1.39457	0.102135	0.9998	1359.57	2522.83	1756.55	3236.68	2058.64	2569.64
LEKR1	Lekr1	ENSMUSG00000074579	88.9977	0.462321	1.37776	0.102166	0.9998	114.133	86.6887	108.58	63.4282	80.9724	80.1835
TBC1D8	Tbc1d8	ENSMUSG00000003134	1008.59	-0.337392	-1.26347	0.102233	0.9998	866.312	1013.01	793.784	1280.04	915.098	1183.3
USP54	Usp54	ENSMUSG00000034235	1936.1	0.329787	1.25683	0.102522	0.9998	2328.09	1970.16	2171.38	1480.65	2112.89	1553.41
RPL4	Rpl4	ENSMUSG00000032399	22820.8	-0.255342	-1.19362	0.102579	0.9998	19663.2	22548.7	20207.4	26729.1	21525.7	26250.9
MRPS11	Mrps11	ENSMUSG00000030611	415.415	-0.318872	-1.24735	0.102605	0.9998	343.74	421.247	343.35	492.292	401.05	490.81
RNF149	Rnf149	ENSMUSG00000048234	649.064	0.251417	1.19038	0.102884	0.9998	738.953	658.614	719.155	539.1	627.684	610.88
FGF5	Fgf5	ENSMUSG00000029337	55.1668	0.920663	1.89299	0.102926	0.9998	78.7556	27.7283	110.277	32.0913	49.6214	32.5268
TMEM209	Tmem209	ENSMUSG00000029782	1136.61	0.27821	1.21269	0.103058	0.9998	1320.08	1144.97	1272.12	882.193	1134.94	1065.36
COX6B1	Cox6b1	ENSMUSG00000036751	3731.23	-0.190904	-1.14148	0.103241	0.9998	3331.73	3523.86	3598.63	4101.41	4060.3	3771.47
SLC16A11	Slc16a11	ENSMUSG00000040938	235.704	0.39335	1.31344	0.103365	0.9998	291.127	289.936	221.704	201.638	239.726	170.091
KLF6	Klf6	ENSMUSG00000000078	2381.91	-0.289132	-1.22191	0.103368	0.9998	2114.41	2390.36	1926.96	2459.31	2378.69	3021.72
RPAIN	Rpain	ENSMUSG00000018449	291.669	-0.389813	-1.31022	0.103531	0.9998	194.474	251.364	312.106	323.912	321.45	346.71
MUC4	Muc4	ENSMUSG00000079620	2.71882	2.92377	7.58828	0.103552	0.9998	2.23219	3.71776	8.86665	0	1.4963	0
SYT6	Syt6	ENSMUSG00000027849	1903.67	-0.893405	-1.85755	0.103784	0.9998	821.04	2233.59	942.249	3998.17	900.281	2526.65
DNAJA3	Dnaja3	ENSMUSG00000004069	797.453	0.273466	1.20871	0.1038	0.9998	942.898	800.247	875.688	705.888	808.053	651.946
PCDHB14	Pcdhb14	ENSMUSG00000044043	255.91	0.410289	1.32895	0.10391	0.9998	337.759	222.105	316.658	190.06	242.214	226.663
SOX18	Sox18	ENSMUSG00000046470	195.57	0.604863	1.52083	0.103925	0.9998	346.691	210.194	151.298	150.343	190.74	124.157
CCDC120	Ccdc120	ENSMUSG00000031150	1342.64	-0.474166	-1.38912	0.104061	0.9998	756.539	1490.48	1124.71	1822.25	1290.45	1571.42
MAPK8IP2	Mapk8ip2	ENSMUSG00000022619	6237.79	-0.247675	-1.18729	0.104084	0.9998	5042.52	6354.05	5713.93	7233.83	6475.1	6607.3
SF3B4	Sf3b4	ENSMUSG00000068856	2077.76	-0.275686	-1.21057	0.104155	0.9998	1637.07	2080.72	1921.2	2497.96	2061.33	2268.25
TTLL12	Ttll12	ENSMUSG00000016757	1988.95	-0.249804	-1.18905	0.104214	0.9998	1589	2024.17	1837.74	2219.4	2088.14	2175.26
B4GALT1	B4galt1	ENSMUSG00000028413	460.314	0.269735	1.20559	0.104304	0.9998	531.268	494.245	484.293	398.175	465.405	388.497
NUFIP1	Nufip1	ENSMUSG00000022009	700.982	-0.259723	-1.19725	0.104325	0.9998	580.738	708.463	624.491	809.092	722.995	760.113
FABP4	Fabp4	ENSMUSG00000062515	7.67218	2.3222	5.00094	0.10435	0.9998	28.5833	7.94062	0.921737	2.42487	0.44847	5.71409
RPL7A	Rpl7a	ENSMUSG00000062647	16331.9	-0.369102	-1.29155	0.104366	0.9998	12115.4	17125	13521.3	21591.9	14584.9	19053.1
MITD1	Mitd1	ENSMUSG00000026088	152.351	0.363455	1.2865	0.104445	0.9998	155.881	196.436	162.048	125.493	141.457	132.793
GIMAP8	Gimap8	ENSMUSG00000064262	89.8726	0.533462	1.4474	0.104528	0.9998	116.026	126.2	76.5913	64.3887	87.6043	68.4254
KAT7	Kat7	ENSMUSG00000038909	3166.32	-0.273272	-1.20855	0.104632	0.9998	2492.92	2881.69	3227.35	3623.39	3123.71	3648.85
MYO18A	Myo18a	ENSMUSG00000000631	7759.09	-0.288412	-1.2213	0.104748	0.9998	6930.13	6021.96	8006.79	7541.77	8976.4	9077.46
RBFOX1	Rbfox1	ENSMUSG00000008658	6988.51	-0.178391	-1.13162	0.104815	0.9998	6466.61	6351.36	6853.26	7348.11	7670.1	7241.6
SHISA7	Shisa7	ENSMUSG00000053550	9186.38	-0.290283	-1.22288	0.105113	0.9998	7314.44	8480.19	9001.21	10475	8541	11306.4
RBM47	Rbm47	ENSMUSG00000070780	49.2974	1.13342	2.19378	0.105304	0.9998	106.555	74.8631	21.8226	11.9999	41.5978	38.9461
LCMT1	Lcmt1	ENSMUSG00000030763	1400.93	-0.237197	-1.1787	0.105388	0.9998	1242.24	1367.37	1247.99	1590.53	1359.43	1597.99
SMARCA2	Smarca2	ENSMUSG00000024921	7340.27	-0.281525	-1.21548	0.105399	0.9998	6413.43	7364.66	6100.94	8664.48	6816.69	8681.43
FGFR1	Fgfr1	ENSMUSG00000031565	4197.17	0.280983	1.21502	0.105415	0.9998	4105.23	5383.06	4324.8	3460.86	3860.39	4048.67
COL22A1	Col22a1	ENSMUSG00000079022	299.103	-0.468839	-1.384	0.105538	0.9998	293.952	234.423	223.929	244.868	448.05	349.397
SEMA3D	Sema3d	ENSMUSG00000040254	244.464	0.484707	1.3993	0.105539	0.9998	387.908	217.649	250.114	193.062	238.468	179.581
CHTF18	Chtf18	ENSMUSG00000019214	149.229	0.618367	1.53514	0.105541	0.9998	144.215	168.649	229.154	176.558	85.0606	91.7366
ZNF559-ZNF177	Zfp965	ENSMUSG00000078896	152.438	-0.51521	-1.4292	0.10558	0.9998	125.992	117.928	132.637	144.392	140.943	252.736
ZC4H2	Zc4h2	ENSMUSG00000035062	1167	-0.336564	-1.26275	0.105694	0.9998	837.324	1127.67	1129.25	1361.82	1104.48	1441.49
STAT6	Stat6	ENSMUSG00000002147	199.615	0.752004	1.68413	0.105828	0.9998	435.386	177.626	139.022	135.497	187.116	123.045
BUB1B	Bub1b	ENSMUSG00000040084	464.806	0.516991	1.43097	0.105902	0.9998	563.767	448.083	628.871	345.422	259.405	543.286
JAK2	Jak2	ENSMUSG00000024789	2743.79	-0.285152	-1.21854	0.106061	0.9998	2240.48	2590.37	2589.46	3104.73	2540.67	3397.04
CRAT	Crat	ENSMUSG00000026853	1166.3	0.278827	1.21321	0.106084	0.9998	1407.09	1075.62	1354.07	997.381	1058.14	1105.48
TPCN1	Tpcn1	ENSMUSG00000032741	1444.21	0.261849	1.19901	0.106181	0.9998	1757.65	1526.04	1440.88	1392.26	1180.81	1367.63
GSK3A	Gsk3a	ENSMUSG00000057177	6950.81	-0.175517	-1.12937	0.10624	0.9998	6559.42	6355.44	6670.86	7096.65	7340.8	7681.7
CXXC5	Cxxc5	ENSMUSG00000046668	1665.47	0.509628	1.42368	0.106334	0.9998	2170.76	1160.64	2538.94	1211.09	1610.56	1300.82
PPP3R2	Ppp3r2	ENSMUSG00000028310	32.0302	0.950513	1.93256	0.106334	0.9998	56.8598	36.037	33.8358	13.8048	38.1939	13.4499
IQSEC2	Iqsec2	ENSMUSG00000041115	2257.75	-0.255999	-1.19416	0.106341	0.9998	1977.7	2106.78	2089.1	2510.36	2118.5	2744.08
HOXA1	Hoxa1	ENSMUSG00000029844	16.6421	2.46325	5.51456	0.106413	0.9998	47.456	0.965759	36.2136	0	14.1022	1.11477
NYAP1	Nyap1	ENSMUSG00000045348	6722.47	-0.370448	-1.29275	0.106548	0.9998	4692.01	7366.93	5532.69	8645.61	6533.83	7563.77
SMOX	Smox	ENSMUSG00000027333	1183.55	0.442934	1.35937	0.106807	0.9998	1686.92	988.154	1417.3	913.894	1253.5	841.55
BCOR	Bcor	ENSMUSG00000040363	1880.25	-0.402879	-1.32214	0.106886	0.9998	1332.31	1911.24	1614.37	2563.72	1594.96	2264.93
PLEC	Plec	ENSMUSG00000022565	3203.97	0.606569	1.52263	0.107011	0.9998	4554.95	2605.55	4442.34	1664.97	3921.05	2034.92
UGT8	Ugt8a	ENSMUSG00000032854	202.937	0.748249	1.67975	0.107094	0.9998	338.389	123.526	301.603	104.158	223.935	126.01
LYVE1	Lyve1	ENSMUSG00000030787	335.32	0.841672	1.79213	0.1071	0.9998	689.8	438.917	162.708	190.145	358.41	171.941
ACVRL1	Acvrl1	ENSMUSG00000000530	373.712	0.40059	1.32005	0.107185	0.9998	552.853	364.696	358.983	290.7	347.362	327.679
TMCC2	Tmcc2	ENSMUSG00000042066	4357.89	-0.281227	-1.21523	0.107359	0.9998	3379.29	4431.69	3991.91	5241.56	4297.61	4805.25
RNPS1	Rnps1	ENSMUSG00000034681	7268.33	-0.200747	-1.14929	0.107695	0.9998	6319.93	6965.3	7004.93	7909.5	7291.79	8118.52
CAPRIN2	Caprin2	ENSMUSG00000030309	541.24	0.396517	1.31633	0.107829	0.9998	582.364	537.63	725.649	362.065	570.961	468.774
PROX2	Prox2	ENSMUSG00000042320	78.6434	0.505323	1.41944	0.107912	0.9998	103.071	97.928	75.9133	50.355	73.5337	71.0588
TRMT12	Trmt12	ENSMUSG00000037085	218.865	0.382568	1.30366	0.107918	0.9998	272.457	276.354	194.112	206.613	190.096	173.556
SLC7A11	Slc7a11	ENSMUSG00000027737	892.032	0.457644	1.3733	0.107956	0.9998	1399.72	992.513	704.492	840.494	723.554	691.421
STK17B	Stk17b	ENSMUSG00000026094	128.158	0.445818	1.36209	0.108048	0.9998	168.142	120.892	154.654	105.87	129.154	90.233
SLFN12L	Slfn3	ENSMUSG00000018986	11.0085	1.35353	2.55537	0.108051	0.9998	24.3611	18.0045	5.101	5.33541	8.03753	5.21129
SYT16	Syt16	ENSMUSG00000044912	2932.55	-0.374783	-1.29664	0.108104	0.9998	2126.09	3202.27	2332.37	3876.7	2790.03	3267.85
MTHFSD	Mthfsd	ENSMUSG00000031816	639.462	0.319904	1.24825	0.108114	0.9998	598.067	830.531	701.269	631.025	545.456	530.425
CSAD	Csad	ENSMUSG00000023044	467.466	0.340974	1.26661	0.108124	0.9998	455.654	592.021	519.523	438.149	459.183	340.267
SUPT5H	Supt5	ENSMUSG00000003435	6336.5	-0.175622	-1.12945	0.108174	0.9998	5914.77	5709.77	6229.65	6815.65	6580.25	6768.91
MRC1	Mrc1	ENSMUSG00000026712	616.295	0.87628	1.83564	0.108191	0.9998	1432.28	695.539	266.038	366.47	613.447	324.001
UPP2	Upp2	ENSMUSG00000026839	167.932	-0.423975	-1.34162	0.108223	0.9998	145.051	122.443	162.648	214.85	149.626	212.975
OTUB1	Otub1	ENSMUSG00000024767	2944.2	-0.251264	-1.19025	0.108586	0.9998	2393.88	2983.09	2687.84	3459.56	2973.66	3167.17
E2F6	E2f6	ENSMUSG00000057469	458.734	0.289649	1.22234	0.108637	0.9998	502.595	525.357	485.928	393.246	477.529	367.75
PAK1	Pak1	ENSMUSG00000030774	6495.86	-0.247888	-1.18747	0.108668	0.9998	5464.09	5604.12	6749.48	7369.84	6527.05	7260.6
TRIM34	Trim34a	ENSMUSG00000056144	48.5659	0.759711	1.69315	0.108727	0.9998	92.1588	47.2195	43.9587	25.1098	43.8359	39.1129
SEMA3E	Sema3e	ENSMUSG00000063531	448.772	0.480236	1.39497	0.108857	0.9998	607.8	359.469	601.428	283.259	443.991	396.686
PCDHA7	Pcdha7	ENSMUSG00000104318	875.107	-0.230657	-1.17337	0.108982	0.9998	811.695	755.002	849.43	964.483	875.18	994.855
JAKMIP1	Jakmip1	ENSMUSG00000063646	2421.18	-0.291171	-1.22363	0.108993	0.9998	1956.75	2375.8	2200.02	2949.54	2227.45	2817.55
ITIH5	Itih5	ENSMUSG00000025780	1428.26	0.600881	1.51664	0.109123	0.9998	2442.62	1437.86	1284.08	839.184	1701.54	864.252
MRPL11	Mrpl11	ENSMUSG00000024902	1214.27	-0.375414	-1.29721	0.10932	0.9998	835.62	1314.51	1020.92	1575.07	1187.95	1351.53
CCDC62	Ccdc62	ENSMUSG00000061882	156.124	-0.422767	-1.3405	0.109523	0.9998	141.872	133.796	123.719	214.823	187.175	135.357
LMTK3	Lmtk3	ENSMUSG00000062044	14867.5	-0.330061	-1.25707	0.109719	0.9998	10324.3	15667.7	13530	18272.1	16071.6	15339.2
TMEM63A	Tmem63a	ENSMUSG00000026519	100.881	0.587007	1.50213	0.109721	0.9998	131.225	78.1646	154.318	63.007	83.7406	94.8293
PLEKHN1	Plekhn1	ENSMUSG00000078485	522.114	-0.322741	-1.2507	0.109765	0.9998	399.665	441.435	550.88	639.052	532.677	568.976
ITGB3	Itgb3	ENSMUSG00000020689	139.952	0.644293	1.56297	0.109775	0.9998	197.468	120.804	194.072	83.7019	166.44	77.2257
STMN1	Stmn1	ENSMUSG00000028832	52862.3	-0.442787	-1.35923	0.109864	0.9998	34033.8	59043.7	41361.9	70545.9	46091.5	66097.2
PEX10	Pex10	ENSMUSG00000029047	228.767	0.366694	1.28939	0.10999	0.9998	311.567	228.325	233.481	193.831	184.091	221.307
NTAN1	Ntan1	ENSMUSG00000022681	1359.04	-0.251599	-1.19053	0.109996	0.9998	1124.87	1349.9	1247.48	1619.77	1450.44	1361.79
PNMA8A	Pnmal1	ENSMUSG00000041141	1339.41	-0.245627	-1.18561	0.110222	0.9998	1089.8	1330.35	1256.53	1401.94	1397.7	1560.12
GRIP2	Grip2	ENSMUSG00000030098	2366.5	-0.496074	-1.41037	0.110437	0.9998	1416.55	2643.91	1829.83	3568.27	2053.37	2687.05
PDE3A	Pde3a	ENSMUSG00000041741	626.056	0.567873	1.48234	0.110438	0.9998	921.453	492.833	829.181	380.553	726.691	405.625
HIRIP3	Hirip3	ENSMUSG00000042606	1197.41	0.266585	1.20296	0.11046	0.9998	1497.71	1180.95	1244.75	1105.56	1007.74	1147.77
RUNX1T1	Runx1t1	ENSMUSG00000006586	5187.26	-0.274367	-1.20946	0.11053	0.9998	3963.42	4833.65	5289.58	5448.76	5414.29	6173.89
GJC3	Gjc3	ENSMUSG00000056966	192.987	1.02118	2.02958	0.110629	0.9998	349.76	113.968	312.202	62.0654	257.145	62.7825
ME2	Me2	ENSMUSG00000024556	683.535	0.246775	1.18655	0.11071	0.9998	791.684	658.583	775.629	610.286	639.517	625.508
PIK3R4	Pik3r4	ENSMUSG00000032571	1198.75	-0.319497	-1.2479	0.110983	0.9998	1025.66	1215.35	957.917	1527.06	1362.83	1103.68
ATG7	Atg7	ENSMUSG00000030314	773.149	0.287228	1.22029	0.111081	0.9998	828.751	889.877	830.367	808.982	594.887	686.028
NCMAP	Ncmap	ENSMUSG00000043924	35.955	-0.900122	-1.86622	0.111236	0.9998	30.0759	21.4445	23.7076	39.0759	78.1639	23.2624
VAV3	Vav3	ENSMUSG00000033721	554.493	0.66215	1.58244	0.111238	0.9998	918.709	341.83	778.865	276.779	535.32	475.454
C6orf163	Gm136	ENSMUSG00000071015	6.25037	-1.96952	-3.91639	0.111289	0.9998	0.946786	5.63707	0.999619	19.7288	2.99474	7.19524
KCNB1	Kcnb1	ENSMUSG00000050556	1202.57	-0.252108	-1.19095	0.111475	0.9998	982.802	1233.95	1076.33	1364.26	1328.53	1229.53
ADAMTS5	Adamts5	ENSMUSG00000022894	314.878	0.638584	1.5568	0.111482	0.9998	526.493	232.624	391.517	177.405	358.312	202.918
CFL1	Cfl1	ENSMUSG00000056201	31760.3	-0.300389	-1.23148	0.111597	0.9998	25185.6	32656.2	27555	39640.2	29683.8	35840.9
MAP3K1	Map3k1	ENSMUSG00000021754	1638.41	0.601588	1.51739	0.11163	0.9998	1951.31	1030.29	2943.87	1313.16	1543.28	1048.57
KIRREL3	Kirrel3	ENSMUSG00000032036	3289.76	-0.222588	-1.16682	0.111663	0.9998	3061.27	2882.6	3166.05	3570.39	3853.96	3204.28
SGTA	Sgta	ENSMUSG00000004937	5848.53	-0.17898	-1.13208	0.112066	0.9998	5354.39	5289.93	5814.72	6086.41	6284.2	6261.54
MED15	Med15	ENSMUSG00000012114	3168.54	-0.170691	-1.1256	0.11211	0.9998	3062.59	2918.39	2963.04	3310.34	3312.12	3444.73
SGMS2	Sgms2	ENSMUSG00000050931	143.313	0.855195	1.809	0.112126	0.9998	308.081	114.739	131.017	45.9016	132.038	128.102
APLNR	Aplnr	ENSMUSG00000044338	873.531	0.471802	1.38684	0.112191	0.9998	1296.3	1095.8	653.106	615.491	846.449	734.037
CA8	Car8	ENSMUSG00000041261	1204.18	1.65893	3.15782	0.112236	0.9998	2129.97	282.002	3075.5	264.392	1143.31	329.901
GSAP	Gsap	ENSMUSG00000039934	326.471	0.316957	1.2457	0.112272	0.9998	382.017	323.968	380.738	298.165	249.101	324.835
FOXD3	Foxd3	ENSMUSG00000067261	49.5684	1.74702	3.35665	0.112272	0.9998	94.8114	59.944	74.3452	10.3332	57.9764	0
CORO1C	Coro1c	ENSMUSG00000004530	8151.75	-0.321577	-1.2497	0.112314	0.9998	6646.37	7118.98	7975.24	10444.8	7098.67	9626.41
PDGFRA	Pdgfra	ENSMUSG00000029231	3708.11	0.462899	1.37831	0.112337	0.9998	5684.82	3220.09	3989.22	2486.32	4028.21	2840.01
HOXA7	Hoxa7	ENSMUSG00000038236	5.05511	3.15101	8.88278	0.112349	0.9998	25.2156	0	2.06105	0	1.98911	1.06486
SIDT1	Sidt1	ENSMUSG00000022696	887.046	0.710653	1.63654	0.112385	0.9998	1691.6	726.211	885.932	546.71	1070.48	401.336
TRIM28	Trim28	ENSMUSG00000005566	8896.89	-0.420989	-1.33885	0.112658	0.9998	5410.68	9558	7854.6	11786.8	8237.05	10534.2
CXCL14	Cxcl14	ENSMUSG00000021508	638.074	-0.6474	-1.56634	0.112773	0.9998	324.359	656.557	510.732	1172.3	445.348	719.147
SERPING1	Serping1	ENSMUSG00000023224	477.128	0.687797	1.61082	0.112857	0.9998	873.543	356.541	536.65	245.865	563.689	286.483
LTV1	Ltv1	ENSMUSG00000019814	463.513	0.323099	1.25102	0.113022	0.9998	560.272	459.878	525.539	370.522	374.772	490.094
S100A8	S100a8	ENSMUSG00000056054	14.6969	-0.938036	-1.91592	0.113033	0.9998	9.26923	13.7899	7.04763	18.9144	19.7525	19.4076
ADGRB2	Adgrb2	ENSMUSG00000028782	10491	-0.218158	-1.16325	0.113083	0.9998	8680.03	9728.04	10689.8	11413.3	11334.3	11100.7
PTGDR	Ptgdr	ENSMUSG00000071489	26.6828	0.749747	1.6815	0.113116	0.9998	43.6168	33.0031	23.786	19.7319	21.9524	18.0063
BUB1	Bub1	ENSMUSG00000027379	223.676	0.433422	1.35043	0.11316	0.9998	252.355	239.016	278.475	210.222	133.498	228.487
ZNRD1ASP	Znrd1as	ENSMUSG00000036214	53.0314	0.687042	1.60998	0.113191	0.9998	71.4274	47.7678	77.1972	24.6195	44.0038	53.1728
SSBP4	Ssbp4	ENSMUSG00000070003	2028.58	-0.302783	-1.23352	0.113279	0.9998	1502.08	2123.35	1823.37	2436.5	2242.66	2043.53
PCSK6	Pcsk6	ENSMUSG00000030513	399.139	0.39892	1.31852	0.113338	0.9998	597.02	359.047	407.174	363.789	326.254	341.55
NR1D1	Nr1d1	ENSMUSG00000020889	546.197	-0.282106	-1.21597	0.113379	0.9998	502.176	521.108	455.443	685.522	538.971	573.962
BRPF3	Brpf3	ENSMUSG00000063952	1426.06	0.326783	1.25421	0.113396	0.9998	1742.75	1292.7	1725.61	1290.3	1425.8	1079.22
ERBB2	Erbb2	ENSMUSG00000062312	254.961	0.491691	1.40609	0.113493	0.9998	293.116	313.667	287.233	157.826	305.405	172.519
NNT	Nnt	ENSMUSG00000025453	586.593	0.265749	1.20226	0.113525	0.9998	654.071	643.226	623.931	590.581	461.765	545.984
AOX1	Aox1	ENSMUSG00000063558	66.6302	0.847182	1.79898	0.11368	0.9998	127.384	91.5865	38.0121	36.8809	68.3475	37.5697
AP2A2	Ap2a2	ENSMUSG00000002957	7365.7	-0.194152	-1.14405	0.113681	0.9998	6479.58	6745.41	7387.81	7879.07	8130.54	7571.78
IKZF1	Ikzf1	ENSMUSG00000018654	328.207	-1.07848	-2.1118	0.113723	0.9998	128.786	444.941	59.627	670.707	211.699	453.482
MYOCD	Myocd	ENSMUSG00000020542	18.9639	1.46133	2.75362	0.113916	0.9998	33.7338	6.76233	41.1925	5.27896	21.839	4.97666
TDGF1	Tdgf1	ENSMUSG00000032494	4.92914	2.26012	4.79031	0.113958	0.9998	13.5704	1.80355	9.14227	1.07321	3.98541	0
KIDINS220	Kidins220	ENSMUSG00000036333	26968.7	-0.194733	-1.14451	0.113962	0.9998	24597.4	24538.5	26318.2	28737	26813.8	30807.2
CDH20	Cdh20	ENSMUSG00000050840	642.541	0.715765	1.64235	0.114036	0.9998	981.91	497.165	917.389	269.912	819.414	369.455
BRSK1	Brsk1	ENSMUSG00000035390	9160.4	-0.298664	-1.23	0.114064	0.9998	6869.24	9638.1	8138.87	11208.6	9222.23	9885.34
PHACTR1	Phactr1	ENSMUSG00000054728	7238.8	-0.480483	-1.39521	0.114154	0.9998	5206.92	7906.29	5019.21	9824.65	5557.85	9917.89
GPR85	Gpr85	ENSMUSG00000048216	3458.49	-0.438617	-1.3553	0.114224	0.9998	2299.76	3885.51	2624.57	4591.64	3003.02	4346.43
FAM161B	Fam161b	ENSMUSG00000021234	373.695	0.426625	1.34409	0.114338	0.9998	449.016	337.975	498.911	236.669	368.257	351.341
RPL17	Rpl17	ENSMUSG00000062328	9288.13	-0.402168	-1.32149	0.114364	0.9998	6428.65	10107.2	7469.44	12880.7	8369.19	10473.6
TMEM72	Tmem72	ENSMUSG00000048108	67.5048	1.78295	3.44128	0.114412	0.9998	209.722	96.0934	8.04226	2.07132	22.6867	66.4135
DTX3	Dtx3	ENSMUSG00000040415	6158.31	-0.296967	-1.22856	0.114479	0.9998	4673.29	6263.63	5642.62	7774.33	6131.08	6464.87
IGFBP7	Igfbp7	ENSMUSG00000036256	925.819	0.258873	1.19654	0.114479	0.9998	1115.93	986.257	923.553	759.012	903.214	866.946
PARP10	Parp10	ENSMUSG00000063268	137.305	0.564681	1.47906	0.114556	0.9998	186.75	130.928	173.915	83.5712	161.298	87.3656
TMEM234	Tmem234	ENSMUSG00000028797	2532.75	-0.213857	-1.15978	0.11458	0.9998	2165.73	2328.64	2542.03	2867.59	2616.24	2676.27
ERAP1	Erap1	ENSMUSG00000021583	213.809	0.442559	1.35901	0.114623	0.9998	312.228	233.08	193.853	153.057	215.889	174.749
STEAP2	Steap2	ENSMUSG00000015653	470.141	0.728682	1.65712	0.114819	0.9998	741.375	249.406	768.685	240.032	494.777	326.573
CAMP	Camp	ENSMUSG00000038357	3.72993	-2.20153	-4.59967	0.114881	0.9998	3.16529	0.869927	0	7.8974	2.99375	7.4532
CTHRC1	Cthrc1	ENSMUSG00000054196	313.337	0.596031	1.51155	0.114901	0.9998	488.415	206.648	437.044	197.488	318.538	231.892
GYPC	Gypc	ENSMUSG00000090523	186.622	0.41175	1.3303	0.114972	0.9998	263.085	186.788	189.314	189.03	144.402	147.111
LAMA3	Lama3	ENSMUSG00000024421	402.099	0.652317	1.57169	0.115069	0.9998	649.439	263.513	561.728	203.025	429.956	304.934
DMRTB1	Dmrtb1	ENSMUSG00000028610	266.569	-0.684475	-1.60712	0.115127	0.9998	228.775	144.814	240.211	152.96	464.394	368.263
LRRC42	Lrrc42	ENSMUSG00000028617	540.544	-0.297721	-1.2292	0.115143	0.9998	538.006	498.777	417.779	526.935	625.177	636.588
HIPK1	Hipk1	ENSMUSG00000008730	3732.15	0.397738	1.31744	0.115222	0.9998	5209.41	3296.14	4225.37	2508.03	3797.74	3356.21
FGFR4	Fgfr4	ENSMUSG00000005320	66.6051	0.629126	1.54663	0.115265	0.9998	92.9485	48.6815	101.749	59.8684	49.3956	46.9878
MAPK10	Mapk10	ENSMUSG00000046709	4183.75	-0.291968	-1.22431	0.11528	0.9998	3629.47	3967.16	3687.9	5591.78	4028.76	4197.42
MARK4	Mark4	ENSMUSG00000030397	3372.99	-0.20877	-1.1557	0.11545	0.9998	2926.52	3259.11	3201.98	3534.8	3412.67	3902.88
SPEG	Speg	ENSMUSG00000026207	2271.23	-0.246455	-1.18629	0.115557	0.9998	1839.23	2296.13	2097.5	2586.96	2538.67	2268.87
NSG1	Nsg1	ENSMUSG00000029126	22486.9	-0.271122	-1.20675	0.115563	0.9998	18294.4	23963.6	18881.8	26611.7	22930.8	24239
BMPER	Bmper	ENSMUSG00000031963	241.414	0.451661	1.36761	0.11564	0.9998	326.927	228.01	282.014	159.812	266.001	185.722
TSPAN5	Tspan5	ENSMUSG00000028152	3514.39	-0.333723	-1.26026	0.115692	0.9998	2772.09	3640.86	2915.44	4589.75	3180.04	3988.15
EFNB3	Efnb3	ENSMUSG00000003934	6734.03	-0.297198	-1.22876	0.115716	0.9998	5377.07	7154.72	5595.92	7153.4	6716.18	8406.93
TMEM131	Tmem131	ENSMUSG00000026116	6780.71	-0.182672	-1.13498	0.115879	0.9998	6082.25	6293.47	6680.82	6952.06	7139.95	7535.7
PIGZ	Pigz	ENSMUSG00000045625	55.562	-0.630162	-1.54774	0.115895	0.9998	45.5761	48.9037	35.4238	47.8098	61.0748	94.5837
BAG2	Bag2	ENSMUSG00000042215	400.65	-0.343568	-1.26889	0.116036	0.9998	380.769	342.847	335.89	349	506.467	488.927
C9orf43	4933430I17Rik	ENSMUSG00000058046	42.3451	0.620096	1.53698	0.116292	0.9998	53.1599	55.2967	45.467	36.338	40.9541	22.8551
ZSCAN26	Zscan26	ENSMUSG00000022228	989.14	0.259436	1.19701	0.116312	0.9998	1136.12	1106.93	990.536	859.829	1020.05	821.379
PIP5K1C	Pip5k1c	ENSMUSG00000034902	13687.8	-0.228538	-1.17165	0.116325	0.9998	11305.1	14000.7	12511.4	15243.1	13877.4	15189.4
CAV1	Cav1	ENSMUSG00000007655	997.448	0.389835	1.31024	0.116373	0.9998	1231.57	1345.4	817.057	803.314	790.647	996.705
GPR183	Gpr183	ENSMUSG00000051212	16.7456	0.963766	1.95039	0.116376	0.9998	29.4922	22.5731	14.3291	8.48659	9.94938	15.6431
RTN2	Rtn2	ENSMUSG00000030401	3188.66	-0.293357	-1.22549	0.116396	0.9998	2590.47	3272.73	2732.63	3835.25	2953.46	3747.4
TMEM220	Tmem220	ENSMUSG00000050270	28.3638	0.685416	1.60817	0.116464	0.9998	42.9432	27.9474	34.1231	22.8826	22.345	19.9416
XPNPEP3	Xpnpep3	ENSMUSG00000022401	449.717	0.29293	1.22513	0.116483	0.9998	495.34	489.289	500.982	477.425	369.559	365.706
CD38	Cd38	ENSMUSG00000029084	56.8288	0.6859	1.60871	0.116604	0.9998	101.163	68.8354	40.2497	41.7739	41.5418	47.4093
IGFN1	Igfn1	ENSMUSG00000051985	5.39807	1.77026	3.41116	0.116606	0.9998	7.55956	5.86506	11.1842	0.583899	3.48001	3.71574
P3H2	P3h2	ENSMUSG00000038168	152.674	0.54932	1.4634	0.11662	0.9998	162.458	248.015	134.023	154.927	125.284	91.3357
RPS6KL1	Rps6kl1	ENSMUSG00000019235	1175.06	-0.312499	-1.24186	0.116647	0.9998	857.479	1112.49	1174.79	1459.45	1290.7	1155.44
NPTX1	Nptx1	ENSMUSG00000025582	1053.57	0.372455	1.29455	0.116752	0.9998	1337.69	907.125	1322.16	853.439	1094.01	807.002
CDKN2AIPNL	Cdkn2aipnl	ENSMUSG00000020392	1662.4	-0.200506	-1.1491	0.117001	0.9998	1471.53	1582.88	1586.84	1794.68	1869.68	1668.8
NRM	Nrm	ENSMUSG00000059791	244.437	0.535232	1.44917	0.11703	0.9998	199.755	233.511	436.016	207.257	197.661	192.422
TECTA	Tecta	ENSMUSG00000037705	88.5606	-0.786275	-1.72462	0.117062	0.9998	49.3367	103.384	41.5868	83.2847	171.959	81.8124
AKAP13	Akap13	ENSMUSG00000066406	2017.61	0.304039	1.2346	0.117065	0.9998	2389.06	2126.25	2172.92	1436.93	2073.5	1907.03
SLC37A2	Slc37a2	ENSMUSG00000032122	73.9844	0.487926	1.40243	0.117169	0.9998	103.827	85.0875	70.1305	54.8284	70.3906	59.6424
FAM178B	Fam178b	ENSMUSG00000046337	4.18668	2.73979	6.67971	0.117401	0.9998	8.21813	13.7795	0	0	1.82828	1.29417
SLC5A7	Slc5a7	ENSMUSG00000023945	305.949	1.12286	2.17778	0.117553	0.9998	605.498	98.7609	553.954	100.375	385.536	91.5688
HGS	Hgs	ENSMUSG00000025793	3426.8	-0.181444	-1.13402	0.117645	0.9998	3034.1	3226.03	3374.61	3712.3	3566.44	3647.33
AACS	Aacs	ENSMUSG00000029482	2117.47	-0.395333	-1.31525	0.117754	0.9998	1351.12	2146.51	1989.48	2886.82	1978.39	2352.49
RAB8B	Rab8b	ENSMUSG00000036943	1810.33	0.343094	1.26847	0.117886	0.9998	2273.18	1534.19	2266.78	1411.52	1661.72	1714.56
RPL6	Rpl6	ENSMUSG00000029614	12211.5	-0.232456	-1.17483	0.117893	0.9998	10519.6	12279.9	10889	14178.8	11821.8	13579.7
SLIT3	Slit3	ENSMUSG00000056427	464.661	0.456878	1.37257	0.117968	0.9998	673.426	576.408	362.531	323.665	457.855	394.083
TUBB2A	Tubb2a	ENSMUSG00000058672	49311.7	-0.257583	-1.19547	0.118023	0.9998	42833.3	43981	47949.5	49171.1	62765.4	49169.7
GPR17	Gpr17	ENSMUSG00000052229	761.741	0.6638	1.58425	0.118055	0.9998	1471.81	533.89	796.41	453.095	850.221	465.016
C1orf21	1700025G04Rik	ENSMUSG00000032666	2681.49	-0.350654	-1.27514	0.11809	0.9998	2207.95	2019.32	2844.86	2895.09	2515.27	3606.43
ZNF3	Zfp113	ENSMUSG00000037007	479.767	0.50176	1.41594	0.11814	0.9998	416.489	723.061	547.504	537.756	295.884	357.909
IARS2	Iars2	ENSMUSG00000026618	1749.12	0.287229	1.22029	0.118234	0.9998	2033.56	1972.21	1762.14	1430.05	1879.55	1417.22
PLPP2	Plpp2	ENSMUSG00000052151	166.449	-0.32322	-1.25112	0.118305	0.9998	142.535	143.684	157.632	198.434	189.531	166.878
RHOBTB2	Rhobtb2	ENSMUSG00000022075	1852.32	-0.323596	-1.25145	0.118417	0.9998	1332.15	1967.69	1636.04	2147.69	1812.22	2218.12
POU3F4	Pou3f4	ENSMUSG00000056854	536.251	-0.510464	-1.42451	0.118513	0.9998	286.026	580.273	460.653	804.598	588.169	497.784
AKT1	Akt1	ENSMUSG00000001729	9600.06	-0.251175	-1.19018	0.118527	0.9998	8306.83	8706.78	9285.51	10551.1	8985.15	11765
EIF2AK2	Eif2ak2	ENSMUSG00000024079	482.844	0.492297	1.40668	0.118543	0.9998	743.665	432.171	517.568	332.606	541.004	330.049
SLC35F2	Slc35f2	ENSMUSG00000042195	577.888	0.225346	1.16906	0.118589	0.9998	652.43	593.592	623.075	535.189	558.425	504.614
CCDC163	Ccdc163	ENSMUSG00000028689	137.581	0.523386	1.43732	0.118597	0.9998	151.202	126.234	208.742	140.342	81.3165	117.652
PPIC	Ppic	ENSMUSG00000024538	609.963	0.53114	1.44507	0.118701	0.9998	1048.41	625.943	488.786	447.265	634.371	415.002
SLC10A7	Slc10a7	ENSMUSG00000031684	271.265	0.3197	1.24807	0.118724	0.9998	279.479	291.061	333.176	210.1	239.148	274.628
KRT73	Krt73	ENSMUSG00000063661	29.131	0.927803	1.90238	0.118738	0.9998	42.4782	18.8853	53.3828	19.1334	28.1939	12.7124
RP1	Rp1	ENSMUSG00000025900	2.9577	-2.32231	-5.00131	0.118758	0.9998	1.98535	0	1.01732	7.55838	2.98374	4.2014
CA14	Car14	ENSMUSG00000038526	132.703	0.857732	1.81219	0.118938	0.9998	234.038	224.458	54.2853	74.7719	128.051	80.6142
PHACTR3	Phactr3	ENSMUSG00000027525	3563.96	-0.307498	-1.23756	0.119078	0.9998	2983.26	3228.63	3344.3	4159.86	3097.07	4570.66
COPZ2	Copz2	ENSMUSG00000018672	113.175	0.577558	1.49232	0.119124	0.9998	191.883	111.213	103.683	80.7951	116.682	74.7964
PAFAH1B3	Pafah1b3	ENSMUSG00000005447	3008.77	-0.307792	-1.23781	0.11918	0.9998	2133.18	3110.97	2822.36	3630.54	3205.48	3150.12
DYRK1A	Dyrk1a	ENSMUSG00000022897	4674.28	-0.264696	-1.20138	0.119185	0.9998	4327.44	3679.66	4733.63	4886.42	4739.51	5679.04
ADAT2	Adat2	ENSMUSG00000019808	136.21	-0.482597	-1.39726	0.1193	0.9998	87.902	117.081	135.908	186.013	117.805	172.553
KIAA1614	BC034090	ENSMUSG00000033722	295.522	0.42183	1.33963	0.119367	0.9998	370.461	237.508	407.793	233.692	242.755	280.921
CDC42	Cdc42	ENSMUSG00000006699	12670	-0.183456	-1.1356	0.119393	0.9998	11797.4	11543.7	12255.3	13236.2	12785.4	14401.8
STAC	Stac	ENSMUSG00000032502	315.583	0.423087	1.34079	0.119449	0.9998	439.969	276.406	368.374	241.665	332.034	235.053
AVPR2	Avpr2	ENSMUSG00000031390	6.4472	1.54869	2.9255	0.119568	0.9998	3.91492	10.8177	13.9616	5.09533	2.87981	2.01378
KRT77	Krt77	ENSMUSG00000067594	69.9867	-0.773708	-1.70966	0.119639	0.9998	39.1106	82.1875	33.3282	120.526	55.7672	89.0008
STX2	Stx2	ENSMUSG00000029428	645.438	-0.321983	-1.25005	0.119701	0.9998	530.913	668.835	520.759	809.223	604.192	738.707
KLHL4	Klhl4	ENSMUSG00000025597	354.693	0.392218	1.31241	0.119776	0.9998	458.297	299.189	450.715	261.32	332.256	326.384
TGFBR3	Tgfbr3	ENSMUSG00000029287	535.265	0.633602	1.55143	0.119822	0.9998	963.505	561.022	428.396	334.105	627.095	297.466
CHD5	Chd5	ENSMUSG00000005045	12796.3	-0.187385	-1.1387	0.119886	0.9998	11116.8	12418.9	12363.7	13529.8	14206.7	13142
FBXL16	Fbxl16	ENSMUSG00000025738	5810.3	-0.228951	-1.17198	0.119901	0.9998	4712.32	5860.1	5477.7	6568.19	5979.99	6263.52
RBBP8	Rbbp8	ENSMUSG00000041238	463.671	0.288929	1.22173	0.120048	0.9998	584.937	475.027	470.078	389.388	458.935	403.658
NCAPH	Ncaph	ENSMUSG00000034906	384.028	0.40272	1.322	0.120122	0.9998	545.529	346.602	420.456	394.747	314.866	281.97
ARSG	Arsg	ENSMUSG00000020604	160.529	0.58501	1.50005	0.12031	0.9998	173.276	286.276	118.372	113.241	148.29	123.716
ARHGAP25	Arhgap25	ENSMUSG00000030047	77.7822	0.466384	1.38164	0.120442	0.9998	108.853	79.0201	82.818	58.7796	63.1151	74.107
PRG4	Prg4	ENSMUSG00000006014	50.8172	-0.990644	-1.98707	0.120515	0.9998	66.3379	14.5658	20.5142	73.8777	50.0929	79.5148
SULT1A1	Sult1a1	ENSMUSG00000030711	284.01	0.885829	1.84783	0.120557	0.9998	644.258	324.413	137.25	175.055	309.089	113.993
ARAP1	Arap1	ENSMUSG00000032812	472.011	0.321635	1.24975	0.120631	0.9998	640.712	479.344	453.436	398.988	421.457	438.131
SIMC1	Simc1	ENSMUSG00000043183	1292.26	0.217642	1.16283	0.120693	0.9998	1302.78	1510.77	1355.53	1142.61	1180.92	1260.92
PGPEP1	Pgpep1	ENSMUSG00000056204	608.256	0.336784	1.26294	0.12074	0.9998	720.4	576.016	740.781	460.123	645.523	506.696
NEU4	Neu4	ENSMUSG00000034000	9.61522	1.23906	2.36044	0.120815	0.9998	15.8451	6.47284	18.2116	3.83327	7.46971	5.85882
ROPN1L	Ropn1l	ENSMUSG00000022236	10.02	1.30846	2.47677	0.12087	0.9998	23.8016	9.56513	9.49904	2.99083	8.95757	5.30564
ANGPTL7	Angptl7	ENSMUSG00000028989	11.1687	1.35623	2.56016	0.120904	0.9998	19.5479	21.3944	7.1755	6.29246	2.01736	10.5844
GOLPH3L	Golph3l	ENSMUSG00000046519	705.169	0.242835	1.18332	0.120995	0.9998	786.844	768.087	738.46	601.096	725.168	611.356
NCEH1	Nceh1	ENSMUSG00000027698	832.154	0.532512	1.44645	0.121007	0.9998	1235.79	575.164	1141.43	551.68	874.361	614.503
ZNF672	Zfp672	ENSMUSG00000049755	763.021	0.250506	1.18962	0.121051	0.9998	793.163	860.794	833.477	789.346	665.039	636.308
UNC93B1	Unc93b1	ENSMUSG00000036908	177.44	0.357738	1.28142	0.121094	0.9998	225.998	194.697	177.247	140.433	179.617	146.65
COL4A6	Col4a6	ENSMUSG00000031273	361.003	0.559779	1.47404	0.121134	0.9998	588.679	414.468	287.333	273.246	395.273	207.023
PRICKLE1	Prickle1	ENSMUSG00000036158	1141.16	-0.320092	-1.24841	0.121164	0.9998	1038.81	1122.37	883.641	1438.97	1021.92	1341.26
CIB1	Cib1	ENSMUSG00000030538	211.522	0.379164	1.30059	0.121171	0.9998	275.194	241.268	201.022	150.059	197.48	204.111
HPDL	Hpdl	ENSMUSG00000043155	16.0066	1.11332	2.16342	0.121212	0.9998	22.1349	9.44734	34.2219	7.8164	13.9013	8.51759
SHMT2	Shmt2	ENSMUSG00000025403	1087.43	0.228561	1.17167	0.121389	0.9998	1196.18	1067.43	1257.04	1044.24	1026.78	932.906
KRT80	Krt80	ENSMUSG00000037185	5.23386	1.50476	2.83778	0.121518	0.9998	9.47779	8.4423	5.27794	1.98354	3.0253	3.19626
ARMC3	Armc3	ENSMUSG00000037683	40.3103	-0.718798	-1.64581	0.121531	0.9998	32.8613	25.8498	32.7883	28.2745	56.3387	65.7493
CBARP	Cbarp	ENSMUSG00000035640	7084.42	-0.279456	-1.21374	0.121657	0.9998	6126.8	6191.66	6883.31	7329.7	9264.2	6710.83
NXF1	Nxf1	ENSMUSG00000010097	5663.39	-0.257448	-1.19536	0.121724	0.9998	4532.45	5370.18	5575.08	5941.33	5626.34	6934.95
LRRC59	Lrrc59	ENSMUSG00000020869	4586.49	-0.17395	-1.12814	0.121771	0.9998	4221.68	4211.65	4497.83	4832.43	4703.42	5051.91
CEP164	Cep164	ENSMUSG00000043987	1350.29	0.250389	1.18953	0.121878	0.9998	1604.16	1257.25	1541.16	1241.3	1274.8	1183.04
RMI2	Rmi2	ENSMUSG00000037991	42.259	0.599593	1.51529	0.122111	0.9998	52.0885	40.314	60.5025	36.3191	37.803	26.5266
LRIF1	Lrif1	ENSMUSG00000056260	951.569	0.395944	1.3158	0.122216	0.9998	1402.81	1057.33	784.079	738.495	835.835	890.864
SIGMAR1	Sigmar1	ENSMUSG00000036078	569.857	0.525757	1.43969	0.122289	0.9998	888.341	417.566	712.412	366.341	601.799	432.685
CCNA2	Ccna2	ENSMUSG00000027715	977.935	0.339895	1.26566	0.122315	0.9998	1162.15	921.696	1193.88	996.797	684.938	908.148
SYNM	Synm	ENSMUSG00000030554	939.899	0.199625	1.1484	0.122324	0.9998	1040.78	974.157	999.579	838.411	869.9	916.57
CADPS2	Cadps2	ENSMUSG00000017978	907.379	0.610808	1.52711	0.122337	0.9998	1325.3	512.838	1452.11	590.809	876.932	686.289
MBLAC1	Mblac1	ENSMUSG00000049285	58.3064	0.4765	1.39136	0.122418	0.9998	62.6878	77.6004	63.0507	52.2743	46.25	47.9752
CCDC87	Ccdc87	ENSMUSG00000067872	35.083	0.809176	1.75221	0.122487	0.9998	47.2111	43.6505	43.2382	11.5131	38.8689	26.0162
C3AR1	C3ar1	ENSMUSG00000040552	64.3636	0.781513	1.71893	0.123085	0.9998	141.171	55.0137	48.0179	42.8545	52.5725	46.5519
PHAX	Phax	ENSMUSG00000008301	2081.77	-0.232987	-1.17527	0.123345	0.9998	2058.27	1711.87	1972.39	2115.12	2195.87	2437.08
TIMP1	Timp1	ENSMUSG00000001131	41.7565	0.846519	1.79816	0.123408	0.9998	80.1843	46.9558	33.9286	32.2457	41.5656	15.6588
HPGD	Hpgd	ENSMUSG00000031613	81.2323	0.770758	1.70617	0.123429	0.9998	177.213	70.0085	60.1856	49.255	73.7366	56.9954
DPYSL5	Dpysl5	ENSMUSG00000029168	33634.7	-0.418734	-1.33675	0.123499	0.9998	23950.1	37840.8	24570.8	44494.2	28772.4	42180
DPF1	Dpf1	ENSMUSG00000030584	3552.56	-0.447932	-1.36408	0.123504	0.9998	2628.2	3199.7	3187.47	4246.58	2605.79	5447.58
ACBD6	Acbd6	ENSMUSG00000033701	1855.15	-0.262768	-1.19978	0.123621	0.9998	1459.09	1928.64	1671.94	2145.2	1874.85	2051.17
SNTB1	Sntb1	ENSMUSG00000060429	90.4024	0.841314	1.79168	0.123656	0.9998	156.966	68.0121	123.287	31.5483	111.149	51.4508
CYBB	Cybb	ENSMUSG00000015340	28.1598	1.00354	2.00491	0.123728	0.9998	69.4169	27.459	16.2151	16.4057	19.7158	19.7462
KPNA2	Kpna2	ENSMUSG00000018362	1758.49	0.244128	1.18438	0.123737	0.9998	2024.57	1736.1	1960.36	1435.08	1622.98	1771.87
UNC13A	Unc13a	ENSMUSG00000034799	11055.8	-0.290148	-1.22277	0.123779	0.9998	9736.3	8914.04	11193.2	12168.8	10251.7	14070.6
[truncated: 14,144 more rows]

## Sheet: All-P25-whole brain-Male
Gene Information			DESeq2 Results					Het			Wild
[truncated: 15,774 more rows]

## Sheet: All-P25-whole brain-Female
Gene Information			DESeq2 Results					Het			Wild
[truncated: 15,774 more rows]

## Sheet: All-P80-whole brain-Male
Gene Information			DESeq2 Results					Het			Wild
[truncated: 15,290 more rows]

[truncated: 1 more sheets: All-P80-whole brain-Female]
