# Supplementary material for: Age-differential sexual dimorphisms in CHD8-S62X-mutant mouse synapses and transcriptomes
Source: Front Mol Neurosci. 2023 Feb 16;16:1111388. doi: 10.3389/fnmol.2023.1111388 (PMC9978779; doi:10.3389/fnmol.2023.1111388)
Supplement: Supplementary file 3 [file Table_3.XLSX]

## Sheet: DEG-P0-whole brain-Male
Table S3. Complete list of DEGs from P0, P25, and P80 male and female Chd8+/S62X mice.
Differential expression, and expression values for genes that met detection thresholds.
Differential expression analysis was carried out using DESeq2 with pairwise comparison. P-values were calculated in DESeq2 using the Wald test with Benjamini–Hochberg correction to determine the false discovery rate (FDR).
Gene information			RNA-seq probe information		DESeq2 results						Functional annotation
HGNC symbol	Full name	Position (human)	Ensembl ID (mouse)	Position (mouse)	baseMean	log2FC	FC	p-value	adjusted p-value	direction	GO terms	KEGG Pathway
CNPY1	canopy FGF signaling regulator 1	Chr7:155474206-155533862	ENSMUSG00000044681	Chr5:28200819-28245806	1251.39	5.04972	33.1221	3.51403e-24	5.7616e-20	up
PCSK9	proprotein convertase subtilisin/kexin type 9	Chr1:55039548-55064852	ENSMUSG00000044254	Chr4:106442329-106464329	491.659	2.42293	5.36258	1.44115e-20	1.18146e-16	up	low-density lipoprotein particle receptor catabolic process;receptor inhibitor activity;negative regulation of receptor recycling;negative regulation of receptor activity;very-low-density lipoprotein particle binding;sodium channel inhibitor activity;PCSK9-AnxA2 complex;low-density lipoprotein particle binding;negative regulation of low-density lipoprotein particle clearance;very-low-density lipo…
TCF7L2	transcription factor 7 like 2	Chr10:112950250-113167678	ENSMUSG00000024985	Chr19:55741820-55933654	3975.1	4.03803	16.4274	3.89039e-18	2.12623e-14	up	regulation of hormone metabolic process;myoblast fate commitment;pancreas development;beta-catenin-TCF7L2 complex;canonical Wnt signaling pathway involved in positive regulation of epithelial to mesenchymal transition;positive regulation of heparan sulfate proteoglycan biosynthetic process;maintenance of DNA repeat elements;protein-DNA complex;regulation of smooth muscle cell proliferation;respon…
PCP2	Purkinje cell protein 2	Chr19:7631611-7633748	ENSMUSG00000004630	Chr8:3623371-3625545	272.752	4.46146	22.0309	1.24406e-15	5.09942e-12	up	GTPase regulator activity;
PRR35	proline rich 35	Chr16:560422-565528	ENSMUSG00000025727	Chr17:25946387-25952565	155.267	4.85976	29.0358	1.15596e-14	3.79063e-11	up
FIBCD1	fibrinogen C domain containing 1	Chr9:130902438-130939286	ENSMUSG00000026841	Chr2:31813290-31846005	765.276	1.78536	3.44703	2.02678e-14	5.53852e-11	up	chitin binding;protein binding;membrane;metal ion binding;integral component of membrane;
LHX9	LIM homeobox 9	Chr1:197911902-197935478	ENSMUSG00000019230	Chr1:138825186-138848577	1933.58	3.82215	14.1443	6.94025e-13	1.6256e-09	up	motor neuron axon guidance;protein binding;negative regulation of transcription, DNA-templated;transcription corepressor activity;sequence-specific DNA binding;zinc ion binding;DNA binding;nucleus;regulation of transcription, DNA-templated;male gonad development;female gonad development;cell proliferation;gonad morphogenesis;
COL2A1	collagen type II alpha 1 chain	Chr12:47972965-48004486	ENSMUSG00000022483	Chr15:97975602-98004695	602.298	1.39151	2.62353	4.58876e-12	9.40466e-09	up	extracellular matrix structural constituent conferring tensile strength;collagen type II trimer;platelet-derived growth factor binding;cartilage development;embryonic skeletal joint morphogenesis;collagen fibril organization;endoplasmic reticulum lumen;collagen catabolic process;extracellular matrix organization;extracellular matrix disassembly;skeletal system development;regulation of immune res…
FGF19	fibroblast growth factor 19	Chr11:69698232-69704642	ENSMUSG00000031073	Chr7:144896531-144900953	180.608	2.31425	4.97347	1.1898e-11	1.90883e-08	up	negative regulation of bile acid biosynthetic process;positive regulation of glucose import;negative regulation of gene expression;positive regulation of ERK1 and ERK2 cascade;neurotrophin TRK receptor signaling pathway;vascular endothelial growth factor receptor signaling pathway;insulin receptor signaling pathway;epidermal growth factor receptor signaling pathway;activation of MAPKK activity;po…
POU4F3	POU class 4 homeobox 3	Chr5:146339024-146340520	ENSMUSG00000024497	Chr18:42394539-42397249	60.051	4.4426	21.7448	1.19625e-11	1.90883e-08	up	transcriptional activator activity, RNA polymerase II core promoter proximal region sequence-specific binding;RNA polymerase II core promoter proximal region sequence-specific DNA binding;visual perception;transcription from RNA polymerase II promoter;positive regulation of transcription from RNA polymerase II promoter;sequence-specific DNA binding;transcription factor activity, sequence-specific…
PDE1C	phosphodiesterase 1C	Chr7:31751179-32299329	ENSMUSG00000004347	Chr6:56069804-56652487	2331.37	1.72333	3.30197	1.28062e-11	1.90883e-08	up	phosphoric diester hydrolase activity;3',5'-cyclic-nucleotide phosphodiesterase activity;signal transduction;metabolic process;metal ion binding;sensory perception of smell;cilium;calmodulin-dependent cyclic-nucleotide phosphodiesterase activity;activation of phospholipase C activity;neurotrophin TRK receptor signaling pathway;epidermal growth factor receptor signaling pathway;innate immune respo…
SP5	Sp5 transcription factor	Chr2:170715351-170718078	ENSMUSG00000075304	Chr2:70474923-70477729	309.651	2.62628	6.1743	4.57495e-11	6.25091e-08	up	regulation of transcription, DNA-templated;transcription, DNA-templated;metal ion binding;nucleus;sequence-specific DNA binding;RNA polymerase II regulatory region sequence-specific DNA binding;post-anal tail morphogenesis;cellular response to organic cyclic compound;bone morphogenesis;
CA8	carbonic anhydrase 8	Chr8:60187347-60281412	ENSMUSG00000041261	Chr4:8143362-8239041	1878.62	2.69997	6.49789	6.34468e-11	8.0021e-08	up	protein binding;one-carbon metabolic process;carbonate dehydratase activity;zinc ion binding;cytoplasm;phosphatidylinositol-mediated signaling;
NPHS1	NPHS1, nephrin	Chr19:35825964-35869287	ENSMUSG00000006649	Chr7:30458315-30487223	72.1102	3.80658	13.9924	1.13871e-10	1.33359e-07	up	protein localization to synapse;glomerular basement membrane development;excretion;glomerular visceral epithelial cell development;slit diaphragm;myosin binding;extracellular exosome;protein binding;integral component of plasma membrane;plasma membrane;intracellular;cell adhesion;MAPK cascade;myoblast fusion;cell projection;skeletal muscle tissue development;JNK cascade;positive regulation of act…
FGF3	fibroblast growth factor 3	Chr11:69810224-69819024	ENSMUSG00000031074	Chr7:144838083-144844436	206.881	2.61166	6.11207	1.91601e-10	2.09433e-07	up	negative regulation of cardiac muscle tissue development;cell-cell signaling;anatomical structure morphogenesis;neurotrophin TRK receptor signaling pathway;vascular endothelial growth factor receptor signaling pathway;insulin receptor signaling pathway;epidermal growth factor receptor signaling pathway;activation of MAPKK activity;innate immune response;Fc-epsilon receptor signaling pathway;prote…
ARHGEF33	Rho guanine nucleotide exchange factor 33	Chr2:38889880-38975449	ENSMUSG00000054901	Chr17:80307407-80400081	308.682	3.35217	10.2118	7.98367e-10	8.18127e-07	up	regulation of Rho protein signal transduction;Rho guanyl-nucleotide exchange factor activity;positive regulation of GTPase activity;
KIRREL2	kirre like nephrin family adhesion molecule 2	Chr19:35855861-35867109	ENSMUSG00000036915	Chr7:30447534-30457690	133.507	3.64936	12.5478	5.60454e-09	5.40541e-06	up	protein binding;integral component of membrane;cell adhesion;plasma membrane;cell-cell junction;single organismal cell-cell adhesion;negative regulation of protein phosphorylation;slit diaphragm;
CALB1	calbindin 1	Chr8:90058608-90095475	ENSMUSG00000028222	Chr4:15881264-15908064	1348.5	1.11036	2.159	9.59272e-09	8.7379e-06	up	cytosolic calcium ion homeostasis;neuronal cell body;short-term memory;dendrite;long-term memory;vitamin D binding;extracellular exosome;axon;protein binding;synapse;cytosol;zinc ion binding;nucleus;calcium ion binding;cytoplasm;intracellular;cellular response to organic substance;neuron projection;locomotory behavior;retina development in camera-type eye;cell body;metanephric collecting duct dev…
IRX6	iroquois homeobox 6	Chr16:55323760-55330760	ENSMUSG00000031738	Chr8:92674288-92680956	57.3512	4.78304	27.5321	2.05223e-08	1.77096e-05	up	sequence-specific DNA binding;regulation of transcription, DNA-templated;DNA binding;nucleus;
TSHZ3	teashirt zinc finger homeobox 3	Chr19:31274945-31349547	ENSMUSG00000021217	Chr7:36698118-36773553	1718.68	-1.72664	-3.30956	2.51131e-08	2.05878e-05	down	regulation of respiratory gaseous exchange by neurological system process;growth cone;protein binding;negative regulation of transcription, DNA-templated;multicellular organismal development;chromatin binding;transcription, DNA-templated;metal ion binding;nucleoplasm;DNA binding;nucleus;
KCNQ5	potassium voltage-gated channel subfamily Q member 5	Chr6:72621792-73198851	ENSMUSG00000028033	Chr1:21398403-21961942	1004.6	-1.10824	-2.15583	4.17262e-08	3.25783e-05	down	clathrin coat;delayed rectifier potassium channel activity;protein complex assembly;inward rectifier potassium channel activity;protein binding;ion transport;synaptic transmission;ion channel activity;regulation of ion transmembrane transport;potassium ion transmembrane transport;voltage-gated potassium channel complex;voltage-gated potassium channel activity;membrane;transmembrane transport;plas…
NHSL2	NHS like 2	ChrX:71910818-72161750	ENSMUSG00000079481	ChrX:101849385-102092055	262.027	1.72514	3.30612	4.61511e-08	3.43951e-05	up
NDST3	N-deacetylase and N-sulfotransferase 3	Chr4:118033618-118258648	ENSMUSG00000027977	Chr3:123526166-123690853	1767.68	1.10261	2.14743	6.23378e-08	4.44387e-05	up	heparin biosynthetic process;[heparan sulfate]-glucosamine N-sulfotransferase activity;heparan sulfate proteoglycan biosynthetic process;Golgi membrane;sulfotransferase activity;hydrolase activity;integral component of membrane;
ZNF385C	zinc finger protein 385C	Chr17:42025576-42065365	ENSMUSG00000014198	Chr11:100627543-100692455	201.867	3.20746	9.23721	7.1804e-08	4.90541e-05	up	metal ion binding;nucleic acid binding;zinc ion binding;
GPR88	G protein-coupled receptor 88	Chr1:100538137-100542018	ENSMUSG00000068696	Chr3:116249654-116253503	787.604	-2.55139	-5.86199	8.67055e-08	5.68649e-05	down	cellular_component;cell surface receptor signaling pathway;integral component of plasma membrane;G-protein coupled receptor activity;G-protein coupled receptor signaling pathway;integral component of membrane;neuronal action potential;neuromuscular process controlling balance;locomotory behavior;
SHISA3	shisa family member 3	Chr4:42397839-42402487	ENSMUSG00000050010	Chr5:67607882-67623552	202.813	2.38891	5.23761	1.00328e-07	6.32683e-05	up	protein binding;endoplasmic reticulum membrane;multicellular organismal development;integral component of membrane;
NPY	neuropeptide Y	Chr7:24284163-24291865	ENSMUSG00000029819	Chr6:49822710-49829507	1861.25	-2.5442	-5.83283	1.33223e-07	8.09006e-05	down	positive regulation of appetite;adult feeding behavior;behavior;G-protein coupled receptor signaling pathway, coupled to cyclic nucleotide second messenger;response to yeast;blood circulation;movement of cell or subcellular component;antifungal humoral response;regulation of appetite;neuropeptide hormone activity;calcium channel regulator activity;defense response to Gram-positive bacterium;antib…
INSM2	INSM transcriptional repressor 2	Chr14:35534042-35537054	ENSMUSG00000045440	Chr12:55599427-55602086	62.4378	2.19419	4.57633	1.4679e-07	8.34288e-05	up	regulation of transcription, DNA-templated;transcription, DNA-templated;metal ion binding;DNA binding;cytoplasm;nucleus;
TFAP2C	transcription factor AP-2 gamma	Chr20:56629302-56639283	ENSMUSG00000028640	Chr2:172549593-172558622	70.2218	-3.95604	-15.5198	1.47563e-07	8.34288e-05	down	transcriptional activator activity, RNA polymerase II core promoter proximal region sequence-specific binding;regulation of gene expression, epigenetic;cell-cell signaling;male gonad development;transcriptional repressor activity, RNA polymerase II core promoter proximal region sequence-specific binding;core promoter binding;RNA polymerase II regulatory region sequence-specific DNA binding;protei…
NKX2-1	NK2 homeobox 1	Chr14:36516392-36521149	ENSMUSG00000001496	Chr12:56531958-56536908	148.458	-4.23865	-18.8782	1.62987e-07	8.90778e-05	down	intronic transcription regulatory region DNA binding;globus pallidus development;intronic transcription regulatory region sequence-specific DNA binding;RNA polymerase II regulatory region DNA binding;forebrain development;epithelial tube branching involved in lung morphogenesis;response to hormone;lung development;rhythmic process;negative regulation of cell migration;negative regulation of epith…
FGF5	fibroblast growth factor 5	Chr4:80266599-80336680	ENSMUSG00000029337	Chr5:98254184-98277030	77.6307	2.20465	4.60962	3.61235e-07	0.000191058	up	cell-cell signaling;neurotrophin TRK receptor signaling pathway;vascular endothelial growth factor receptor signaling pathway;insulin receptor signaling pathway;epidermal growth factor receptor signaling pathway;activation of MAPKK activity;innate immune response;cell proliferation;Fc-epsilon receptor signaling pathway;Ras protein signal transduction;positive regulation of cell division;MAPK casc…
ERMN	ermin	Chr2:157318625-157327713	ENSMUSG00000026830	Chr2:58045113-58052864	33.6989	-2.60197	-6.07115	4.42961e-07	0.000225178	down	regulation of cell projection organization;internode region of axon;paranode region of axon;cell cortex;extracellular exosome;actin filament organization;regulation of cell shape;cytoskeleton;cytoplasm;filopodium;actin filament binding;neuronal cell body;morphogenesis of a branching structure;myelin sheath;actin binding;
DIO2	iodothyronine deiodinase 2	Chr14:80197527-80387757	ENSMUSG00000007682	Chr12:90724552-90738438	227.604	-2.81114	-7.0184	4.53213e-07	0.000225178	down	selenocysteine incorporation;thyroid hormone metabolic process;selenium binding;cellular nitrogen compound metabolic process;small molecule metabolic process;thyroid hormone generation;hormone biosynthetic process;thyroxine 5'-deiodinase activity;ubiquitin protein ligase binding;oxidation-reduction process;membrane;plasma membrane;integral component of membrane;thyroid hormone catabolic process;
SOX5	SRY-box 5	Chr12:23529500-23951032	ENSMUSG00000041540	Chr6:143828425-144781977	2301.29	-2.49401	-5.6334	4.87413e-07	0.000235048	down	positive regulation of mesenchymal stem cell differentiation;asymmetric neuroblast division;positive regulation of chondrocyte differentiation;cellular response to transforming growth factor beta stimulus;positive regulation of cartilage development;protein binding;transcription from RNA polymerase II promoter;transcription factor activity, sequence-specific DNA binding;
BARHL2	BarH like homeobox 2	Chr1:90711539-90717237	ENSMUSG00000034384	Chr5:106452523-106458166	411.956	1.76315	3.3944	6.94374e-07	0.000325284	up	transcriptional activator activity, RNA polymerase II transcription regulatory region sequence-specific binding;RNA polymerase II regulatory region sequence-specific DNA binding;protein binding;sequence-specific DNA binding;regulation of transcription, DNA-templated;nucleoplasm;regulation of transcription from RNA polymerase II promoter;DNA binding;cytoplasm;nucleus;positive regulation of transcr…
RARB	retinoic acid receptor beta	Chr3:25174332-25597932	ENSMUSG00000017491	Chr14:16430839-16819156	607.254	-1.9808	-3.94713	8.04587e-07	0.00036023	down	retinoic acid receptor signaling pathway;retinoic acid receptor activity;steroid hormone receptor activity;steroid hormone mediated signaling pathway;sequence-specific DNA binding;transcription factor activity, sequence-specific DNA binding;regulation of transcription, DNA-templated;transcription, DNA-templated;zinc ion binding;nucleus;embryonic digestive tract development;gene expression;protein…
ETV1	ETS variant 1	Chr7:13891228-13991425	ENSMUSG00000004151	Chr12:38779380-38870484	1584.44	-1.30509	-2.47099	8.1522e-07	0.00036023	down	peripheral nervous system neuron development;transcriptional activator activity, RNA polymerase II core promoter proximal region sequence-specific binding;protein binding;RNA polymerase II core promoter proximal region sequence-specific DNA binding;transcription from RNA polymerase II promoter;positive regulation of transcription from RNA polymerase II promoter;sequence-specific DNA binding;trans…
NDST4	N-deacetylase and N-sulfotransferase 4	Chr4:114827763-115113876	ENSMUSG00000027971	Chr3:125404076-125728899	644.934	1.66893	3.17978	8.53804e-07	0.00036023	up	heparin biosynthetic process;[heparan sulfate]-glucosamine N-sulfotransferase activity;heparan sulfate proteoglycan biosynthetic process;Golgi membrane;sulfotransferase activity;hydrolase activity;integral component of membrane;deacetylase activity;
MC4R	melanocortin 4 receptor	Chr18:60371110-60372775	ENSMUSG00000047259	Chr18:66857704-66860506	207.286	-2.14112	-4.41105	8.76682e-07	0.00036023	down	neuropeptide binding;positive regulation of cAMP biosynthetic process;positive regulation of bone resorption;melanocortin receptor activity;melanocyte-stimulating hormone receptor activity;adenylate cyclase-modulating G-protein coupled receptor signaling pathway;protein binding;G-protein coupled receptor activity;ubiquitin protein ligase binding;plasma membrane;G-protein coupled receptor signalin…
DBX1	developing brain homeobox 1	Chr11:20156155-20160613	ENSMUSG00000030507	Chr7:49631499-49636849	23.2017	3.60279	12.1492	8.78824e-07	0.00036023	up	sequence-specific DNA binding;regulation of transcription, DNA-templated;DNA binding;nucleus;regulation of transcription from RNA polymerase II promoter;ventral spinal cord interneuron specification;
PDE1A	phosphodiesterase 1A	Chr2:182140036-182523192	ENSMUSG00000059173	Chr2:79834453-80129458	852.654	-1.04775	-2.0673	1.00277e-06	0.000401012	down	calmodulin-dependent cyclic-nucleotide phosphodiesterase activity;activation of phospholipase C activity;blood coagulation;neurotrophin TRK receptor signaling pathway;epidermal growth factor receptor signaling pathway;innate immune response;phosphoric diester hydrolase activity;fibroblast growth factor receptor signaling pathway;calmodulin binding;cytosol;3',5'-cyclic-nucleotide phosphodiesterase…
NWD2	NACHT and WD repeat domain containing 2	Chr4:37244220-37449465	ENSMUSG00000090061	Chr5:63649102-63810546	1715.58	-1.05219	-2.07368	1.09362e-06	0.000426929	down	protein binding;
KLF5	Kruppel like factor 5	Chr13:73054976-73077542	ENSMUSG00000005148	Chr14:99298691-99315036	235.022	-1.61992	-3.07358	1.28015e-06	0.000488122	down	transcriptional activator activity, RNA polymerase II core promoter proximal region sequence-specific binding;protein binding;RNA polymerase II core promoter proximal region sequence-specific DNA binding;transcription from RNA polymerase II promoter;Golgi apparatus;positive regulation of transcription from RNA polymerase II promoter;intracellular membrane-bounded organelle;plasma membrane;metal i…
HAS2	hyaluronan synthase 2	Chr8:121612116-121641390	ENSMUSG00000022367	Chr15:56665627-56694539	140.889	1.23752	2.35793	1.31837e-06	0.000491274	up	endocardial cushion to mesenchymal transition;renal water absorption;atrioventricular canal development;positive regulation of monocyte aggregation;cellular response to platelet-derived growth factor stimulus;positive regulation of urine volume;vasculogenesis;cellular response to fluid shear stress;extracellular matrix assembly;extracellular polysaccharide biosynthetic process;kidney development;…
FZD1	frizzled class receptor 1	Chr7:91264364-91271326	ENSMUSG00000044674	Chr5:4753839-4758035	1209.34	1.22968	2.34514	1.40215e-06	0.000510881	up	canonical Wnt signaling pathway involved in osteoblast differentiation;canonical Wnt signaling pathway involved in mesenchymal stem cell differentiation;autocrine signaling;response to drug;PDZ domain binding;neuron differentiation;frizzled binding;positive regulation of sequence-specific DNA binding transcription factor activity;non-canonical Wnt signaling pathway;cell-cell signaling;cell surfac…
NPY1R	neuropeptide Y receptor Y1	Chr4:163323961-163344832	ENSMUSG00000036437	Chr8:66697192-66706792	479.91	-1.0405	-2.05694	1.48402e-06	0.000528955	down	pancreatic polypeptide receptor activity;G-protein coupled receptor signaling pathway, coupled to cyclic nucleotide second messenger;blood circulation;outflow tract morphogenesis;neuropeptide Y receptor activity;adenylate cyclase-inhibiting G-protein coupled receptor signaling pathway;neuropeptide signaling pathway;feeding behavior;protein binding;cell surface receptor signaling pathway;integral …
MET	MET proto-oncogene, receptor tyrosine kinase	Chr7:116672390-116798386	ENSMUSG00000009376	Chr6:17463800-17573980	420.17	-1.67967	-3.20354	1.96967e-06	0.000687121	down	protein binding;semaphorin-plexin signaling pathway;semaphorin receptor activity;negative regulation of hydrogen peroxide-mediated programmed cell death;hepatocyte growth factor-activated receptor activity;endothelial cell morphogenesis;positive regulation of endothelial cell chemotaxis;branching morphogenesis of an epithelial tube;positive chemotaxis;hepatocyte growth factor receptor signaling p…
CNTNAP3	contactin associated protein like 3	Chr9:39072767-39288315	ENSMUSG00000033063	Chr13:64736182-64903955	319.887	-2.08769	-4.25067	2.07503e-06	0.000708796	down	cell recognition;protein binding;cell adhesion;plasma membrane;extracellular region;integral component of membrane;
INHBA	inhibin subunit beta A	Chr7:41685114-41703108	ENSMUSG00000041324	Chr13:16011851-16031621	109.526	-3.00445	-8.02473	2.51513e-06	0.000841593	down	GABAergic neuron differentiation;type II activin receptor binding;positive regulation of ovulation;regulation of follicle-stimulating hormone secretion;activin A complex;progesterone secretion;striatal medium spiny neuron differentiation;odontogenesis;eyelid development in camera-type eye;negative regulation of follicle-stimulating hormone secretion;positive regulation of follicle-stimulating hor…
BCL6	B cell CLL/lymphoma 6	Chr3:187721377-187745727	ENSMUSG00000022508	Chr16:23965052-23988852	408.645	-1.98574	-3.96067	2.72674e-06	0.000894153	down	negative regulation of B cell apoptotic process;myeloid cell differentiation;regulation of germinal center formation;type 2 immune response;replication fork;protein import into nucleus, translocation;regulation of neurogenesis;negative regulation of cell growth;regulation of immune response;protein binding;regulation of cell proliferation;regulation of inflammatory response;positive regulation of…
MLIP	muscular LMNA interacting protein	Chr6:53929982-54266280	ENSMUSG00000032355	Chr9:77102081-77352969	261.821	-3.01821	-8.10161	3.06744e-06	0.000986151	down	nuclear lumen;nuclear envelope;PML body;nucleus;negative regulation of transcription from RNA polymerase II promoter;negative regulation of cardiac muscle hypertrophy;transcriptional repressor activity, RNA polymerase II transcription factor binding;
MEIS2	Meis homeobox 2	Chr15:36889204-37101299	ENSMUSG00000027210	Chr2:115863064-116065839	11538.7	-0.977195	-1.96863	3.29531e-06	0.00103561	down	transcriptional activator activity, RNA polymerase II core promoter proximal region sequence-specific binding;negative regulation of myeloid cell differentiation;transcription cofactor activity;protein binding;RNA polymerase II core promoter proximal region sequence-specific DNA binding;perinuclear region of cytoplasm;transcription from RNA polymerase II promoter;positive regulation of transcript…
EN2	engrailed homeobox 2	Chr7:155458129-155464831	ENSMUSG00000039095	Chr5:28165694-28172166	885.74	5.83423	57.0531	3.3476e-06	0.00103561	up	multicellular organismal development;sequence-specific DNA binding;regulation of transcription, DNA-templated;DNA binding;nucleus;positive regulation of transcription from RNA polymerase II promoter;embryonic brain development;negative regulation of neuron apoptotic process;neuron development;midbrain development;neuron differentiation;hindbrain development;membrane;
NTSR1	neurotensin receptor 1	Chr20:62708837-62762771	ENSMUSG00000027568	Chr2:180499976-180544980	736.859	-2.26056	-4.79178	3.8894e-06	0.00118094	down	G-protein coupled neurotensin receptor activity;neuropeptide signaling pathway;membrane raft;protein binding;synaptic transmission;integral component of plasma membrane;negative regulation of apoptotic process;G-protein coupled receptor activity;plasma membrane;G-protein coupled receptor signaling pathway;integral component of membrane;adult locomotory behavior;cytoplasm;protein homodimerization …
SP8	Sp8 transcription factor	Chr7:20782283-20786886	ENSMUSG00000048562	Chr12:118846329-118852576	215.715	-2.88903	-7.40774	4.08554e-06	0.00121794	down	regulation of transcription, DNA-templated;transcription, DNA-templated;metal ion binding;DNA binding;nucleus;dorsal/ventral pattern formation;embryonic limb morphogenesis;proximal/distal pattern formation;nucleic acid binding;
FEZF1	FEZ family zinc finger 1	Chr7:122301394-122310691	ENSMUSG00000029697	Chr6:23245044-23248362	43.8177	-6.54608	-93.4471	4.6861e-06	0.00133229	down	transcriptional repressor activity, RNA polymerase II transcription regulatory region sequence-specific binding;negative regulation of transcription, DNA-templated;transcription, DNA-templated;metal ion binding;axon guidance;nucleus;negative regulation of cell proliferation;positive regulation of transcription, DNA-templated;RNA polymerase II core promoter proximal region sequence-specific DNA bi…
ZEB2	zinc finger E-box binding homeobox 2	Chr2:144384081-144524583	ENSMUSG00000026872	Chr2:44983632-45117395	5989.74	-1.69239	-3.23192	4.71291e-06	0.00133229	down	regulation of melanosome organization;melanocyte migration;developmental pigmentation;positive regulation of melanin biosynthetic process;positive regulation of melanocyte differentiation;protein binding;phosphatase regulator activity;positive regulation of transcription from RNA polymerase II promoter;negative regulation of transcription from RNA polymerase II promoter;transcription, DNA-templat…
CYP26B1	cytochrome P450 family 26 subfamily B member 1	Chr2:72129238-72148038	ENSMUSG00000063415	Chr6:84571414-84593908	3253.65	1.58438	2.99879	4.94454e-06	0.00137408	up	male meiosis;embryonic limb morphogenesis;retinoic acid 4-hydroxylase activity;vitamin metabolic process;proximal/distal pattern formation;cell fate determination;retinoic acid catabolic process;retinoic acid binding;bone morphogenesis;small molecule metabolic process;spermatogenesis;xenobiotic metabolic process;endoplasmic reticulum membrane;negative regulation of retinoic acid receptor signalin…
ARHGDIB	Rho GDP dissociation inhibitor beta	Chr12:14942017-14961728	ENSMUSG00000030220	Chr6:136923655-136941899	378.923	-1.545	-2.91803	5.05673e-06	0.00138183	down	negative regulation of trophoblast cell migration;negative regulation of cell adhesion;movement of cell or subcellular component;cytoplasmic membrane-bounded vesicle;Rho GDP-dissociation inhibitor activity;extracellular exosome;actin cytoskeleton organization;Rho protein signal transduction;regulation of small GTPase mediated signal transduction;regulation of catalytic activity;cytosol;multicellu…
CARNMT1	carnosine N-methyltransferase 1	Chr9:74981020-75028423	ENSMUSG00000024726	Chr19:18670764-18707200	648.128	1.07201	2.10236	5.30022e-06	0.00142463	up	carnosine metabolic process;carnosine N-methyltransferase activity;cytosol;methylation;nucleus;
CHD7	chromodomain helicase DNA binding protein 7	Chr8:60678778-60868028	ENSMUSG00000041235	Chr4:8690406-8867659	4730.14	1.13481	2.1959	5.8009e-06	0.00153406	up	regulation of growth hormone secretion;nose development;face development;genitalia development;cranial nerve development;limb development;inner ear morphogenesis;heart morphogenesis;in utero embryonic development;retina development in camera-type eye;palate development;T cell differentiation;central nervous system development;cognition;skeletal system development;protein binding;chromatin modific…
ADAMTSL2	ADAMTS like 2	Chr9:133532164-133575519	ENSMUSG00000036040	Chr2:27079379-27108981	268.611	-1.26405	-2.40169	6.00472e-06	0.00156275	down	protein binding;negative regulation of transforming growth factor beta receptor signaling pathway;peptidase activity;extracellular matrix;metalloendopeptidase activity;proteolysis;zinc ion binding;extracellular region;proteinaceous extracellular matrix;extracellular matrix organization;lobar bronchus epithelium development;microfibril binding;
CCBE1	collagen and calcium binding EGF domains 1	Chr18:59430940-59697380	ENSMUSG00000046318	Chr18:66045302-66302741	689.51	-2.61587	-6.12994	6.60979e-06	0.00166371	down	positive regulation of protein processing;lymphangiogenesis;venous blood vessel morphogenesis;positive regulation of vascular endothelial growth factor production;protease binding;positive regulation of vascular endothelial growth factor signaling pathway;collagen binding;sprouting angiogenesis;protein binding;collagen trimer;proteinaceous extracellular matrix;extracellular space;calcium ion bind…
RORA	RAR related orphan receptor A	Chr15:60488284-61229319	ENSMUSG00000032238	Chr9:68653786-69388246	2086.04	1.39073	2.62211	6.62518e-06	0.00166371	up	transcription factor activity, direct ligand regulated sequence-specific DNA binding;T-helper 17 cell differentiation;cellular response to sterol;cerebellar granule cell precursor proliferation;regulation of steroid metabolic process;oxysterol binding;regulation of cholesterol homeostasis;regulation of transcription involved in cell fate commitment;regulation of smoothened signaling pathway;posit…
GLI1	GLI family zinc finger 1	Chr12:57460135-57472262	ENSMUSG00000025407	Chr10:127329882-127341974	438.965	1.21355	2.31908	6.69707e-06	0.00166371	up	metal ion binding;nucleic acid binding;positive regulation of smoothened signaling pathway;epidermal cell differentiation;regulation of smoothened signaling pathway;digestive tract morphogenesis;osteoblast differentiation;positive regulation of DNA replication;ciliary base;ciliary tip;positive regulation of cell migration;negative regulation of canonical Wnt signaling pathway;protein binding;smoo…
MAN1C1	mannosidase alpha class 1C member 1	Chr1:25617468-25786207	ENSMUSG00000037306	Chr4:134561690-134704290	872.733	1.06937	2.09852	6.949e-06	0.00169126	up	post-translational protein modification;protein N-linked glycosylation;integral component of Golgi membrane;cellular protein metabolic process;extracellular exosome;protein N-linked glycosylation via asparagine;N-glycan processing;mannosyl-oligosaccharide 1,2-alpha-mannosidase activity;endoplasmic reticulum;Golgi membrane;membrane;calcium ion binding;metabolic process;
GCGR	glucagon receptor	Chr17:81804132-81814013	ENSMUSG00000025127	Chr11:120530699-120538986	20.7305	3.54383	11.6627	7.01424e-06	0.00169126	up	regulation of glycogen metabolic process;response to starvation;glucose homeostasis;response to nutrient;generation of precursor metabolites and energy;energy reserve metabolic process;cellular response to glucagon stimulus;glucagon receptor activity;adenylate cyclase-modulating G-protein coupled receptor signaling pathway;small molecule metabolic process;regulation of blood pressure;cell surface…
PAX6	paired box 6	Chr11:31784792-31817961	ENSMUSG00000027168	Chr2:105668900-105697364	2565.2	1.20646	2.3077	7.29206e-06	0.00173276	up	pancreatic A cell development;histone acetyltransferase binding;RNA polymerase II core promoter sequence-specific DNA binding;blood vessel development;glucose homeostasis;cornea development in camera-type eye;iris morphogenesis;negative regulation of neurogenesis;nuclear chromatin;R-SMAD binding;response to wounding;central nervous system development;organ morphogenesis;neuron fate commitment;eye…
ST18	ST18, C2H2C-type zinc finger	Chr8:52110839-52460959	ENSMUSG00000033740	Chr1:6487231-6860940	772.261	1.41544	2.66741	7.68843e-06	0.00180085	up	transcription factor activity, sequence-specific DNA binding;regulation of transcription, DNA-templated;transcription, DNA-templated;zinc ion binding;DNA binding;nucleus;negative regulation of transcription from RNA polymerase II promoter;
NKD1	naked cuticle homolog 1	Chr16:50548330-50640739	ENSMUSG00000031661	Chr8:88521354-88594884	1491.96	0.946521	1.92722	8.25605e-06	0.00190657	up	negative regulation of convergent extension involved in axis elongation;positive regulation of non-canonical Wnt signaling pathway via JNK cascade;regulation of cell motility involved in somitogenic axis elongation;positive regulation of Wnt signaling pathway, planar cell polarity pathway;eye photoreceptor cell differentiation;somatic muscle development;positive regulation of protein catabolic pr…
GLI2	GLI family zinc finger 2	Chr2:120735623-120992653	ENSMUSG00000048402	Chr1:118834132-119053619	676.338	1.35058	2.55014	8.38881e-06	0.00191032	up	developmental growth;spinal cord ventral commissure morphogenesis;smoothened signaling pathway involved in ventral spinal cord interneuron specification;cerebellar cortex morphogenesis;ventral spinal cord development;spinal cord dorsal/ventral patterning;floor plate formation;hindgut morphogenesis;ventral midline development;epidermal cell differentiation;tube development;embryonic digestive trac…
FAM81A	family with sequence similarity 81 member A	Chr15:59372693-59523549	ENSMUSG00000032224	Chr9:70088511-70142560	642.13	-0.875997	-1.83528	9.79148e-06	0.00219919	down
DLX6	distal-less homeobox 6	Chr7:97005548-97011039	ENSMUSG00000029754	Chr6:6863334-6868568	414.27	-6.57888	-95.5959	1.01114e-05	0.00224035	down	skeletal system development;sequence-specific DNA binding;transcription factor activity, sequence-specific DNA binding;regulation of transcription, DNA-templated;nervous system development;DNA binding;nucleus;inner ear morphogenesis;palate development;positive regulation of epithelial cell proliferation;anatomical structure formation involved in morphogenesis;epithelial cell differentiation;embry…
GDF10	growth differentiation factor 10	Chr10:47300386-47313547	ENSMUSG00000021943	Chr14:33923587-33937983	1354.4	1.47555	2.78089	1.0323e-05	0.00224844	up	osteoblast differentiation;SMAD protein signal transduction;cell development;regulation of MAPK cascade;positive regulation of pathway-restricted SMAD protein phosphorylation;negative regulation of osteoblast differentiation;transforming growth factor beta receptor signaling pathway;BMP signaling pathway;skeletal system development;growth;cytokine activity;transforming growth factor beta receptor…
CADPS2	calcium dependent secretion activator 2	Chr7:122318425-122886759	ENSMUSG00000017978	Chr6:23262773-23839421	1139.75	1.09942	2.14268	1.04221e-05	0.00224844	up	protein binding;synapse;exocytosis;cytoplasmic vesicle membrane;cell junction;lipid binding;protein transport;intracellular membrane-bounded organelle;metal ion binding;nucleoplasm;postsynaptic membrane;cytoplasmic membrane-bounded vesicle;cytoplasmic vesicle;presynaptic membrane;cellular response to starvation;positive regulation of exocytosis;synaptic vesicle priming;
EFNB2	ephrin B2	Chr13:106489731-106535114	ENSMUSG00000001300	Chr8:8617434-8661242	3653	-1.86523	-3.64327	1.16575e-05	0.00248228	down	regulation of chemotaxis;ephrin receptor binding;virus receptor activity;cell migration involved in sprouting angiogenesis;viral entry into host cell;positive regulation of cardiac muscle cell differentiation;cell-cell signaling;anatomical structure morphogenesis;protein binding;focal adhesion;integral component of plasma membrane;cell adhesion;ephrin receptor signaling pathway;membrane;plasma me…
PRDM13	PR/SET domain 13	Chr6:99606730-99615578	ENSMUSG00000040478	Chr4:21677480-21685963	77.103	2.96449	7.80547	1.29915e-05	0.00273088	up	protein binding;transcription, DNA-templated;metal ion binding;DNA binding;nucleus;chromatin binding;negative regulation of transcription from RNA polymerase II promoter;neurogenesis;histone methylation;histone methyltransferase activity;
BHLHE23	basic helix-loop-helix family member e23	Chr20:63005927-63007035	ENSMUSG00000045493	Chr2:180774381-180776900	34.785	2.51639	5.7215	1.41752e-05	0.00290522	up	protein dimerization activity;positive regulation of transcription from RNA polymerase II promoter;retinal rod cell development;negative regulation of retinal cell programmed cell death;post-embryonic eye morphogenesis;cell development;regulation of transcription, DNA-templated;transcription, DNA-templated;DNA binding;nucleus;
DOK5	docking protein 5	Chr20:54475597-54651171	ENSMUSG00000027560	Chr2:170731807-170879769	1141.96	-1.56009	-2.94873	1.69977e-05	0.00344066	down	regulation of neurotrophin TRK receptor signaling pathway;insulin receptor binding;intracellular;protein binding;transmembrane receptor protein tyrosine kinase signaling pathway;nervous system development;MAPK cascade;receptor signaling protein activity;
PTF1A	pancreas associated transcription factor 1a	Chr10:23192327-23194252	ENSMUSG00000026735	Chr2:19445663-19447501	12.405	6.02876	65.2884	1.73873e-05	0.0034766	up	exocrine pancreas development;amacrine cell differentiation;pancreas development;cerebellum development;regulation of neural retina development;endocrine pancreas development;tissue development;retina layer formation;transcription factor complex;protein dimerization activity;regulation of transcription, DNA-templated;DNA binding;cytoplasm;nucleus;sequence-specific DNA binding;intracellular;protei…
CLSTN2	calsyntenin 2	Chr3:139935185-140577397	ENSMUSG00000032452	Chr9:97444395-98033181	3120.91	-0.970646	-1.95972	1.91146e-05	0.00377593	down	endoplasmic reticulum membrane;Golgi membrane;homophilic cell adhesion via plasma membrane adhesion molecules;membrane;integral component of membrane;calcium ion binding;cell surface;postsynaptic membrane;positive regulation of synapse assembly;neuronal postsynaptic density;positive regulation of synaptic transmission;
COL19A1	collagen type XIX alpha 1 chain	Chr6:69866571-70209976	ENSMUSG00000026141	Chr1:24261890-24587472	223.455	-1.0655	-2.09289	2.00635e-05	0.0039162	down	endoplasmic reticulum lumen;collagen catabolic process;extracellular matrix organization;extracellular matrix disassembly;skeletal system development;single organismal cell-cell adhesion;cell differentiation;protein binding, bridging;cell adhesion;collagen trimer;extracellular matrix structural constituent;proteinaceous extracellular matrix;extracellular region;skeletal muscle tissue development;
PRICKLE1	prickle planar cell polarity protein 1	Chr12:42456754-42590355	ENSMUSG00000036158	Chr15:93499114-93595891	1157.26	-0.850367	-1.80296	2.22204e-05	0.00428619	down	negative regulation of cardiac muscle cell myoblast differentiation;neural tube closure;positive regulation of proteasomal ubiquitin-dependent protein catabolic process;protein import into nucleus;positive regulation of protein ubiquitination;negative regulation of canonical Wnt signaling pathway;protein binding;cytosol;negative regulation of transcription, DNA-templated;nuclear membrane;zinc ion…
CHRNB4	cholinergic receptor nicotinic beta 4 subunit	Chr15:78624119-78727754	ENSMUSG00000035200	Chr9:55028154-55048779	177.746	2.67602	6.39091	2.37391e-05	0.00452589	up	synaptic transmission involved in micturition;ligand-gated ion channel activity;acetylcholine binding;response to nicotine;acetylcholine-gated channel complex;synaptic transmission, cholinergic;regulation of neurotransmitter secretion;acetylcholine receptor activity;acetylcholine-activated cation-selective channel activity;ion transport;extracellular ligand-gated ion channel activity;synaptic tra…
SPHK1	sphingosine kinase 1	Chr17:76376584-76387860	ENSMUSG00000061878	Chr11:116530925-116536675	175.792	1.79316	3.46572	2.59967e-05	0.00489933	up	sphingoid catabolic process;D-erythro-sphingosine kinase activity;sphinganine kinase activity;sphingosine metabolic process;lipid phosphorylation;sphingosine biosynthetic process;protein phosphatase 2A binding;positive regulation of mitotic cell cycle;'de novo' posttranslational protein folding;positive regulation of peptidyl-threonine phosphorylation;positive regulation of fibroblast proliferati…
EGR3	early growth response 3	Chr8:22687659-22693302	ENSMUSG00000033730	Chr14:70077203-70082614	97.015	-3.31787	-9.97193	2.69517e-05	0.0050216	down	cell migration involved in sprouting angiogenesis;cellular response to fibroblast growth factor stimulus;cellular response to vascular endothelial growth factor stimulus;circadian rhythm;endothelial cell chemotaxis;positive regulation of endothelial cell proliferation;muscle organ development;negative regulation of apoptotic process;transcription factor activity, sequence-specific DNA binding;reg…
LTK	leukocyte receptor tyrosine kinase	Chr15:41503638-41513887	ENSMUSG00000027297	Chr2:119751320-119760431	98.1294	1.48744	2.80391	2.83879e-05	0.00522975	up	positive regulation of cardiac muscle cell apoptotic process;positive regulation of neuron projection development;cellular response to retinoic acid;phosphatidylinositol 3-kinase signaling;cell proliferation;transmembrane receptor protein tyrosine kinase signaling pathway;transmembrane receptor protein tyrosine kinase activity;integral component of plasma membrane;negative regulation of apoptotic…
AVIL	advillin	Chr12:57797376-57818704	ENSMUSG00000025432	Chr10:127000709-127020994	95.8353	2.42422	5.36739	2.97135e-05	0.00540424	up	positive regulation of neuron projection development;neuron projection;actin filament capping;cell projection;axon;cilium morphogenesis;actin cytoskeleton;cytoskeleton organization;actin binding;nervous system development;cytoplasm;protein binding;regulation of neuron projection development;
RXFP1	relaxin family peptide receptor 1	Chr4:158315311-158653372	ENSMUSG00000034009	Chr3:79641611-79737880	156.415	-2.13747	-4.39989	2.99943e-05	0.00540424	down	protein binding;G-protein coupled receptor activity;G-protein coupled receptor signaling pathway;integral component of membrane;plasma membrane;metal ion binding;adenylate cyclase-modulating G-protein coupled receptor signaling pathway;cell differentiation;extracellular matrix organization;hormone binding;lung connective tissue development;parturition;nipple morphogenesis;
PLXNA2	plexin A2	Chr1:208022242-208244320	ENSMUSG00000026640	Chr1:194618218-194816869	10755.3	-1.3551	-2.55815	3.1031e-05	0.00553026	down	regulation of axon extension involved in axon guidance;branchiomotor neuron axon guidance;semaphorin-plexin signaling pathway involved in axon guidance;semaphorin receptor complex;protein binding;integral component of plasma membrane;regulation of cell migration;signal transduction;membrane;plasma membrane;semaphorin-plexin signaling pathway;semaphorin receptor activity;axon guidance;cell surface…
BOC	BOC cell adhesion associated, oncogene regulated	Chr3:113211003-113287459	ENSMUSG00000022687	Chr16:44485049-44558897	987.074	0.786347	1.7247	3.21862e-05	0.00567445	up	protein binding;positive regulation of myoblast differentiation;positive regulation of muscle cell differentiation;muscle cell differentiation;mitophagy in response to mitochondrial depolarization;cell adhesion;plasma membrane;integral component of membrane;axonal growth cone;
CCK	cholecystokinin	Chr3:42257825-42266207	ENSMUSG00000032532	Chr9:121489824-121495694	593.245	-1.03052	-2.04276	3.31405e-05	0.00578055	down	eating behavior;neuron migration;neuropeptide hormone activity;axon;protein binding;axonogenesis;hormone activity;signal transduction;extracellular region;extracellular space;dendrite;protein kinase C-activating G-protein coupled receptor signaling pathway;positive regulation of cell proliferation;regulation of sensory perception of pain;positive regulation of apoptotic process;neuronal cell body…
FOXP1	forkhead box P1	Chr3:70954693-71583989	ENSMUSG00000030067	Chr6:98925338-99522721	5902.39	-1.87589	-3.67027	3.41706e-05	0.00589748	down	regulation of interleukin-12 secretion;regulation of macrophage colony-stimulating factor production;regulation of defense response to bacterium;interleukin-21 secretion;T follicular helper cell differentiation;regulation of monocyte differentiation;chemokine (C-C motif) ligand 2 secretion;negative regulation of B cell apoptotic process;regulation of interleukin-1 beta secretion;osteoclast develo…
NEB	nebulin	Chr2:151485336-151734487	ENSMUSG00000026950	Chr2:52136647-52378474	387.714	-1.52281	-2.8735	3.54887e-05	0.00606117	down	regulation of actin filament length;somatic muscle development;muscle filament sliding;Z disc;muscle organ development;extracellular exosome;protein binding;actin cytoskeleton;cytosol;structural constituent of muscle;actin binding;contractile fiber;myofibril;
EGR1	early growth response 1	Chr5:138465490-138469315	ENSMUSG00000038418	Chr18:34859823-34864984	637.909	-1.95043	-3.8649	3.67889e-05	0.00621847	down	positive regulation of glomerular metanephric mesangial cell proliferation;glomerular mesangial cell proliferation;regulation of protein sumoylation;cellular response to mycophenolic acid;histone acetyltransferase binding;cellular response to heparin;type I interferon signaling pathway;interleukin-1-mediated signaling pathway;transcription regulatory region sequence-specific DNA binding;RNA polym…
LMO4	LIM domain only 4	Chr1:87328468-87348923	ENSMUSG00000028266	Chr3:144188530-144205220	4825.76	-1.17147	-2.25242	3.91889e-05	0.00655654	down	neural tube closure;protein binding;transcription from RNA polymerase II promoter;transcription factor complex;transcription factor binding;transcription factor activity, sequence-specific DNA binding;zinc ion binding;positive regulation of transcription from RNA polymerase II promoter;ventricular septum development;negative regulation of protein complex assembly;enhancer sequence-specific DNA bi…
FOSL2	FOS like 2, AP-1 transcription factor subunit	Chr2:28392448-28417312	ENSMUSG00000029135	Chr5:32135801-32157842	726.774	-1.92706	-3.8028	4.2247e-05	0.00699678	down	cell death;protein binding;transcription factor activity, RNA polymerase II core promoter proximal region sequence-specific binding;RNA polymerase II core promoter proximal region sequence-specific DNA binding;sequence-specific DNA binding;transcription factor activity, sequence-specific DNA binding;regulation of transcription, DNA-templated;transcription, DNA-templated;nucleoplasm;regulation of …
VCAN	versican	Chr5:83471465-83582303	ENSMUSG00000021614	Chr13:89655312-89742509	7662.91	-1.04262	-2.05996	4.37094e-05	0.0071227	down	glial cell migration;glycosaminoglycan binding;osteoblast differentiation;cell recognition;dermatan sulfate biosynthetic process;chondroitin sulfate catabolic process;chondroitin sulfate biosynthetic process;lysosomal lumen;chondroitin sulfate metabolic process;Golgi lumen;central nervous system development;glycosaminoglycan metabolic process;extracellular matrix organization;skeletal system deve…
ZFHX3	zinc finger homeobox 3	Chr16:72782885-73059698	ENSMUSG00000038872	Chr8:107942644-108961630	3258.04	1.33679	2.52589	4.38761e-05	0.0071227	up	regulation of locomotor rhythm;response to transforming growth factor beta;positive regulation of myoblast differentiation;nuclear body;negative regulation of myoblast differentiation;transcription factor activity, RNA polymerase II distal enhancer sequence-specific binding;enzyme binding;muscle organ development;core promoter sequence-specific DNA binding;protein binding;positive regulation of t…
SEMA3C	semaphorin 3C	Chr7:80742538-80922359	ENSMUSG00000028780	Chr5:17574281-17730268	1489.28	-0.786105	-1.72441	4.79472e-05	0.00770728	down	response to drug;negative chemotaxis;negative regulation of axon extension involved in axon guidance;chemorepellent activity;neuropilin binding;semaphorin receptor binding;neural crest cell migration;extracellular exosome;positive regulation of cell migration;protein binding;immune response;semaphorin-plexin signaling pathway;axon guidance;extracellular space;post-embryonic development;heart deve…
LGALS7B	galectin 7B	ChrCHR_HG26_PATCH:38789280-38791794	ENSMUSG00000053522	Chr7:28863853-28866284	56.251	1.52019	2.86829	5.18861e-05	0.00825946	up	heterophilic cell-cell adhesion via plasma membrane cell adhesion molecules;extracellular exosome;carbohydrate binding;apoptotic process;extracellular space;cytoplasm;nucleus;carbohydrate binding;
MYO5B	myosin VB	Chr18:49822813-50195093	ENSMUSG00000025885	Chr18:74440936-74771493	987.461	-1.50435	-2.83697	5.29234e-05	0.00832339	down	apical cortex;microfilament motor activity;renal water homeostasis;endosome localization;protein complex;recycling endosome;water transport;extracellular exosome;protein binding;Rab GTPase binding;cytoplasmic vesicle membrane;calmodulin binding;vesicle-mediated transport;protein transport;actin binding;myosin complex;motor activity;transmembrane transport;metabolic process;ATP binding;
USP43	ubiquitin specific peptidase 43	Chr17:9644698-9729691	ENSMUSG00000020905	Chr11:67854523-67922153	324.981	-2.59084	-6.02451	5.35497e-05	0.00832339	down	translesion synthesis;DNA repair;cysteine-type peptidase activity;ubiquitinyl hydrolase activity;protein deubiquitination;ubiquitin-dependent protein catabolic process;nucleoplasm;
FAM163B	family with sequence similarity 163 member B	Chr9:133578415-133586197	ENSMUSG00000009216	Chr2:27110380-27142491	1282.04	-1.04114	-2.05785	5.38106e-05	0.00832339	down	integral component of membrane;
MAP3K1	mitogen-activated protein kinase kinase kinase 1	Chr5:56815574-56896152	ENSMUSG00000021754	Chr13:111746428-111808993	1807.99	0.754422	1.68696	5.55019e-05	0.00850476	up	binding;toll-like receptor 5 signaling pathway;stress-activated protein kinase signaling cascade;cellular response to mechanical stimulus;toll-like receptor TLR6:TLR2 signaling pathway;toll-like receptor TLR1:TLR2 signaling pathway;toll-like receptor 4 signaling pathway;toll-like receptor 2 signaling pathway;activation of protein kinase activity;toll-like receptor 9 signaling pathway;toll-like re…
GSX2	GS homeobox 2	Chr4:54099523-54102505	ENSMUSG00000035946	Chr5:75075601-75077893	21.0846	-5.4591	-43.9898	7.0871e-05	0.0106261	down	sequence-specific DNA binding;regulation of transcription, DNA-templated;transcription, DNA-templated;DNA binding;nucleus;regulation of cell migration;brain development;neuron fate specification;central nervous system development;pattern specification process;regulation of respiratory gaseous exchange by neurological system process;positive regulation of Notch signaling pathway;forebrain morphoge…
CPNE2	copine 2	Chr16:57092537-57148367	ENSMUSG00000034361	Chr8:94532990-94570531	1214.75	-0.879545	-1.83979	7.09423e-05	0.0106261	down	extracellular exosome;protein binding;plasma membrane;cytoplasm;nucleus;cellular response to calcium ion;
NHLRC4	NHL repeat containing 4	Chr16:566996-569495	ENSMUSG00000090113	Chr17:25942233-25944961	18.1733	4.37957	20.8153	7.129e-05	0.0106261	up	protein binding;
SLC44A5	solute carrier family 44 member 5	Chr1:75202131-75611116	ENSMUSG00000028360	Chr3:153973436-154271722	1341.99	0.697593	1.6218	7.4368e-05	0.0108969	up	phosphatidylcholine biosynthetic process;glycerophospholipid biosynthetic process;small molecule metabolic process;phospholipid metabolic process;transmembrane transport;plasma membrane;integral component of membrane;
SCUBE2	signal peptide, CUB domain and EGF like domain containing 2	Chr11:9020391-9138114	ENSMUSG00000007279	Chr7:109798676-109865679	198.119	1.6531	3.14508	7.4436e-05	0.0108969	up	protein binding;extracellular region;calcium ion binding;
NEUROD1	neuronal differentiation 1	Chr2:181673088-181680876	ENSMUSG00000034701	Chr2:79452521-79456751	2207.68	1.07531	2.10717	7.55816e-05	0.0109329	up	regulation of intestinal epithelial structure maintenance;enteroendocrine cell differentiation;amacrine cell differentiation;dentate gyrus development;cerebellum development;response to glucose;positive regulation of transcription regulatory region DNA binding;nitric oxide mediated signal transduction;negative regulation of type B pancreatic cell apoptotic process;glucose homeostasis;RNA polymera…
PLXNA4	plexin A4	Chr7:132123332-132648688	ENSMUSG00000029765	Chr6:32144268-32588192	7899.53	-1.29858	-2.45986	7.60152e-05	0.0109329	down	regulation of axon extension involved in axon guidance;branchiomotor neuron axon guidance;semaphorin-plexin signaling pathway involved in axon guidance;semaphorin receptor complex;protein binding;integral component of plasma membrane;regulation of cell migration;signal transduction;membrane;plasma membrane;semaphorin-plexin signaling pathway;semaphorin receptor activity;axon guidance;nervous syst…
SH3RF3	SH3 domain containing ring finger 3	Chr2:109129348-109504632	ENSMUSG00000037990	Chr10:58813359-59138916	1884.08	-1.81038	-3.50734	7.75803e-05	0.0110609	down	protein binding;metal ion binding;zinc ion binding;
STXBP2	syntaxin binding protein 2	Chr19:7636881-7647873	ENSMUSG00000004626	Chr8:3630955-3643644	1336.07	-1.12868	-2.18659	7.8559e-05	0.0111039	down	vesicle-mediated transport;vesicle docking involved in exocytosis;cell;syntaxin-3 binding;leukocyte mediated cytotoxicity;cytolytic granule;regulation of mast cell degranulation;tertiary granule;neutrophil degranulation;azurophil granule;specific granule;SNARE complex;extracellular exosome;protein binding;cytosol;protein transport;plasma membrane;exocytosis;apical plasma membrane;syntaxin-1 bindi…
SPSB4	splA/ryanodine receptor domain and SOCS box containing 4	Chr3:141051402-141148611	ENSMUSG00000046997	Chr9:96943482-97018843	575.94	0.864456	1.82065	8.63475e-05	0.0119005	up	protein binding;protein ubiquitination;intracellular signal transduction;cytoplasm;
NTS	neurotensin	Chr12:85874295-85882992	ENSMUSG00000019890	Chr10:102481756-102490486	505.812	-1.59309	-3.01696	8.65335e-05	0.0119005	down	neuropeptide hormone activity;extracellular region;axon terminus;protein binding;regulation of blood vessel size;transport vesicle;signal transduction;response to estradiol;liver development;response to corticosterone;cellular response to lithium ion;response to amphetamine;response to cocaine;neuronal cell body;cellular response to nerve growth factor stimulus;visual learning;cellular response t…
KCNJ2	potassium voltage-gated channel subfamily J member 2	Chr17:70168673-70180048	ENSMUSG00000041695	Chr11:111066164-111076821	372.687	-1.24842	-2.37582	8.819e-05	0.0119005	down	regulation of skeletal muscle contraction via regulation of action potential;voltage-gated potassium channel activity involved in cardiac muscle cell action potential repolarization;membrane repolarization during action potential;membrane repolarization during cardiac muscle cell action potential;relaxation of cardiac muscle;cellular potassium ion homeostasis;regulation of heart rate by cardiac c…
DHRS3	dehydrogenase/reductase 3	Chr1:12567910-12617731	ENSMUSG00000066026	Chr4:144892827-144928209	518.37	0.835973	1.78506	8.85501e-05	0.0119005	up	NADP-retinol dehydrogenase activity;photoreceptor outer segment membrane;phototransduction, visible light;retinoid metabolic process;visual perception;endoplasmic reticulum membrane;retinol metabolic process;oxidoreductase activity;electron carrier activity;oxidation-reduction process;metabolic process;nucleotide binding;integral component of membrane;negative regulation of retinoic acid receptor…
PPP1R1B	protein phosphatase 1 regulatory inhibitor subunit 1B	Chr17:39626740-39636626	ENSMUSG00000061718	Chr11:98348404-98357796	1142.76	-3.69568	-12.9572	9.31219e-05	0.0124132	down	protein serine/threonine phosphatase inhibitor activity;negative regulation of cyclin-dependent protein kinase activity;protein kinase inhibitor activity;protein phosphatase type 1 regulator activity;protein phosphatase inhibitor activity;protein binding;negative regulation of catalytic activity;regulation of catalytic activity;cytosol;signal transduction;intracellular signal transduction;cytopla…
MYC	MYC proto-oncogene, bHLH transcription factor	Chr8:127735434-127741434	ENSMUSG00000022346	Chr15:61985391-61990374	1362.86	-1.02979	-2.04172	9.39044e-05	0.0124166	down	transcription factor activity, sequence-specific DNA binding;regulation of transcription, DNA-templated;nucleus;protein dimerization activity;protein binding;spindle;positive regulation of DNA biosynthetic process;positive regulation of metanephric cap mesenchymal cell proliferation;response to growth factor;negative regulation of cell division;negative regulation of fibroblast proliferation;nega…
NCKAP5	NCK associated protein 5	Chr2:132671799-133568463	ENSMUSG00000049690	Chr1:125913620-126830799	1226.97	-1.54031	-2.90856	9.55534e-05	0.0124537	down	biological_process;cellular_component;
CFAP100	cilia and flagella associated protein 100	Chr3:126394939-126436556	ENSMUSG00000048794	Chr6:90403479-90428797	291.067	0.797667	1.73829	9.57044e-05	0.0124537	up
MICAL2	microtubule associated monooxygenase, calponin and LIM domain containing 2	Chr11:12094008-12263789	ENSMUSG00000038244	Chr7:112225856-112413106	1823.37	-1.50932	-2.84677	0.000101811	0.0131441	down	NADPH:sulfur oxidoreductase activity;sulfur oxidation;heart looping;actin filament depolymerization;positive regulation of transcription via serum response element binding;oxidoreductase activity, acting on paired donors, with incorporation or reduction of molecular oxygen, NAD(P)H as one donor, and incorporation of one atom of oxygen;FAD binding;protein binding;heart development;cytoskeleton org…
OBSCN	obscurin, cytoskeletal calmodulin and titin-interacting RhoGEF	Chr1:228208130-228378876	ENSMUSG00000061462	Chr11:58994256-59139170	402.78	0.805738	1.74804	0.000105095	0.0134576	up	protein localization to M-band;myofibril;ankyrin binding;titin binding;Z disc;mitophagy in response to mitochondrial depolarization;sarcomere organization;M band;neurotrophin TRK receptor signaling pathway;apoptotic signaling pathway;protein binding;calmodulin binding;regulation of small GTPase mediated signal transduction;positive regulation of apoptotic process;cytosol;multicellular organismal …
NETO1	neuropilin and tolloid like 1	Chr18:72742314-72868146	ENSMUSG00000050321	Chr18:86394952-86506718	1868.66	-0.841484	-1.79189	0.000105881	0.0134576	down	regulation of long-term neuronal synaptic plasticity;visual learning;memory;kainate selective glutamate receptor complex;excitatory synapse;postsynaptic density;protein binding;postsynaptic membrane;cell junction;extracellular region;synapse;ionotropic glutamate receptor binding;positive regulation of excitatory postsynaptic potential;receptor localization to synapse;regulation of neuronal synapt…
UBE2QL1	ubiquitin conjugating enzyme E2 Q family like 1	Chr5:6448623-6494909	ENSMUSG00000052981	Chr13:69702832-69739889	6780.61	-0.71264	-1.6388	0.000108058	0.0136286	down	ubiquitin conjugating enzyme activity;protein binding;protein ubiquitination;nucleus;ATP binding;
ANKRD63	ankyrin repeat domain 63	Chr15:40281444-40282586	ENSMUSG00000078137	Chr2:118699103-118703963	39.9697	-3.66609	-12.6941	0.000111005	0.0138584	down	protein binding;
ST3GAL1	ST3 beta-galactoside alpha-2,3-sialyltransferase 1	Chr8:133454848-133571940	ENSMUSG00000013846	Chr15:67102875-67176830	1199.05	-1.41022	-2.65777	0.000111571	0.0138584	down	beta-galactoside (CMP) alpha-2,3-sialyltransferase activity;N-acetylneuraminate metabolic process;keratan sulfate metabolic process;keratan sulfate biosynthetic process;ganglioside biosynthetic process;post-translational protein modification;protein O-linked glycosylation;glycosaminoglycan metabolic process;dolichol-linked oligosaccharide biosynthetic process;oligosaccharide metabolic process;pro…
FOSB	FosB proto-oncogene, AP-1 transcription factor subunit	Chr19:45467995-45475179	ENSMUSG00000003545	Chr7:19302696-19310051	82.8758	-2.76344	-6.79014	0.000112965	0.0139262	down	transcription factor activity, RNA polymerase II core promoter proximal region sequence-specific binding;RNA polymerase II core promoter proximal region sequence-specific DNA binding;transcription factor binding;negative regulation of transcription from RNA polymerase II promoter;DNA binding;nucleus;sequence-specific DNA binding;transcription factor activity, sequence-specific DNA binding;regulat…
SCN5A	sodium voltage-gated channel alpha subunit 5	Chr3:38548057-38649673	ENSMUSG00000032511	Chr9:119483408-119579016	188.687	-1.56314	-2.95497	0.000116691	0.0142781	down	ion transport;voltage-gated sodium channel activity;voltage-gated sodium channel complex;sodium ion transport;ion channel activity;regulation of ion transmembrane transport;sodium ion transmembrane transport;membrane;transmembrane transport;voltage-gated sodium channel activity involved in SA node cell action potential;voltage-gated sodium channel activity involved in bundle of His cell action po…
CLDN20	claudin 20	Chr6:155264013-155276548	ENSMUSG00000091530	Chr17:3532554-3533213	49.259	-2.83021	-7.11177	0.000119025	0.0144296	down	cell junction assembly;calcium-independent cell-cell adhesion via plasma membrane cell-adhesion molecules;identical protein binding;cell-cell junction organization;bicellular tight junction assembly;structural molecule activity;bicellular tight junction;plasma membrane;integral component of membrane;
ASPM	abnormal spindle microtubule assembly	Chr1:197084128-197146694	ENSMUSG00000033952	Chr1:139454772-139494091	650.209	0.910079	1.87915	0.000119689	0.0144296	up	binding;spindle localization;microtubule minus-end;mitotic spindle pole;protein binding;mitotic nuclear division;spindle organization;cytoplasm;nucleus;spermatogenesis;spindle pole;microtubule;midbody;calmodulin binding;brain development;positive regulation of neuroblast proliferation;developmental growth;male gonad development;positive regulation of canonical Wnt signaling pathway;cerebral corte…
KIF14	kinesin family member 14	Chr1:200551497-200620734	ENSMUSG00000041498	Chr1:136466343-136531511	185.315	1.45282	2.73743	0.00012493	0.0149514	up	mitotic cell cycle process;cerebellar cortex development;cerebellar granular layer structural organization;regulation of G2/M transition of mitotic cell cycle;hippocampus development;negative regulation of integrin activation;regulation of Rap protein signal transduction;regulation of G1/S transition of mitotic cell cycle;olfactory bulb development;regulation of myelination;establishment of prote…
GNG7	G protein subunit gamma 7	Chr19:2511219-2702709	ENSMUSG00000048240	Chr10:80948624-81014945	2277.4	-1.93955	-3.83586	0.000127112	0.0151024	down	energy reserve metabolic process;cellular response to glucagon stimulus;small molecule metabolic process;extracellular exosome;synaptic transmission;regulation of G-protein coupled receptor protein signaling pathway;plasma membrane;G-protein coupled receptor signaling pathway;heterotrimeric G-protein complex;signal transducer activity;
GLCE	glucuronic acid epimerase	Chr15:69160584-69272217	ENSMUSG00000032252	Chr9:62057248-62122655	1537.97	0.551697	1.46581	0.000132466	0.0156253	up	racemase and epimerase activity, acting on carbohydrates and derivatives;glycosaminoglycan biosynthetic process;integral component of membrane;UDP-glucuronate 5'-epimerase activity;heparosan-N-sulfate-glucuronate 5-epimerase activity;heparin biosynthetic process;glycosaminoglycan metabolic process;heparan sulfate proteoglycan biosynthetic process;small molecule metabolic process;Golgi membrane;Go…
DYNC1I1	dynein cytoplasmic 1 intermediate chain 1	Chr7:95772506-96110322	ENSMUSG00000029757	Chr6:5725639-6028039	2893.97	-1.48212	-2.79359	0.000137557	0.0161099	down	vesicle transport along microtubule;cytoplasmic ribonucleoprotein granule;spectrin binding;antigen processing and presentation of exogenous peptide antigen via MHC class II;vesicle;recycling endosome;kinetochore;protein binding;cytoplasmic dynein complex;condensed chromosome kinetochore;perinuclear region of cytoplasm;cytosol;spindle pole;microtubule binding;microtubule;motor activity;microtubule…
FOS	Fos proto-oncogene, AP-1 transcription factor subunit	Chr14:75278774-75282230	ENSMUSG00000021250	Chr12:85473890-85477273	215.929	-1.32561	-2.50638	0.000138977	0.0161608	down	cellular response to reactive oxygen species;positive regulation of pri-miRNA transcription from RNA polymerase II promoter;stress-activated MAPK cascade;toll-like receptor 5 signaling pathway;SMAD protein signal transduction;R-SMAD binding;toll-like receptor TLR6:TLR2 signaling pathway;toll-like receptor TLR1:TLR2 signaling pathway;TRIF-dependent toll-like receptor signaling pathway;toll-like re…
HSPB3	heat shock protein family B (small) member 3	Chr5:54455601-54456384	ENSMUSG00000051456	Chr13:113662896-113663676	24.5182	-4.35441	-20.4554	0.000141219	0.0163059	down	response to unfolded protein;cytoplasm;nucleus;
PLSCR1	phospholipid scramblase 1	Chr3:146515180-146544864	ENSMUSG00000032369	Chr9:92249750-92272278	103.039	1.261	2.39663	0.000146709	0.0167662	up	positive regulation of DNA topoisomerase (ATP-hydrolyzing) activity;regulation of Fc receptor mediated stimulatory signaling pathway;CD4 receptor binding;response to interferon-beta;regulation of mast cell activation;transcriptional activator activity, RNA polymerase II core promoter proximal region sequence-specific binding;positive regulation of innate immune response;SH3 domain binding;enzyme …
CAPN11	calpain 11	Chr6:44158811-44184402	ENSMUSG00000058626	Chr17:45630204-45659325	69.8799	-3.93612	-15.307	0.000147251	0.0167662	down	calcium-dependent cysteine-type endopeptidase activity;intracellular;proteolysis;acrosomal vesicle;peptidase activity;calcium ion binding;
HTR1F	5-hydroxytryptamine receptor 1F	Chr3:87990696-87993835	ENSMUSG00000050783	Chr16:64924729-65105854	32.2078	-2.31692	-4.98269	0.000150456	0.0167677	down	serotonin binding;G-protein coupled receptor signaling pathway, coupled to cyclic nucleotide second messenger;adenylate cyclase-inhibiting G-protein coupled receptor signaling pathway;synaptic transmission;serotonin receptor signaling pathway;serotonin receptor activity;integral component of plasma membrane;G-protein coupled receptor activity;plasma membrane;G-protein coupled receptor signaling p…
ANO3	anoctamin 3	Chr11:26309599-26663288	ENSMUSG00000074968	Chr2:110655201-110950923	208.556	-1.45422	-2.74009	0.000151142	0.0167677	down	calcium activated phospholipid scrambling;protein dimerization activity;integral component of membrane;ion transmembrane transport;transmembrane transport;plasma membrane;lipid transport;phospholipid scramblase activity;calcium activated phosphatidylcholine scrambling;calcium activated galactosylceramide scrambling;detection of mechanical stimulus;detection of temperature stimulus;
TCF24	transcription factor 24	Chr8:66946501-66962590	ENSMUSG00000099032	Chr1:9960163-9967932	74.1206	2.69908	6.49389	0.000151289	0.0167677	up	protein dimerization activity;regulation of transcription, DNA-templated;transcription, DNA-templated;DNA binding;nucleus;
NECAB1	N-terminal EF-hand calcium binding protein 1	Chr8:90791550-90959408	ENSMUSG00000040536	Chr4:14952245-15149794	2428.84	-1.04891	-2.06896	0.000151355	0.0167677	down	nucleoplasm;cytoplasm;nucleus;calcium ion binding;
RPRML	reprimo like	Chr17:46978156-46979248	ENSMUSG00000046215	Chr11:103649570-103650579	112.646	-2.52875	-5.7707	0.000160987	0.0177151	down	integral component of membrane;
CENPF	centromere protein F	Chr1:214603195-214664588	ENSMUSG00000026605	Chr1:189640606-189688086	1130.74	0.943884	1.9237	0.000164674	0.0179488	up	ciliary transition fiber;metaphase plate congression;ventricular system development;regulation of G2/M transition of mitotic cell cycle;regulation of striated muscle tissue development;response to drug;nuclear envelope;condensed chromosome outer kinetochore;kidney development;chromosome segregation;nuclear matrix;dynein binding;mitotic spindle assembly checkpoint;G2/M transition of mitotic cell c…
NHLH1	nescient helix-loop-helix 1	Chr1:160367067-160372848	ENSMUSG00000051251	Chr1:172052292-172057573	248.8	2.33273	5.03757	0.000165301	0.0179488	up	transcriptional activator activity, RNA polymerase II transcription regulatory region sequence-specific binding;central nervous system development;RNA polymerase II regulatory region sequence-specific DNA binding;transcription from RNA polymerase II promoter;cell differentiation;positive regulation of transcription from RNA polymerase II promoter;protein dimerization activity;nucleus;
NEUROD6	neuronal differentiation 6	Chr7:31337461-31340894	ENSMUSG00000037984	Chr6:55677822-55681263	5239.5	-3.32596	-10.028	0.000167424	0.0180597	down	cell differentiation;protein dimerization activity;regulation of transcription, DNA-templated;nervous system development;nucleus;positive regulation of transcription from RNA polymerase II promoter;RNA polymerase II core promoter proximal region sequence-specific DNA binding;transcriptional activator activity, RNA polymerase II core promoter proximal region sequence-specific binding;transcription…
VIM	vimentin	Chr10:17228259-17237593	ENSMUSG00000026728	Chr2:13573927-13582826	8336.17	0.789604	1.7286	0.000173784	0.0186233	up	keratin filament binding;muscle filament sliding;scaffold protein binding;movement of cell or subcellular component;cellular component disassembly involved in execution phase of apoptosis;glycoprotein binding;intermediate filament cytoskeleton;viral process;programmed cell death;extracellular exosome;identical protein binding;peroxisome;protein binding;focal adhesion;double-stranded RNA binding;s…
LEF1	lymphoid enhancer binding factor 1	Chr4:108047545-108168956	ENSMUSG00000027985	Chr3:131110471-131224356	598.411	2.23101	4.69463	0.000178939	0.0190512	up	odontoblast differentiation;negative regulation of apoptotic process in bone marrow;positive regulation of cell proliferation in bone marrow;trachea gland development;paraxial mesoderm formation;T-helper 1 cell differentiation;forebrain neuron differentiation;forebrain neuroblast division;negative regulation of interleukin-4 production;negative regulation of estrogen receptor binding;neutrophil d…
ADGRG6	adhesion G protein-coupled receptor G6	Chr6:142301854-142446266	ENSMUSG00000039116	Chr10:14402583-14545659	284.713	1.44547	2.72352	0.00018089	0.0191346	up	cell surface receptor signaling pathway;transmembrane signaling receptor activity;G-protein coupled receptor activity;membrane;plasma membrane;G-protein coupled receptor signaling pathway;integral component of membrane;
ZAN	zonadhesin (gene/pseudogene)	Chr7:100733626-100797797	ENSMUSG00000079173	Chr5:137378637-137477064	118.296	1.89156	3.71037	0.000182484	0.0191796	up	protein binding;membrane;integral component of membrane;
UHRF1	ubiquitin like with PHD and ring finger domains 1	Chr19:4903080-4962154	ENSMUSG00000001228	Chr17:56303321-56323486	900.635	0.851593	1.80449	0.000184355	0.0192528	up	hemi-methylated DNA-binding;nucleosomal histone binding;euchromatin;regulation of methylation-dependent chromatin silencing;histone ubiquitination;DNA methylation on cytosine;maintenance of DNA methylation;nuclear heterochromatin;histone monoubiquitination;core promoter proximal region sequence-specific DNA binding;heterochromatin;positive regulation of cellular protein metabolic process;replicat…
STK26	serine/threonine kinase 26	ChrX:132023265-132075943	ENSMUSG00000031112	ChrX:50841047-50893097	106.251	-1.70583	-3.26217	0.000189185	0.0196321	down	regulation of hydrogen peroxide-induced cell death;Rac GTPase binding;microvillus assembly;Golgi-associated vesicle;response to hydrogen peroxide;stress-activated protein kinase signaling cascade;regulation of MAPK cascade;cellular component disassembly involved in execution phase of apoptosis;apical plasma membrane;activation of protein kinase activity;protein autophosphorylation;protein homodim…
RBM24	RNA binding motif protein 24	Chr6:17281346-17293875	ENSMUSG00000038132	Chr13:46418434-46431095	509.824	-1.84692	-3.59733	0.00019569	0.0200075	down	regulation of myotube differentiation;mRNA 3'-UTR binding;regulation of mRNA stability;cell differentiation;nucleic acid binding;nucleotide binding;cytoplasm;nucleus;
FBXW7	F-box and WD repeat domain containing 7	Chr4:152321259-152536101	ENSMUSG00000028086	Chr3:84815268-84979198	3056.55	-0.76493	-1.69929	0.000195859	0.0200075	down	negative regulation of SREBP signaling pathway;negative regulation of hepatocyte proliferation;regulation of lipid storage;positive regulation of oxidative stress-induced neuron intrinsic apoptotic signaling pathway;ubiquitin-protein transferase activator activity;negative regulation of triglyceride biosynthetic process;negative regulation of DNA endoreduplication;regulation of cell cycle G1/S ph…
KCNJ6	potassium voltage-gated channel subfamily J member 6	Chr21:37607376-37916446	ENSMUSG00000043301	Chr16:94748636-94997701	342.668	1.18339	2.27109	0.000196463	0.0200075	up	potassium ion import;inward rectifier potassium channel activity;protein binding;synaptic transmission;potassium ion transport;regulation of ion transmembrane transport;Golgi apparatus;voltage-gated potassium channel complex;plasma membrane;integral component of membrane;
TMEM254	transmembrane protein 254	Chr10:80078646-80092557	ENSMUSG00000072680	Chr14:26063919-26067355	566.969	1.52536	2.87858	0.000198488	0.0200889	up	integral component of membrane;
MAML3	mastermind like transcriptional coactivator 3	Chr4:139716753-140154184	ENSMUSG00000061143	Chr3:51685907-52105076	1320.57	0.610817	1.52712	0.000210112	0.0211349	up	positive regulation of transcription of Notch receptor target;gene expression;nuclear speck;transcription initiation from RNA polymerase II promoter;Notch signaling pathway;transcription coactivator activity;positive regulation of transcription from RNA polymerase II promoter;nucleoplasm;nucleus;
SFRP1	secreted frizzled related protein 1	Chr8:41261958-41309497	ENSMUSG00000031548	Chr8:23411502-23449632	2674.84	-0.84939	-1.80174	0.000214305	0.0214253	down	negative regulation of canonical Wnt signaling pathway involved in controlling type B pancreatic cell proliferation;negative regulation of Wnt signaling pathway involved in dorsal/ventral axis specification;positive regulation of non-canonical Wnt signaling pathway;cellular response to vitamin D;menstrual cycle phase;response to organic cyclic compound;negative regulation of fibroblast apoptotic …
SLC26A7	solute carrier family 26 member 7	Chr8:91209494-91398152	ENSMUSG00000040569	Chr4:14502430-14621805	240.855	-1.18557	-2.27454	0.000215767	0.0214407	down	sulfate transport;sulfate transmembrane transporter activity;sulfate transmembrane transport;basolateral plasma membrane;secondary active sulfate transmembrane transporter activity;gastric acid secretion;integral component of membrane;regulation of intracellular pH;oxalate transport;oxalate transmembrane transporter activity;bicarbonate transmembrane transporter activity;regulation of membrane po…
PLXNA1	plexin A1	Chr3:126988594-127037392	ENSMUSG00000030084	Chr6:89316314-89362620	12409.1	0.644149	1.56282	0.000219093	0.0215305	up	regulation of axon extension involved in axon guidance;branchiomotor neuron axon guidance;semaphorin-plexin signaling pathway involved in axon guidance;semaphorin receptor complex;extracellular exosome;protein binding;integral component of plasma membrane;receptor activity;multicellular organismal development;regulation of cell migration;signal transduction;membrane;plasma membrane;semaphorin rec…
FLRT2	fibronectin leucine rich transmembrane protein 2	Chr14:85530144-85654426	ENSMUSG00000047414	Chr12:95692226-95785215	2702.7	-0.818178	-1.76318	0.000219297	0.0215305	down	basement membrane organization;cell adhesion involved in heart morphogenesis;heart morphogenesis;negative regulation of cyclin-dependent protein kinase activity;negative regulation of protein kinase activity;protein kinase inhibitor activity;neuron projection;negative regulation of JAK-STAT cascade;receptor signaling protein activity;extracellular exosome;biological_process;protein binding;synaps…
MKX	mohawk homeobox	Chr10:27672875-27746060	ENSMUSG00000061013	Chr18:6934518-7004780	89.5678	-1.26595	-2.40486	0.000221845	0.021651	down	muscle organ development;sequence-specific DNA binding;regulation of transcription, DNA-templated;DNA binding;nucleus;
EGR4	early growth response 4	Chr2:73290929-73293705	ENSMUSG00000071341	Chr6:85511121-85513589	34.2293	-3.71013	-13.0876	0.000227453	0.0219385	down	metal ion binding;nucleic acid binding;positive regulation of cell proliferation;transcription factor activity, sequence-specific DNA binding;regulation of transcription, DNA-templated;transcription, DNA-templated;DNA binding;nucleus;
TMEM108	transmembrane protein 108	Chr3:133038391-133397792	ENSMUSG00000042757	Chr9:103482947-103761837	1194.11	-1.24648	-2.37262	0.000227466	0.0219385	down	biological_process;cellular_component;molecular_function;integral component of membrane;
RASGRP1	RAS guanyl releasing protein 1	Chr15:38488103-38565575	ENSMUSG00000027347	Chr2:117279993-117343001	633.435	-1.82183	-3.5353	0.00023093	0.0220771	down	positive regulation of granulocyte macrophage colony-stimulating factor production;phosphatidylserine binding;positive regulation of Ras protein signal transduction;Ras guanyl-nucleotide exchange factor activity;positive regulation of natural killer cell mediated cytotoxicity;positive regulation of MAP kinase activity;regulation of ERK1 and ERK2 cascade;activation of GTPase activity;protein oligo…
WNT3	Wnt family member 3	Chr17:46762506-46833154	ENSMUSG00000000125	Chr11:103774150-103817957	284.674	1.21201	2.3166	0.000232633	0.0220771	up	canonical Wnt signaling pathway involved in osteoblast differentiation;canonical Wnt signaling pathway involved in mesenchymal stem cell differentiation;limb bud formation;mammary gland epithelium development;cellular response to retinoic acid;receptor agonist activity;cell fate commitment;neuron differentiation;frizzled binding;endocytic vesicle membrane;Golgi lumen;endoplasmic reticulum lumen;e…
SATB2	SATB homeobox 2	Chr2:199269500-199471266	ENSMUSG00000038331	Chr1:56793981-56978650	2905.84	-4.53095	-23.118	0.000233792	0.0220771	down	nuclear matrix;protein binding;sequence-specific DNA binding;transcription, DNA-templated;nucleoplasm;regulation of transcription from RNA polymerase II promoter;DNA binding;cytoplasm;nucleus;regulation of gene expression;chromatin binding;positive regulation of transcription from RNA polymerase II promoter;transcription factor complex;cellular response to organic substance;negative regulation of…
NR3C2	nuclear receptor subfamily 3 group C member 2	Chr4:148078762-148444698	ENSMUSG00000031618	Chr8:76899442-77245012	340.974	-1.25362	-2.38438	0.000235403	0.0220771	down	steroid hormone mediated signaling pathway;sequence-specific DNA binding;transcription factor activity, sequence-specific DNA binding;regulation of transcription, DNA-templated;transcription, DNA-templated;zinc ion binding;nucleus;receptor complex;gene expression;protein binding;transcription initiation from RNA polymerase II promoter;steroid hormone receptor activity;endoplasmic reticulum membra…
ASIC4	acid sensing ion channel subunit family member 4	Chr2:219514170-219538772	ENSMUSG00000033007	Chr1:75450436-75474343	981.72	1.59739	3.02596	0.000235636	0.0220771	up	sodium ion transmembrane transporter activity;sodium ion transport;sodium channel activity;ion channel activity;integral component of plasma membrane;sodium ion transmembrane transport;ion transmembrane transport;transport;membrane;
TNR	tenascin R	Chr1:175315194-175743770	ENSMUSG00000015829	Chr1:159523769-159931729	4665.52	-1.01536	-2.02141	0.000248568	0.0231564	down	extracellular matrix organization;protein binding;cell adhesion;proteinaceous extracellular matrix;extracellular region;axon guidance;nucleoplasm;cytoplasm;nucleus;cell surface;synapse organization;membrane raft;neuromuscular process controlling balance;neuron cell-cell adhesion;modulation of synaptic transmission;long-term synaptic potentiation;perineuronal net;associative learning;negative regu…
RASGEF1C	RasGEF domain family member 1C	Chr5:180100791-180209153	ENSMUSG00000020374	Chr11:49901835-49980994	880.325	0.693354	1.61704	0.000254816	0.0236043	up	guanyl-nucleotide exchange factor activity;positive regulation of GTPase activity;small GTPase mediated signal transduction;intracellular;
ECT2	epithelial cell transforming 2	Chr3:172750682-172821474	ENSMUSG00000027699	Chr3:27097222-27153878	269.501	0.936869	1.91437	0.0002576	0.0236695	up	centralspindlin complex;cellular response to hydrogen peroxide;mitotic spindle;cellular response to calcium ion;activation of GTPase activity;positive regulation of protein import into nucleus;cleavage furrow;activation of protein kinase activity;cellular response to ionizing radiation;regulation of attachment of spindle microtubules to kinetochore;positive regulation of neuron differentiation;ne…
CDH22	cadherin 22	Chr20:46173733-46308498	ENSMUSG00000053166	Chr2:165111507-165234853	986.33	1.02455	2.03433	0.000258407	0.0236695	up	cell adhesion;homophilic cell adhesion via plasma membrane adhesion molecules;membrane;plasma membrane;integral component of membrane;calcium ion binding;brain development;calcium-dependent cell-cell adhesion via plasma membrane cell adhesion molecules;
GABRA5	gamma-aminobutyric acid type A receptor alpha5 subunit	Chr15:26866363-26949207	ENSMUSG00000055078	Chr7:57407672-57510059	2923.45	-0.800331	-1.7415	0.00027095	0.0246806	down	positive regulation of defense response to virus by host;mitophagy in response to mitochondrial depolarization;xenophagy;GABA-A receptor complex;chloride channel complex;chloride channel activity;ion transport;gamma-aminobutyric acid signaling pathway;extracellular ligand-gated ion channel activity;GABA-A receptor activity;chloride transmembrane transport;synaptic transmission;postsynaptic membra…
HTR3A	5-hydroxytryptamine receptor 3A	Chr11:113974881-113990313	ENSMUSG00000032269	Chr9:48899213-48911099	127.953	-2.16721	-4.49154	0.000283602	0.0255965	down	serotonin binding;acetylcholine receptor activity;acetylcholine-activated cation-selective channel activity;protein binding;ion transport;extracellular ligand-gated ion channel activity;synaptic transmission;serotonin receptor signaling pathway;serotonin receptor activity;digestion;postsynaptic membrane;cell junction;integral component of plasma membrane;receptor activity;ion transmembrane transp…
NDRG1	N-myc downstream regulated 1	Chr8:133237171-133302022	ENSMUSG00000005125	Chr15:66929318-66969640	1812.1	-1.16743	-2.24611	0.000284128	0.0255965	down	positive regulation of spindle checkpoint;cellular response to hypoxia;DNA damage response, signal transduction by p53 class mediator;gamma-tubulin binding;response to metal ion;recycling endosome membrane;extracellular exosome;protein binding;cell-cell adherens junction;Rab GTPase binding;cadherin binding;microtubule cytoskeleton;perinuclear region of cytoplasm;cytosol;microtubule binding;microt…
RGS16	regulator of G protein signaling 16	Chr1:182598623-182604408	ENSMUSG00000026475	Chr1:153740349-153745468	446.515	-1.27729	-2.42384	0.000290568	0.0260337	down	negative regulation of signal transduction;protein binding;calmodulin binding;visual perception;regulation of G-protein coupled receptor protein signaling pathway;positive regulation of GTPase activity;GTPase activator activity;plasma membrane;cytoplasm;membrane raft;
SLC6A3	solute carrier family 6 member 3	ChrCHR_HSCHR5_3_CTG1:1392790-1449666	ENSMUSG00000021609	Chr13:73536747-73578672	86.4731	3.1123	8.64761	0.000293572	0.0261598	up	dopamine:sodium symporter activity;dopamine uptake involved in synaptic transmission;flotillin complex;neuronal cell body;neurotransmitter biosynthetic process;dopamine transport;dopamine transmembrane transporter activity;monoamine transport;monoamine transmembrane transporter activity;cell surface;axon;protein binding;synaptic transmission;neurotransmitter transport;integral component of plasma…
KCNH3	potassium voltage-gated channel subfamily H member 3	Chr12:49539157-49558308	ENSMUSG00000037579	Chr15:99224861-99242817	277.415	-2.34239	-5.07143	0.000301377	0.0267102	down	regulation of membrane potential;phosphorelay signal transduction system;phosphorelay sensor kinase activity;protein binding;ion transport;signal transduction by protein phosphorylation;synaptic transmission;potassium ion transport;ion channel activity;regulation of ion transmembrane transport;intracellular;potassium ion transmembrane transport;voltage-gated potassium channel activity;membrane;tr…
NPAS2	neuronal PAS domain protein 2	Chr2:100820152-100996829	ENSMUSG00000026077	Chr1:39193731-39363236	346.649	-1.60857	-3.0495	0.000320946	0.0282916	down	regulation of response to DNA damage stimulus;negative regulation of cell death;Hsp90 protein binding;response to redox state;central nervous system development;positive regulation of DNA repair;circadian rhythm;small molecule metabolic process;cellular lipid metabolic process;core promoter binding;protein binding;positive regulation of transcription, DNA-templated;cellular response to DNA damage…
JUNB	JunB proto-oncogene, AP-1 transcription factor subunit	Chr19:12791496-12793315	ENSMUSG00000052837	Chr8:84976910-84978718	118.311	-1.59422	-3.01931	0.000325654	0.0285531	down	response to cytokine;response to drug;response to radiation;response to cAMP;cellular response to hormone stimulus;nuclear chromatin;positive regulation of cell differentiation;response to mechanical stimulus;transforming growth factor beta receptor signaling pathway;response to lipopolysaccharide;gene expression;RNA polymerase II transcription factor activity, sequence-specific DNA binding;prote…
PLEKHO2	pleckstrin homology domain containing O2	Chr15:64841883-64868007	ENSMUSG00000050721	Chr9:65552698-65580040	379.255	0.998413	1.9978	0.000332719	0.0288877	up
ARL4D	ADP ribosylation factor like GTPase 4D	Chr17:43398959-43401137	ENSMUSG00000034936	Chr11:101665541-101667832	233.122	-2.03254	-4.09124	0.000332994	0.0288877	down	protein secretion;protein binding;signal transduction;GTPase activity;protein transport;small GTPase mediated signal transduction;intracellular;membrane;plasma membrane;GTP binding;nucleolus;cytoplasm;nucleus;
KHDRBS3	KH RNA binding domain containing, signal transduction associated 3	Chr8:135457457-135656722	ENSMUSG00000022332	Chr15:68928420-69101211	3494.81	-1.39465	-2.62924	0.000347773	0.030011	down	SH3 domain binding;poly(A) RNA binding;protein binding;spermatogenesis;regulation of transcription, DNA-templated;transcription, DNA-templated;RNA binding;nucleoplasm;nucleic acid binding;nucleus;
ZFPM2	zinc finger protein, FOG family member 2	Chr8:104590733-105804532	ENSMUSG00000022306	Chr15:40655035-41104592	1452.7	0.961128	1.94683	0.000355878	0.0305496	up	right ventricular cardiac muscle tissue morphogenesis;outflow tract septum morphogenesis;RNA polymerase II transcription coactivator activity;ventricular septum morphogenesis;negative regulation of fat cell differentiation;RNA polymerase II transcription factor binding;blood coagulation;gonadal mesoderm development;transcriptional repressor activity, RNA polymerase II core promoter proximal regio…
ESPL1	extra spindle pole bodies like 1, separase	Chr12:53268299-53293643	ENSMUSG00000058290	Chr15:102296266-102324357	372.131	0.759843	1.69331	0.000359037	0.0306603	up	peptidase activity;proteolysis;nucleus;positive regulation of mitotic sister chromatid separation;meiotic chromosome separation;negative regulation of sister chromatid cohesion;positive regulation of mitotic metaphase/anaphase transition;mitotic spindle;mitotic sister chromatid segregation;establishment of mitotic spindle localization;mitotic cell cycle;protein binding;cytokinesis;cytosol;cystein…
SNX7	sorting nexin 7	Chr1:98661701-98760500	ENSMUSG00000028007	Chr3:117781647-117868936	344.31	-1.28456	-2.43608	0.000369008	0.0310346	down	phosphatidylinositol binding;vesicle organization;protein binding;extrinsic component of membrane;endosome;cytoplasmic vesicle membrane;endocytosis;protein transport;
KCNG1	potassium voltage-gated channel modifier subfamily G member 1	Chr20:51003656-51023129	ENSMUSG00000074575	Chr2:168260117-168281736	311.364	-2.08765	-4.25055	0.00037021	0.0310346	down	regulation of delayed rectifier potassium channel activity;delayed rectifier potassium channel activity;potassium channel activity;protein binding;ion transport;synaptic transmission;potassium ion transport;ion channel activity;potassium ion transmembrane transport;protein homooligomerization;voltage-gated potassium channel complex;membrane;intracellular membrane-bounded organelle;transmembrane t…
MEDAG	mesenteric estrogen dependent adipogenesis	Chr13:30906191-30925572	ENSMUSG00000029659	Chr5:149411749-149431723	185.832	1.27742	2.42406	0.000370916	0.0310346	up	positive regulation of fat cell differentiation;cytoplasm;
RSPO3	R-spondin 3	Chr6:127118604-127197765	ENSMUSG00000019880	Chr10:29452416-29535867	111.184	-1.431	-2.69634	0.000370992	0.0310346	down	Wnt signaling pathway;receptor binding;extracellular region;heparin binding;angiogenesis;positive regulation of canonical Wnt signaling pathway;frizzled binding;branching involved in labyrinthine layer morphogenesis;
ITGA7	integrin subunit alpha 7	Chr12:55684568-55716043	ENSMUSG00000025348	Chr10:128933818-128958282	501.306	1.19225	2.2851	0.000381694	0.0317678	up	heterotypic cell-cell adhesion;endodermal cell differentiation;extracellular matrix organization;muscle organ development;cell surface;protein binding;integrin-mediated signaling pathway;cell-matrix adhesion;regulation of cell shape;plasma membrane;metal ion binding;integrin complex;cell adhesion;
EDAR	ectodysplasin A receptor	Chr2:108894471-108989372	ENSMUSG00000003227	Chr10:58600789-58675654	35.4119	-2.12459	-4.3608	0.000389471	0.0322495	down	tumor necrosis factor-mediated signaling pathway;protein binding;epidermis development;cell differentiation;receptor activity;transmembrane signaling receptor activity;apoptotic process;signal transduction;plasma membrane;integral component of membrane;positive regulation of gene expression;odontogenesis of dentin-containing tooth;pigmentation;apical part of cell;hair follicle development;positiv…
MPPED1	metallophosphoesterase domain containing 1	Chr22:43411196-43507848	ENSMUSG00000041708	Chr15:83779467-83858494	8986.49	-3.96776	-15.6465	0.000391416	0.0322495	down	biological_process;cellular_component;molecular_function;hydrolase activity;metabolic process;
RPRM	reprimo, TP53 dependent G2 arrest mediator homolog	Chr2:153477338-153478808	ENSMUSG00000075334	Chr2:54084093-54085552	2228	-1.24179	-2.36491	0.000400545	0.0328367	down	protein binding;integral component of membrane;cytoplasm;cell cycle arrest;regulation of mitotic cell cycle;
GRP	gastrin releasing peptide	Chr18:59220168-59230774	ENSMUSG00000024517	Chr18:65872820-65886596	183.902	-1.3198	-2.49632	0.000409087	0.0333701	down	neuropeptide hormone activity;neuropeptide signaling pathway;receptor binding;signal transduction;extracellular region;extracellular space;
CACNG5	calcium voltage-gated channel auxiliary subunit gamma 5	Chr17:66835117-66885486	ENSMUSG00000040373	Chr11:107874605-107915055	811.097	0.821348	1.76706	0.000411859	0.0334299	up	regulation of alpha-amino-3-hydroxy-5-methyl-4-isoxazole propionate selective glutamate receptor activity;channel regulator activity;transmission of nerve impulse;postsynaptic density;AMPA glutamate receptor complex;ion transmembrane transporter activity;postsynaptic membrane;cell junction;calcium ion transmembrane transport;voltage-gated calcium channel activity;transport;integral component of m…
DLGAP1	DLG associated protein 1	Chr18:3496032-4455335	ENSMUSG00000003279	Chr17:69969073-70821413	4024.98	-0.587887	-1.50304	0.000418155	0.0337737	down	cellular_component;protein binding;signaling;synaptic transmission;postsynaptic membrane;cell junction;synapse;postsynaptic density;neuronal postsynaptic density;protein domain specific binding;protein complex binding;
CPNE9	copine family member 9	Chr3:9703807-9729908	ENSMUSG00000030270	Chr6:113282307-113305627	364.899	2.31211	4.96609	0.000422682	0.033972	up	positive regulation of dendrite extension;extracellular exosome;protein binding;extracellular space;
DLX2	distal-less homeobox 2	Chr2:172099439-172102900	ENSMUSG00000023391	Chr2:71543408-71546754	717.429	-6.03919	-65.7623	0.000440296	0.0351847	down	protein binding;brain development;sequence-specific DNA binding;transcription factor activity, sequence-specific DNA binding;regulation of transcription, DNA-templated;DNA binding;nucleus;chromatin binding;positive regulation of transcription from RNA polymerase II promoter;regulation of transcription from RNA polymerase II promoter;transcription from RNA polymerase II promoter;RNA polymerase II …
DLX1	distal-less homeobox 1	Chr2:172084740-172089677	ENSMUSG00000041911	Chr2:71528113-71533981	2818.57	-5.83316	-57.0107	0.000442062	0.0351847	down	DNA binding;nucleus;sequence-specific DNA binding;regulation of transcription, DNA-templated;chromatin binding;regulation of transcription from RNA polymerase II promoter;RNA polymerase II regulatory region sequence-specific DNA binding;negative regulation of transcription from RNA polymerase II promoter;odontogenesis of dentin-containing tooth;cell differentiation;negative regulation of neuron a…
NKX2-3	NK2 homeobox 3	Chr10:99532933-99536524	ENSMUSG00000044220	Chr19:43612325-43615892	15.3778	-6.49168	-89.9889	0.000449429	0.0355983	down	biological_process;cellular_component;molecular_function;sequence-specific DNA binding;regulation of transcription, DNA-templated;transcription, DNA-templated;DNA binding;nucleus;positive regulation of transcription from RNA polymerase II promoter;B cell differentiation;immune response;regulation of cell proliferation;odontogenesis of dentin-containing tooth;leukocyte migration;digestive tract de…
SCUBE1	signal peptide, CUB domain and EGF like domain containing 1	Chr22:43197283-43343388	ENSMUSG00000016763	Chr15:83604999-83725021	2806.84	-1.7742	-3.42048	0.000460337	0.0362869	down	extrinsic component of plasma membrane;post-embryonic development;adult heart development;endothelial cell differentiation;blood coagulation;cell surface;external side of plasma membrane;identical protein binding;protein binding;protein heterodimerization activity;inflammatory response;protein homooligomerization;extracellular space;calcium ion binding;
INF2	inverted formin, FH2 and WH2 domain containing	Chr14:104689606-104722535	ENSMUSG00000037679	Chr12:112588784-112615557	710.937	-1.29424	-2.45248	0.000463659	0.0363739	down	cellular component organization;binding;regulation of mitochondrial fission;Rho GTPase binding;actin cytoskeleton organization;perinuclear region of cytoplasm;actin binding;
EN1	engrailed homeobox 1	Chr2:118842171-118847678	ENSMUSG00000058665	Chr1:120602418-120607992	504.866	4.64956	25.0991	0.000479165	0.0374114	up	anatomical structure morphogenesis;skeletal system development;transcriptional repressor activity, RNA polymerase II core promoter proximal region sequence-specific binding;RNA polymerase II core promoter proximal region sequence-specific DNA binding;negative regulation of transcription from RNA polymerase II promoter;sequence-specific DNA binding;regulation of transcription, DNA-templated;DNA bi…
TGFA	transforming growth factor alpha	Chr2:70447280-70554193	ENSMUSG00000029999	Chr6:86195223-86275719	2005.5	-1.33949	-2.53061	0.00048783	0.0379074	down	positive regulation of epithelial cell proliferation;positive regulation of mitotic nuclear division;positive regulation of epidermal growth factor-activated receptor activity;endoplasmic reticulum-Golgi intermediate compartment membrane;ER to Golgi transport vesicle membrane;post-translational protein modification;cell surface;cytoplasmic vesicle;epidermal growth factor receptor signaling pathwa…
RTN4RL2	reticulon 4 receptor like 2	Chr11:57460549-57477534	ENSMUSG00000050896	Chr2:84871924-84886710	396.923	-1.55266	-2.93358	0.000509241	0.0391996	down	axon regeneration;anchored component of plasma membrane;negative regulation of cyclin-dependent protein kinase activity;negative regulation of protein kinase activity;protein kinase inhibitor activity;negative regulation of JAK-STAT cascade;cell surface;extracellular exosome;protein binding;receptor activity;cytokine-mediated signaling pathway;cytoplasm;external side of plasma membrane;membrane r…
CNIH3	cornichon family AMPA receptor auxiliary protein 3	Chr1:224434660-224740549	ENSMUSG00000026514	Chr1:181352628-181460641	969.663	-1.69866	-3.246	0.000514706	0.0394351	down	regulation of alpha-amino-3-hydroxy-5-methyl-4-isoxazole propionate selective glutamate receptor activity;endoplasmic reticulum-Golgi intermediate compartment membrane;ER to Golgi transport vesicle membrane;post-translational protein modification;AMPA glutamate receptor complex;membrane organization;cellular protein metabolic process;COPII vesicle coating;protein N-linked glycosylation via aspara…
TBC1D4	TBC1 domain family member 4	Chr13:75284665-75482114	ENSMUSG00000033083	Chr14:101442360-101609191	918.984	0.683597	1.60614	0.00053999	0.0409949	up	cellular response to insulin stimulus;membrane organization;extracellular exosome;protein binding;cytoplasmic vesicle membrane;vesicle-mediated transport;positive regulation of GTPase activity;GTPase activator activity;cytoplasm;membrane-bounded vesicle;negative regulation of vesicle fusion;
SLC8A1	solute carrier family 8 member A1	Chr2:40097270-40611053	ENSMUSG00000054640	Chr17:81373105-81738377	2646.95	-0.487853	-1.40236	0.000541422	0.0409949	down	calcium ion export;sodium ion import;calcium ion transport into cytosol;cytosolic calcium ion transport;cardiac muscle cell development;relaxation of smooth muscle;sodium ion export;negative regulation of cytosolic calcium ion concentration;positive regulation of the force of heart contraction;regulation of cardiac muscle contraction by calcium ion signaling;cell communication by electrical coupl…
TTC22	tetratricopeptide repeat domain 22	Chr1:54779712-54801267	ENSMUSG00000034919	Chr4:106622432-106640189	74.3304	1.52421	2.8763	0.000542565	0.0409949	up	protein binding;
PTK2B	protein tyrosine kinase 2 beta	Chr8:27311482-27459391	ENSMUSG00000059456	Chr14:66153257-66281052	644.374	-3.19462	-9.15535	0.000551562	0.0414835	down	activation of Janus kinase activity;regulation of inositol trisphosphate biosynthetic process;regulation of macrophage chemotaxis;regulation of protein ubiquitination involved in ubiquitin-dependent protein catabolic process;positive regulation of B cell chemotaxis;positive regulation of synaptic transmission, glutamatergic;regulation of N-methyl-D-aspartate selective glutamate receptor activity;…
ADAMTS19	ADAM metallopeptidase with thrombospondin type 1 motif 19	Chr5:129460265-129738683	ENSMUSG00000053441	Chr18:58836667-59054060	159.353	1.22856	2.34333	0.000556646	0.0416748	up	peptidase activity;extracellular matrix;metalloendopeptidase activity;proteinaceous extracellular matrix;proteolysis;zinc ion binding;
ADORA2A	adenosine A2a receptor	Chr22:24417879-24442360	ENSMUSG00000020178	Chr10:75316877-75334784	287.017	-1.95535	-3.87809	0.000577202	0.0430173	down	adenosine receptor signaling pathway;G-protein coupled adenosine receptor activity;G-protein coupled receptor activity;plasma membrane;G-protein coupled receptor signaling pathway;integral component of membrane;activation of adenylate cyclase activity;positive regulation of adenylate cyclase activity involved in G-protein coupled receptor signaling pathway;blood circulation;cellular defense respo…
KLF9	Kruppel like factor 9	Chr9:70384597-70414624	ENSMUSG00000033863	Chr19:23141226-23168134	762.126	-0.984054	-1.97802	0.000596285	0.0442384	down	cellular response to cortisol stimulus;cellular response to thyroid hormone stimulus;negative regulation of keratinocyte proliferation;circadian rhythm;transcription factor activity, sequence-specific DNA binding;plasma membrane;transcription, DNA-templated;metal ion binding;nucleoplasm;regulation of transcription from RNA polymerase II promoter;DNA binding;cytoplasm;nucleus;
PTPRD	protein tyrosine phosphatase, receptor type D	Chr9:8314246-10612723	ENSMUSG00000028399	Chr4:75941238-78211961	13066.3	-0.727958	-1.65629	0.00060054	0.0443534	down	transmembrane receptor protein tyrosine phosphatase activity;transmembrane receptor protein tyrosine phosphatase signaling pathway;presynaptic membrane assembly;cell adhesion molecule binding;positive regulation of dendrite morphogenesis;neuron differentiation;heterophilic cell-cell adhesion via plasma membrane cell adhesion molecules;extracellular exosome;phosphate-containing compound metabolic …
DRD1	dopamine receptor D1	Chr5:175440039-175444208	ENSMUSG00000021478	Chr13:54051183-54055705	170.315	-2.5498	-5.85552	0.000618514	0.045476	down	positive regulation of synaptic transmission, glutamatergic;adenylate cyclase-activating dopamine receptor signaling pathway;dopamine neurotransmitter receptor activity, coupled via Gs;dopamine binding;cerebral cortex GABAergic interneuron migration;adult walking behavior;positive regulation of potassium ion transport;synaptic transmission, dopaminergic;mating behavior;activation of adenylate cyc…
EPHA3	EPH receptor A3	Chr3:89107524-89482134	ENSMUSG00000052504	Chr16:63543534-63864175	1130.86	-1.26523	-2.40365	0.000630787	0.0461713	down	fasciculation of motor neuron axon;fasciculation of sensory neuron axon;regulation of microtubule cytoskeleton organization;GPI-linked ephrin receptor activity;positive regulation of neuron projection development;regulation of focal adhesion assembly;cellular response to retinoic acid;regulation of epithelial to mesenchymal transition;protein binding;ephrin receptor activity;early endosome;regula…
KCNIP2	potassium voltage-gated channel interacting protein 2	Chr10:101825974-101843920	ENSMUSG00000025221	Chr19:45791839-45816061	602.473	-1.29827	-2.45934	0.000643046	0.0468595	down	A-type (transient outward) potassium channel activity;regulation of cation channel activity;clustering of voltage-gated potassium channels;regulation of potassium ion transmembrane transport;potassium ion export;membrane repolarization;detection of calcium ion;regulation of heart contraction;protein N-terminus binding;ER retention sequence binding;muscle contraction;ion channel binding;potassium …
MMP17	matrix metallopeptidase 17	Chr12:131828393-131851783	ENSMUSG00000029436	Chr5:129584169-129611099	1873.52	-1.43668	-2.70697	0.00064848	0.0470464	down	integral component of plasma membrane;metallopeptidase activity;extracellular matrix;metalloendopeptidase activity;anchored component of membrane;proteinaceous extracellular matrix;proteolysis;zinc ion binding;positive regulation of catalytic activity;enzyme activator activity;calcium ion binding;
EXO1	exonuclease 1	Chr1:241847967-241895148	ENSMUSG00000039748	Chr1:175880581-175913489	269.875	1.02072	2.02893	0.000667654	0.048224	up	double-stranded DNA 5'-3' exodeoxyribonuclease activity;flap endonuclease activity;single-stranded DNA 5'-3' exodeoxyribonuclease activity;5'-3' exonuclease activity;double-strand break repair via synthesis-dependent strand annealing;5'-3' exodeoxyribonuclease activity;exonuclease activity;protein binding;meiotic cell cycle;RNA-DNA hybrid ribonuclease activity;hydrolase activity, acting on ester …
AP1S2	adaptor related protein complex 1 subunit sigma 2	ChrX:15825806-15855014	ENSMUSG00000031367	ChrX:163909017-163933666	2627.95	-0.571119	-1.48568	0.000672142	0.0483352	down	regulation of defense response to virus by virus;clathrin-coated endocytic vesicle membrane;trans-Golgi network membrane;post-Golgi vesicle-mediated transport;antigen processing and presentation of exogenous peptide antigen via MHC class II;lysosomal membrane;membrane organization;viral process;AP-type membrane coat adaptor complex;protein binding;coated pit;cytoplasmic vesicle membrane;cytosol;G…
TLE6	transducin like enhancer of split 6	Chr19:2977446-2995184	ENSMUSG00000034758	Chr10:81590904-81601073	85.6747	1.15872	2.23259	0.000679907	0.0486295	up	protein binding;regulation of transcription, DNA-templated;nucleus;protein complex;cell cortex;positive regulation of neurogenesis;positive regulation of neuron differentiation;
DLX5	distal-less homeobox 5	Chr7:97020392-97025097	ENSMUSG00000029755	Chr6:6877805-6882085	378.489	-6.07986	-67.6426	0.000689871	0.0486738	down	osteoblast differentiation;endochondral ossification;positive regulation of transcription from RNA polymerase II promoter involved in cellular response to chemical stimulus;transcriptional activator activity, RNA polymerase II core promoter proximal region sequence-specific binding;nuclear chromatin;cellular response to BMP stimulus;BMP signaling pathway;skeletal system development;cell prolifera…
CCNF	cyclin F	Chr16:2429394-2458854	ENSMUSG00000072082	Chr17:24222198-24251484	307.297	0.831178	1.77914	0.000691693	0.0486738	up	protein binding;regulation of cell cycle;cell division;SCF-dependent proteasomal ubiquitin-dependent protein catabolic process;SCF ubiquitin ligase complex;negative regulation of centrosome duplication;centriole;mitotic nuclear division;protein ubiquitination;nucleus;placenta development;re-entry into mitotic cell cycle;
PLXND1	plexin D1	Chr3:129555175-129606818	ENSMUSG00000030123	Chr6:115954811-115995005	4455.8	-1.50648	-2.84115	0.000704929	0.0493933	down	regulation of axon extension involved in axon guidance;branchiomotor neuron axon guidance;semaphorin-plexin signaling pathway involved in axon guidance;endothelial cell migration;semaphorin receptor complex;regulation of angiogenesis;lamellipodium;protein binding;synapse assembly;protein domain specific binding;integral component of plasma membrane;regulation of cell migration;signal transduction…
ITGB3BP	integrin subunit beta 3 binding protein	Chr1:63440770-63593721	ENSMUSG00000028549	Chr4:99765402-99929813	161.025	0.989266	1.98518	0.000708655	0.049443	up	neurotrophin TRK receptor signaling pathway;mitotic cell cycle;cell division;apoptotic signaling pathway;protein binding;nucleosome assembly;mitotic nuclear division;condensed chromosome kinetochore;positive regulation of apoptotic process;cytosol;CENP-A containing nucleosome assembly;cell adhesion;signal transduction;protein C-terminus binding;small GTPase mediated signal transduction;membrane;r…
RBFOX1	RNA binding fox-1 homolog 1	Chr16:6019094-7713338	ENSMUSG00000008658	Chr16:5885355-7411526	6973.28	-0.494278	-1.40862	0.000718703	0.0499316	down	nucleic acid binding;nucleotide binding;RNA transport;regulation of alternative mRNA splicing, via spliceosome;protein binding;mRNA binding;regulation of RNA splicing;RNA splicing;trans-Golgi network;protein C-terminus binding;RNA binding;mRNA processing;nervous system development;cytoplasm;nucleus;neuromuscular process controlling balance;regulation of skeletal muscle cell differentiation;

## Sheet: DEG-P0-whole brain-Female
Gene information			RNA-seq probe information		DESeq2 results						Functional annotation
HGNC symbol	Full name	Position (human)	Ensembl ID (mouse)	Position (mouse)	baseMean	log2FC	FC	p-value	adjusted p-value	direction	GO terms	KEGG Pathway
PRDM12	PR/SET domain 12	Chr9:130664594-130682981	ENSMUSG00000079466	Chr2:31640037-31655795	71.3167	-2.1928	-4.57192	1.36974e-07	0.000809478	down	positive regulation of histone H3-K9 dimethylation;protein binding;methyltransferase activity;methylation;regulation of transcription, DNA-templated;transcription, DNA-templated;metal ion binding;DNA binding;nucleus;neurogenesis;
SLC43A3	solute carrier family 43 member 3	Chr11:57406954-57427580	ENSMUSG00000027074	Chr2:84936579-84958509	174.709	1.07617	2.10842	1.09464e-05	0.040611	up	biological_process;cellular_component;molecular_function;transmembrane transport;integral component of membrane;
TRPS1	transcriptional repressor GATA binding 1	Chr8:115408496-115809673	ENSMUSG00000038679	Chr15:50654752-50890463	953.342	0.57692	1.49166	1.768e-05	0.0490732	up	anatomical structure formation involved in morphogenesis;transcriptional activator activity, RNA polymerase II transcription regulatory region sequence-specific binding;cell fate commitment;tissue development;RNA polymerase II transcription factor binding;cell development;organ morphogenesis;regulation of chondrocyte differentiation;regulation of histone deacetylation;NLS-bearing protein import i…
PSD4	pleckstrin and Sec7 domain containing 4	Chr2:113157325-113209396	ENSMUSG00000026979	Chr2:24367580-24414954	69.3833	2.18566	4.54935	2.11864e-05	0.0491259	up	regulation of ARF protein signal transduction;ARF guanyl-nucleotide exchange factor activity;phospholipid binding;positive regulation of GTPase activity;membrane;plasma membrane;

## Sheet: DEG-P25-whole brain-Male
Gene information			RNA-seq probe information		DESeq2 results						Functional annotation
HGNC symbol	Full name	Position (human)	Ensembl ID (mouse)	Position (mouse)	baseMean	log2FC	FC	p-value	adjusted p-value	direction	GO terms	KEGG Pathway
CHD8	chromodomain helicase DNA binding protein 8	Chr14:21385194-21456126	ENSMUSG00000053754	Chr14:52198151-52257780	6259.99	0.703005	1.62789	2.22045e-16	8.88808e-13	up	positive regulation of transcription from RNA polymerase III promoter;p53 binding;MLL1 complex;DNA helicase activity;protein complex;digestive tract development;DNA duplex unwinding;negative regulation of canonical Wnt signaling pathway;protein binding;canonical Wnt signaling pathway;negative regulation of Wnt signaling pathway;beta-catenin binding;DNA-dependent ATPase activity;positive regulatio…
ENTPD4	ectonucleoside triphosphate diphosphohydrolase 4	Chr8:23385783-23457695	ENSMUSG00000095463	Chr14:69337174-69367270	5382.37	-0.402464	-1.32176	2.22045e-16	8.88808e-13	down	hydrolase activity;metabolic process;intracellular membrane-bounded organelle;integral component of membrane;UDP catabolic process;uridine-diphosphatase activity;integral component of Golgi membrane;cytoplasmic vesicle;autophagosome membrane;
MYBPC1	myosin binding protein C, slow type	Chr12:101568353-101686018	ENSMUSG00000020061	Chr10:88518279-88605152	492.77	0.566312	1.48073	6.67955e-12	2.29175e-08	up	protein binding;myofibril;titin binding;muscle filament sliding;positive regulation of protein targeting to mitochondrion;myosin filament;cytosol;cell adhesion;structural constituent of muscle;actin binding;muscle contraction;
CD300LD	CD300 molecule like family member d	Chr17:74579365-74592283	ENSMUSG00000089722	Chr11:115031486-115037769	7.87589	6.40292	84.6196	4.68369e-10	1.4061e-06	up	immune system process;regulation of immune response;protein binding;plasma membrane;integral component of membrane;
CCDC167	coiled-coil domain containing 167	Chr6:37482920-37499922	ENSMUSG00000024018	Chr17:29687357-29717044	894.569	0.422334	1.34009	1.3865e-09	3.32996e-06	up	integral component of membrane;
USP11	ubiquitin specific peptidase 11	ChrX:47232690-47248328	ENSMUSG00000031066	ChrX:20703906-20720539	5301.2	-0.253104	-1.19177	2.85701e-09	6.23788e-06	down	ubiquitin-specific protease activity;ubiquitinyl hydrolase activity;protein deubiquitination;ubiquitin-dependent protein catabolic process;protein binding;cysteine-type endopeptidase activity;cytoplasm;nucleus;
DUSP5	dual specificity phosphatase 5	Chr10:110497838-110511544	ENSMUSG00000034765	Chr19:53529109-53542431	1229.05	0.32947	1.25655	1.35416e-08	2.50176e-05	up	endoderm formation;MAP kinase tyrosine/serine/threonine phosphatase activity;inactivation of MAPK activity;neurotrophin TRK receptor signaling pathway;vascular endothelial growth factor receptor signaling pathway;insulin receptor signaling pathway;epidermal growth factor receptor signaling pathway;activation of MAPKK activity;innate immune response;Fc-epsilon receptor signaling pathway;protein bi…
NR4A3	nuclear receptor subfamily 4 group A member 3	Chr9:99821855-99866891	ENSMUSG00000028341	Chr4:48045153-48086447	1299.14	0.520203	1.43416	8.43261e-08	0.000144661	up	positive regulation of feeding behavior;positive regulation of mast cell activation by Fc-epsilon receptor signaling pathway;pyruvate oxidation;negative regulation of hydrogen peroxide-induced neuron death;energy homeostasis;cellular response to leptin stimulus;cellular response to corticotropin-releasing hormone stimulus;regulation of type B pancreatic cell proliferation;positive regulation of m…
KLF10	Kruppel like factor 10	Chr8:102648779-102655902	ENSMUSG00000037465	Chr15:38291463-38300706	953.959	0.377691	1.29926	9.53306e-08	0.000152637	up	regulation of circadian rhythm;cell-cell signaling;transforming growth factor beta receptor signaling pathway;cellular response to starvation;skeletal system development;core promoter sequence-specific DNA binding;cell proliferation;protein binding;negative regulation of cell proliferation;negative regulation of transcription, DNA-templated;negative regulation of transcription from RNA polymerase…
KRT10	keratin 10	Chr17:40818117-40822595	ENSMUSG00000019761	Chr11:99385254-99389364	313.473	0.492834	1.40721	2.01259e-07	0.000284332	up	structural constituent of epidermis;keratinocyte differentiation;extracellular exosome;structural molecule activity;intermediate filament;membrane;extracellular space;cytoplasm;nucleus;
KCNJ2	potassium voltage-gated channel subfamily J member 2	Chr17:70168673-70180048	ENSMUSG00000041695	Chr11:111066164-111076821	810.508	-0.38981	-1.31022	3.65805e-07	0.000462397	down	regulation of skeletal muscle contraction via regulation of action potential;voltage-gated potassium channel activity involved in cardiac muscle cell action potential repolarization;membrane repolarization during action potential;membrane repolarization during cardiac muscle cell action potential;relaxation of cardiac muscle;cellular potassium ion homeostasis;regulation of heart rate by cardiac c…
CDK5RAP3	CDK5 regulatory subunit associated protein 3	Chr17:47967810-47981774	ENSMUSG00000018669	Chr11:96907426-96916496	1366.55	-0.267101	-1.20339	4.38724e-07	0.000526842	down	mitotic G2/M transition checkpoint;negative regulation of cellular protein catabolic process;apoptotic nuclear changes;MDM2/MDM4 family protein binding;ubiquitin-like protein ligase binding;negative regulation of protein kinase activity by regulation of protein phosphorylation;regulation of phosphatase activity;positive regulation of protein localization to nucleus;positive regulation of signal t…
CCDC163	coiled-coil domain containing 163	null	ENSMUSG00000028689	Chr4:116708509-116751206	225.468	0.56689	1.48133	8.70877e-07	0.000983331	up
C1orf146	chromosome 1 open reading frame 146	Chr1:92217940-92245813	ENSMUSG00000089798	Chr5:107534709-107551542	139.975	1.12494	2.18092	9.27925e-07	0.000983331	up
PAN2	poly(A) specific ribonuclease subunit PAN2	Chr12:56316223-56334053	ENSMUSG00000005682	Chr10:128303335-128321358	2048.68	0.239242	1.18037	9.41692e-07	0.000983331	up	3'-5'-exoribonuclease activity;poly(A)-specific ribonuclease activity;RNA phosphodiester bond hydrolysis, exonucleolytic;nuclear-transcribed mRNA catabolic process, deadenylation-dependent decay;gene expression;PAN complex;positive regulation of cytoplasmic mRNA processing body assembly;cytoplasmic mRNA processing body;nuclear-transcribed mRNA poly(A) tail shortening;protein binding;cytosol;mRNA …
LRRC27	leucine rich repeat containing 27	Chr10:132332154-132379918	ENSMUSG00000015980	Chr7:139212988-139242979	222.627	0.628921	1.54641	1.53851e-06	0.0015396	up	protein binding;
FOSL2	FOS like 2, AP-1 transcription factor subunit	Chr2:28392448-28417312	ENSMUSG00000029135	Chr5:32135801-32157842	1135.73	0.401639	1.32101	2.72187e-06	0.00249547	up	cell death;protein binding;transcription factor activity, RNA polymerase II core promoter proximal region sequence-specific binding;RNA polymerase II core promoter proximal region sequence-specific DNA binding;sequence-specific DNA binding;transcription factor activity, sequence-specific DNA binding;regulation of transcription, DNA-templated;transcription, DNA-templated;nucleoplasm;regulation of …
CNNM2	cyclin and CBS domain divalent metal cation transport mediator 2	Chr10:102918293-103090221	ENSMUSG00000064105	Chr19:46761596-46880192	1329	-0.291372	-1.2238	2.7649e-06	0.00249547	down	magnesium ion homeostasis;basolateral plasma membrane;integral component of membrane;magnesium ion transport;
TIPARP	TCDD inducible poly(ADP-ribose) polymerase	Chr3:156673235-156706770	ENSMUSG00000034640	Chr3:65528410-65555518	683.818	0.334463	1.26091	2.80541e-06	0.00249547	up	cellular response to organic cyclic compound;negative regulation of gene expression;positive regulation of protein catabolic process;enhancer binding;metal ion binding;NAD+ ADP-ribosyltransferase activity;nucleus;hemopoiesis;palate development;post-embryonic development;female gonad development;kidney development;smooth muscle tissue development;protein ADP-ribosylation;nitrogen compound metaboli…
HMGB3	high mobility group box 3	ChrX:150980509-150990775	ENSMUSG00000015217	ChrX:71555918-71560676	1687.66	-0.267833	-1.204	4.10188e-06	0.00339706	down	negative regulation of cell differentiation;DNA binding;nucleus;DNA geometric change;four-way junction DNA binding;DNA binding, bending;double-stranded DNA binding;innate immune response;poly(A) RNA binding;protein binding;DNA recombination;chromosome;multicellular organismal development;regulation of transcription, DNA-templated;transcription, DNA-templated;cytoplasm;
DDO	D-aspartate oxidase	Chr6:110391771-110415562	ENSMUSG00000063428	Chr10:40630011-40681847	413.982	-0.429989	-1.34722	4.25433e-06	0.00340588	down	D-aspartate oxidase activity;aspartate catabolic process;cofactor binding;peroxisome;FAD binding;D-amino acid metabolic process;D-amino-acid oxidase activity;protein binding;D-amino acid catabolic process;receptor binding;oxidoreductase activity;oxidation-reduction process;hormone metabolic process;grooming behavior;aspartate metabolic process;insemination;
C19orf48	chromosome 19 open reading frame 48	Chr19:50797704-50804929	ENSMUSG00000045411	Chr7:44246722-44252319	2641.97	-0.206216	-1.15366	6.11199e-06	0.00473522	down
SGMS2	sphingomyelin synthase 2	Chr4:107824563-107915047	ENSMUSG00000050931	Chr3:131318985-131491411	233.278	0.588271	1.50344	6.8075e-06	0.00496039	up	ceramide cholinephosphotransferase activity;sphingomyelin synthase activity;sphingomyelin biosynthetic process;sphingolipid biosynthetic process;integral component of Golgi membrane;small molecule metabolic process;sphingolipid metabolic process;integral component of plasma membrane;Golgi apparatus;phosphorylation;kinase activity;plasma membrane;integral component of membrane;
PPP1R15A	protein phosphatase 1 regulatory subunit 15A	Chr19:48872392-48876057	ENSMUSG00000040435	Chr7:45522916-45526268	707.614	-0.373895	-1.29585	6.83669e-06	0.00496039	down	positive regulation of endoplasmic reticulum stress-induced eIF2 alpha dephosphorylation;negative regulation of PERK-mediated unfolded protein response;positive regulation of peptidyl-serine dephosphorylation;protein phosphatase type 1 activator activity;protein localization to endoplasmic reticulum;positive regulation of transcription from RNA polymerase I promoter;regulation of translational in…
CYP2A13	cytochrome P450 family 2 subfamily A member 13	Chr19:41088472-41096195	ENSMUSG00000005547	Chr7:26835305-26843548	49.466	1.48542	2.79998	7.14607e-06	0.00496039	up	arachidonic acid epoxygenase activity;epoxygenase P450 pathway;steroid hydroxylase activity;small molecule metabolic process;aromatase activity;xenobiotic metabolic process;endoplasmic reticulum membrane;oxidation-reduction process;heme binding;oxidoreductase activity, acting on paired donors, with incorporation or reduction of molecular oxygen;iron ion binding;
CEP128	centrosomal protein 128	Chr14:80476983-80959517	ENSMUSG00000061533	Chr12:90998492-91384409	255.728	-0.699124	-1.62352	7.95116e-06	0.00530453	down	centriole;spindle pole;microtubule organizing center;cytoplasm;
PER1	period circadian regulator 1	Chr17:8140472-8156506	ENSMUSG00000020893	Chr11:69095217-69109960	3650.9	0.22722	1.17058	8.38743e-06	0.00544435	up	regulation of p38MAPK cascade;regulation of cytokine production involved in inflammatory response;negative regulation of I-kappaB kinase/NF-kappaB signaling;entrainment of circadian clock;regulation of sodium ion transport;chromatin DNA binding;circadian regulation of translation;regulation of circadian rhythm;entrainment of circadian clock by photoperiod;negative regulation of glucocorticoid rec…
SIK1	salt inducible kinase 1	Chr21:43414515-43427128	ENSMUSG00000024042	Chr17:31844250-31855804	644.606	0.362284	1.28546	9.04771e-06	0.00571839	up	positive regulation of anoikis;negative regulation of triglyceride biosynthetic process;regulation of myotube differentiation;negative regulation of CREB transcription factor activity;negative regulation of gluconeogenesis;rhythmic process;regulation of sodium ion transport;cardiac muscle cell differentiation;14-3-3 protein binding;entrainment of circadian clock by photoperiod;cAMP response eleme…
CSRNP1	cysteine and serine rich nuclear protein 1	Chr3:39141855-39154562	ENSMUSG00000032515	Chr9:119971163-119984658	289.654	0.448065	1.36421	9.69889e-06	0.00597277	up	molecular_function;protein binding;positive regulation of transcription from RNA polymerase II promoter;apoptotic process;transcription factor activity, sequence-specific DNA binding;nucleus;regulation of transcription, DNA-templated;sequence-specific DNA binding;transcription from RNA polymerase II promoter;transcriptional activator activity, RNA polymerase II transcription regulatory region seq…
PAGR1	PAXIP1 associated glutamate rich protein 1	Chr16:29815952-29820117	ENSMUSG00000030680	Chr7:127015033-127017352	248.155	-0.543862	-1.45787	1.14294e-05	0.00686249	down	histone methyltransferase complex;protein binding;nucleus;
BAIAP2L2	BAI1 associated protein 2 like 2	Chr22:38084889-38110670	ENSMUSG00000018126	Chr15:79258195-79285537	53.5859	-1.05952	-2.08424	1.75479e-05	0.0100345	down	clathrin complex;cell-cell contact zone;vesicle membrane;positive regulation of actin cytoskeleton reorganization;actin crosslink formation;positive regulation of actin filament polymerization;insulin receptor signaling pathway;membrane organization;cytoskeletal adaptor activity;protein binding;actin filament bundle assembly;cytoplasmic vesicle membrane;plasma membrane organization;actin cytoskel…
ITGAD	integrin subunit alpha D	Chr16:31393312-31426505	ENSMUSG00000070369	Chr7:128154376-128223816	31.5847	-1.20333	-2.3027	1.96225e-05	0.0109598	down	heterotypic cell-cell adhesion;extracellular matrix organization;cell surface;integrin complex;integrin-mediated signaling pathway;immune response;plasma membrane;metal ion binding;
TCEANC2	transcription elongation factor A N-terminal and central domain containing 2	Chr1:54053587-54112519	ENSMUSG00000028619	Chr4:107134155-107179116	824.016	0.288295	1.2212	2.09662e-05	0.0111899	up	protein binding;transcription, DNA-templated;DNA binding;nucleus;
MT-ND2	mitochondrially encoded NADH:ubiquinone oxidoreductase core subunit 2	ChrMT:4470-5511	ENSMUSG00000064345	ChrMT:3914-4951	93109.8	-0.141043	-1.1027	2.40266e-05	0.0125445	down	mitochondrial respiratory chain complex I;small molecule metabolic process;respiratory electron transport chain;NADH dehydrogenase (ubiquinone) activity;mitochondrial electron transport, NADH to ubiquinone;mitochondrial inner membrane;cellular metabolic process;oxidation-reduction process;integral component of membrane;mitochondrion;reactive oxygen species metabolic process;protein kinase binding…
BUB1B	BUB1 mitotic checkpoint serine/threonine kinase B	Chr15:40161023-40221136	ENSMUSG00000040084	Chr2:118598211-118641591	234.86	0.573484	1.48811	2.7539e-05	0.0137793	up	protein localization to kinetochore;spindle midzone;negative regulation of ubiquitin-protein ligase activity involved in mitotic cell cycle;condensed chromosome outer kinetochore;mitotic spindle assembly checkpoint;kinetochore;regulation of ubiquitin-protein ligase activity involved in mitotic cell cycle;anaphase-promoting complex-dependent proteasomal ubiquitin-dependent protein catabolic proces…
ATP4A	ATPase H+/K+ transporting subunit alpha	Chr19:35550043-35563658	ENSMUSG00000005553	Chr7:30712209-30725534	30.089	-1.33876	-2.52935	3.31776e-05	0.015818	down	hydrogen:potassium-exchanging ATPase activity;sodium ion export from cell;cellular potassium ion homeostasis;cellular sodium ion homeostasis;potassium ion import;ATP hydrolysis coupled proton transport;establishment or maintenance of transmembrane electrochemical gradient;sodium:potassium-exchanging ATPase activity;sodium ion transport;potassium ion transport;integral component of plasma membrane…
NLK	nemo like kinase	Chr17:28041737-28196381	ENSMUSG00000017376	Chr11:78567168-78697373	3953.83	-0.322027	-1.25009	3.31877e-05	0.015818	down	serine phosphorylation of STAT3 protein;peptidyl-threonine phosphorylation;protein stabilization;transforming growth factor beta receptor signaling pathway;MAP kinase activity;SH2 domain binding;protein binding;MAPK cascade;negative regulation of Wnt signaling pathway;cytosol;Wnt signaling pathway;protein serine/threonine kinase activity;transcription factor binding;ubiquitin protein ligase bindi…
NEAT1	nuclear paraspeckle assembly transcript 1	Chr11:65422774-65445540	ENSMUSG00000092274	Chr19:5824708-5845478	3510.13	-0.252292	-1.1911	3.393e-05	0.015818	down
ARAP3	ArfGAP with RhoGAP domain, ankyrin repeat and PH domain 3	Chr5:141653401-141682221	ENSMUSG00000024451	Chr18:37972628-37998969	567.365	-0.319674	-1.24805	3.44491e-05	0.015818	down	positive regulation of GTPase activity;GTPase activator activity;signal transduction;negative regulation of Rho protein signal transduction;negative regulation of cell migration;phosphatidylinositol-3,4-bisphosphate binding;phosphatidylinositol-3,4,5-trisphosphate binding;ruffle;lamellipodium;protein binding;regulation of small GTPase mediated signal transduction;cytosol;cytoskeleton organization…
ARL5B	ADP ribosylation factor like GTPase 5B	Chr10:18659405-18681639	ENSMUSG00000017418	Chr2:15049395-15082456	1488.11	0.356195	1.28005	3.49068e-05	0.015818	up	small GTPase mediated signal transduction;intracellular;GTP binding;
REEP4	receptor accessory protein 4	Chr8:22138020-22141951	ENSMUSG00000033589	Chr14:70545251-70548933	198.107	0.457697	1.37335	3.60357e-05	0.0159494	up	mitotic nuclear envelope reassembly;nuclear envelope organization;cell division;mitotic nuclear division;endoplasmic reticulum;endoplasmic reticulum membrane;microtubule binding;microtubule;integral component of membrane;
EOMES	eomesodermin	Chr3:27715949-27722711	ENSMUSG00000032446	Chr9:118478212-118486132	365.003	0.496402	1.41069	3.65248e-05	0.0159494	up	mesodermal to mesenchymal transition involved in gastrulation;cell differentiation involved in embryonic placenta development;CD8-positive, alpha-beta T cell differentiation involved in immune response;endoderm formation;mesoderm formation;RNA polymerase II activating transcription factor binding;transcriptional repressor activity, RNA polymerase II transcription factor binding;adaptive immune re…
DHX35	DEAH-box helicase 35	Chr20:38962299-39039723	ENSMUSG00000027655	Chr2:158794807-158858214	889.72	-0.255831	-1.19402	3.82578e-05	0.01612	down	ATP-dependent helicase activity;helicase activity;metabolic process;nucleic acid binding;ATP binding;ATP-dependent RNA helicase activity;catalytic step 2 spliceosome;poly(A) RNA binding;mRNA splicing, via spliceosome;RNA processing;
CNMD	chondromodulin	null	ENSMUSG00000022025	Chr14:79637690-79662170	156.18	0.591028	1.50632	4.14496e-05	0.0171637	up
MT-ND3	mitochondrially encoded NADH:ubiquinone oxidoreductase core subunit 3	ChrMT:10059-10404	ENSMUSG00000064360	ChrMT:9459-9806	18006	-0.237702	-1.17911	4.28243e-05	0.0172429	down	mitochondrial respiratory chain complex I;small molecule metabolic process;protein binding;respiratory electron transport chain;NADH dehydrogenase (ubiquinone) activity;mitochondrial electron transport, NADH to ubiquinone;mitochondrial inner membrane;cellular metabolic process;oxidation-reduction process;integral component of membrane;mitochondrion;response to hormone;response to oxidative stress…
PLIN3	perilipin 3	Chr19:4838341-4867768	ENSMUSG00000024197	Chr17:56277476-56292873	523.896	-0.34785	-1.27266	4.30767e-05	0.0172429	down	lipid particle;endosome membrane;protein binding;endosome;Golgi apparatus;vesicle-mediated transport;membrane;intracellular membrane-bounded organelle;cytoplasm;
TACC3	transforming acidic coiled-coil containing protein 3	Chr4:1721490-1745176	ENSMUSG00000037313	Chr5:33658128-33678995	343.449	0.384914	1.30578	4.48274e-05	0.0176495	up	cerebral cortex development;cell proliferation;protein binding;microtubule cytoskeleton;microtubule cytoskeleton organization;cytoplasm;
PALB2	partner and localizer of BRCA2	Chr16:23603160-23641310	ENSMUSG00000044702	Chr7:122107262-122132985	72.9199	-0.880286	-1.84074	5.34562e-05	0.0203575	down	protein binding;double-strand break repair via synthesis-dependent strand annealing;double-strand break repair via homologous recombination;DNA repair;double-strand break repair;nucleoplasm;DNA binding;negative regulation of apoptotic process;in utero embryonic development;somitogenesis;post-anal tail morphogenesis;embryonic organ development;multicellular organism growth;organ morphogenesis;inne…
TRIB1	tribbles pseudokinase 1	Chr8:125430321-125438405	ENSMUSG00000032501	Chr15:59648350-59657099	865.68	0.293475	1.22559	5.42481e-05	0.0203575	up	ubiquitin-protein transferase regulator activity;mitogen-activated protein kinase kinase binding;negative regulation of lipopolysaccharide-mediated signaling pathway;negative regulation of smooth muscle cell proliferation;negative regulation of smooth muscle cell migration;regulation of MAP kinase activity;positive regulation of proteasomal ubiquitin-dependent protein catabolic process;negative r…
TNNT2	troponin T2, cardiac type	Chr1:201359008-201377762	ENSMUSG00000026414	Chr1:135836354-135852260	130.556	-0.54545	-1.45948	6.15374e-05	0.0220476	down	troponin I binding;striated muscle thin filament;troponin C binding;sarcomere;response to calcium ion;muscle filament sliding;ventricular cardiac muscle tissue morphogenesis;regulation of heart contraction;positive regulation of ATPase activity;tropomyosin binding;negative regulation of ATPase activity;protein binding;cytosol;troponin complex;actin binding;ATPase activity;regulation of muscle con…
PDLIM7	PDZ and LIM domain 7	Chr5:177483394-177497606	ENSMUSG00000021493	Chr13:55495795-55513676	1668.54	-0.232344	-1.17474	6.36609e-05	0.0220476	down	ossification;protein binding;focal adhesion;actin cytoskeleton;cell differentiation;multicellular organismal development;receptor-mediated endocytosis;zinc ion binding;cytoplasm;nucleus;actin cytoskeleton organization;stress fiber;ruffle;positive regulation of osteoblast differentiation;
AIFM3	apoptosis inducing factor, mitochondria associated 3	Chr22:20965108-20981360	ENSMUSG00000022763	Chr16:17489611-17507485	5044.49	0.17051	1.12546	6.39861e-05	0.0220476	up	execution phase of apoptosis;endoplasmic reticulum;2 iron, 2 sulfur cluster binding;mitochondrial inner membrane;oxidoreductase activity;flavin adenine dinucleotide binding;cell redox homeostasis;oxidation-reduction process;mitochondrion;metal ion binding;
GYS2	glycogen synthase 2	Chr12:21536189-21604847	ENSMUSG00000030244	Chr6:142422613-142473109	9.78074	-2.71091	-6.54735	6.42599e-05	0.0220476	down	ectoplasm;glycogen synthase activity, transferring glucose-1-phosphate;response to glucose;generation of precursor metabolites and energy;cortical actin cytoskeleton;glycogen (starch) synthase activity;glycogen biosynthetic process;glucose metabolic process;cell cortex;protein homodimerization activity;small molecule metabolic process;cytosol;carbohydrate metabolic process;cytoskeleton;cytoplasm;…
KLF4	Kruppel like factor 4	Chr9:107484852-107490482	ENSMUSG00000003032	Chr4:55527143-55532466	214.703	0.544318	1.45833	7.24138e-05	0.0238934	up	negative regulation of chemokine (C-X-C motif) ligand 2 production;cellular response to laminar fluid shear stress;negative regulation of response to cytokine stimulus;positive regulation of protein metabolic process;positive regulation of hemoglobin biosynthetic process;positive regulation of nitric oxide biosynthetic process;negative regulation of interleukin-8 biosynthetic process;post-embryon…
AS3MT	arsenite methyltransferase	Chr10:102869516-102901899	ENSMUSG00000003559	Chr19:46707458-46741099	429.778	-0.319153	-1.2476	7.32367e-05	0.0238934	down	methylarsonite methyltransferase activity;arsonoacetate metabolic process;toxin metabolic process;small molecule metabolic process;xenobiotic metabolic process;arsenite methyltransferase activity;cytosol;methylation;S-adenosylmethionine-dependent methyltransferase activity;mitochondrion;
TTN	titin	Chr2:178525989-178830802	ENSMUSG00000051747	Chr2:76703980-76982547	138.136	-0.634135	-1.55201	7.52164e-05	0.0238934	down	muscle alpha-actinin binding;structural molecule activity conferring elasticity;striated muscle thin filament;muscle myosin complex;telethonin binding;response to calcium ion;actinin binding;cardiac muscle tissue morphogenesis;cardiac myofibril assembly;sarcomerogenesis;cardiac muscle fiber development;detection of muscle stretch;skeletal muscle myosin thick filament assembly;skeletal muscle thin…
MTFP1	mitochondrial fission process 1	Chr22:30425530-30429053	ENSMUSG00000004748	Chr11:4091480-4095445	2029.87	-0.207045	-1.15432	7.53601e-05	0.0238934	down	mitochondrial fission;mitochondrial inner membrane;apoptotic process;integral component of membrane;mitochondrion;
DZIP1	DAZ interacting zinc finger protein 1	Chr13:95578202-95644703	ENSMUSG00000042156	Chr14:118875520-118925460	4046.43	-0.167197	-1.12287	7.62476e-05	0.0238934	down	germ cell development;protein complex;ciliary basal body;protein binding;spermatogenesis;cilium assembly;centriole;multicellular organismal development;microtubule organizing center;metal ion binding;nucleoplasm;cytoplasm;nucleus;smoothened signaling pathway;ciliary transition fiber;establishment of protein localization;cytoplasmic sequestering of protein;
MIS18BP1	MIS18 binding protein 1	Chr14:45203190-45253540	ENSMUSG00000047534	Chr12:65132734-65172604	53.1943	1.0788	2.11228	7.66036e-05	0.0238934	up	condensed nuclear chromosome kinetochore;cell division;protein binding;nucleosome assembly;mitotic nuclear division;CENP-A containing nucleosome assembly;nucleoplasm;DNA binding;
RLBP1	retinaldehyde binding protein 1	Chr15:89209869-89221751	ENSMUSG00000039194	Chr7:79374870-79387048	550.587	0.292535	1.22479	8.12403e-05	0.0246023	up	retinol binding;phototransduction, visible light;retinoid metabolic process;cellular_component;vitamin A metabolic process;visual perception;cytosol;transport;transporter activity;11-cis retinal binding;cell body;intracellular;
ARHGEF39	Rho guanine nucleotide exchange factor 39	Chr9:35658875-35675866	ENSMUSG00000051517	Chr4:43496142-43499695	37.5581	1.04589	2.06463	8.19495e-05	0.0246023	up	positive regulation of cell migration;protein binding;regulation of Rho protein signal transduction;Rho guanyl-nucleotide exchange factor activity;positive regulation of GTPase activity;plasma membrane;
ZC3HC1	zinc finger C3HC-type containing 1	Chr7:130018286-130051451	ENSMUSG00000039130	Chr6:30366380-30391028	727.869	-0.327639	-1.25496	8.33128e-05	0.0247027	down	cell division;protein kinase binding;protein binding;mitotic nuclear division;protein ubiquitination;nuclear membrane;zinc ion binding;nucleus;negative regulation of extrinsic apoptotic signaling pathway in absence of ligand;
HMGCLL1	3-hydroxymethyl-3-methylglutaryl-CoA lyase like 1	Chr6:55434369-55579214	ENSMUSG00000007908	Chr9:76014855-76136350	955.332	-0.242283	-1.18286	8.86348e-05	0.0256475	down	ketone body biosynthetic process;hydroxymethylglutaryl-CoA lyase activity;endoplasmic reticulum;endoplasmic reticulum membrane;perinuclear region of cytoplasm;cytosol;catalytic activity;membrane;metal ion binding;
RHOT2	ras homolog family member T2	Chr16:668086-674174	ENSMUSG00000025733	Chr17:25838457-25844851	3127.06	0.198508	1.14751	8.97037e-05	0.0256478	up	cellular homeostasis;mitochondrion transport along microtubule;integral component of mitochondrial outer membrane;mitochondrial outer membrane permeabilization;mitochondrion organization;extracellular exosome;protein binding;regulation of small GTPase mediated signal transduction;cytosol;signal transduction;GTPase activity;protein transport;small GTPase mediated signal transduction;intracellular;…
PARVA	parvin alpha	Chr11:12377185-12530801	ENSMUSG00000030770	Chr7:112427505-112591692	3949.55	0.193935	1.14388	9.97295e-05	0.0275311	up	protein binding;focal adhesion;actin cytoskeleton reorganization;actin cytoskeleton;cytoplasm;nucleus;actin binding;establishment or maintenance of cell polarity;lamellipodium;cell adhesion;substrate adhesion-dependent cell spreading;actin-mediated cell contraction;sprouting angiogenesis;heterotypic cell-cell adhesion;smooth muscle cell chemotaxis;outflow tract septum morphogenesis;
RCBTB2	RCC1 and BTB domain containing protein 2	Chr13:48488959-48533256	ENSMUSG00000022106	Chr14:73123037-73207843	1127.62	0.223311	1.16741	0.000101194	0.0276178	up	Ran guanyl-nucleotide exchange factor activity;protein binding;positive regulation of GTPase activity;acrosomal vesicle;
DNAH8	dynein axonemal heavy chain 8	Chr6:38715341-39030529	ENSMUSG00000033826	Chr17:30624354-30877365	42.8282	-1.40487	-2.64795	0.000117061	0.0312385	down	dynein complex;ATPase activity;microtubule-based movement;microtubule motor activity;metabolic process;ATP binding;sperm principal piece;axonemal dynein complex;cilium or flagellum-dependent cell motility;microtubule;
PNCK	pregnancy up-regulated nonubiquitous CaM kinase	ChrX:153669730-153689010	ENSMUSG00000002012	ChrX:73655994-73660117	3007.71	-0.196076	-1.14558	0.000135246	0.0352551	down	calmodulin-dependent protein kinase activity;calmodulin binding;protein phosphorylation;cytoplasm;nucleus;ATP binding;protein kinase activity;protein serine/threonine kinase activity;
C19orf44	chromosome 19 open reading frame 44	Chr19:16496311-16521352	ENSMUSG00000052794	Chr8:72443880-72461001	487.341	0.339337	1.26518	0.000136517	0.0352551	up	protein binding;
KCNJ15	potassium voltage-gated channel subfamily J member 15	Chr21:38157034-38307357	ENSMUSG00000062609	Chr16:95257558-95300260	8.64249	-2.49506	-5.63753	0.000149927	0.0381382	down	inward rectifier potassium channel activity;potassium ion transmembrane transport;membrane;integral component of membrane;potassium ion transport;regulation of ion transmembrane transport;potassium ion import;protein binding;synaptic transmission;integral component of plasma membrane;plasma membrane;
TRIOBP	TRIO and F-actin binding protein	Chr22:37697004-37776556	ENSMUSG00000033088	Chr15:78947724-79005869	858.189	0.271965	1.20745	0.000150857	0.0381382	up	actin modification;myosin II binding;positive regulation of substrate adhesion-dependent cell spreading;GTP-Rho binding;cell division;barbed-end actin filament capping;focal adhesion;mitotic nuclear division;actin filament binding;actin cytoskeleton;midbody;ubiquitin protein ligase binding;microtubule organizing center;cytoplasm;nucleus;regulation of actin cytoskeleton organization;
NDUFA10	NADH:ubiquinone oxidoreductase subunit A10	Chr2:239892450-240025402	ENSMUSG00000026260	Chr1:92439010-92473860	5713.89	-0.184379	-1.13633	0.000154656	0.0386915	down	mitochondrial respiratory chain complex I;small molecule metabolic process;mitochondrial matrix;respiratory electron transport chain;NADH dehydrogenase (ubiquinone) activity;mitochondrial electron transport, NADH to ubiquinone;mitochondrial inner membrane;cellular metabolic process;mitochondrion;myelin sheath;response to drug;
RBM14	RNA binding motif protein 14	Chr11:66616582-66627347	ENSMUSG00000006456	Chr19:4800569-4811634	1003.03	-0.3119	-1.24134	0.000160112	0.0396434	down	response to hormone;negative regulation of centriole replication;intracellular estrogen receptor signaling pathway;glucocorticoid receptor signaling pathway;ligand-dependent nuclear receptor transcription coactivator activity;histone deacetylation;poly(A) RNA binding;protein binding;DNA recombination;mediator complex;RNA polymerase II transcription cofactor activity;DNA repair;DNA replication;tra…
HJURP	Holliday junction recognition protein	Chr2:233833416-233854566	ENSMUSG00000044783	Chr1:88262471-88277633	3749.21	0.182932	1.13519	0.000167709	0.0411008	up	regulation of DNA binding;regulation of protein complex assembly;chromosome segregation;identical protein binding;protein binding;nucleosome assembly;condensed chromosome kinetochore;histone binding;CENP-A containing nucleosome assembly;chromosome, centromeric region;cell cycle;nucleolus;nucleoplasm;DNA binding;cytoplasm;nucleus;
C11orf80	chromosome 11 open reading frame 80	Chr11:66744451-66843328	ENSMUSG00000071691	Chr19:4625734-4698668	115.123	0.539734	1.4537	0.000174574	0.0423508	up
CCDC88B	coiled-coil domain containing 88B	Chr11:64340223-64357534	ENSMUSG00000047810	Chr19:6844623-6858211	129.713	-0.914147	-1.88445	0.000182457	0.0437298	down	membrane;
XIST	X inactive specific transcript	ChrX:73820651-73852753	ENSMUSG00000086503	ChrX:103460366-103483254	16.412	2.26896	4.81974	0.000185721	0.0437301	up
ZNF580	zinc finger protein 580	Chr19:55635016-55643469	ENSMUSG00000055633	Chr7:5051538-5053723	480.931	-0.318492	-1.24703	0.000187989	0.0438344	down	cellular response to hydrogen peroxide;positive regulation of endothelial cell migration;positive regulation of leukocyte chemotaxis;positive regulation of interleukin-8 production;chemotaxis;positive regulation of endothelial cell proliferation;positive regulation of gene expression;protein binding;inflammatory response;regulation of transcription, DNA-templated;transcription, DNA-templated;meta…
TMPRSS6	transmembrane serine protease 6	Chr22:37065436-37109563	ENSMUSG00000016942	Chr15:78439667-78468634	22.0572	2.28213	4.86397	0.000195728	0.0447696	up	iron ion homeostasis;fibrinolysis;membrane protein proteolysis;extracellular matrix organization;protein binding;self proteolysis;cellular iron ion homeostasis;negative regulation of transcription, DNA-templated;positive regulation of transcription from RNA polymerase II promoter;negative regulation of transcription from RNA polymerase II promoter;serine-type endopeptidase activity;intracellular …
DNAJC4	DnaJ heat shock protein family (Hsp40) member C4	Chr11:64230278-64234286	ENSMUSG00000024963	Chr19:6987911-6992572	490.786	0.29423	1.22623	0.000210333	0.0476562	up	response to unfolded protein;protein binding;unfolded protein binding;protein folding;membrane;integral component of membrane;mitochondrion;
UMODL1	uromodulin like 1	Chr21:42062959-42143453	ENSMUSG00000054134	Chr17:30954640-31010710	32.4327	1.67081	3.18394	0.000216736	0.0481977	up	protein binding;peptidase inhibitor activity;negative regulation of peptidase activity;extracellular region;integral component of membrane;cytoplasm;calcium ion binding;external side of plasma membrane;extracellular space;single fertilization;regulation of gene expression;regulation of apoptotic process;adipose tissue development;cellular response to gonadotropin-releasing hormone;regulation of o…
PRAMEF8	PRAME family member 8	ChrCHR_HG1342_HG2282_PATCH:13253862-13258001	ENSMUSG00000046862	Chr4:143412426-143421091	700.963	0.315914	1.2448	0.000222748	0.0488557	up	negative regulation of retinoic acid receptor signaling pathway;negative regulation of transcription, DNA-templated;negative regulation of cell differentiation;retinoic acid receptor binding;positive regulation of cell proliferation;negative regulation of apoptotic process;negative regulation of retinoic acid receptor signaling pathway;negative regulation of transcription, DNA-templated;negative …

## Sheet: DEG-P25-whole brain-Female
Gene information			RNA-seq probe information		DESeq2 results						Functional annotation
HGNC symbol	Full name	Position (human)	Ensembl ID (mouse)	Position (mouse)	baseMean	log2FC	FC	p-value	adjusted p-value	direction	GO terms	KEGG Pathway
USP11	ubiquitin specific peptidase 11	ChrX:47232690-47248328	ENSMUSG00000031066	ChrX:20703906-20720539	4151.31	-0.360009	-1.28343	2.22045e-16	1.73106e-12	down	ubiquitin-specific protease activity;ubiquitinyl hydrolase activity;protein deubiquitination;ubiquitin-dependent protein catabolic process;protein binding;cysteine-type endopeptidase activity;cytoplasm;nucleus;
CHD8	chromodomain helicase DNA binding protein 8	Chr14:21385194-21456126	ENSMUSG00000053754	Chr14:52198151-52257780	5171.18	0.542921	1.45692	2.22045e-16	1.73106e-12	up	positive regulation of transcription from RNA polymerase III promoter;p53 binding;MLL1 complex;DNA helicase activity;protein complex;digestive tract development;DNA duplex unwinding;negative regulation of canonical Wnt signaling pathway;protein binding;canonical Wnt signaling pathway;negative regulation of Wnt signaling pathway;beta-catenin binding;DNA-dependent ATPase activity;positive regulatio…
ENTPD4	ectonucleoside triphosphate diphosphohydrolase 4	Chr8:23385783-23457695	ENSMUSG00000095463	Chr14:69337174-69367270	4164.23	-0.354387	-1.27844	2.22045e-16	1.73106e-12	down	hydrolase activity;metabolic process;intracellular membrane-bounded organelle;integral component of membrane;UDP catabolic process;uridine-diphosphatase activity;integral component of Golgi membrane;cytoplasmic vesicle;autophagosome membrane;
TLE6	transducin like enhancer of split 6	Chr19:2977446-2995184	ENSMUSG00000034758	Chr10:81590904-81601073	79.7969	1.38904	2.61905	1.53748e-11	8.98965e-08	up	protein binding;regulation of transcription, DNA-templated;nucleus;protein complex;cell cortex;positive regulation of neurogenesis;positive regulation of neuron differentiation;
CRYBG3	crystallin beta-gamma domain containing 3	Chr3:97822040-97944963	ENSMUSG00000022723	Chr16:59490775-59600979	538.288	-0.604498	-1.52045	2.81064e-11	1.31471e-07	down	carbohydrate binding;
TAF9	TATA-box binding protein associated factor 9	Chr5:69364743-69370013	ENSMUSG00000052293	Chr13:100651579-100656060	262.178	0.945047	1.92525	5.81772e-11	2.26775e-07	up	box C/D snoRNP assembly;positive regulation of response to cytokine stimulus;C2H2 zinc finger domain binding;PCAF complex;activating transcription factor binding;negative regulation of intrinsic apoptotic signaling pathway in response to DNA damage by p53 class mediator;p53 binding;ATPase binding;pre-snoRNP complex;MLL1 complex;transcription factor TFTC complex;response to interleukin-1;negative …
ANP32A	acidic nuclear phosphoprotein 32 family member A	Chr15:68778535-68820897	ENSMUSG00000032249	Chr9:62341293-62378812	5421.09	-0.27302	-1.20833	3.20476e-10	1.07076e-06	down	regulation of mRNA stability;gene expression;poly(A) RNA binding;protein binding;nucleocytoplasmic transport;endoplasmic reticulum;perinuclear region of cytoplasm;intracellular signal transduction;regulation of transcription, DNA-templated;transcription, DNA-templated;nucleoplasm;cytoplasm;nucleus;
ATP13A4	ATPase 13A4	Chr3:193402077-193593111	ENSMUSG00000038094	Chr16:29395853-29544864	509.191	0.58491	1.49995	7.80576e-10	2.28201e-06	up	cation-transporting ATPase activity;cellular calcium ion homeostasis;integral component of plasma membrane;ion transmembrane transport;cation transmembrane transport;intracellular membrane-bounded organelle;transmembrane transport;plasma membrane;metabolic process;metal ion binding;ATP binding;cation transport;ATPase activity;nucleotide binding;integral component of membrane;
EMILIN1	elastin microfibril interfacer 1	Chr2:27078567-27086408	ENSMUSG00000029163	Chr5:30913402-30921277	108.472	-1.12926	-2.18746	2.23188e-09	5.21991e-06	down	protein binding;collagen trimer;proteinaceous extracellular matrix;extracellular matrix;identical protein binding;extracellular matrix organization;positive regulation of cell-substrate adhesion;extracellular matrix constituent conferring elasticity;extracellular region;
NASP	nuclear autoantigenic sperm protein	Chr1:45583846-45618904	ENSMUSG00000028693	Chr4:116601052-116627941	1108.65	-0.406056	-1.32506	5.3551e-09	1.13859e-05	down	protein binding;nucleoplasm;blastocyst development;histone exchange;DNA replication-independent nucleosome assembly;DNA replication-dependent nucleosome assembly;Hsp90 protein binding;nuclear chromatin;protein complex binding;protein complex;cell proliferation;nucleosome assembly;DNA replication;cell cycle;protein transport;cytoplasm;nucleus;male gonad development;response to testosterone;
LAMC2	laminin subunit gamma 2	Chr1:183186238-183244900	ENSMUSG00000026479	Chr1:153122756-153186447	313.169	-0.654667	-1.57425	7.87964e-09	1.51075e-05	down	hemidesmosome assembly;cell junction assembly;extracellular matrix organization;extracellular matrix disassembly;protein binding;epidermis development;cell adhesion;extracellular region;extracellular space;membrane;proteinaceous extracellular matrix;perinuclear region of cytoplasm;cell cortex;laminin-2 complex;
SLC26A8	solute carrier family 26 member 8	Chr6:35943514-36024868	ENSMUSG00000036196	Chr17:28637783-28690233	173.5	0.846182	1.79774	1.40436e-08	2.34609e-05	up	regulation of intracellular pH;oxalate transport;oxalate transmembrane transporter activity;bicarbonate transmembrane transporter activity;sulfate transport;regulation of membrane potential;sulfate transmembrane transporter activity;sperm capacitation;bicarbonate transport;chloride channel activity;sperm motility;anion:anion antiporter activity;protein binding;meiotic cell cycle;anion transmembra…
CDC73	cell division cycle 73	Chr1:193122017-193253901	ENSMUSG00000026361	Chr1:143598800-143702893	2052	-0.340709	-1.26638	3.83005e-08	5.97182e-05	down	endodermal cell fate commitment;positive regulation of mRNA 3'-end processing;negative regulation of fibroblast proliferation;RNA polymerase II core binding;histone H2B ubiquitination;histone monoubiquitination;protein destabilization;stem cell population maintenance;negative regulation of epithelial cell proliferation;positive regulation of Wnt signaling pathway;negative regulation of myeloid ce…
CNPY1	canopy FGF signaling regulator 1	Chr7:155474206-155533862	ENSMUSG00000044681	Chr5:28200819-28245806	3959.37	0.228459	1.17158	1.14438e-07	0.00016728	up
HNRNPA1	heterogeneous nuclear ribonucleoprotein A1	Chr12:54280193-54287088	ENSMUSG00000046434	Chr15:103240432-103246692	8525.03	-0.212379	-1.1586	1.08247e-06	0.00140649	down	G-rich strand telomeric DNA binding;telomeric repeat-containing RNA binding;nuclear import;RNA export from nucleus;negative regulation of telomere maintenance via telomerase;single-stranded RNA binding;positive regulation of telomere maintenance via telomerase;spliceosomal complex;catalytic step 2 spliceosome;viral process;gene expression;extracellular exosome;mRNA transport;poly(A) RNA binding;p…
HMGN1	high mobility group nucleosome binding domain 1	Chr21:39342315-39349647	ENSMUSG00000040681	Chr16:96120618-96127729	1790.3	-0.266696	-1.20305	1.14468e-06	0.00140904	down	nucleosomal DNA binding;chromatin;nucleus;transcription-coupled nucleotide-excision repair;positive regulation of DNA-templated transcription, elongation;DNA repair;nucleotide-excision repair;nucleoplasm;DNA binding;cytoplasm;
CNOT1	CCR4-NOT transcription complex subunit 1	Chr16:58519951-58629886	ENSMUSG00000036550	Chr8:95719451-95807464	4943.06	0.23805	1.1794	1.34224e-06	0.00156961	up	poly(A)-specific ribonuclease activity;regulation of stem cell population maintenance;positive regulation of nuclear-transcribed mRNA catabolic process, deadenylation-dependent decay;RNA phosphodiester bond hydrolysis, exonucleolytic;armadillo repeat domain binding;positive regulation of mRNA catabolic process;positive regulation of nuclear-transcribed mRNA poly(A) tail shortening;gene silencing …
CELSR3	cadherin EGF LAG seven-pass G-type receptor 3	Chr3:48636469-48662915	ENSMUSG00000023473	Chr9:108826320-108852969	5176.51	-0.210096	-1.15677	1.57842e-06	0.00175791	down	protein binding;cell surface receptor signaling pathway;transmembrane signaling receptor activity;G-protein coupled receptor activity;cell adhesion;homophilic cell adhesion via plasma membrane adhesion molecules;membrane;plasma membrane;G-protein coupled receptor signaling pathway;integral component of membrane;calcium ion binding;axonal fasciculation;cilium assembly;regulation of protein localiz…
STAB1	stabilin 1	Chr3:52495338-52524495	ENSMUSG00000042286	Chr14:31139013-31168641	426.411	-0.590277	-1.50554	1.65846e-06	0.0017631	down	low-density lipoprotein particle binding;endocytic vesicle membrane;low-density lipoprotein receptor activity;cell-cell signaling;negative regulation of angiogenesis;protein binding;defense response to bacterium;hyaluronic acid binding;integral component of plasma membrane;receptor-mediated endocytosis;scavenger receptor activity;cell adhesion;protein disulfide oxidoreductase activity;inflammator…
GCLM	glutamate-cysteine ligase modifier subunit	Chr1:93885205-93909456	ENSMUSG00000028124	Chr3:122245557-122270732	2288.44	0.251151	1.19016	1.99147e-06	0.00197428	up	positive regulation of glutamate-cysteine ligase activity;glutamate-cysteine ligase catalytic subunit binding;glutamate-cysteine ligase complex;glutamate metabolic process;sulfur amino acid metabolic process;response to drug;glutathione derivative biosynthetic process;cellular nitrogen compound metabolic process;small molecule metabolic process;glutamate-cysteine ligase activity;glutathione biosy…
NCKAP5	NCK associated protein 5	Chr2:132671799-133568463	ENSMUSG00000049690	Chr1:125913620-126830799	203.127	-0.700729	-1.62533	2.02594e-06	0.00197428	down	biological_process;cellular_component;
HJURP	Holliday junction recognition protein	Chr2:233833416-233854566	ENSMUSG00000044783	Chr1:88262471-88277633	3011.38	0.232782	1.1751	2.79769e-06	0.00261729	up	regulation of DNA binding;regulation of protein complex assembly;chromosome segregation;identical protein binding;protein binding;nucleosome assembly;condensed chromosome kinetochore;histone binding;CENP-A containing nucleosome assembly;chromosome, centromeric region;cell cycle;nucleolus;nucleoplasm;DNA binding;cytoplasm;nucleus;
AHCYL2	adenosylhomocysteinase like 2	Chr7:129225023-129430211	ENSMUSG00000029772	Chr6:29768011-29912310	5655.32	0.177384	1.13083	5.06113e-06	0.00455268	up	S-adenosylmethionine cycle;adenosylhomocysteinase activity;protein binding;one-carbon metabolic process;endoplasmic reticulum;cytosol;intracellular membrane-bounded organelle;neuron projection;
TRIM17	tripartite motif containing 17	Chr1:228407940-228416861	ENSMUSG00000036964	Chr11:58954685-58973098	291.14	-0.514749	-1.42875	5.90928e-06	0.00511875	down	regulation of protein localization;protein autoubiquitination;cellular_component;protein binding;autophagy;ligase activity;protein binding, bridging;ubiquitin-protein transferase activity;intracellular;zinc ion binding;metal ion binding;
ABL2	ABL proto-oncogene 2, non-receptor tyrosine kinase	Chr1:179099327-179229684	ENSMUSG00000026596	Chr1:156558786-156649568	2758.81	-0.28477	-1.21822	6.61669e-06	0.00533625	down	positive regulation of phospholipase C activity;positive regulation of oxidoreductase activity;peptidyl-tyrosine autophosphorylation;positive regulation of neuron projection development;regulation of cell motility;cellular response to retinoic acid;positive regulation of cytosolic calcium ion concentration;regulation of endocytosis;regulation of actin cytoskeleton reorganization;manganese ion bin…
PALM3	paralemmin 3	Chr19:14053365-14059159	ENSMUSG00000047986	Chr8:84021471-84030295	90.7316	-0.851314	-1.80414	9.5237e-06	0.00718517	down	response to lipopolysaccharide;Toll signaling pathway;negative regulation of cytokine-mediated signaling pathway;protein binding;plasma membrane;cytoplasm;ATP binding;
RYR3	ryanodine receptor 3	Chr15:33310945-33866121	ENSMUSG00000057378	Chr2:112631355-113217096	2723.2	-0.246392	-1.18624	1.24486e-05	0.008832	down	binding;protein binding;ion transport;cellular calcium ion homeostasis;ryanodine-sensitive calcium-release channel activity;ion channel activity;calcium channel activity;calcium ion transmembrane transport;membrane;transmembrane transport;integral component of membrane;calcium ion binding;cytosol;endoplasmic reticulum;perinuclear region of cytoplasm;negative regulation of cytosolic calcium ion co…
PRUNE2	prune homolog 2	Chr9:76611376-76906087	ENSMUSG00000039126	Chr19:16956118-17223932	4645.48	-0.183248	-1.13544	1.28212e-05	0.008832	down	integral component of membrane;polyphosphate catabolic process;exopolyphosphatase activity;pyrophosphatase activity;apoptotic process;metal ion binding;cytoplasm;metabolic process;
AS3MT	arsenite methyltransferase	Chr10:102869516-102901899	ENSMUSG00000003559	Chr19:46707458-46741099	319.314	-0.535195	-1.44914	1.28394e-05	0.008832	down	methylarsonite methyltransferase activity;arsonoacetate metabolic process;toxin metabolic process;small molecule metabolic process;xenobiotic metabolic process;arsenite methyltransferase activity;cytosol;methylation;S-adenosylmethionine-dependent methyltransferase activity;mitochondrion;
TAF15	TATA-box binding protein associated factor 15	Chr17:35713791-35864615	ENSMUSG00000020680	Chr11:83473086-83506743	2181.57	-0.254531	-1.19295	1.40732e-05	0.00900565	down	poly(A) RNA binding;protein binding;positive regulation of transcription, DNA-templated;nucleoplasm;nucleic acid binding;nucleotide binding;zinc ion binding;DNA binding;cytoplasm;nucleus;poly(A) RNA binding;protein binding;positive regulation of transcription, DNA-templated;nucleoplasm;nucleic acid binding;nucleotide binding;zinc ion binding;DNA binding;cytoplasm;nucleus;
TFAP2B	transcription factor AP-2 beta	Chr6:50818723-50847613	ENSMUSG00000025927	Chr1:19208914-19238576	419.053	0.400764	1.32021	1.48686e-05	0.00900565	up	transcription factor activity, sequence-specific DNA binding;regulation of transcription, DNA-templated;nucleus;cellular urea homeostasis;cellular creatinine homeostasis;cellular ammonia homeostasis;collecting duct development;distal tubule development;hindlimb morphogenesis;magnesium ion homeostasis;regulation of BMP signaling pathway;phosphate ion homeostasis;sodium ion homeostasis;potassium io…
XIST	X inactive specific transcript	ChrX:73820651-73852753	ENSMUSG00000086503	ChrX:103460366-103483254	27897	-0.159655	-1.11702	1.49403e-05	0.00900565	down
SENP3	SUMO specific peptidase 3	Chr17:7561875-7571969	ENSMUSG00000005204	Chr11:69673115-69682084	2028.58	-0.245735	-1.1857	1.50171e-05	0.00900565	down	SUMO-specific protease activity;protein desumoylation;MLL1 complex;endopeptidase activity;protein binding;cysteine-type peptidase activity;proteolysis;nucleolus;cytoplasm;nucleus;
PARVA	parvin alpha	Chr11:12377185-12530801	ENSMUSG00000030770	Chr7:112427505-112591692	3065.93	0.217913	1.16305	2.03234e-05	0.0118831	up	protein binding;focal adhesion;actin cytoskeleton reorganization;actin cytoskeleton;cytoplasm;nucleus;actin binding;establishment or maintenance of cell polarity;lamellipodium;cell adhesion;substrate adhesion-dependent cell spreading;actin-mediated cell contraction;sprouting angiogenesis;heterotypic cell-cell adhesion;smooth muscle cell chemotaxis;outflow tract septum morphogenesis;
UBA7	ubiquitin like modifier activating enzyme 7	Chr3:49805207-49813946	ENSMUSG00000032596	Chr9:107975505-107984060	140.198	0.727491	1.65576	2.10083e-05	0.011984	up	ISG15 activating enzyme activity;modification-dependent protein catabolic process;ISG15-protein conjugation;ubiquitin activating enzyme activity;small protein activating enzyme activity;negative regulation of type I interferon production;innate immune response;protein binding;translesion synthesis;DNA repair;cytosol;cellular protein modification process;cytokine-mediated signaling pathway;protein…
FAM120A	family with sequence similarity 120A	Chr9:93451722-93566107	ENSMUSG00000038014	Chr13:48879219-48968017	6258.21	-0.270355	-1.2061	2.56023e-05	0.0139253	down	poly(A) RNA binding;membrane;plasma membrane;cytoplasm;nucleus;
MYCBPAP	MYCBP associated protein	Chr17:50508384-50531501	ENSMUSG00000039110	Chr11:94501347-94521742	108.505	-0.786433	-1.72481	2.62687e-05	0.013963	down	protein binding;spermatogenesis;synaptic transmission;cell differentiation;multicellular organismal development;membrane;cytoplasm;
HOXB6	homeobox B6	Chr17:48595751-48604992	ENSMUSG00000000690	Chr11:96292476-96301569	13.4951	2.54792	5.84791	2.7823e-05	0.0144605	up	poly(A) RNA binding;protein binding;sequence-specific DNA binding;transcription factor activity, sequence-specific DNA binding;regulation of transcription, DNA-templated;transcription, DNA-templated;DNA binding;nucleus;anterior/posterior pattern specification;embryonic skeletal system development;embryonic skeletal system morphogenesis;erythrocyte homeostasis;
MGA	MGA, MAX dimerization protein	Chr15:41621224-41773081	ENSMUSG00000033943	Chr2:119897228-119969581	3161.9	-0.199644	-1.14841	2.9465e-05	0.0149535	down	transcription factor activity, sequence-specific DNA binding;regulation of transcription, DNA-templated;transcription, DNA-templated;nucleoplasm;DNA binding;cytoplasm;nucleus;MLL1 complex;protein binding;protein dimerization activity;
SENP1	SUMO specific peptidase 1	Chr12:48042898-48106308	ENSMUSG00000033075	Chr15:98038744-98093744	715.156	0.405263	1.32433	3.00501e-05	0.0149535	up	SUMO-specific protease activity;protein desumoylation;post-translational protein modification;endopeptidase activity;protein sumoylation;cellular protein metabolic process;apoptotic signaling pathway;protein binding;focal adhesion;cysteine-type peptidase activity;positive regulation of transcription from RNA polymerase II promoter;proteolysis;activation of cysteine-type endopeptidase activity inv…
ERGIC2	ERGIC and golgi 2	Chr12:29337352-29381189	ENSMUSG00000030304	Chr6:148179079-148212374	1939.8	-0.261543	-1.19876	3.11005e-05	0.0151537	down	endoplasmic reticulum-Golgi intermediate compartment membrane;protein binding;endoplasmic reticulum membrane;Golgi apparatus;vesicle-mediated transport;membrane;intracellular membrane-bounded organelle;nucleolus;integral component of membrane;cytoplasm;nucleus;
DNAH14	dynein axonemal heavy chain 14	Chr1:224896262-225399292	ENSMUSG00000047369	Chr1:181576559-181815774	63.4532	1.04947	2.06977	3.29657e-05	0.0157347	up	cilium;microtubule;dynein complex;microtubule-based movement;microtubule motor activity;metabolic process;cytoplasm;ATP binding;
C12orf60	chromosome 12 open reading frame 60	Chr12:14803572-14906586	ENSMUSG00000047515	Chr6:136827626-136840662	92.9715	-0.964845	-1.95185	4.73595e-05	0.0215282	down
BAIAP3	BAI1 associated protein 3	Chr16:1333601-1349441	ENSMUSG00000047507	Chr17:25242659-25256364	2242.45	-0.250175	-1.18935	4.83285e-05	0.0215282	down	protein binding;neurotransmitter secretion;cell;protein C-terminus binding;G-protein coupled receptor signaling pathway;
NDNF	neuron derived neurotrophic factor	Chr4:121035613-121073021	ENSMUSG00000049001	Chr6:65671590-65712326	908.951	-0.336885	-1.26303	5.2902e-05	0.0216603	down	peptide cross-linking via chondroitin 4-sulfate glycosaminoglycan;vascular wound healing;glycosaminoglycan binding;nitric oxide mediated signal transduction;positive regulation of neuron projection development;negative regulation of neuron apoptotic process;neuron migration;cellular response to hypoxia;negative regulation of endothelial cell apoptotic process;positive regulation of cell-substrate…
HOXA5	homeobox A5	Chr7:27141052-27143668	ENSMUSG00000038253	Chr6:52201754-52204587	45.5092	1.24742	2.37416	5.31605e-05	0.0216603	up	negative regulation of erythrocyte differentiation;positive regulation of myeloid cell differentiation;positive regulation of receptor biosynthetic process;transcriptional activator activity, RNA polymerase II core promoter proximal region sequence-specific binding;negative regulation of angiogenesis;protein binding;RNA polymerase II core promoter proximal region sequence-specific DNA binding;tra…
FBLN2	fibulin 2	Chr3:13549131-13638422	ENSMUSG00000064080	Chr6:91212455-91272540	209.797	-0.677916	-1.59983	5.38033e-05	0.0216603	down	extracellular vesicle;extracellular matrix organization;extracellular exosome;protein binding;extracellular matrix;extracellular matrix structural constituent;proteinaceous extracellular matrix;extracellular region;calcium ion binding;positive regulation of cell-substrate adhesion;extracellular matrix binding;
ACAD9	acyl-CoA dehydrogenase family member 9	Chr3:128879596-128916067	ENSMUSG00000027710	Chr3:36065979-36092853	1504.7	-0.235201	-1.17707	5.3878e-05	0.0216603	down	lipid homeostasis;oxidoreductase activity, acting on the CH-CH group of donors, with a flavin as acceptor;fatty acid beta-oxidation using acyl-CoA dehydrogenase;mitochondrial respiratory chain complex I assembly;dendrite;oxidoreductase activity, acting on the CH-CH group of donors;protein binding;fatty-acyl-CoA binding;acyl-CoA dehydrogenase activity;flavin adenine dinucleotide binding;electron c…
PRSS36	serine protease 36	Chr16:31138925-31150094	ENSMUSG00000070371	Chr7:127932638-127946725	154.153	0.624971	1.54218	5.44004e-05	0.0216603	up	proteinaceous extracellular matrix;serine-type endopeptidase activity;proteolysis;cytoplasm;
ARAP3	ArfGAP with RhoGAP domain, ankyrin repeat and PH domain 3	Chr5:141653401-141682221	ENSMUSG00000024451	Chr18:37972628-37998969	418.359	-0.48736	-1.40188	5.46416e-05	0.0216603	down	positive regulation of GTPase activity;GTPase activator activity;signal transduction;negative regulation of Rho protein signal transduction;negative regulation of cell migration;phosphatidylinositol-3,4-bisphosphate binding;phosphatidylinositol-3,4,5-trisphosphate binding;ruffle;lamellipodium;protein binding;regulation of small GTPase mediated signal transduction;cytosol;cytoskeleton organization…
C5	complement C5	Chr9:120952335-121050276	ENSMUSG00000026874	Chr2:34983331-35061438	23.7544	2.09016	4.25794	5.90058e-05	0.0230005	up	negative regulation of macrophage chemotaxis;positive regulation of vascular endothelial growth factor production;regulation of complement activation;complement activation, alternative pathway;positive regulation of chemokine secretion;mitophagy in response to mitochondrial depolarization;membrane attack complex;chemotaxis;response to stress;extracellular exosome;innate immune response;complement…
MLEC	malectin	Chr12:120686869-120701864	ENSMUSG00000048578	Chr5:115142981-115158179	4814.71	-0.168699	-1.12404	6.46711e-05	0.0247955	down	post-translational protein modification;enzyme binding;cellular protein metabolic process;protein N-linked glycosylation via asparagine;endoplasmic reticulum;endoplasmic reticulum membrane;carbohydrate binding;protein folding;membrane;integral component of membrane;
MRPL23	mitochondrial ribosomal protein L23	Chr11:1947278-1984522	ENSMUSG00000037772	Chr7:142532686-142540747	154.533	0.778217	1.71501	6.8915e-05	0.0259965	up	mitochondrial large ribosomal subunit;mitochondrial translational termination;mitochondrial translational elongation;mitochondrial translational initiation;mitochondrial translation;organelle organization;protein binding;mitochondrial inner membrane;intracellular;mitochondrion;ribosome;nucleolus;translation;structural constituent of ribosome;RNA binding;nucleotide binding;
PLIN3	perilipin 3	Chr19:4838341-4867768	ENSMUSG00000024197	Chr17:56277476-56292873	411.184	-0.380113	-1.30144	7.28262e-05	0.0270359	down	lipid particle;endosome membrane;protein binding;endosome;Golgi apparatus;vesicle-mediated transport;membrane;intracellular membrane-bounded organelle;cytoplasm;
KLF8	Kruppel like factor 8	ChrX:56232421-56287889	ENSMUSG00000041649	ChrX:153237466-153396132	184.531	0.709788	1.63556	9.56101e-05	0.0341522	up	regulation of transcription, DNA-templated;transcription, DNA-templated;metal ion binding;DNA binding;nucleus;
CRLF2	cytokine receptor like factor 2	ChrX:1187549-1212750	ENSMUSG00000033467	Chr5:109554709-109558993	340.837	0.409128	1.32788	9.95058e-05	0.0347349	up	protein binding;plasma membrane;extracellular region;integral component of membrane;
LEPR	leptin receptor	Chr1:65420652-65641559	ENSMUSG00000057722	Chr4:101717404-101815352	118.563	0.708093	1.63364	0.000105639	0.0360761	up	leptin receptor activity;energy homeostasis;leptin-mediated signaling pathway;response to leptin;sexual reproduction;glucose homeostasis;regulation of energy homeostasis;energy reserve metabolic process;regulation of feeding behavior;receptor complex;identical protein binding;protein binding;cell surface receptor signaling pathway;multicellular organismal development;transmembrane signaling recep…
DZIP3	DAZ interacting zinc finger protein 3	Chr3:108589682-108694846	ENSMUSG00000064061	Chr16:48924232-48994165	3949.03	-0.205082	-1.15275	0.000106433	0.0360761	down	polyubiquitin binding;protein ubiquitination involved in ubiquitin-dependent protein catabolic process;proteasome-mediated ubiquitin-dependent protein catabolic process;phosphatase binding;ubiquitin protein ligase activity;poly(A) RNA binding;protein binding;protein polyubiquitination;ligase activity;ubiquitin-protein transferase activity;RNA binding;zinc ion binding;cytoplasm;
APC	APC, WNT signaling pathway regulator	Chr5:112707498-112846239	ENSMUSG00000005871	Chr18:34220924-34322552	27514.5	0.127859	1.09267	0.000116717	0.0389968	up	negative regulation of Wnt signaling pathway;negative regulation of microtubule depolymerization;beta-catenin binding;mitotic cytokinesis;negative regulation of cell proliferation;cell migration;positive regulation of apoptotic process;cellular response to DNA damage stimulus;cell cycle arrest;cytoplasm;nucleus;binding;protein binding;Wnt signaling pathway;regulation of microtubule-based process;…
SRSF6	serine and arginine rich splicing factor 6	Chr20:43457928-43464247	ENSMUSG00000016921	Chr2:162931528-162937121	5982.79	-0.155457	-1.11377	0.000124409	0.0409815	down	regulation of keratinocyte proliferation;negative regulation of keratinocyte differentiation;positive regulation of epithelial cell proliferation involved in lung morphogenesis;pre-mRNA binding;regulation of wound healing;alternative mRNA splicing, via spliceosome;termination of RNA polymerase II transcription;negative regulation of cell death;negative regulation of mRNA splicing, via spliceosome…
SFI1	SFI1 centrin binding protein	Chr22:31488688-31618586	ENSMUSG00000023764	Chr11:3131850-3193463	1220.86	-0.323029	-1.25095	0.000126632	0.0411344	down	negative regulation of phosphatase activity;G2/M transition of mitotic cell cycle;mitotic cell cycle;organelle organization;phosphatase binding;protein binding;centriole;cytosol;centrosome;
MFAP5	microfibril associated protein 5	Chr12:8637346-8662888	ENSMUSG00000030116	Chr6:122505845-122529290	15.3029	1.89454	3.71803	0.000131646	0.0419518	up	microfibril;definitive hemopoiesis;extracellular matrix organization;extracellular matrix structural constituent;extracellular region;protein binding;proteinaceous extracellular matrix;extracellular fibril organization;
COQ7	coenzyme Q7, hydroxylase	Chr16:19067599-19080095	ENSMUSG00000030652	Chr7:118509659-118533356	832.246	0.264422	1.20115	0.000134056	0.0419518	up	regulation of reactive oxygen species metabolic process;protein metabolic process;small molecule metabolic process;ubiquinone biosynthetic process;protein binding;positive regulation of transcription from RNA polymerase II promoter;mitochondrial inner membrane;negative regulation of transcription from RNA polymerase II promoter;monooxygenase activity;oxidation-reduction process;chromatin binding;…
PTPRO	protein tyrosine phosphatase, receptor type O	Chr12:15322397-15597399	ENSMUSG00000030223	Chr6:137252319-137463233	1585.75	-0.301995	-1.23285	0.000136249	0.0419518	down	slit diaphragm assembly;regulation of glomerular filtration;negative regulation of glomerular filtration;transmembrane receptor protein tyrosine phosphatase activity;negative regulation of retinal ganglion cell axon guidance;negative regulation of cell-substrate adhesion;glomerulus development;glomerular visceral epithelial cell differentiation;negative regulation of neuron projection development…
FANCM	FA complementation group M	Chr14:45135940-45200890	ENSMUSG00000055884	Chr12:65075603-65132058	738.799	0.397872	1.31756	0.000136324	0.0419518	up	FANCM-MHF complex;interstrand cross-link repair;replication fork processing;resolution of meiotic recombination intermediates;protein binding;nuclease activity;Fanconi anaemia nuclear complex;DNA repair;nucleic acid phosphodiester bond hydrolysis;helicase activity;chromatin binding;nucleoplasm;nucleic acid binding;DNA binding;ATP binding;DNA metabolic process;
SRSF7	serine and arginine rich splicing factor 7	Chr2:38743599-38751494	ENSMUSG00000024097	Chr17:80200080-80207307	3637.62	-0.165722	-1.12173	0.000142656	0.0433303	down	termination of RNA polymerase II transcription;negative regulation of mRNA splicing, via spliceosome;mRNA 3'-end processing;mRNA export from nucleus;gene expression;extracellular exosome;poly(A) RNA binding;protein binding;RNA splicing;mRNA splicing, via spliceosome;transcription from RNA polymerase II promoter;mRNA processing;nucleoplasm;nucleic acid binding;nucleotide binding;zinc ion binding;c…
C6orf62	chromosome 6 open reading frame 62	Chr6:24704861-24720836	ENSMUSG00000019132	Chr13:24801657-24816197	7332.51	-0.181647	-1.13418	0.000149948	0.0449612	down	biological_process;molecular_function;intracellular;
DNAJC4	DnaJ heat shock protein family (Hsp40) member C4	Chr11:64230278-64234286	ENSMUSG00000024963	Chr19:6987911-6992572	354.464	0.380916	1.30217	0.000154002	0.045371	up	response to unfolded protein;protein binding;unfolded protein binding;protein folding;membrane;integral component of membrane;mitochondrion;
NAV3	neuron navigator 3	Chr12:77830905-78213008	ENSMUSG00000020181	Chr10:109681259-110456204	4127.87	0.173584	1.12786	0.000157464	0.045371	up	protein binding;nuclear outer membrane;ATP binding;
TCF7L2	transcription factor 7 like 2	Chr10:112950250-113167678	ENSMUSG00000024985	Chr19:55741820-55933654	941.168	0.265104	1.20172	0.000157504	0.045371	up	regulation of hormone metabolic process;myoblast fate commitment;pancreas development;beta-catenin-TCF7L2 complex;canonical Wnt signaling pathway involved in positive regulation of epithelial to mesenchymal transition;positive regulation of heparan sulfate proteoglycan biosynthetic process;maintenance of DNA repeat elements;protein-DNA complex;regulation of smooth muscle cell proliferation;respon…
APLN	apelin	ChrX:129645259-129654937	ENSMUSG00000037010	ChrX:48025146-48034853	761.285	-0.329237	-1.25635	0.000159074	0.045371	down	apelin receptor binding;lactation;G-protein coupled receptor binding;receptor binding;hormone activity;signal transduction;immune response;extracellular region;extracellular space;positive regulation of cell proliferation;drinking behavior;negative regulation of blood pressure;perinuclear region of cytoplasm;feeding behavior;positive regulation of corticotropin secretion;regulation of body fluid …
SCN1A	sodium voltage-gated channel alpha subunit 1	Chr2:165989160-166128047	ENSMUSG00000064329	Chr2:66270778-66440840	8337.34	0.151248	1.11053	0.000177814	0.0486309	up	neuronal action potential;positive regulation of defense response to virus by host;membrane depolarization during action potential;Z disc;xenophagy;ion transport;voltage-gated sodium channel activity;voltage-gated sodium channel complex;sodium ion transport;ion channel activity;regulation of ion transmembrane transport;sodium ion transmembrane transport;membrane;transmembrane transport;plasma mem…
ADI1	acireductone dioxygenase 1	ChrCHR_HSCHR2_1_CTG1:3498728-3502360	ENSMUSG00000020629	Chr12:28675231-28682175	1055.24	0.237228	1.17873	0.000177861	0.0486309	up	sulfur amino acid metabolic process;cellular nitrogen compound metabolic process;small molecule metabolic process;acireductone dioxygenase [iron(II)-requiring] activity;L-methionine biosynthetic process from methylthioadenosine;protein binding;polyamine metabolic process;cytosol;oxidoreductase activity;oxidation-reduction process;plasma membrane;metal ion binding;cytoplasm;nucleus;acireductone di…
RRAGD	Ras related GTP binding D	Chr6:89364636-89412270	ENSMUSG00000028278	Chr4:32983037-33022180	3992.16	-0.174451	-1.12854	0.000177918	0.0486309	down	Gtr1-Gtr2 GTPase complex;macroautophagy;cellular protein localization;cellular response to amino acid stimulus;positive regulation of TOR signaling;cellular response to starvation;insulin receptor signaling pathway;gene expression;protein binding;transcription initiation from RNA polymerase II promoter;cytosol;protein heterodimerization activity;cell cycle arrest;GTPase activity;lysosome;GTP bind…
C2	complement C2	Chr6:31897785-31945672	ENSMUSG00000024371	Chr17:34862604-34898265	51.3168	1.11956	2.17281	0.000180279	0.0486309	up	positive regulation of apoptotic cell clearance;regulation of complement activation;extracellular exosome;innate immune response;complement activation, classical pathway;complement activation;serine-type endopeptidase activity;proteolysis;extracellular region;metal ion binding;extracellular space;positive regulation of apoptotic cell clearance;regulation of complement activation;extracellular exo…

## Sheet: DEG-P80-whole brain-Male
Gene information			RNA-seq probe information		DESeq2 results						Functional annotation
HGNC symbol	Full name	Position (human)	Ensembl ID (mouse)	Position (mouse)	baseMean	log2FC	FC	p-value	adjusted p-value	direction	GO terms	KEGG Pathway
CHD8	chromodomain helicase DNA binding protein 8	Chr14:21385194-21456126	ENSMUSG00000053754	Chr14:52198151-52257780	4238.23	0.482181	1.39685	2.22045e-16	1.67636e-12	up	positive regulation of transcription from RNA polymerase III promoter;p53 binding;MLL1 complex;DNA helicase activity;protein complex;digestive tract development;DNA duplex unwinding;negative regulation of canonical Wnt signaling pathway;protein binding;canonical Wnt signaling pathway;negative regulation of Wnt signaling pathway;beta-catenin binding;DNA-dependent ATPase activity;positive regulatio…
ENTPD4	ectonucleoside triphosphate diphosphohydrolase 4	Chr8:23385783-23457695	ENSMUSG00000095463	Chr14:69337174-69367270	4126.21	-0.380314	-1.30163	2.22045e-16	1.67636e-12	down	hydrolase activity;metabolic process;intracellular membrane-bounded organelle;integral component of membrane;UDP catabolic process;uridine-diphosphatase activity;integral component of Golgi membrane;cytoplasmic vesicle;autophagosome membrane;
MT-ND4L	mitochondrially encoded NADH:ubiquinone oxidoreductase core subunit 4L	ChrMT:10470-10766	ENSMUSG00000065947	ChrMT:9877-10173	5665.9	0.365261	1.28811	1.19278e-11	5.40305e-08	up	ATP synthesis coupled electron transport;mitochondrial respiratory chain complex I;small molecule metabolic process;respiratory electron transport chain;oxidoreductase activity, acting on NAD(P)H;NADH dehydrogenase (ubiquinone) activity;mitochondrial electron transport, NADH to ubiquinone;mitochondrial inner membrane;cellular metabolic process;oxidation-reduction process;integral component of mem…
USP11	ubiquitin specific peptidase 11	ChrX:47232690-47248328	ENSMUSG00000031066	ChrX:20703906-20720539	3789.51	-0.2937	-1.22578	2.24945e-11	8.49128e-08	down	ubiquitin-specific protease activity;ubiquitinyl hydrolase activity;protein deubiquitination;ubiquitin-dependent protein catabolic process;protein binding;cysteine-type endopeptidase activity;cytoplasm;nucleus;
NAA35	N(alpha)-acetyltransferase 35, NatC auxiliary subunit	Chr9:85941146-86022298	ENSMUSG00000021555	Chr13:59585259-59635922	1477.16	-0.474578	-1.38951	5.99649e-11	1.94021e-07	down	NatC complex;smooth muscle cell proliferation;polysome;protein binding;negative regulation of apoptotic process;cytoplasm;
COL3A1	collagen type III alpha 1 chain	Chr2:188974320-189012746	ENSMUSG00000026043	Chr1:45311538-45349706	137.528	-0.905272	-1.8729	6.05194e-09	1.64488e-05	down	negative regulation of immune response;skin development;positive regulation of Rho protein signal transduction;collagen type III trimer;platelet-derived growth factor binding;response to cytokine;negative regulation of neuron migration;response to radiation;extracellular fibril organization;collagen fibril organization;integrin binding;endoplasmic reticulum lumen;wound healing;transforming growth…
PCDHA11	protocadherin alpha 11	Chr5:140868183-141012344	ENSMUSG00000007440	Chr18:37005203-37187657	208.24	-0.745857	-1.67697	8.05974e-09	1.64488e-05	down	integral component of plasma membrane;cell adhesion;homophilic cell adhesion via plasma membrane adhesion molecules;membrane;plasma membrane;nervous system development;calcium ion binding;
STON1	stonin 1	Chr2:48529383-48598513	ENSMUSG00000033855	Chr17:88597684-88662586	142.219	-0.984689	-1.97889	8.47063e-09	1.64488e-05	down	regulation of endocytosis;endocytosis;membrane;cytoplasm;
PI4KB	phosphatidylinositol 4-kinase beta	Chr1:151291797-151327715	ENSMUSG00000038861	Chr3:94974731-95006843	1671.08	0.344647	1.26984	8.95156e-09	1.64488e-05	up	rough endoplasmic reticulum membrane;phosphatidylinositol biosynthetic process;1-phosphatidylinositol 4-kinase activity;small molecule metabolic process;protein binding;phosphotransferase activity, alcohol group as acceptor;mitochondrial outer membrane;endosome;phospholipid metabolic process;perinuclear region of cytoplasm;cytosol;phosphatidylinositol-mediated signaling;Golgi membrane;receptor-me…
CSF2RA	colony stimulating factor 2 receptor alpha subunit	ChrX:1268800-1310381	ENSMUSG00000059326	Chr19:61223957-61228429	1027.95	0.462419	1.37785	9.4412e-09	1.64488e-05	up	neurotrophin TRK receptor signaling pathway;vascular endothelial growth factor receptor signaling pathway;insulin receptor signaling pathway;epidermal growth factor receptor signaling pathway;activation of MAPKK activity;cellular protein metabolic process;innate immune response;Fc-epsilon receptor signaling pathway;protein binding;Ras protein signal transduction;MAPK cascade;fibroblast growth fac…
NUP160	nucleoporin 160	Chr11:47778087-47848555	ENSMUSG00000051329	Chr2:90677215-90736328	479.47	-0.548148	-1.46221	1.10826e-08	1.79292e-05	down	nuclear pore outer ring;regulation of cellular response to heat;viral transcription;glucose transport;regulation of glucose transport;hexose transport;mitotic nuclear envelope disassembly;gene silencing by RNA;nucleocytoplasmic transporter activity;post-translational protein modification;nuclear envelope;cellular response to heat;mRNA export from nucleus;modulation by virus of host process;modula…
ACE	angiotensin I converting enzyme	Chr17:63477061-63498380	ENSMUSG00000020681	Chr11:105967945-105989964	990.098	0.336175	1.26241	2.61479e-07	0.000348367	up	peptidyl-dipeptidase activity;metallopeptidase activity;membrane;proteolysis;negative regulation of gap junction assembly;regulation of hematopoietic stem cell proliferation;cell proliferation in bone marrow;hematopoietic stem cell differentiation;regulation of angiotensin metabolic process;hormone catabolic process;mononuclear cell proliferation;bradykinin receptor binding;mitogen-activated prot…
BTG2	BTG anti-proliferation factor 2	Chr1:203305491-203309602	ENSMUSG00000020423	Chr1:134075170-134079120	655.227	-0.379477	-1.30087	7.62166e-07	0.000908542	down	positive regulation of nuclear-transcribed mRNA poly(A) tail shortening;extracellular exosome;neuron projection development;protein binding;negative regulation of translation;negative regulation of cell proliferation;DNA repair;cellular response to DNA damage stimulus;transcription, DNA-templated;skeletal muscle cell differentiation;anterior/posterior pattern specification;protein methylation;ass…
TMPRSS5	transmembrane serine protease 5	Chr11:113687550-113706373	ENSMUSG00000032268	Chr9:49081260-49117587	79.671	-1.00107	-2.00149	8.76683e-07	0.0009928	down	serine-type endopeptidase activity;proteolysis;integral component of membrane;peptidase activity;receptor-mediated endocytosis;scavenger receptor activity;membrane;plasma membrane;neuronal cell body;
TDRD6	tudor domain containing 6	Chr6:46687875-46704319	ENSMUSG00000040140	Chr17:43615335-43630299	62.4418	-1.19731	-2.29312	1.16023e-06	0.00125134	down	piRNA metabolic process;gene silencing by RNA;chromatoid body;gene expression;spermatogenesis;multicellular organismal development;cytoplasm;
PUM3	pumilio RNA binding family member 3	Chr9:2720469-2844241	ENSMUSG00000041360	Chr19:27388698-27429825	917.34	0.324674	1.25238	1.88226e-06	0.00193361	up	binding;regulation of protein ADP-ribosylation;regulation of translation;poly(A) RNA binding;protein binding;mRNA binding;endoplasmic reticulum;nucleolus;RNA binding;nucleoplasm;DNA binding;
CBX8	chromobox 8	Chr17:79792132-79801683	ENSMUSG00000025578	Chr11:119036305-119040969	400.112	0.545211	1.45923	1.96357e-06	0.00193361	up	nuclear chromatin;post-translational protein modification;PRC1 complex;PcG protein complex;protein sumoylation;cellular protein metabolic process;protein binding;negative regulation of transcription from RNA polymerase II promoter;methylated histone binding;transcription, DNA-templated;nucleoplasm;nucleus;regulation of catalytic activity;ubiquitin ligase complex;heterochromatin;single-stranded RN…
SYT2	synaptotagmin 2	Chr1:202590596-202710417	ENSMUSG00000026452	Chr1:134646677-134762593	6571.38	-0.258666	-1.19637	2.28268e-06	0.00215418	down	chromaffin granule membrane;positive regulation of dendrite extension;inositol 1,3,4,5 tetrakisphosphate binding;synaptic vesicle endocytosis;synaptic vesicle membrane;syntaxin binding;protein binding;clathrin binding;cell junction;neurotransmitter secretion;calcium-dependent phospholipid binding;intracellular membrane-bounded organelle;plasma membrane;integral component of membrane;calcium ion b…
MGST1	microsomal glutathione S-transferase 1	Chr12:16347142-16609259	ENSMUSG00000008540	Chr6:138140316-138156755	269.07	-0.488374	-1.40286	3.75875e-06	0.0032743	down	integral component of membrane;cellular response to lipid hydroperoxide;protein homotrimerization;glutathione derivative biosynthetic process;small molecule metabolic process;peroxisomal membrane;protein binding;mitochondrial outer membrane;xenobiotic metabolic process;endoplasmic reticulum;glutathione transferase activity;endoplasmic reticulum membrane;glutathione peroxidase activity;cellular ox…
FYB1	FYN binding protein 1	null	ENSMUSG00000022148	Chr15:6522853-6663313	78.1994	-1.13413	-2.19486	3.90516e-06	0.00327585	down
BPIFB9P	BPI fold containing family B member 9, pseudogene	Chr20:33347720-33354444	ENSMUSG00000067998	Chr2:154257854-154271245	8.03648	3.41046	10.6329	4.34183e-06	0.00351208	up
ATP13A4	ATPase 13A4	Chr3:193402077-193593111	ENSMUSG00000038094	Chr16:29395853-29544864	487.36	-0.423644	-1.34131	4.82029e-06	0.00363916	down	cation-transporting ATPase activity;cellular calcium ion homeostasis;integral component of plasma membrane;ion transmembrane transport;cation transmembrane transport;intracellular membrane-bounded organelle;transmembrane transport;plasma membrane;metabolic process;metal ion binding;ATP binding;cation transport;ATPase activity;nucleotide binding;integral component of membrane;
ZHX2	zinc fingers and homeoboxes 2	Chr8:122781394-122974512	ENSMUSG00000071757	Chr15:57694665-57839832	581.043	-0.34797	-1.27277	4.98705e-06	0.0036436	down	protein homodimerization activity;identical protein binding;protein binding;negative regulation of transcription, DNA-templated;negative regulation of transcription from RNA polymerase II promoter;transcription corepressor activity;protein heterodimerization activity;transcription factor activity, sequence-specific DNA binding;plasma membrane;transcription, DNA-templated;metal ion binding;nucleop…
DEPDC5	DEP domain containing 5	Chr22:31753951-31907034	ENSMUSG00000037426	Chr5:32863701-32994236	1816.14	0.243984	1.18426	5.56852e-06	0.00394129	up	Iml1 complex;protein complex binding;lysosomal membrane;negative regulation of TOR signaling;cellular response to amino acid starvation;perinuclear region of cytoplasm;cytosol;positive regulation of GTPase activity;GTPase activator activity;intracellular signal transduction;lysosome;intracellular;
ZFP28	ZFP28 zinc finger protein	Chr19:56538948-56556810	ENSMUSG00000062861	Chr7:6383295-6396915	312.815	0.48139	1.39609	6.12021e-06	0.0042005	up	intracellular;transcription factor activity, sequence-specific DNA binding;regulation of transcription, DNA-templated;transcription, DNA-templated;metal ion binding;nucleic acid binding;DNA binding;nucleus;
HES5	hes family bHLH transcription factor 5	ChrCHR_HSCHR1_1_CTG3:2528745-2530245	ENSMUSG00000048001	Chr4:154960923-154962371	420.952	0.415143	1.33343	8.27074e-06	0.00535212	up	auditory receptor cell differentiation;central nervous system myelination;oligodendrocyte development;glial cell fate commitment;negative regulation of pro-B cell differentiation;negative regulation of stem cell differentiation;astrocyte differentiation;negative regulation of oligodendrocyte differentiation;camera-type eye development;positive regulation of JAK-STAT cascade;negative regulation of…
FAF1	Fas associated factor 1	Chr1:50437028-50960263	ENSMUSG00000010517	Chr4:109676588-109963960	976.246	0.308804	1.23868	8.74335e-06	0.00546622	up	CD95 death-inducing signaling complex;VCP-NPL4-UFD1 AAA ATPase complex;cytoplasmic sequestering of NF-kappaB;positive regulation of cell death;NF-kappaB binding;positive regulation of protein complex assembly;ubiquitin binding;cell death;proteasome-mediated ubiquitin-dependent protein catabolic process;regulation of protein kinase activity;protein kinase regulator activity;protein kinase binding;…
MED17	mediator complex subunit 17	Chr11:93784227-93814695	ENSMUSG00000031935	Chr9:15260351-15279931	795.186	0.311337	1.24086	8.92976e-06	0.00546622	up	thyroid hormone receptor binding;vitamin D receptor binding;intracellular steroid hormone receptor signaling pathway;ligand-dependent nuclear receptor transcription coactivator activity;transcription cofactor activity;gene expression;protein binding;transcription initiation from RNA polymerase II promoter;mediator complex;RNA polymerase II transcription cofactor activity;positive regulation of tr…
PPCDC	phosphopantothenoylcysteine decarboxylase	Chr15:75023555-75117462	ENSMUSG00000063849	Chr9:57385095-57440124	417.185	0.383791	1.30477	9.25719e-06	0.00551753	up	phosphopantothenoylcysteine decarboxylase activity;coenzyme biosynthetic process;pantothenate metabolic process;water-soluble vitamin metabolic process;vitamin metabolic process;small molecule metabolic process;coenzyme A biosynthetic process;protein binding;cytosol;catalytic activity;metabolic process;
SGK1	serum/glucocorticoid regulated kinase 1	Chr6:134169246-134318112	ENSMUSG00000019970	Chr10:21882184-21999903	5819.62	-0.220065	-1.16479	9.95552e-06	0.00578161	down	renal sodium ion absorption;regulation of gastric acid secretion;positive regulation of transporter activity;chloride channel regulator activity;positive regulation of sodium ion transport;long-term memory;cellular sodium ion homeostasis;regulation of sequence-specific DNA binding transcription factor activity;peptidyl-serine phosphorylation;protein serine/threonine/tyrosine kinase activity;sodiu…
HJURP	Holliday junction recognition protein	Chr2:233833416-233854566	ENSMUSG00000044783	Chr1:88262471-88277633	3065.52	0.255132	1.19344	1.02332e-05	0.0057943	up	regulation of DNA binding;regulation of protein complex assembly;chromosome segregation;identical protein binding;protein binding;nucleosome assembly;condensed chromosome kinetochore;histone binding;CENP-A containing nucleosome assembly;chromosome, centromeric region;cell cycle;nucleolus;nucleoplasm;DNA binding;cytoplasm;nucleus;
MTOR	mechanistic target of rapamycin kinase	Chr1:11106535-11262507	ENSMUSG00000028991	Chr4:148448611-148557683	4258.95	0.247594	1.18723	1.37229e-05	0.00758075	up	drug binding;protein binding;phosphotransferase activity, alcohol group as acceptor;phosphorylation;kinase activity;ATP binding;binding;negative regulation of mitophagy;TFIIIC-class transcription factor binding;RNA polymerase III type 3 promoter DNA binding;RNA polymerase III type 2 promoter DNA binding;RNA polymerase III type 1 promoter DNA binding;positive regulation of transcription of nuclear…
CSAD	cysteine sulfinic acid decarboxylase	Chr12:53157663-53180909	ENSMUSG00000023044	Chr15:102176999-102204724	678.668	0.343552	1.26888	1.65887e-05	0.00894565	up	sulfinoalanine decarboxylase activity;taurine biosynthetic process;sulfur amino acid catabolic process;sulfur amino acid metabolic process;cellular nitrogen compound metabolic process;small molecule metabolic process;carboxylic acid metabolic process;pyridoxal phosphate binding;carboxy-lyase activity;
PEG10	paternally expressed 10	Chr7:94656325-94669695	ENSMUSG00000092035	Chr6:4747306-4760517	2032.94	-0.238213	-1.17953	1.78272e-05	0.00938997	down	poly(A) RNA binding;protein binding;negative regulation of transforming growth factor beta receptor signaling pathway;cell differentiation;apoptotic process;nucleic acid binding;zinc ion binding;DNA binding;cytoplasm;nucleus;placenta development;
CFAP44	cilia and flagella associated protein 44	Chr3:113286930-113441610	ENSMUSG00000071550	Chr16:44394796-44482428	181.212	0.78316	1.7209	1.85694e-05	0.00950313	up	cell projection;protein binding;
LRCH1	leucine rich repeats and calponin homology domain containing 1	Chr13:46553168-46753040	ENSMUSG00000068015	Chr14:74754675-74947876	815.682	-0.414321	-1.33267	1.88812e-05	0.00950313	down	protein binding;
IFI27L2	interferon alpha inducible protein 27 like 2	ChrCHR_HSCHR14_7_CTG1:94127779-94130253	ENSMUSG00000064215	Chr12:103434211-103440239	647.457	-0.368468	-1.29098	1.98051e-05	0.00975143	down	integral component of membrane;integral component of membrane;
COL7A1	collagen type VII alpha 1 chain	Chr3:48564073-48595267	ENSMUSG00000025650	Chr9:108953586-108984875	363.598	0.544014	1.45802	2.05701e-05	0.0099126	up	collagen type VII trimer;endodermal cell differentiation;ER to Golgi transport vesicle;endoplasmic reticulum-Golgi intermediate compartment membrane;post-translational protein modification;endoplasmic reticulum lumen;collagen catabolic process;extracellular matrix organization;membrane organization;basement membrane;extracellular matrix disassembly;cellular protein metabolic process;COPII vesicle…
SYNE2	spectrin repeat containing nuclear envelope protein 2	Chr14:63852983-64226433	ENSMUSG00000063450	Chr12:75818134-76110926	1447.08	0.283616	1.21724	2.26197e-05	0.0106289	up	nuclear migration along microfilament;centrosome localization;nuclear lumen;nuclear migration;nuclear outer membrane;lamellipodium membrane;filopodium membrane;Z disc;nuclear envelope;aggresome;intermediate filament cytoskeleton;sarcoplasmic reticulum;extracellular exosome;positive regulation of cell migration;sarcoplasmic reticulum membrane;protein binding;focal adhesion;cytoskeletal anchoring a…
MGA	MGA, MAX dimerization protein	Chr15:41621224-41773081	ENSMUSG00000033943	Chr2:119897228-119969581	2637.11	-0.244337	-1.18455	2.29952e-05	0.0106289	down	transcription factor activity, sequence-specific DNA binding;regulation of transcription, DNA-templated;transcription, DNA-templated;nucleoplasm;DNA binding;cytoplasm;nucleus;MLL1 complex;protein binding;protein dimerization activity;
SLC26A8	solute carrier family 26 member 8	Chr6:35943514-36024868	ENSMUSG00000036196	Chr17:28637783-28690233	125.065	0.657246	1.57707	2.45028e-05	0.0110993	up	regulation of intracellular pH;oxalate transport;oxalate transmembrane transporter activity;bicarbonate transmembrane transporter activity;sulfate transport;regulation of membrane potential;sulfate transmembrane transporter activity;sperm capacitation;bicarbonate transport;chloride channel activity;sperm motility;anion:anion antiporter activity;protein binding;meiotic cell cycle;anion transmembra…
TMSB15B	thymosin beta 15B	ChrX:103918896-103966712	ENSMUSG00000089996	ChrX:136955265-136975497	40.6647	-1.21606	-2.32311	2.8986e-05	0.0126251	down	actin monomer binding;actin filament organization;cytoskeleton;cytoplasm;
MTG1	mitochondrial ribosome associated GTPase 1	Chr10:133394094-133421307	ENSMUSG00000039018	Chr7:140137564-140150786	472.069	0.362592	1.28573	3.06774e-05	0.0131097	up	mitochondrion;GTP binding;regulation of mitochondrial translation;regulation of respiratory system process;mitochondrial ribosome;ribosome biogenesis;mitochondrial matrix;mitochondrial inner membrane;GTPase activity;
PRUNE2	prune homolog 2	Chr9:76611376-76906087	ENSMUSG00000039126	Chr19:16956118-17223932	4150.16	-0.194586	-1.1444	4.89118e-05	0.0199146	down	integral component of membrane;polyphosphate catabolic process;exopolyphosphatase activity;pyrophosphatase activity;apoptotic process;metal ion binding;cytoplasm;metabolic process;
GPRIN2	G protein regulated inducer of neurite outgrowth 2	Chr10:46549044-46555530	ENSMUSG00000071531	Chr14:34185688-34201653	198.885	-0.591951	-1.50728	5.2751e-05	0.0209607	down	protein binding;
ORAI2	ORAI calcium release-activated calcium modulator 2	Chr7:102433106-102456821	ENSMUSG00000039747	Chr5:136147459-136170713	2435.63	-0.2056	-1.15317	5.6774e-05	0.0218093	down	integral component of membrane;store-operated calcium entry;store-operated calcium channel activity;protein binding;calcium ion transmembrane transport;membrane;growth cone;
APOD	apolipoprotein D	Chr3:195568702-195584205	ENSMUSG00000022548	Chr16:31296192-31314808	6173.04	-0.190493	-1.14115	5.75553e-05	0.0218093	down	negative regulation of T cell migration;negative regulation of smooth muscle cell-matrix adhesion;negative regulation of monocyte chemotactic protein-1 production;negative regulation of lipoprotein lipid oxidation;negative regulation of protein import into nucleus;cytosolic ribosome;peripheral nervous system axon regeneration;aging;negative regulation of smooth muscle cell proliferation;response …
GSTM5	glutathione S-transferase mu 5	Chr1:109712255-109775428	ENSMUSG00000058135	Chr3:108012255-108017973	5355.93	-0.184361	-1.13631	6.00462e-05	0.0220724	down	glutathione derivative biosynthetic process;small molecule metabolic process;glutathione metabolic process;protein binding;xenobiotic metabolic process;glutathione transferase activity;cytosol;metabolic process;
SLC35A3	solute carrier family 35 member A3	Chr1:99969789-100026979	ENSMUSG00000027957	Chr3:116669470-116712831	771.208	-0.275587	-1.21049	6.04217e-05	0.0220724	down	UDP-N-acetylglucosamine transmembrane transport;UDP-N-acetylglucosamine transport;UDP-N-acetylglucosamine transmembrane transporter activity;UDP-N-acetylglucosamine metabolic process;protein binding;proton transport;sugar:proton symporter activity;Golgi membrane;Golgi apparatus;carbohydrate transport;transmembrane transport;integral component of membrane;
SSH2	slingshot protein phosphatase 2	Chr17:29625938-29930276	ENSMUSG00000037926	Chr11:77216287-77460220	1579.71	-0.240997	-1.18181	6.54229e-05	0.02352	down	regulation of lamellipodium assembly;regulation of axonogenesis;regulation of actin polymerization or depolymerization;actin cytoskeleton organization;protein dephosphorylation;phosphoprotein phosphatase activity;phosphatase activity;dephosphorylation;protein tyrosine/serine/threonine phosphatase activity;cytoskeleton;peptidyl-tyrosine dephosphorylation;protein tyrosine phosphatase activity;actin…
KRT15	keratin 15	Chr17:41513743-41522529	ENSMUSG00000054146	Chr11:100131758-100135928	9.91937	-2.91616	-7.54832	6.96031e-05	0.0239525	down	scaffold protein binding;mitophagy in response to mitochondrial depolarization;extracellular exosome;protein binding;epidermis development;structural molecule activity;intermediate filament;structural constituent of cytoskeleton;nucleus;
EFEMP1	EGF containing fibulin extracellular matrix protein 1	Chr2:55865967-55924139	ENSMUSG00000020467	Chr11:28853204-28926743	343.459	0.406886	1.32582	7.47967e-05	0.025014	up	post-embryonic eye morphogenesis;camera-type eye development;epidermal growth factor-activated receptor activity;embryonic eye morphogenesis;negative regulation of chondrocyte differentiation;extracellular matrix organization;epidermal growth factor receptor signaling pathway;extracellular exosome;epidermal growth factor receptor binding;protein binding;visual perception;extracellular matrix;prot…
NUDT12	nudix hydrolase 12	Chr5:103548855-103562793	ENSMUSG00000024228	Chr17:58999618-59013372	297.378	0.447403	1.36358	7.51006e-05	0.025014	up	NAD catabolic process;NAD+ diphosphatase activity;NADH pyrophosphatase activity;NADP catabolic process;peroxisome;protein binding;hydrolase activity;metal ion binding;nucleus;cytoplasm;metabolic process;
SLIRP	SRA stem-loop interacting RNA binding protein	Chr14:77708071-77761104	ENSMUSG00000021040	Chr12:87443896-87452206	510.955	-0.320291	-1.24858	7.76347e-05	0.0254003	down	poly(A) RNA binding;protein binding;mitochondrion;regulation of transcription, DNA-templated;transcription, DNA-templated;nucleic acid binding;nucleotide binding;nucleus;cytoplasm;perinuclear region of cytoplasm;single fertilization;spermatid development;acrosomal vesicle;sperm motility;intracellular ribonucleoprotein complex;sperm flagellum;mitochondrion morphogenesis;negative regulation of mito…
ZNF442	zinc finger protein 442	Chr19:12345949-12365905	ENSMUSG00000078903	Chr2:175191065-175206917	564.107	-0.354057	-1.27815	8.01991e-05	0.0255835	down	intracellular;regulation of transcription, DNA-templated;transcription, DNA-templated;metal ion binding;nucleic acid binding;DNA binding;nucleus;
EBF3	EBF transcription factor 3	Chr10:129835283-129963841	ENSMUSG00000010476	Chr7:137193673-137314445	362.571	-0.357798	-1.28147	8.40499e-05	0.025878	down	transcriptional activator activity, RNA polymerase II core promoter proximal region sequence-specific binding;protein binding;positive regulation of transcription from RNA polymerase II promoter;multicellular organismal development;protein dimerization activity;metal ion binding;nucleus;positive regulation of transcription, DNA-templated;RNA polymerase II core promoter proximal region sequence-sp…
RAC2	Rac family small GTPase 2	Chr22:37225261-37244448	ENSMUSG00000033220	Chr15:78559167-78572783	51.8024	-1.14809	-2.2162	8.43144e-05	0.025878	down	regulation of neutrophil migration;lymphocyte aggregation;regulation of respiratory burst;regulation of cell-substrate adhesion;regulation of hydrogen peroxide metabolic process;positive regulation of lamellipodium assembly;positive regulation of protein targeting to mitochondrion;positive regulation of neutrophil chemotaxis;blood coagulation;phagocytic vesicle membrane;extracellular exosome;lame…
GPX3	glutathione peroxidase 3	Chr5:151020438-151028993	ENSMUSG00000018339	Chr11:54902453-54910377	538.007	-0.326896	-1.25431	8.48289e-05	0.025878	down	response to lipid hydroperoxide;response to reactive oxygen species;protein homotetramerization;selenium binding;hydrogen peroxide catabolic process;extracellular exosome;protein binding;transcription factor binding;response to oxidative stress;glutathione peroxidase activity;cellular oxidant detoxification;oxidation-reduction process;extracellular region;extracellular space;
STOML3	stomatin like 3	Chr13:38965925-38991066	ENSMUSG00000027744	Chr3:53488653-53508502	113.297	0.750718	1.68263	8.56924e-05	0.025878	up	biological_process;cellular_component;molecular_function;plasma membrane;integral component of membrane;signal transduction;protein binding;cilium;membrane raft;
CDHR4	cadherin related family member 4	Chr3:49790732-49799835	ENSMUSG00000032595	Chr9:107992497-107999684	60.299	0.868273	1.82548	9.34783e-05	0.0278578	up	integral component of membrane;membrane;calcium ion binding;cell adhesion;homophilic cell adhesion via plasma membrane adhesion molecules;plasma membrane;
PREX2	phosphatidylinositol-3,4,5-trisphosphate dependent Rac exchange factor 2	Chr8:67952118-68237030	ENSMUSG00000048960	Chr1:10993465-11303681	2721.64	-0.229224	-1.1722	9.59243e-05	0.0282154	down	Rac guanyl-nucleotide exchange factor activity;protein binding;guanyl-nucleotide exchange factor activity;regulation of Rho protein signal transduction;Rho guanyl-nucleotide exchange factor activity;positive regulation of GTPase activity;GTPase activator activity;intracellular signal transduction;intracellular;G-protein coupled receptor signaling pathway;plasma membrane;adult locomotory behavior;…
GLRA1	glycine receptor alpha 1	Chr5:151822513-151924842	ENSMUSG00000000263	Chr11:55514238-55608198	302.616	-0.494032	-1.40838	0.000103091	0.0295558	down	negative regulation of transmission of nerve impulse;taurine binding;startle response;positive regulation of acrosome reaction;extracellular-glycine-gated chloride channel activity;synaptic transmission, glycinergic;response to amino acid;regulation of membrane potential;transmitter-gated ion channel activity;glycine binding;muscle contraction;neuropeptide signaling pathway;chloride channel compl…
NPHP3	nephrocystin 3	Chr3:132680609-132722442	ENSMUSG00000032558	Chr9:104002544-104043818	446.676	0.377311	1.29892	0.000119558	0.0338484	up	protein binding;regulation of planar cell polarity pathway involved in neural tube closure;regulation of Wnt signaling pathway, planar cell polarity pathway;determination of stomach left/right asymmetry;determination of intestine left/right asymmetry;convergent extension involved in gastrulation;ureter development;kidney morphogenesis;atrial septum development;epithelial cilium movement involved …
APH1A	aph-1 homolog A, gamma-secretase subunit	Chr1:150265399-150269580	ENSMUSG00000015750	Chr3:95893969-95898288	2017.21	-0.266618	-1.20298	0.000121511	0.0339767	down	amyloid precursor protein catabolic process;membrane protein intracellular domain proteolysis;Notch receptor processing;membrane protein ectodomain proteolysis;protein processing;Golgi cisterna membrane;neurotrophin TRK receptor signaling pathway;apoptotic signaling pathway;protein binding;Notch signaling pathway;integral component of plasma membrane;endoplasmic reticulum;endoplasmic reticulum me…
NEFH	neurofilament heavy	Chr22:29480230-29491390	ENSMUSG00000020396	Chr11:4938754-4948064	4909.49	-0.20452	-1.1523	0.000129124	0.0351195	down	regulation of organelle transport along microtubule;neurofibrillary tangle;neurofilament bundle assembly;cell projection assembly;axon development;dynein binding;axon;protein kinase binding;kinesin binding;axonogenesis;neurofilament;structural molecule activity;protein binding, bridging;intermediate filament;microtubule binding;structural constituent of cytoskeleton;cytoplasm;mitochondrion;microt…
BCL2L13	BCL2 like 13	Chr22:17628855-17730855	ENSMUSG00000009112	Chr6:120836212-120892842	1618.18	0.262165	1.19928	0.000130066	0.0351195	up	cysteine-type endopeptidase activator activity involved in apoptotic process;protein binding;mitochondrial membrane;regulation of apoptotic process;apoptotic process;activation of cysteine-type endopeptidase activity involved in apoptotic process;mitochondrion;integral component of membrane;nucleus;
NAT9	N-acetyltransferase 9 (putative)	Chr17:74770547-74776367	ENSMUSG00000015542	Chr11:115182832-115187859	362.997	0.353021	1.27723	0.000134999	0.0355534	up	N-terminal protein amino acid acetylation;protein complex;protein binding;N-acetyltransferase activity;metabolic process;
FOLH1	folate hydrolase 1	Chr11:49146635-49208670	ENSMUSG00000001773	Chr7:86718977-86775943	262.835	-0.406005	-1.32501	0.000140702	0.0366294	down	tetrahydrofolyl-poly(glutamate) polymer binding;Ac-Asp-Glu binding;C-terminal protein deglutamylation;cellular amino acid biosynthetic process;cell surface;cellular nitrogen compound metabolic process;small molecule metabolic process;extracellular exosome;peptidase activity;metallocarboxypeptidase activity;membrane;proteolysis;plasma membrane;metal ion binding;cytoplasm;integral component of memb…
TTC34	tetratricopeptide repeat domain 34	Chr1:2635976-2789755	ENSMUSG00000046637	Chr4:154837459-154867127	81.2132	0.723944	1.65169	0.000152279	0.0391928	up	protein binding;protein binding;
LYRM9	LYR motif containing 9	Chr17:27878314-27894752	ENSMUSG00000072640	Chr11:78826584-78846870	1563.09	-0.273507	-1.20874	0.000154679	0.0393632	down
ZRSR2	zinc finger CCCH-type, RNA binding motif and serine/arginine rich 2	ChrX:15790472-15823260	ENSMUSG00000031370	ChrX:163935443-163958661	1137.97	-0.237918	-1.17929	0.000159725	0.0397388	down	RNA binding;nucleus;pre-mRNA 3'-splice site binding;U12-type spliceosomal complex;spliceosomal complex assembly;protein binding;RNA splicing;mRNA splicing, via spliceosome;metal ion binding;nucleic acid binding;nucleotide binding;
RCAN2	regulator of calcineurin 2	Chr6:46220736-46491972	ENSMUSG00000039601	Chr17:43801351-44039516	7687.59	-0.137701	-1.10015	0.000189457	0.0445195	down	regulation of calcineurin-NFAT signaling cascade;calcium-dependent protein serine/threonine phosphatase regulator activity;cellular_component;calcium-mediated signaling;regulation of catalytic activity;nucleotide binding;cytoplasm;intracellular;
GJC3	gap junction protein gamma 3	Chr7:99923269-99929620	ENSMUSG00000056966	Chr5:137953461-137963098	2160.73	-0.173812	-1.12804	0.000198553	0.0458589	down	cell communication;connexon complex;integral component of membrane;protein homodimerization activity;myelination;sensory perception of sound;myelin sheath;
DCAF17	DDB1 and CUL4 associated factor 17	Chr2:171434217-171485052	ENSMUSG00000041966	Chr2:71055328-71099142	509.13	0.366666	1.28937	0.000200452	0.0458589	up	Cul4-RING E3 ubiquitin ligase complex;protein ubiquitination;nucleolus;integral component of membrane;
SHARPIN	SHANK associated RH domain interactor	Chr8:144098633-144108124	ENSMUSG00000022552	Chr15:76347040-76351111	1055.35	-0.228606	-1.1717	0.000206417	0.0464848	down	zinc ion binding;regulation of CD40 signaling pathway;protein linear polyubiquitination;polyubiquitin binding;regulation of tumor necrosis factor-mediated signaling pathway;I-kappaB kinase/NF-kappaB signaling;negative regulation of inflammatory response;tumor necrosis factor-mediated signaling pathway;LUBAC complex;protein binding;positive regulation of I-kappaB kinase/NF-kappaB signaling;cell su…
MCRS1	microspherule protein 1	Chr12:49556544-49568153	ENSMUSG00000037570	Chr15:99242817-99251961	2009.91	0.198305	1.14735	0.000207292	0.0464848	up	protein binding;telomerase inhibitor activity;negative regulation of telomere maintenance via telomere lengthening;histone acetyltransferase activity (H4-K16 specific);histone acetyltransferase activity (H4-K8 specific);histone acetyltransferase activity (H4-K5 specific);histone H4-K8 acetylation;histone H4-K5 acetylation;MLL1 complex;negative regulation of telomerase activity;histone H4-K16 acet…
ITGB4	integrin subunit beta 4	Chr17:75721328-75757818	ENSMUSG00000020758	Chr11:115974709-116008412	606.039	-0.326896	-1.25431	0.000211152	0.0465228	down	amelogenesis;nail development;hemidesmosome;hemidesmosome assembly;skin development;renal system development;cell junction assembly;mesodermal cell differentiation;response to wounding;G-protein coupled receptor binding;extracellular matrix organization;cell surface;digestive tract development;receptor complex;extracellular exosome;cell leading edge;protein binding;autophagy;cell communication;ce…
DDO	D-aspartate oxidase	Chr6:110391771-110415562	ENSMUSG00000063428	Chr10:40630011-40681847	352.928	-0.3755	-1.29729	0.00021157	0.0465228	down	D-aspartate oxidase activity;aspartate catabolic process;cofactor binding;peroxisome;FAD binding;D-amino acid metabolic process;D-amino-acid oxidase activity;protein binding;D-amino acid catabolic process;receptor binding;oxidoreductase activity;oxidation-reduction process;hormone metabolic process;grooming behavior;aspartate metabolic process;insemination;
CRLF2	cytokine receptor like factor 2	ChrX:1187549-1212750	ENSMUSG00000033467	Chr5:109554709-109558993	433.43	0.312293	1.24168	0.000218453	0.0475744	up	protein binding;plasma membrane;extracellular region;integral component of membrane;
SGK2	SGK2, serine/threonine kinase 2	Chr20:43558968-43588237	ENSMUSG00000017868	Chr2:162987330-163014127	65.4271	-0.822485	-1.76845	0.000231555	0.0497614	down	positive regulation of transporter activity;chloride channel regulator activity;positive regulation of sodium ion transport;cellular sodium ion homeostasis;peptidyl-serine phosphorylation;sodium channel regulator activity;calcium channel regulator activity;potassium channel regulator activity;cellular_component;regulation of cell proliferation;regulation of cell growth;cytosol;protein serine/thre…
HOXB3	homeobox B3	Chr17:48548870-48604912	ENSMUSG00000048763	Chr11:96323326-96347930	68.685	-0.831137	-1.77909	0.000232889	0.0497614	down	sequence-specific DNA binding;transcription factor activity, sequence-specific DNA binding;regulation of transcription, DNA-templated;transcription, DNA-templated;angiogenesis;DNA binding;nucleus;negative regulation of transcription from RNA polymerase II promoter;RNA polymerase II core promoter sequence-specific DNA binding;regulation of neurogenesis;anterior/posterior pattern specification;hema…

## Sheet: DEG-P80-whole brain-Female
Gene information			RNA-seq probe information		DESeq2 results						Functional annotation
HGNC symbol	Full name	Position (human)	Ensembl ID (mouse)	Position (mouse)	baseMean	log2FC	FC	p-value	adjusted p-value	direction	GO terms	KEGG Pathway
ENTPD4	ectonucleoside triphosphate diphosphohydrolase 4	Chr8:23385783-23457695	ENSMUSG00000095463	Chr14:69337174-69367270	3996.83	-0.417747	-1.33584	2.22045e-16	2.48546e-12	down	hydrolase activity;metabolic process;intracellular membrane-bounded organelle;integral component of membrane;UDP catabolic process;uridine-diphosphatase activity;integral component of Golgi membrane;cytoplasmic vesicle;autophagosome membrane;
USP11	ubiquitin specific peptidase 11	ChrX:47232690-47248328	ENSMUSG00000031066	ChrX:20703906-20720539	3799.46	-0.336587	-1.26277	4.66294e-15	3.35537e-11	down	ubiquitin-specific protease activity;ubiquitinyl hydrolase activity;protein deubiquitination;ubiquitin-dependent protein catabolic process;protein binding;cysteine-type endopeptidase activity;cytoplasm;nucleus;
MPHOSPH9	M-phase phosphoprotein 9	Chr12:123152320-123244014	ENSMUSG00000038126	Chr5:124250959-124327972	1222.55	-0.56882	-1.48331	5.9952e-15	3.35537e-11	down	centriole;Golgi membrane;Golgi apparatus;membrane;centrosome;plasma membrane;cytoplasm;
CHD8	chromodomain helicase DNA binding protein 8	Chr14:21385194-21456126	ENSMUSG00000053754	Chr14:52198151-52257780	3945.16	0.365888	1.28867	4.79616e-14	2.14743e-10	up	positive regulation of transcription from RNA polymerase III promoter;p53 binding;MLL1 complex;DNA helicase activity;protein complex;digestive tract development;DNA duplex unwinding;negative regulation of canonical Wnt signaling pathway;protein binding;canonical Wnt signaling pathway;negative regulation of Wnt signaling pathway;beta-catenin binding;DNA-dependent ATPase activity;positive regulatio…
MON2	MON2 homolog, regulator of endosome-to-Golgi trafficking	Chr12:62466817-62600479	ENSMUSG00000034602	Chr10:122992060-123076505	2854.96	-0.386005	-1.30677	5.21139e-13	1.66668e-09	down	binding;Golgi to endosome transport;extracellular exosome;protein binding;protein transport;cytoplasm;
NBL1	NBL1, DAN family BMP antagonist	Chr1:19640554-19658456	ENSMUSG00000041120	Chr4:139082284-139092993	1542.65	0.330471	1.25742	1.44298e-08	3.58934e-05	up	sequestering of BMP from receptor via BMP binding;sequestering of BMP in extracellular matrix;negative regulation of monocyte chemotaxis;determination of dorsal identity;morphogen activity;BMP binding;negative regulation of BMP signaling pathway;positive regulation of neuron differentiation;protein homodimerization activity;neuron projection morphogenesis;protein binding;nervous system developmen…
GH1	growth hormone 1	Chr17:63917200-63918838	ENSMUSG00000020713	Chr11:106300271-106301865	6096.5	8.98804	507.771	2.78534e-08	5.90322e-05	up	bone maturation;positive regulation of insulin-like growth factor receptor signaling pathway;positive regulation of multicellular organism growth;positive regulation of JAK-STAT cascade;prolactin receptor binding;positive regulation of activation of JAK2 kinase activity;positive regulation of tyrosine phosphorylation of Stat5 protein;positive regulation of tyrosine phosphorylation of Stat3 protei…
C10orf88	chromosome 10 open reading frame 88	Chr10:122930903-122954403	ENSMUSG00000040177	Chr7:131338220-131362759	702.806	-0.46907	-1.38422	2.90059e-08	5.90322e-05	down	identical protein binding;
ITGB4	integrin subunit beta 4	Chr17:75721328-75757818	ENSMUSG00000020758	Chr11:115974709-116008412	665.05	-0.657772	-1.57764	7.89555e-08	0.000147298	down	amelogenesis;nail development;hemidesmosome;hemidesmosome assembly;skin development;renal system development;cell junction assembly;mesodermal cell differentiation;response to wounding;G-protein coupled receptor binding;extracellular matrix organization;cell surface;digestive tract development;receptor complex;extracellular exosome;cell leading edge;protein binding;autophagy;cell communication;ce…
NACAD	NAC alpha domain containing	Chr7:45080438-45088914	ENSMUSG00000041073	Chr11:6597823-6606053	1883.73	-0.35433	-1.27839	9.2451e-08	0.000159208	down	protein transport;cytoplasm;nucleus;
PRL	prolactin	Chr6:22287244-22297501	ENSMUSG00000021342	Chr13:27057570-27065205	6226.36	9.02142	519.657	1.04662e-07	0.000167363	up	positive regulation of JAK-STAT cascade;lactation;prolactin receptor binding;regulation of multicellular organism growth;JAK-STAT cascade involved in growth hormone signaling pathway;female pregnancy;cellular protein metabolic process;cell proliferation;protein binding;cell surface receptor signaling pathway;hormone activity;intracellular;extracellular region;
ADGRL1	adhesion G protein-coupled receptor L1	Chr19:14147743-14206187	ENSMUSG00000013033	Chr8:83900105-83941954	19251.2	-0.184731	-1.1366	1.18097e-07	0.000176256	down	calcium-mediated signaling using intracellular calcium source;cell adhesion molecule binding;latrotoxin receptor activity;heterophilic cell-cell adhesion via plasma membrane cell adhesion molecules;synaptic vesicle exocytosis;neuron projection;growth cone;axon;presynaptic membrane;protein binding;synapse;positive regulation of synapse maturation;cell surface receptor signaling pathway;cell juncti…
NTSR2	neurotensin receptor 2	Chr2:11658178-11670164	ENSMUSG00000020591	Chr12:16653382-16660227	4370.04	0.260213	1.19766	1.7414e-07	0.00023171	up	neuropeptide signaling pathway;cell surface receptor signaling pathway;integral component of plasma membrane;sensory perception;G-protein coupled receptor activity;plasma membrane;G-protein coupled receptor signaling pathway;integral component of membrane;membrane;regulation of membrane potential;phospholipase C-activating G-protein coupled receptor signaling pathway;G-protein coupled neurotensin…
PER1	period circadian regulator 1	Chr17:8140472-8156506	ENSMUSG00000020893	Chr11:69095217-69109960	4575.59	-0.333222	-1.25982	1.75954e-07	0.00023171	down	regulation of p38MAPK cascade;regulation of cytokine production involved in inflammatory response;negative regulation of I-kappaB kinase/NF-kappaB signaling;entrainment of circadian clock;regulation of sodium ion transport;chromatin DNA binding;circadian regulation of translation;regulation of circadian rhythm;entrainment of circadian clock by photoperiod;negative regulation of glucocorticoid rec…
BCAS1	breast carcinoma amplified sequence 1	Chr20:53936777-54070594	ENSMUSG00000013523	Chr2:170346991-170427845	5464.03	0.290468	1.22304	2.02229e-07	0.000251517	up	extracellular exosome;cytoplasm;postsynaptic density;
FAM220A	family with sequence similarity 220 member A	Chr7:6329409-6348981	ENSMUSG00000083012	Chr5:143548708-143564531	27.8218	-3.32865	-10.0467	2.16302e-07	0.000254861	down	nucleus;
DBI	diazepam binding inhibitor, acyl-CoA binding protein	Chr2:119366921-119372560	ENSMUSG00000026385	Chr1:120113280-120121078	3324.31	0.272106	1.20757	2.65573e-07	0.000283114	up	benzodiazepine receptor binding;phosphatidylcholine acyl-chain remodeling;perinuclear endoplasmic reticulum;long-chain fatty acyl-CoA binding;extracellular exosome;fatty-acyl-CoA binding;endoplasmic reticulum;lipid binding;Golgi apparatus;protein dimerization activity;transport;
LTBP2	latent transforming growth factor beta binding protein 2	Chr14:74498170-74612378	ENSMUSG00000002020	Chr12:84783212-84876532	374.159	-0.714503	-1.64092	3.32249e-07	0.000338094	down	extracellular fibril organization;protein targeting;growth factor binding;transforming growth factor beta receptor signaling pathway;protein secretion;extracellular exosome;protein binding;heparin binding;extracellular matrix;proteinaceous extracellular matrix;cell;intracellular;extracellular space;calcium ion binding;
SPEN	spen family transcriptional repressor	Chr1:15847864-15940460	ENSMUSG00000040761	Chr4:141467890-141538597	3416.38	-0.291173	-1.22363	3.99248e-07	0.000388607	down	positive regulation of neurogenesis;RNA polymerase II transcription factor binding;transcriptional repressor complex;transcriptional repressor activity, RNA polymerase II transcription factor binding;viral process;extracellular exosome;poly(A) RNA binding;protein binding;Notch signaling pathway;mRNA splicing, via spliceosome;negative regulation of transcription, DNA-templated;negative regulation …
RIDA	reactive intermediate imine deaminase A homolog	null	ENSMUSG00000022323	Chr15:34484021-34495255	973.846	0.388811	1.30931	5.8114e-07	0.000542083	up
MT-CO2	mitochondrially encoded cytochrome c oxidase II	ChrMT:7586-8269	ENSMUSG00000064354	ChrMT:7013-7696	39405.5	0.948963	1.93048	1.23122e-06	0.00110253	up	mitochondrial electron transport, cytochrome c to oxygen;respiratory chain complex IV;electron transport chain;gene expression;small molecule metabolic process;extracellular exosome;cytochrome-c oxidase activity;protein binding;transcription initiation from RNA polymerase II promoter;respiratory electron transport chain;copper ion binding;hydrogen ion transmembrane transport;mitochondrial inner m…
TRO	trophinin	ChrX:54920462-54931431	ENSMUSG00000025272	ChrX:150645304-150657583	6496.15	-0.207869	-1.15498	2.20908e-06	0.0019021	down	embryo implantation;protein binding;integral component of plasma membrane;homophilic cell adhesion via plasma membrane adhesion molecules;plasma membrane;cytoplasm;nucleus;negative regulation of cell growth;
SYNGAP1	synaptic Ras GTPase activating protein 1	ChrCHR_HSCHR6_MHC_SSTO_CTG1:33560260-33593877	ENSMUSG00000067629	Chr17:26941253-26972434	7725.54	-0.183447	-1.13559	2.63326e-06	0.00212597	down	regulation of synaptic plasticity;intrinsic component of the cytoplasmic side of the plasma membrane;SH3 domain binding;neurotrophin TRK receptor signaling pathway;vascular endothelial growth factor receptor signaling pathway;insulin receptor signaling pathway;epidermal growth factor receptor signaling pathway;activation of MAPKK activity;innate immune response;Fc-epsilon receptor signaling pathw…
PER2	period circadian regulator 2	Chr2:238244038-238290102	ENSMUSG00000055866	Chr1:91415982-91459324	2133.25	-0.340443	-1.26615	2.659e-06	0.00212597	down	negative regulation of transcription regulatory region DNA binding;circadian regulation of translation;regulation of glutamate uptake involved in transmission of nerve impulse;white fat cell differentiation;regulation of circadian rhythm;negative regulation of protein ubiquitination;lactate biosynthetic process;response to ischemia;negative regulation of fat cell proliferation;regulation of neuro…
PLEKHB1	pleckstrin homology domain containing B1	Chr11:73646178-73662819	ENSMUSG00000030701	Chr7:100642892-100662414	11350.3	0.206471	1.15386	2.75451e-06	0.00212639	up	phototransduction;protein binding;multicellular organismal development;signal transducer activity;integral component of membrane;cytoplasm;protein homodimerization activity;protein C-terminus binding;regulation of cell differentiation;
CBR4	carbonyl reductase 4	Chr4:168863770-169010275	ENSMUSG00000031641	Chr8:61487734-61506694	343.922	0.593388	1.50879	3.03973e-06	0.00222205	up	oxidoreductase activity;oxidation-reduction process;metabolic process;NADPH dehydrogenase (quinone) activity;NAD(P)H dehydrogenase (quinone) activity;NADPH binding;doxorubicin metabolic process;daunorubicin metabolic process;protein homotetramerization;protein binding;mitochondrial matrix;fatty acid biosynthetic process;quinone binding;mitochondrion;
LAPTM4A	lysosomal protein transmembrane 4 alpha	Chr2:20032650-20052028	ENSMUSG00000020585	Chr12:8921664-8938742	4650.56	0.210945	1.15745	3.07695e-06	0.00222205	up	Golgi apparatus;transport;membrane;integral component of membrane;
BRD4	bromodomain containing 4	Chr19:15235519-15332545	ENSMUSG00000024002	Chr17:32196274-32284722	3340.79	-0.219852	-1.16461	3.87566e-06	0.00271139	down	negative regulation of DNA damage checkpoint;regulation of phosphorylation of RNA polymerase II C-terminal domain;lysine-acetylated histone binding;p53 binding;regulation of transcription involved in G1/S transition of mitotic cell cycle;condensed nuclear chromosome;positive regulation of G2/M transition of mitotic cell cycle;positive regulation of transcription elongation from RNA polymerase II …
AKR1E2	aldo-keto reductase family 1 member E2	Chr10:4786629-4848062	ENSMUSG00000045410	Chr13:4590750-4609174	644.386	0.507682	1.42176	4.76904e-06	0.00323529	up	oxidoreductase activity;oxidation-reduction process;1,5-anhydro-D-fructose reductase activity;mitophagy in response to mitochondrial depolarization;extracellular exosome;cytoplasm;
LMTK3	lemur tyrosine kinase 3	Chr19:48485271-48513189	ENSMUSG00000062044	Chr7:45783738-45804144	8095.64	-0.187709	-1.13895	5.26498e-06	0.00346668	down	dendrite;negative regulation of phosphatase activity;axon;cellular_component;molecular_function;Golgi membrane;protein serine/threonine kinase activity;metal ion binding;integral component of membrane;protein phosphorylation;ATP binding;protein kinase activity;
FETUB	fetuin B	Chr3:186635969-186653141	ENSMUSG00000022871	Chr16:22918334-22939778	17.2056	3.78241	13.76	6.39093e-06	0.00408782	up	negative regulation of endopeptidase activity;cysteine-type endopeptidase inhibitor activity;binding of sperm to zona pellucida;metalloendopeptidase inhibitor activity;single fertilization;extracellular exosome;biological_process;molecular_function;extracellular region;extracellular space;
CUX2	cut like homeobox 2	Chr12:111034024-111350554	ENSMUSG00000042589	Chr5:121856366-122050102	2740.35	-0.279676	-1.21392	6.75342e-06	0.00419969	down	positive regulation of excitatory postsynaptic potential;positive regulation of dendritic spine morphogenesis;positive regulation of dendrite morphogenesis;short-term memory;cognition;positive regulation of gene expression;extracellular exosome;RNA polymerase II regulatory region sequence-specific DNA binding;positive regulation of synapse assembly;negative regulation of transcription from RNA po…
CRLF2	cytokine receptor like factor 2	ChrX:1187549-1212750	ENSMUSG00000033467	Chr5:109554709-109558993	463.628	0.435736	1.3526	8.5661e-06	0.00518295	up	protein binding;plasma membrane;extracellular region;integral component of membrane;
PLEKHA6	pleckstrin homology domain containing A6	Chr1:204218851-204377665	ENSMUSG00000041757	Chr1:133164210-133303435	5054.83	-0.230591	-1.17332	9.61601e-06	0.0056651	down
CCDC62	coiled-coil domain containing 62	Chr12:122774327-122827528	ENSMUSG00000061882	Chr5:123930679-123969895	129.534	0.815158	1.75949	1.01416e-05	0.00582151	up	cellular response to estradiol stimulus;ligand-dependent nuclear receptor transcription coactivator activity;estrogen receptor binding;positive regulation of transcription from RNA polymerase II promoter;plasma membrane;nucleoplasm;cytoplasm;nucleus;
TET2	tet methylcytosine dioxygenase 2	Chr4:105145875-105279816	ENSMUSG00000040943	Chr3:133463679-133545139	1460.1	-0.279659	-1.21391	1.53097e-05	0.00823721	down	5-methylcytosine catabolic process;myeloid cell differentiation;ferrous iron binding;DNA demethylation;methylcytosine dioxygenase activity;oxidative DNA demethylation;histone H3-K4 trimethylation;regulation of gene expression, epigenetic;protein O-linked glycosylation;gene expression;protein binding;positive regulation of transcription from RNA polymerase II promoter;cell cycle;zinc ion binding;D…
FAAP100	FA core complex associated protein 100	Chr17:81539885-81553961	ENSMUSG00000025384	Chr11:120369055-120378764	639.352	-0.385809	-1.30659	1.54537e-05	0.00823721	down	intermediate filament cytoskeleton;interstrand cross-link repair;protein binding;Fanconi anaemia nuclear complex;DNA repair;nucleoplasm;DNA binding;cytoplasm;
SCN2B	sodium voltage-gated channel beta subunit 2	Chr11:118161951-118176673	ENSMUSG00000070304	Chr9:45117782-45130070	7729.95	-0.181288	-1.1339	1.68724e-05	0.00878422	down	regulation of heart rate by cardiac conduction;membrane depolarization during cardiac muscle cell action potential;voltage-gated sodium channel activity involved in cardiac muscle cell action potential;cardiac muscle cell action potential involved in contraction;regulation of atrial cardiac muscle cell membrane depolarization;cardiac muscle contraction;regulation of sodium ion transmembrane trans…
ALDOC	aldolase, fructose-bisphosphate C	Chr17:28573115-28577264	ENSMUSG00000017390	Chr11:78322968-78327781	30572.8	0.143713	1.10474	1.92439e-05	0.00959394	up	glycolytic process;fructose-bisphosphate aldolase activity;fructose 1,6-bisphosphate metabolic process;canonical glycolysis;epithelial cell differentiation;fructose metabolic process;glucose metabolic process;small molecule metabolic process;extracellular exosome;cytoskeletal protein binding;protein binding;gluconeogenesis;cytosol;carbohydrate metabolic process;cytoskeleton;mitochondrion;
ZBTB16	zinc finger and BTB domain containing 16	Chr11:114059593-114250676	ENSMUSG00000066687	Chr9:48654297-48836222	1042.57	-0.37563	-1.29741	1.97133e-05	0.00959394	down	positive regulation of chondrocyte differentiation;myeloid cell differentiation;transcriptional repressor activity, RNA polymerase II distal enhancer sequence-specific binding;positive regulation of ossification;positive regulation of fat cell differentiation;cartilage development;nuclear body;mesonephros development;RNA polymerase II distal enhancer sequence-specific DNA binding;negative regulat…
KNTC1	kinetochore associated 1	Chr12:122527246-122626396	ENSMUSG00000029414	Chr5:123749716-123821593	26.4441	2.17125	4.50413	2.19553e-05	0.0104577	up	protein binding;actin cytoskeleton;plasma membrane;cytoplasm;RZZ complex;regulation of exit from mitosis;kinetochore microtubule;mitotic cell cycle;cell division;protein complex assembly;mitotic cell cycle checkpoint;mitotic nuclear division;condensed chromosome kinetochore;cytosol;spindle pole;small GTPase mediated signal transduction;nucleus;
QDPR	quinoid dihydropteridine reductase	Chr4:17460261-17512234	ENSMUSG00000015806	Chr5:45434021-45450236	6103.67	0.199813	1.14855	2.34397e-05	0.0109322	up	dihydrobiopterin metabolic process;6,7-dihydropteridine reductase activity;L-phenylalanine catabolic process;cellular nitrogen compound metabolic process;small molecule metabolic process;extracellular exosome;cytosol;cellular amino acid metabolic process;oxidoreductase activity;electron carrier activity;oxidation-reduction process;metabolic process;cytoplasm;mitochondrion;protein homodimerization…
RPS18	ribosomal protein S18	ChrCHR_HSCHR6_MHC_SSTO_CTG1:33412156-33415676	ENSMUSG00000008668	Chr17:33951999-33956001	3040.13	0.210531	1.15711	2.44754e-05	0.0111823	up	viral transcription;viral life cycle;viral process;gene expression;cellular protein metabolic process;extracellular exosome;translational initiation;cytosolic small ribosomal subunit;poly(A) RNA binding;protein binding;nuclear-transcribed mRNA catabolic process, nonsense-mediated decay;focal adhesion;translational termination;SRP-dependent cotranslational protein targeting to membrane;cytosol;int…
TPT1	tumor protein, translationally-controlled 1	Chr13:45333471-45341370	ENSMUSG00000060126	Chr14:75845093-75848525	9363.42	0.167235	1.1229	2.49957e-05	0.0111916	up	tubulin complex;multivesicular body;negative regulation of intrinsic apoptotic signaling pathway in response to DNA damage;extracellular exosome;poly(A) RNA binding;calcium ion transport;protein binding;cellular calcium ion homeostasis;negative regulation of apoptotic process;regulation of apoptotic process;response to virus;extracellular space;cytoplasm;nucleus;calcium ion binding;transcription …
BGLAP	bone gamma-carboxyglutamate protein	Chr1:156241962-156243321	ENSMUSG00000074486	Chr3:88377736-88378699	10.0803	5.82284	56.6042	2.57077e-05	0.0112095	up	regulation of bone resorption;structural constituent of bone;osteoblast differentiation;response to vitamin D;regulation of osteoclast differentiation;hydroxyapatite binding;regulation of bone mineralization;bone mineralization;skeletal system development;structural molecule activity;cell adhesion;extracellular region;cytoplasm;calcium ion binding;extracellular space;response to nutrient levels;G…
PTGDS	prostaglandin D2 synthase	Chr9:136977505-136985435	ENSMUSG00000015090	Chr2:25466709-25470046	24012	0.16805	1.12354	2.60372e-05	0.0112095	up	transport;transporter activity;lipid metabolic process;prostaglandin-D synthase activity;regulation of circadian sleep/wake cycle, sleep;rough endoplasmic reticulum;prostaglandin biosynthetic process;fatty acid binding;arachidonic acid metabolic process;small molecule metabolic process;extracellular exosome;retinoid binding;protein binding;cyclooxygenase pathway;endoplasmic reticulum membrane;per…
RLBP1	retinaldehyde binding protein 1	Chr15:89209869-89221751	ENSMUSG00000039194	Chr7:79374870-79387048	413.629	0.428956	1.34626	2.80048e-05	0.0118291	up	retinol binding;phototransduction, visible light;retinoid metabolic process;cellular_component;vitamin A metabolic process;visual perception;cytosol;transport;transporter activity;11-cis retinal binding;cell body;intracellular;
C12orf57	chromosome 12 open reading frame 57	Chr12:6942978-6946003	ENSMUSG00000072772	Chr6:124739183-124741374	2151.74	0.236543	1.17817	2.8993e-05	0.0120197	up	cytoplasm;
EPCAM	epithelial cell adhesion molecule	Chr2:47345158-47387601	ENSMUSG00000045394	Chr17:87635979-87651129	30.9143	2.36979	5.16866	3.08981e-05	0.0125766	up	integral component of membrane;positive regulation of stem cell proliferation;negative regulation of cell-cell adhesion mediated by cadherin;signal transduction involved in regulation of gene expression;apical plasma membrane;lateral plasma membrane;protein complex binding;stem cell differentiation;extracellular exosome;protein binding;basolateral plasma membrane;positive regulation of cell proli…
CHMP2A	charged multivesicular body protein 2A	Chr19:58551566-58555124	ENSMUSG00000033916	Chr7:13032010-13034807	1851.99	0.253618	1.19219	3.26298e-05	0.0130443	up	vacuolar transport;intracellular;negative regulation of centriole elongation;positive regulation of viral release from host cell;regulation of mitotic spindle assembly;regulation of viral process;establishment of protein localization;viral budding via host ESCRT complex;cell separation after cytokinesis;regulation of centrosome duplication;mitotic metaphase plate congression;nucleus organization;…
STAT6	signal transducer and activator of transcription 6	Chr12:57095408-57132139	ENSMUSG00000002147	Chr10:127642986-127660957	319.844	-0.502985	-1.41714	3.82637e-05	0.0146343	down	interleukin-4-mediated signaling pathway;protein phosphatase binding;positive regulation of type I interferon production;innate immune response;identical protein binding;protein binding;cytosol;signal transduction;transcription factor activity, sequence-specific DNA binding;regulation of transcription, DNA-templated;transcription, DNA-templated;nucleoplasm;signal transducer activity;regulation of…
ABCC5	ATP binding cassette subfamily C member 5	Chr3:183919934-184018015	ENSMUSG00000022822	Chr16:20331303-20426394	7149.42	-0.160737	-1.11786	3.83377e-05	0.0146343	down	hyaluronan biosynthetic process;glycosaminoglycan metabolic process;small molecule metabolic process;organic anion transport;organic anion transmembrane transporter activity;integral component of plasma membrane;ATPase activity, coupled to transmembrane movement of substances;hyaluronan metabolic process;carbohydrate metabolic process;transport;membrane;ATPase activity;transmembrane transport;pla…
BHLHE40	basic helix-loop-helix family member e40	Chr3:4979116-4985323	ENSMUSG00000030103	Chr6:108660629-108666925	3271.32	-0.279177	-1.2135	3.90431e-05	0.0146343	down	MRF binding;entrainment of circadian clock by photoperiod;RNA polymerase II activating transcription factor binding;transcription factor activity, RNA polymerase II distal enhancer sequence-specific binding;E-box binding;negative regulation of sequence-specific DNA binding transcription factor activity;bHLH transcription factor binding;circadian rhythm;transcriptional repressor activity, RNA poly…
SRCAP	Snf2 related CREBBP activator protein	Chr16:30698209-30741409	ENSMUSG00000053877	Chr7:127511983-127561219	4133.3	-0.21273	-1.15888	3.96743e-05	0.0146343	down	protein complex;histone acetyltransferase activity;viral process;protein binding;perinuclear region of cytoplasm;transcription coactivator activity;Golgi apparatus;helicase activity;transcription, DNA-templated;histone acetylation;regulation of transcription from RNA polymerase II promoter;DNA binding;nucleus;ATP binding;
CLSTN3	calsyntenin 3	Chr12:7129698-7158945	ENSMUSG00000008153	Chr6:124430581-124464794	12673.7	-0.145816	-1.10636	3.98756e-05	0.0146343	down	homophilic cell adhesion via plasma membrane adhesion molecules;membrane;calcium ion binding;extracellular exosome;endoplasmic reticulum membrane;Golgi membrane;integral component of membrane;protein complex;cell surface;protein binding;postsynaptic membrane;synapse assembly;positive regulation of synapse assembly;regulation of cell growth;neuronal postsynaptic density;synaptic transmission, glut…
CBARP	CACN subunit beta associated regulatory protein	Chr19:1228287-1238027	ENSMUSG00000035640	Chr10:80130451-80140835	9168.3	-0.159781	-1.11712	5.65846e-05	0.0201671	down	integral component of membrane;secretory granule;negative regulation of voltage-gated calcium channel activity;
CACNA2D2	calcium voltage-gated channel auxiliary subunit alpha2delta 2	Chr3:50362799-50504244	ENSMUSG00000010066	Chr9:107399612-107529343	3426.38	-0.234047	-1.17613	5.67529e-05	0.0201671	down	energy reserve metabolic process;regulation of insulin secretion;small molecule metabolic process;regulation of ion transmembrane transport;calcium ion transmembrane transport;plasma membrane;metal ion binding;voltage-gated calcium channel activity;voltage-gated calcium channel complex;neuromuscular junction development;regulation of multicellular organism growth;rhythmic synaptic transmission;po…
SYNE1	spectrin repeat containing nuclear envelope protein 1	Chr6:152121684-152637801	ENSMUSG00000096054	Chr10:5020917-5551482	23693.7	-0.140293	-1.10213	6.32461e-05	0.0210843	down	nuclear outer membrane;sarcomere;nuclear matrix anchoring at nuclear membrane;lamin binding;nucleus organization;muscle cell differentiation;nuclear envelope;Golgi organization;protein homodimerization activity;identical protein binding;poly(A) RNA binding;protein binding;postsynaptic membrane;cytoskeletal anchoring at nuclear membrane;LINC complex;actin filament binding;Golgi apparatus;cytoskele…
NNAT	neuronatin	Chr20:37521215-37523693	ENSMUSG00000067786	Chr2:157560078-157562522	4770.16	0.268582	1.20462	6.32915e-05	0.0210843	up	protein lipoylation;positive regulation of insulin secretion;transport;cytoplasm;brain development;neuron differentiation;
MDM4	MDM4, p53 regulator	Chr1:204516379-204558120	ENSMUSG00000054387	Chr1:132959484-133030561	3578.76	-0.241583	-1.18229	6.4704e-05	0.0210843	down	G0 to G1 transition;negative regulation of protein catabolic process;cellular response to hypoxia;protein stabilization;DNA damage response, signal transduction by p53 class mediator;enzyme binding;protein complex assembly;cell proliferation;protein binding;negative regulation of cell proliferation;negative regulation of transcription from RNA polymerase II promoter;negative regulation of cell cy…
HELZ	helicase with zinc finger	Chr17:67070438-67245989	ENSMUSG00000020721	Chr11:107547930-107693826	2377.28	-0.220726	-1.16532	6.47989e-05	0.0210843	down	poly(A) RNA binding;helicase activity;membrane;metabolic process;metal ion binding;nucleus;ATP binding;integral component of membrane;protein binding;
MOBP	myelin-associated oligodendrocyte basic protein	Chr3:39467198-39529479	ENSMUSG00000032517	Chr9:120149707-120181484	33800.8	0.198073	1.14716	6.57412e-05	0.0210843	up	nervous system development;protein binding;perinuclear region of cytoplasm;mitochondrion;myelin sheath;structural constituent of myelin sheath;
NKTR	natural killer cell triggering receptor	Chr3:42600614-42648741	ENSMUSG00000032525	Chr9:121719169-121756843	5842.72	-0.172314	-1.12686	6.58969e-05	0.0210843	down	cyclosporin A binding;protein folding;peptidyl-prolyl cis-trans isomerase activity;protein peptidyl-prolyl isomerization;membrane;
GSTM3	glutathione S-transferase mu 3	Chr1:109733932-109741038	ENSMUSG00000004032	Chr3:107895821-107898686	2748.61	0.237636	1.17906	6.59268e-05	0.0210843	up	establishment of blood-nerve barrier;cellular detoxification of nitrogen compound;xenobiotic catabolic process;nitrobenzene metabolic process;glutathione derivative biosynthetic process;response to estrogen;glutathione binding;enzyme binding;protein homodimerization activity;small molecule metabolic process;extracellular exosome;identical protein binding;glutathione metabolic process;protein bind…
RPL7	ribosomal protein L7	Chr8:73290267-73295789	ENSMUSG00000043716	Chr1:16101295-16104662	5342.39	0.17678	1.13036	6.75983e-05	0.0213144	up	ribosome;cytoplasmic translation;viral transcription;cytosolic large ribosomal subunit;ribosomal large subunit biogenesis;maturation of LSU-rRNA from tricistronic rRNA transcript (SSU-rRNA, 5.8S rRNA, LSU-rRNA);viral life cycle;viral process;protein homodimerization activity;gene expression;cellular protein metabolic process;extracellular exosome;translational initiation;poly(A) RNA binding;prote…
MT-ATP6	mitochondrially encoded ATP synthase membrane subunit 6	ChrMT:8527-9207	ENSMUSG00000064357	ChrMT:7927-8607	32970.8	0.539285	1.45325	6.99188e-05	0.0217399	up	mitochondrial ATP synthesis coupled proton transport;mitochondrial proton-transporting ATP synthase complex;proton-transporting ATP synthase complex, coupling factor F(o);hydrogen ion transmembrane transporter activity;small molecule metabolic process;extracellular exosome;respiratory electron transport chain;mitochondrial inner membrane;ATP synthesis coupled proton transport;cellular metabolic p…
PITX1	paired like homeodomain 1	Chr5:135027735-135034813	ENSMUSG00000021506	Chr13:55825051-55836192	16.3833	2.79719	6.95086	7.30233e-05	0.0223941	up	anatomical structure morphogenesis;skeletal system development;protein binding;sequence-specific DNA binding;transcription factor activity, sequence-specific DNA binding;regulation of transcription, DNA-templated;nucleolus;DNA binding;nucleus;cytoplasm;positive regulation of transcription from RNA polymerase II promoter;transcription factor complex;negative regulation of transcription, DNA-templa…
SDHB	succinate dehydrogenase complex iron sulfur subunit B	Chr1:17018722-17054170	ENSMUSG00000009863	Chr4:140961203-140979193	3298.02	0.186924	1.13833	7.5929e-05	0.0229706	up	aerobic respiration;ubiquinone binding;mitochondrial respiratory chain complex II, succinate dehydrogenase complex (ubiquinone);small molecule metabolic process;extracellular exosome;protein binding;respiratory electron transport chain;4 iron, 4 sulfur cluster binding;3 iron, 4 sulfur cluster binding;2 iron, 2 sulfur cluster binding;succinate dehydrogenase (ubiquinone) activity;tricarboxylic acid…
UNC80	unc-80 homolog, NALCN channel complex subunit	Chr2:209771993-209999300	ENSMUSG00000055567	Chr1:66468367-66699148	12607.9	-0.190326	-1.14102	7.71812e-05	0.0230381	down	ion transmembrane transport;transmembrane transport;plasma membrane;integral component of membrane;
ARID1A	AT-rich interaction domain 1A	Chr1:26696033-26782104	ENSMUSG00000007880	Chr4:133679008-133756769	4880.73	-0.173242	-1.12759	7.9835e-05	0.0235167	down	binding;nBAF complex;chromatin-mediated maintenance of transcription;nucleosome mobilization;ligand-dependent nuclear receptor binding;nucleosome disassembly;nuclear chromatin;intracellular estrogen receptor signaling pathway;glucocorticoid receptor signaling pathway;npBAF complex;protein binding;SWI/SNF complex;positive regulation of transcription, DNA-templated;transcription coactivator activit…
SNAPC4	small nuclear RNA activating complex polypeptide 4	Chr9:136375577-136398797	ENSMUSG00000036281	Chr2:26362765-26380653	1831.23	-0.25711	-1.19508	8.23016e-05	0.0239284	down	snRNA-activating protein complex;snRNA transcription;snRNA transcription from RNA polymerase III promoter;snRNA transcription from RNA polymerase II promoter;transcription from RNA polymerase III promoter;gene expression;transcription from RNA polymerase II promoter;transcription factor activity, sequence-specific DNA binding;regulation of transcription, DNA-templated;nucleoplasm;DNA binding;nucl…
GALM	galactose mutarotase	Chr2:38665910-38741237	ENSMUSG00000035473	Chr17:80127471-80185101	95.7077	1.00249	2.00345	8.62284e-05	0.0244765	up	aldose 1-epimerase activity;hexose metabolic process;galactose metabolic process;glucose metabolic process;extracellular exosome;isomerase activity;carbohydrate binding;catalytic activity;carbohydrate metabolic process;cytoplasm;
DPM3	dolichyl-phosphate mannosyltransferase subunit 3	Chr1:155139891-155140595	ENSMUSG00000042737	Chr3:89259358-89267079	320.534	0.461317	1.3768	8.66606e-05	0.0244765	up	mannosyltransferase complex;protein C-linked glycosylation via 2'-alpha-mannosyl-L-tryptophan;protein mannosylation;dolichol-phosphate-mannose synthase complex;dolichyl-phosphate beta-D-mannosyltransferase activity;C-terminal protein lipidation;post-translational protein modification;regulation of protein stability;dolichol-linked oligosaccharide biosynthetic process;protein O-linked mannosylatio…
COX7A2	cytochrome c oxidase subunit 7A2	Chr6:75237675-75250323	ENSMUSG00000032330	Chr9:79755361-79759878	2403.56	0.209034	1.15591	8.85601e-05	0.0244765	up	mitochondrial respiratory chain;cytochrome-c oxidase activity;hydrogen ion transmembrane transport;integral component of membrane;mitochondrion;mitochondrial inner membrane;
RPL13A	ribosomal protein L13a	Chr19:49487554-49492308	ENSMUSG00000074129	Chr7:45125558-45128761	8193.8	0.186	1.13761	9.2309e-05	0.0247818	up	negative regulation of formation of translation preinitiation complex;GAIT complex;viral transcription;cytosolic large ribosomal subunit;cellular response to interferon-gamma;viral life cycle;viral process;gene expression;cellular protein metabolic process;translational initiation;poly(A) RNA binding;negative regulation of translation;mRNA binding;nuclear-transcribed mRNA catabolic process, nonse…
XIST	X inactive specific transcript	ChrX:73820651-73852753	ENSMUSG00000086503	ChrX:103460366-103483254	25282.1	-0.177296	-1.13076	9.28112e-05	0.0247818	down
FABP7	fatty acid binding protein 7	Chr6:122779475-122784074	ENSMUSG00000019874	Chr10:57784881-57788450	716.522	0.495556	1.40986	9.33121e-05	0.0247818	up	triglyceride catabolic process;small molecule metabolic process;lipid binding;negative regulation of cell proliferation;cytosol;transport;transporter activity;nucleoplasm;nervous system development;cytoplasm;cell periphery;cell-cell junction;neuronal cell body;neurogenesis;cell projection;prepulse inhibition;cell body;cell proliferation in forebrain;startle response;nucleus;epithelial cell prolif…
RCN3	reticulocalbin 3	Chr19:49527618-49546962	ENSMUSG00000019539	Chr7:45082913-45092221	178.239	0.762111	1.69597	9.40925e-05	0.0247818	up	endoplasmic reticulum lumen;protein binding;calcium ion binding;
TMEM254	transmembrane protein 254	Chr10:80078646-80092557	ENSMUSG00000072676	Chr14:25923300-25927672	201.574	-0.864068	-1.82016	0.000100014	0.0256461	down	integral component of membrane;
GPR89B	G protein-coupled receptor 89B	Chr1:147928393-147993521	ENSMUSG00000028096	Chr3:96868281-96905346	972.235	-0.297053	-1.22863	0.000101117	0.0256461	down	voltage-gated ion channel activity;ion transport;Golgi membrane;regulation of ion transmembrane transport;protein transport;membrane;integral component of membrane;
CREBBP	CREB binding protein	Chr16:3725054-3880726	ENSMUSG00000022521	Chr16:4081328-4213997	3024.78	-0.204053	-1.15193	0.000101713	0.0256461	down	N-terminal peptidyl-lysine acetylation;protein acetylation;regulation of smoothened signaling pathway;nuclear body;core promoter proximal region sequence-specific DNA binding;rhythmic process;regulation of cellular response to heat;RNA polymerase II transcription coactivator activity;cellular response to UV;p53 binding;regulation of transcription from RNA polymerase II promoter in response to hyp…
CSF2RA	colony stimulating factor 2 receptor alpha subunit	ChrX:1268800-1310381	ENSMUSG00000059326	Chr19:61223957-61228429	1079.17	0.260434	1.19784	0.000101956	0.0256461	up	neurotrophin TRK receptor signaling pathway;vascular endothelial growth factor receptor signaling pathway;insulin receptor signaling pathway;epidermal growth factor receptor signaling pathway;activation of MAPKK activity;cellular protein metabolic process;innate immune response;Fc-epsilon receptor signaling pathway;protein binding;Ras protein signal transduction;MAPK cascade;fibroblast growth fac…
RPL21	ribosomal protein L21	Chr13:27251309-27256691	ENSMUSG00000041453	Chr5:146832890-146837032	5842.06	0.190702	1.14132	0.000103151	0.0256584	up	viral transcription;cytosolic large ribosomal subunit;viral life cycle;viral process;gene expression;cellular protein metabolic process;translational initiation;poly(A) RNA binding;nuclear-transcribed mRNA catabolic process, nonsense-mediated decay;translational termination;SRP-dependent cotranslational protein targeting to membrane;cytosol;intracellular;membrane;ribosome;translational elongation…
HOPX	HOP homeobox	Chr4:56647988-56681899	ENSMUSG00000059325	Chr5:77086988-77115121	1686.93	0.22944	1.17238	0.000104578	0.0257273	up	trophectodermal cell differentiation;protein binding;negative regulation of cell differentiation;transcription, DNA-templated;regulation of transcription from RNA polymerase II promoter;DNA binding;nucleus;negative regulation of transcription from RNA polymerase II promoter;heart development;histone deacetylation;regulation of heart contraction;lung alveolus development;regulation of protein bind…
GPR137C	G protein-coupled receptor 137C	Chr14:52553148-52637713	ENSMUSG00000049092	Chr14:45219717-45282725	1162.6	-0.281938	-1.21583	0.000107435	0.0261428	down	integral component of membrane;
SF1	splicing factor 1	Chr11:64764606-64778786	ENSMUSG00000024949	Chr19:6363690-6378030	5091.38	-0.164207	-1.12055	0.000109177	0.0262812	down	mRNA 3'-splice site recognition;spliceosomal complex assembly;spliceosomal complex;identical protein binding;poly(A) RNA binding;protein binding;mRNA splicing, via spliceosome;negative regulation of nucleic acid-templated transcription;transcription corepressor activity;ribosome;regulation of transcription, DNA-templated;transcription, DNA-templated;RNA binding;nucleoplasm;nucleic acid binding;zi…
RPL13	ribosomal protein L13	Chr16:89560657-89566828	ENSMUSG00000000740	Chr8:123102350-123105244	7587.39	0.181353	1.13395	0.000110727	0.0263417	up	cytosolic ribosome;viral transcription;cytosolic large ribosomal subunit;viral life cycle;viral process;gene expression;cellular protein metabolic process;translational initiation;poly(A) RNA binding;protein binding;nuclear-transcribed mRNA catabolic process, nonsense-mediated decay;translational termination;SRP-dependent cotranslational protein targeting to membrane;cytosol;intracellular;membran…
NUAK1	NUAK family kinase 1	Chr12:106063340-106140033	ENSMUSG00000020032	Chr10:84370905-84440597	2057.22	-0.230172	-1.17297	0.000112935	0.0263417	down	p53 binding;regulation of myosin-light-chain-phosphatase activity;regulation of cellular senescence;protein binding;regulation of cell proliferation;microtubule cytoskeleton;regulation of cell adhesion;cellular response to DNA damage stimulus;protein serine/threonine kinase activity;cell adhesion;intracellular signal transduction;nucleolus;metal ion binding;protein phosphorylation;cytoplasm;nucle…
ABCC3	ATP binding cassette subfamily C member 3	Chr17:50634777-50692252	ENSMUSG00000020865	Chr11:94343295-94392997	53.7474	1.16603	2.24393	0.000113834	0.0263417	up	bile acid and bile salt transport;bile acid metabolic process;small molecule metabolic process;organic anion transmembrane transporter activity;integral component of plasma membrane;ATPase activity, coupled to transmembrane movement of substances;transport;membrane;transmembrane transport;plasma membrane;integral component of membrane;ATP binding;ATPase activity;transporter activity;
RND2	Rho family GTPase 2	Chr17:43025241-43032036	ENSMUSG00000001313	Chr11:101464999-101471853	3273.9	0.197035	1.14634	0.000114497	0.0263417	up	acrosomal membrane;protein binding;signal transduction;GTPase activity;protein transport;small GTPase mediated signal transduction;intracellular;membrane;GTP binding;positive regulation of collateral sprouting;protein N-terminus binding;early endosome;
TM4SF1	transmembrane 4 L six family member 1	Chr3:149369022-149377865	ENSMUSG00000027800	Chr3:57285611-57301988	340.535	0.543964	1.45797	0.000115312	0.0263417	up	biological_process;molecular_function;integral component of plasma membrane;integral component of membrane;
ZBTB21	zinc finger and BTB domain containing 21	Chr21:41986831-42010387	ENSMUSG00000046962	Chr16:97943357-97962622	644.595	-0.351142	-1.27557	0.000117543	0.0265802	down	methyl-CpG binding;protein binding;negative regulation of transcription, DNA-templated;regulation of transcription, DNA-templated;transcription, DNA-templated;metal ion binding;nucleus;
RPS14	ribosomal protein S14	Chr5:150443190-150449756	ENSMUSG00000024608	Chr18:60747098-60778546	4829.53	0.171709	1.12639	0.000123134	0.027566	up	maturation of SSU-rRNA;small ribosomal subunit rRNA binding;erythrocyte differentiation;viral transcription;maturation of SSU-rRNA from tricistronic rRNA transcript (SSU-rRNA, 5.8S rRNA, LSU-rRNA);mRNA 5'-UTR binding;translation regulator activity;regulation of translation;viral life cycle;viral process;gene expression;cellular protein metabolic process;extracellular exosome;translational initiat…
MT3	metallothionein 3	Chr16:56589074-56591088	ENSMUSG00000031760	Chr8:94152607-94154146	5009.24	0.209124	1.15599	0.000125748	0.0278725	up	metal ion binding;positive regulation of oxygen metabolic process;negative regulation of cysteine-type endopeptidase activity;positive regulation of lysosomal membrane permeability;negative regulation of necrotic cell death;cadmium ion homeostasis;cadmium ion binding;cellular lipid catabolic process;leptin-mediated signaling pathway;negative regulation of axon extension;positive regulation of nec…
FABP5	fatty acid binding protein 5	Chr8:81280363-81284777	ENSMUSG00000027533	Chr3:10012548-10016607	2376.65	0.221817	1.1662	0.000128925	0.0282965	up	fatty acid binding;triglyceride catabolic process;small molecule metabolic process;extracellular exosome;protein binding;lipid binding;epidermis development;cytosol;transport;transporter activity;nucleoplasm;lipid metabolic process;cytoplasm;glucose metabolic process;glucose transport;phosphatidylcholine biosynthetic process;response to wounding;
AP3D1	adaptor related protein complex 3 subunit delta 1	Chr19:2100988-2164465	ENSMUSG00000020198	Chr10:80706956-80742264	6108.37	-0.157644	-1.11546	0.000130879	0.0284466	down	binding;regulation of sequestering of zinc ion;endosome to melanosome transport;eye pigment biosynthetic process;anterograde synaptic vesicle transport;melanosome organization;anterograde axon cargo transport;lysosomal membrane;endosome membrane;protein localization to membrane;Golgi membrane;Golgi apparatus;membrane coat;vesicle-mediated transport;protein transporter activity;intracellular prote…
COMMD1	copper metabolism domain containing 1	Chr2:61888724-62147247	ENSMUSG00000051355	Chr11:22896136-22982382	421.657	0.401809	1.32116	0.000139	0.0291759	up	phosphatidic acid binding;negative regulation of sodium ion transmembrane transport;Cul2-RING ubiquitin ligase complex;plasma membrane to endosome transport;regulation of proteasomal ubiquitin-dependent protein catabolic process;Golgi to plasma membrane transport;negative regulation of protein localization to cell surface;phosphatidylinositol-3,4-bisphosphate binding;phosphatidylinositol-3,4,5-tr…
BARHL1	BarH like homeobox 1	Chr9:132582185-132590266	ENSMUSG00000026805	Chr2:28907679-28916668	152.776	-0.650997	-1.57025	0.000139683	0.0291759	down	transcriptional activator activity, RNA polymerase II transcription regulatory region sequence-specific binding;RNA polymerase II regulatory region sequence-specific DNA binding;sequence-specific DNA binding;regulation of transcription, DNA-templated;regulation of transcription from RNA polymerase II promoter;DNA binding;nucleus;positive regulation of transcription from RNA polymerase II promoter…
PCOLCE2	procollagen C-endopeptidase enhancer 2	Chr3:142815922-142889203	ENSMUSG00000015354	Chr9:95637601-95698096	294.191	0.550072	1.46416	0.000142172	0.0291759	up	protein binding;extracellular region;collagen binding;peptidase activator activity;positive regulation of peptidase activity;extracellular exosome;heparin binding;
CGA	glycoprotein hormones, alpha polypeptide	Chr6:87085498-87095406	ENSMUSG00000028298	Chr4:34893779-34907370	135.733	5.61901	49.1464	0.000143564	0.0291759	up	peptide hormone processing;cell-cell signaling;cellular protein metabolic process;positive regulation of cell migration;protein binding;positive regulation of cell proliferation;positive regulation of transcription from RNA polymerase II promoter;hormone activity;signal transduction;extracellular region;cell;developmental growth;thyroid hormone generation;thyroid gland development;luteinizing hor…
RPS21	ribosomal protein S21	Chr20:62387116-62388520	ENSMUSG00000039001	Chr2:180257377-180258445	3241.95	0.180413	1.13321	0.000144093	0.0291759	up	viral transcription;protein N-terminus binding;endonucleolytic cleavage to generate mature 3'-end of SSU-rRNA from (SSU-rRNA, 5.8S rRNA, LSU-rRNA);endonucleolytic cleavage in ITS1 to separate SSU-rRNA from 5.8S rRNA and LSU-rRNA from tricistronic rRNA transcript (SSU-rRNA, 5.8S rRNA, LSU-rRNA);viral life cycle;viral process;gene expression;cellular protein metabolic process;translational initiati…
VPS51	VPS51, GARP complex subunit	Chr11:65089324-65111860	ENSMUSG00000024797	Chr19:6067842-6077231	1846.04	0.20958	1.15635	0.000144661	0.0291759	up	Golgi transport complex;EARP complex;GARP complex;recycling endosome;molecular_function;protein binding;autophagy;retrograde transport, endosome to Golgi;Golgi apparatus;protein transport;endocytic recycling;integral component of membrane;lipid transport;
CASP8AP2	caspase 8 associated protein 2	Chr6:89829894-89874436	ENSMUSG00000028282	Chr4:32615451-32653265	501.116	-0.426975	-1.34441	0.000147255	0.0292608	down	DNA binding;protein binding;identical protein binding;activation of cysteine-type endopeptidase activity involved in apoptotic process;protease binding;extrinsic apoptotic signaling pathway via death domain receptors;cysteine-type endopeptidase activator activity involved in apoptotic process;
KMT2E	lysine methyltransferase 2E	Chr7:105014179-105114361	ENSMUSG00000029004	Chr5:23434441-23504235	3828.99	-0.197151	-1.14643	0.000147696	0.0292608	down	neutrophil mediated immunity;erythrocyte differentiation;MLL5-L complex;histone H3-K4 methylation;histone methyltransferase activity (H3-K4 specific);cellular response to retinoic acid;positive regulation of granulocyte differentiation;neutrophil activation;intercellular bridge;enzyme binding;retinoic acid receptor signaling pathway;nuclear speck;chromatin organization;DNA methylation;protein bin…
ZMYND8	zinc finger MYND-type containing 8	Chr20:47209214-47356889	ENSMUSG00000039671	Chr2:165784152-165899016	4302.57	-0.182203	-1.13461	0.000150005	0.0294575	down	repressing transcription factor binding;transcription cofactor activity;RNA polymerase II regulatory region sequence-specific DNA binding;RNA polymerase II transcription corepressor activity;protein binding;negative regulation of transcription from RNA polymerase II promoter;histone binding;chromatin binding;regulation of transcription, DNA-templated;zinc ion binding;nucleus;cytoplasm;dendritic s…
NOVA1	NOVA alternative splicing regulator 1	Chr14:26443093-26597754	ENSMUSG00000021047	Chr12:46694517-46818929	2314.45	-0.213206	-1.15926	0.000155771	0.0303239	down	RNA binding;locomotory behavior;poly(A) RNA binding;RNA splicing;synaptic transmission;RNA processing;intracellular membrane-bounded organelle;nucleolus;nucleic acid binding;nucleus;mRNA splicing, via spliceosome;mRNA binding;regulation of RNA metabolic process;spinal cord development;regulation of mRNA processing;
PCDHGA9	protocadherin gamma subfamily A, 9	Chr5:141402932-141512979	ENSMUSG00000102440	Chr18:37736936-37841870	391.697	-0.429051	-1.34635	0.000160147	0.0309071	down	poly(A) RNA binding;cell adhesion;homophilic cell adhesion via plasma membrane adhesion molecules;membrane;plasma membrane;integral component of membrane;calcium ion binding;
ODR4	odr-4 GPCR localization factor homolog	null	ENSMUSG00000006010	Chr1:150361305-150393080	1339.83	0.24435	1.18456	0.000161541	0.0309096	up
ATP8B2	ATPase phospholipid transporting 8B2	Chr1:154325553-154351307	ENSMUSG00000060671	Chr3:89939481-89963508	3231.35	-0.186332	-1.13787	0.000164424	0.0311237	down	Golgi organization;Golgi apparatus;ion transmembrane transport;phospholipid translocation;phospholipid-translocating ATPase activity;magnesium ion binding;transmembrane transport;plasma membrane;metabolic process;metal ion binding;nucleotide binding;integral component of membrane;ATP binding;phospholipid transport;
MMD2	monocyte to macrophage differentiation associated 2	Chr7:4905989-4959213	ENSMUSG00000039533	Chr5:142562358-142608800	3945.72	0.182221	1.13463	0.000166029	0.0311237	up	regulation of protein localization;positive regulation of Ras protein signal transduction;positive regulation of protein kinase activity;positive regulation of neuron differentiation;perinuclear region of cytoplasm;Golgi membrane;integral component of membrane;protein phosphorylation;protein kinase activity;cytolysis;
PARVA	parvin alpha	Chr11:12377185-12530801	ENSMUSG00000030770	Chr7:112427505-112591692	2683.85	0.188643	1.13969	0.000168017	0.0311237	up	protein binding;focal adhesion;actin cytoskeleton reorganization;actin cytoskeleton;cytoplasm;nucleus;actin binding;establishment or maintenance of cell polarity;lamellipodium;cell adhesion;substrate adhesion-dependent cell spreading;actin-mediated cell contraction;sprouting angiogenesis;heterotypic cell-cell adhesion;smooth muscle cell chemotaxis;outflow tract septum morphogenesis;
RYR2	ryanodine receptor 2	Chr1:237042205-237833988	ENSMUSG00000021313	Chr13:11553102-12106945	7456.51	-0.168943	-1.12423	0.00016887	0.0311237	down	positive regulation of calcium-transporting ATPase activity;type B pancreatic cell apoptotic process;establishment of protein localization to endoplasmic reticulum;suramin binding;left ventricular cardiac muscle tissue morphogenesis;calcium-induced calcium release activity;embryonic heart tube morphogenesis;regulation of SA node cell action potential;positive regulation of sequestering of calcium…
SETD1B	SET domain containing 1B	Chr12:121804180-121832584	ENSMUSG00000038384	Chr5:123142193-123168629	2287.74	-0.216163	-1.16164	0.000169612	0.0311237	down	Set1C/COMPASS complex;histone H3-K4 methylation;histone methyltransferase activity (H3-K4 specific);histone methyltransferase complex;nuclear speck;chromatin organization;protein binding;chromosome;regulation of transcription, DNA-templated;transcription, DNA-templated;RNA binding;nucleoplasm;nucleic acid binding;nucleotide binding;cytoplasm;nucleus;methyltransferase activity;methylation;
MBP	myelin basic protein	Chr18:76978827-77133683	ENSMUSG00000041607	Chr18:82475146-82585637	105746	0.16931	1.12452	0.000178062	0.0324088	up	compact myelin;internode region of axon;axon ensheathment;neuronal cell body;central nervous system development;substantia nigra development;structural constituent of myelin sheath;cell periphery;protein binding;myelination;synaptic transmission;immune response;plasma membrane;nucleus;cell projection;protease binding;myelin sheath;response to toxic substance;membrane organization;response to prog…
KMT2A	lysine methyltransferase 2A	Chr11:118436490-118526832	ENSMUSG00000002028	Chr9:44803355-44881296	7510.29	-0.201755	-1.1501	0.00018423	0.033261	down	positive regulation of cellular response to drug;regulation of histone H3-K14 acetylation;unmethylated CpG binding;AT DNA binding;embryonic hemopoiesis;histone H3-K4 trimethylation;positive regulation of histone H3-K4 methylation;lysine-acetylated histone binding;regulation of histone H3-K9 acetylation;histone H3-K4 methylation;histone methyltransferase activity (H3-K4 specific);MLL1 complex;hist…
AUTS2	AUTS2, activator of transcription and developmental regulator	Chr7:69598919-70793068	ENSMUSG00000029673	Chr5:131437333-132543344	2550.51	-0.239258	-1.18039	0.000188106	0.0336891	down	positive regulation of histone H4-K16 acetylation;positive regulation of histone H3-K4 methylation;biological_process;cellular_component;molecular_function;positive regulation of transcription from RNA polymerase II promoter;chromatin binding;nucleus;protein binding;righting reflex;innate vocalization behavior;
GIGYF1	GRB10 interacting GYF protein 1	Chr7:100679507-100689448	ENSMUSG00000029714	Chr5:137518548-137527935	3277.77	-0.178374	-1.13161	0.000194984	0.0343894	down	protein binding;insulin-like growth factor receptor signaling pathway;
MAST1	microtubule associated serine/threonine kinase 1	Chr19:12833951-12874951	ENSMUSG00000053693	Chr8:84911903-84937359	4683.41	-0.155542	-1.11384	0.00019596	0.0343894	down	cytoskeleton organization;protein serine/threonine kinase activity;intracellular signal transduction;intracellular;magnesium ion binding;protein phosphorylation;ATP binding;protein kinase activity;peptidyl-serine phosphorylation;protein binding;cytoskeleton;plasma membrane;cytoplasm;membrane;
ALDH1A1	aldehyde dehydrogenase 1 family member A1	Chr9:72900662-73080442	ENSMUSG00000053279	Chr19:20492715-20643465	3296.55	0.186129	1.13771	0.000196625	0.0343894	up	benzaldehyde dehydrogenase (NAD+) activity;androgen binding;retinal dehydrogenase activity;cellular aldehyde metabolic process;aldehyde dehydrogenase (NAD) activity;small molecule metabolic process;extracellular exosome;ethanol oxidation;xenobiotic metabolic process;cytosol;retinol metabolic process;oxidoreductase activity;positive regulation of GTPase activity;GTPase activator activity;oxidation…
EFEMP1	EGF containing fibulin extracellular matrix protein 1	Chr2:55865967-55924139	ENSMUSG00000020467	Chr11:28853204-28926743	309.72	0.454669	1.37047	0.000201607	0.0349875	up	post-embryonic eye morphogenesis;camera-type eye development;epidermal growth factor-activated receptor activity;embryonic eye morphogenesis;negative regulation of chondrocyte differentiation;extracellular matrix organization;epidermal growth factor receptor signaling pathway;extracellular exosome;epidermal growth factor receptor binding;protein binding;visual perception;extracellular matrix;prot…
CIC	capicua transcriptional repressor	Chr19:42268537-42295797	ENSMUSG00000005442	Chr7:25267704-25294159	7136.04	-0.15068	-1.11009	0.000204808	0.0352696	down	protein binding;negative regulation of transcription from RNA polymerase II promoter;transcription, DNA-templated;DNA binding;nucleus;chromatin binding;lung alveolus development;
ZFYVE1	zinc finger FYVE-type containing 1	Chr14:72969451-73027212	ENSMUSG00000042628	Chr12:83546558-83597222	1417.53	-0.258323	-1.19609	0.000212712	0.036351	down	metal ion binding;extrinsic component of omegasome membrane;ER-mitochondrion membrane contact site;Golgi stack;phosphatidylinositol-3,4-bisphosphate binding;phosphatidylinositol-3,4,5-trisphosphate binding;pre-autophagosomal structure;negative regulation of phosphatase activity;autophagosome;protein binding;1-phosphatidylinositol binding;endoplasmic reticulum;perinuclear region of cytoplasm;membr…
DPYS	dihydropyrimidinase	Chr8:104330324-104467053	ENSMUSG00000022304	Chr15:39768487-39857470	9.04181	2.89135	7.41963	0.000214512	0.036381	up	dihydropyrimidinase activity;uracil catabolic process;pyrimidine nucleobase catabolic process;thymine catabolic process;pyrimidine nucleoside catabolic process;nucleobase-containing small molecule metabolic process;protein homotetramerization;pyrimidine nucleobase metabolic process;hydrolase activity, acting on carbon-nitrogen (but not peptide) bonds;small molecule metabolic process;extracellular…
C18orf32	chromosome 18 open reading frame 32	Chr18:49477250-49487252	ENSMUSG00000036299	Chr18:75005868-75010152	2360.64	0.198188	1.14726	0.00021661	0.0364605	up	positive regulation of I-kappaB kinase/NF-kappaB signaling;signal transduction;signal transducer activity;
BOK	BCL2 family apoptosis regulator BOK	Chr2:241558721-241574138	ENSMUSG00000026278	Chr1:93685660-93695764	1205.85	0.243723	1.18404	0.000221225	0.0369594	up	extrinsic apoptotic signaling pathway in absence of ligand;positive regulation of execution phase of apoptosis;intrinsic apoptotic signaling pathway by p53 class mediator;intrinsic apoptotic signaling pathway in response to DNA damage;protein homodimerization activity;cell proliferation;protein binding;mitochondrial outer membrane;endoplasmic reticulum membrane;Golgi membrane;mitochondrial membra…
WNK1	WNK lysine deficient protein kinase 1	Chr12:752593-911452	ENSMUSG00000045962	Chr6:119923969-120038672	8177.09	-0.191578	-1.14201	0.000229246	0.0380158	down	protein serine/threonine kinase activity;protein phosphorylation;cytoplasm;ATP binding;protein kinase activity;regulation of cellular process;chloride channel inhibitor activity;peptidyl-threonine phosphorylation;negative regulation of cyclin-dependent protein kinase activity;protein kinase inhibitor activity;negative regulation of phosphatase activity;phosphatase binding;protein binding;ion tran…
GAA	glucosidase alpha, acid	Chr17:80101556-80119879	ENSMUSG00000025579	Chr11:119267887-119285454	11261.5	-0.12948	-1.0939	0.000231775	0.0381526	down	carbohydrate binding;catalytic activity;carbohydrate metabolic process;integral component of membrane;vacuolar sequestering;sucrose metabolic process;diaphragm contraction;maltose alpha-glucosidase activity;alpha-1,4-glucosidase activity;maltose metabolic process;glycogen catabolic process;cardiac muscle contraction;lysosomal lumen;lysosomal membrane;glucose metabolic process;small molecule metab…
IGF2	insulin like growth factor 2	Chr11:2129112-2141238	ENSMUSG00000048583	Chr7:142650766-142666816	2136.08	0.237061	1.17859	0.000239442	0.0388434	up	positive regulation of glycogen (starch) synthase activity;insulin receptor signaling pathway via phosphatidylinositol 3-kinase;receptor activator activity;positive regulation of insulin receptor signaling pathway;positive regulation of glycogen biosynthetic process;regulation of gene expression by genetic imprinting;positive regulation of activated T cell proliferation;positive regulation of rec…
MICAL3	microtubule associated monooxygenase, calponin and LIM domain containing 3	Chr22:17787649-18024559	ENSMUSG00000051586	Chr6:120931707-121130999	4517.51	-0.167536	-1.12314	0.00024681	0.0395395	down	actin filament depolymerization;oxidoreductase activity, acting on paired donors, with incorporation or reduction of molecular oxygen, NAD(P)H as one donor, and incorporation of one atom of oxygen;FAD binding;protein binding;Rab GTPase binding;exocytosis;cytoskeleton organization;oxidoreductase activity;oxidation-reduction process;cytoskeleton;actin binding;plasma membrane;nucleoplasm;zinc ion bi…
WDR63	WD repeat domain 63	Chr1:84999147-85133138	ENSMUSG00000043020	Chr3:146040526-146108130	20.649	1.72049	3.29547	0.000247544	0.0395395	up	protein binding;
ATP5F1C	ATP synthase F1 subunit gamma	null	ENSMUSG00000025781	Chr2:10056016-10080510	4942	0.155479	1.11379	0.000250557	0.0395395	up
S100B	S100 calcium binding protein B	Chr21:46598962-46605208	ENSMUSG00000033208	Chr10:76253853-76261159	6091.23	0.144596	1.10542	0.000250798	0.0395395	up	RAGE receptor binding;learning or memory;S100 protein binding;tau protein binding;central nervous system development;ruffle;calcium-dependent protein binding;protein homodimerization activity;innate immune response;identical protein binding;cell proliferation;protein binding;axonogenesis;positive regulation of I-kappaB kinase/NF-kappaB signaling;perinuclear region of cytoplasm;intracellular membr…
MPST	mercaptopyruvate sulfurtransferase	Chr22:37019635-37029822	ENSMUSG00000071711	Chr15:78406416-78414013	699.897	0.307401	1.23748	0.000266232	0.0415409	up	hydrogen sulfide biosynthetic process;3-mercaptopyruvate sulfurtransferase activity;cyanate catabolic process;response to toxic substance;neuron projection;thiosulfate sulfurtransferase activity;extracellular exosome;synapse;cell junction;cytoplasm;cytosol;mitochondrion;liver development;spinal cord development;kidney development;identical protein binding;transsulfuration;metabolic process;
NLGN2	neuroligin 2	Chr17:7404874-7419860	ENSMUSG00000051790	Chr11:69823122-69837784	8910.67	-0.141464	-1.10302	0.000267204	0.0415409	down	positive regulation of protein localization to synapse;inhibitory synapse;terminal button organization;regulation of respiratory gaseous exchange by neurological system process;postsynaptic density protein 95 clustering;gephyrin clustering involved in postsynaptic density assembly;positive regulation of synaptic transmission, GABAergic;positive regulation of synaptic transmission, glutamatergic;c…
ZNF397	zinc finger protein 397	Chr18:35241030-35267133	ENSMUSG00000024276	Chr18:23954692-23964673	1163.47	-0.266704	-1.20306	0.000286079	0.043866	down	transcription factor activity, sequence-specific DNA binding;regulation of transcription, DNA-templated;protein binding;sequence-specific DNA binding;transcription, DNA-templated;metal ion binding;cytoplasm;nucleus;
RASGRP2	RAS guanyl releasing protein 2	Chr11:64726911-64745456	ENSMUSG00000032946	Chr19:6399340-6415216	1926.69	-0.199029	-1.14793	0.000291442	0.0439669	down	ruffle membrane;cellular response to calcium ion;neuron projection;diacylglycerol binding;blood coagulation;Ras protein signal transduction;synapse;cell junction;lipid binding;guanyl-nucleotide exchange factor activity;regulation of cell growth;cytosol;platelet activation;positive regulation of GTPase activity;signal transduction;intracellular signal transduction;small GTPase mediated signal tran…
TMSB4X	thymosin beta 4 X-linked	ChrX:12975108-12977227	ENSMUSG00000049775	ChrX:167207093-167209315	10535.7	0.164017	1.1204	0.000291444	0.0439669	up	platelet alpha granule lumen;platelet degranulation;blood coagulation;poly(A) RNA binding;protein binding;actin monomer binding;actin filament organization;platelet activation;cytoskeleton;extracellular region;nucleus;cytosol;regulation of cell migration;osteoblast differentiation;
RRM2B	ribonucleotide reductase regulatory TP53 inducible subunit M2B	Chr8:102204502-102239118	ENSMUSG00000022292	Chr15:37923952-37961318	1132.11	0.239845	1.18087	0.000292628	0.0439669	up	deoxyribonucleotide biosynthetic process;ribonucleoside-diphosphate reductase complex;nucleobase-containing small molecule interconversion;nucleobase-containing small molecule metabolic process;ribonucleoside-diphosphate reductase activity, thioredoxin disulfide as acceptor;gene expression;small molecule metabolic process;extracellular exosome;deoxyribonucleoside diphosphate metabolic process;pro…
CD4	CD4 molecule	Chr12:6786858-6820808	ENSMUSG00000023274	Chr6:124864692-124888221	238.863	-0.477486	-1.39232	0.000307914	0.0454733	down	T cell selection;maintenance of protein location in cell;entry into host cell;induction by virus of host cell-cell fusion;positive regulation of interleukin-2 biosynthetic process;T cell receptor complex;enzyme linked receptor protein signaling pathway;regulation of defense response to virus by virus;virus receptor activity;positive regulation of protein kinase activity;T cell costimulation;corec…
NOVA2	NOVA alternative splicing regulator 2	Chr19:45933734-45973546	ENSMUSG00000030411	Chr7:18925888-18965319	2950.18	-0.178009	-1.13132	0.000308748	0.0454733	down	poly(A) RNA binding;RNA binding;nucleic acid binding;nucleus;
RPL24	ribosomal protein L24	Chr3:101681091-101686782	ENSMUSG00000098274	Chr16:55966275-55971435	3202.75	0.176118	1.12984	0.00031839	0.0462844	up	assembly of large subunit precursor of preribosome;viral transcription;ribosomal large subunit assembly;cytosolic large ribosomal subunit;viral life cycle;viral process;gene expression;cellular protein metabolic process;extracellular exosome;translational initiation;poly(A) RNA binding;nuclear-transcribed mRNA catabolic process, nonsense-mediated decay;translational termination;SRP-dependent cotr…
ZMYM3	zinc finger MYM-type containing 3	ChrX:71239624-71255146	ENSMUSG00000031310	ChrX:101404384-101420849	4662.27	-0.151605	-1.1108	0.000322687	0.0466064	down	regulation of cell morphogenesis;cytoskeleton organization;multicellular organismal development;zinc ion binding;DNA binding;nucleus;
RPL19	ribosomal protein L19	Chr17:39200283-39204727	ENSMUSG00000017404	Chr11:98026710-98030492	6017.59	0.158706	1.11629	0.000325293	0.0466816	up	viral transcription;cytosolic large ribosomal subunit;viral life cycle;viral process;gene expression;cellular protein metabolic process;translational initiation;poly(A) RNA binding;protein binding;nuclear-transcribed mRNA catabolic process, nonsense-mediated decay;focal adhesion;translational termination;SRP-dependent cotranslational protein targeting to membrane;cytosol;intracellular;membrane;ri…
SCRN1	secernin 1	Chr7:29920103-29990289	ENSMUSG00000019124	Chr6:54501173-54566489	8141.58	-0.133798	-1.09718	0.000337043	0.0475744	down	molecular_function;protein binding;exocytosis;dipeptidase activity;proteolysis;nuclear membrane;cytoplasm;nucleus;
JARID2	jumonji and AT-rich interaction domain containing 2	Chr6:15246296-15522040	ENSMUSG00000038518	Chr13:44729474-44921643	1598.59	-0.207801	-1.15493	0.000338458	0.0475744	down	negative regulation of histone methylation;positive regulation of histone H3-K9 methylation;ESC/E(Z) complex;negative regulation of gene expression, epigenetic;histone methyltransferase complex;central nervous system development;regulation of gene expression, epigenetic;stem cell differentiation;gene expression;chromatin modification;negative regulation of transcription, DNA-templated;chromatin b…
SWI5	SWI5 homologous recombination repair protein	Chr9:128275379-128288990	ENSMUSG00000044627	Chr2:32278816-32288075	2149.16	0.187526	1.13881	0.000340672	0.0475744	up	Swi5-Sfr1 complex;cellular response to ionizing radiation;protein binding;double-strand break repair via homologous recombination;nucleus;
DPYSL5	dihydropyrimidinase like 5	Chr2:26847747-26950351	ENSMUSG00000029168	Chr5:30711564-30799375	1548.01	-0.224848	-1.16865	0.000344323	0.0475744	down	hydrolase activity, acting on carbon-nitrogen (but not peptide) bonds;microtubule binding;metabolic process;axon guidance;cytoplasm;protein binding;cytosol;signal transduction;hydrolase activity;nervous system development;neuronal cell body;dendrite;
TENM3	teneurin transmembrane protein 3	Chr4:182143987-182803024	ENSMUSG00000031561	Chr8:48227682-48843951	2687	-0.171861	-1.12651	0.000346383	0.0475744	down	signal transduction;integral component of membrane;camera-type eye morphogenesis;positive regulation of neuron projection development;protein homodimerization activity;axon;protein binding;self proteolysis;protein heterodimerization activity;homophilic cell adhesion via plasma membrane adhesion molecules;membrane;
RAB30	RAB30, member RAS oncogene family	Chr11:82973133-83071923	ENSMUSG00000030643	Chr7:92741603-92844535	1375.19	-0.239133	-1.18028	0.00034639	0.0475744	down	Golgi cisterna;Golgi stack;Golgi organization;nucleocytoplasmic transport;trans-Golgi network;cis-Golgi network;signal transduction;intracellular protein transport;GTPase activity;protein transport;small GTPase mediated signal transduction;intracellular;membrane;GTP binding;cytoplasm;
MTUS2	microtubule associated scaffold protein 2	Chr13:28820348-29505947	ENSMUSG00000029651	Chr5:147957320-148316065	1946.08	-0.241407	-1.18214	0.000358651	0.0486613	down	cytoplasmic microtubule;protein homodimerization activity;protein binding;microtubule binding;centrosome;nucleus;
UTP20	UTP20, small subunit processome component	Chr12:101280109-101386616	ENSMUSG00000004356	Chr10:88746607-88826804	786.681	-0.385325	-1.30615	0.000365562	0.0493002	down	binding;endonucleolytic cleavage in 5'-ETS of tricistronic rRNA transcript (SSU-rRNA, 5.8S rRNA, LSU-rRNA);endonucleolytic cleavage to generate mature 5'-end of SSU-rRNA from (SSU-rRNA, 5.8S rRNA, LSU-rRNA);preribosome, small subunit precursor;90S preribosome;endonucleolytic cleavage in ITS1 to separate SSU-rRNA from 5.8S rRNA and LSU-rRNA from tricistronic rRNA transcript (SSU-rRNA, 5.8S rRNA, L…
KCNB1	potassium voltage-gated channel subfamily B member 1	Chr20:49363877-49484297	ENSMUSG00000050556	Chr2:167095969-167190155	6515.75	-0.145403	-1.10604	0.000371488	0.0493612	down	regulation of motor neuron apoptotic process;positive regulation of long term synaptic depression;regulation of action potential;ubiquitin-like protein binding;positive regulation of norepinephrine secretion;positive regulation of catecholamine secretion;neuronal cell body membrane;protein targeting to plasma membrane;cellular response to glucose stimulus;cellular response to nutrient levels;acti…
GPRASP2	G protein-coupled receptor associated sorting protein 2	ChrX:102712176-102717733	ENSMUSG00000072966	ChrX:135839034-135844730	4994.53	-0.150336	-1.10983	0.000372289	0.0493612	down	binding;protein binding;cytoplasm;beta-amyloid binding;
COX7C	cytochrome c oxidase subunit 7C	Chr5:86617904-86620962	ENSMUSG00000017778	Chr13:86044816-86046904	2704.03	0.203188	1.15124	0.000372629	0.0493612	up	generation of precursor metabolites and energy;gene expression;small molecule metabolic process;cytochrome-c oxidase activity;transcription initiation from RNA polymerase II promoter;respiratory electron transport chain;hydrogen ion transmembrane transport;mitochondrial inner membrane;cellular metabolic process;mitochondrion;integral component of membrane;
MRPL36	mitochondrial ribosomal protein L36	Chr5:1798386-1801366	ENSMUSG00000021607	Chr13:73328513-73332178	530.153	0.336962	1.26309	0.000375037	0.049388	up	mitochondrial large ribosomal subunit;mitochondrial translational termination;mitochondrial translational elongation;mitochondrial translational initiation;mitochondrial translation;ribosome biogenesis;organelle organization;mitochondrial inner membrane;intracellular;ribosome;translation;structural constituent of ribosome;mitochondrion;
