# Supplementary material for: Age-differential sexual dimorphisms in CHD8-S62X-mutant mouse synapses and transcriptomes
Source: Front Mol Neurosci. 2023 Feb 16;16:1111388. doi: 10.3389/fnmol.2023.1111388 (PMC9978779; doi:10.3389/fnmol.2023.1111388)
Supplement: Supplementary file 5 [file Table_5.XLSX]

## Sheet: P0_female_Down_C5BP
Table S5. Results of GSEA using gene sets for P0 male and female Chd8+/S62X mice.
NAME	SIZE	ES	NES	NOM p-val	FDR q-val	FWER p-val	RANK AT MAX	LEADING EDGE	CLUSTER
GO_COTRANSLATIONAL_PROTEIN_TARGETING_TO_MEMBRANE	96	-0.507313	-5.87355	0	0	0	5385	tags=85%, list=35%, signal=131%	targeting membrane endoplasmic
GO_TRANSLATIONAL_INITIATION	180	-0.363913	-5.72208	0	0	0	4638	tags=66%, list=30%, signal=94%	targeting membrane endoplasmic
GO_NUCLEAR_TRANSCRIBED_MRNA_CATABOLIC_PROCESS_NONSENSE_MEDIATED_DECAY	117	-0.456582	-5.68007	0	0	0	5258	tags=79%, list=34%, signal=120%	targeting membrane endoplasmic
GO_VIRAL_GENE_EXPRESSION	183	-0.345406	-5.55653	0	0	0	5258	tags=68%, list=34%, signal=103%	targeting membrane endoplasmic
GO_ESTABLISHMENT_OF_PROTEIN_LOCALIZATION_TO_ENDOPLASMIC_RETICULUM	108	-0.449432	-5.44213	0	0	0	5385	tags=80%, list=35%, signal=122%	targeting membrane endoplasmic
GO_PROTEIN_TARGETING_TO_MEMBRANE	182	-0.32903	-5.16677	0	0	0	4043	tags=59%, list=26%, signal=79%	targeting membrane endoplasmic
GO_NUCLEAR_TRANSCRIBED_MRNA_CATABOLIC_PROCESS	191	-0.327221	-5.15546	0	0	0	5258	tags=66%, list=34%, signal=100%	targeting membrane endoplasmic
GO_RNA_CATABOLIC_PROCESS	369	-0.234026	-5.15056	0	0	0	6242	tags=63%, list=41%, signal=104%	targeting membrane endoplasmic
GO_PROTEIN_LOCALIZATION_TO_ENDOPLASMIC_RETICULUM	131	-0.386093	-5.10989	0	0	0	5385	tags=73%, list=35%, signal=112%	targeting membrane endoplasmic
GO_RNA_SPLICING_VIA_TRANSESTERIFICATION_REACTIONS	317	-0.245992	-5.08387	0	0	0	7310	tags=72%, list=48%, signal=134%	cis splicing transesterification
GO_RIBONUCLEOPROTEIN_COMPLEX_BIOGENESIS	411	-0.213735	-4.95598	0	0	0	8740	tags=78%, list=57%, signal=175%	ribosomal large subunit
GO_RNA_SPLICING	398	-0.208629	-4.89358	0	0	0	7851	tags=71%, list=51%, signal=142%	cis splicing transesterification
GO_ESTABLISHMENT_OF_PROTEIN_LOCALIZATION_TO_MEMBRANE	307	-0.232329	-4.67874	0	0	0	4365	tags=51%, list=28%, signal=70%	targeting membrane endoplasmic
GO_RIBONUCLEOPROTEIN_COMPLEX_SUBUNIT_ORGANIZATION	230	-0.248663	-4.45458	0	0	0	9007	tags=83%, list=59%, signal=197%	ribosomal large subunit
GO_PROTEIN_TARGETING	403	-0.185941	-4.25895	0	0	0	4048	tags=44%, list=26%, signal=59%	targeting membrane endoplasmic
GO_MRNA_METABOLIC_PROCESS	489	-0.168219	-4.16457	0	0	0	7310	tags=64%, list=48%, signal=118%	cis splicing transesterification
GO_COVALENT_CHROMATIN_MODIFICATION	422	-0.156177	-3.68025	0	0	0	5793	tags=53%, list=38%, signal=82%	lysine acetylation histone
GO_RNA_EXPORT_FROM_NUCLEUS	131	-0.26362	-3.56819	0	0	0	7018	tags=72%, list=46%, signal=131%	nuclear export nucleus
GO_RIBOSOME_BIOGENESIS	259	-0.189229	-3.52677	0	0	0	8364	tags=73%, list=54%, signal=157%	ribosomal large subunit
GO_REGULATION_OF_NEURON_PROJECTION_DEVELOPMENT	462	-0.143155	-3.51651	0	0	0	5090	tags=47%, list=33%, signal=68%	neuron projection organization
GO_NUCLEAR_EXPORT	186	-0.218503	-3.47118	0	0	0	7018	tags=67%, list=46%, signal=122%	nuclear export nucleus
GO_POSITIVE_REGULATION_OF_CELL_PROJECTION_ORGANIZATION	353	-0.156244	-3.35971	0	0	0	5017	tags=48%, list=33%, signal=69%	neuron projection organization
GO_NCRNA_PROCESSING	339	-0.155033	-3.34546	0	0	0	8831	tags=73%, list=57%, signal=167%	ribosomal large subunit
GO_RIBOSOMAL_LARGE_SUBUNIT_BIOGENESIS	64	-0.353408	-3.33746	0	0	0	6124	tags=75%, list=40%, signal=124%	ribosomal large subunit
GO_SYNAPSE_ORGANIZATION	391	-0.14521	-3.31021	0	0	0	4630	tags=44%, list=30%, signal=62%	regulation synapse structure
GO_CYTOPLASMIC_TRANSLATION	87	-0.297131	-3.27748	0	0	0	3943	tags=55%, list=26%, signal=74%	targeting membrane endoplasmic
GO_NUCLEAR_TRANSPORT	312	-0.159538	-3.27596	0	0	0	6964	tags=61%, list=45%, signal=109%	nuclear export nucleus
GO_RIBOSOME_ASSEMBLY	56	-0.363635	-3.21682	0	0	0	3767	tags=61%, list=24%, signal=80%	ribosomal large subunit
GO_PROTEIN_MODIFICATION_BY_SMALL_PROTEIN_REMOVAL	259	-0.17427	-3.21508	0	0	0	8709	tags=74%, list=57%, signal=167%	histone deubiquitination smal
GO_PEPTIDYL_LYSINE_MODIFICATION	349	-0.149652	-3.21326	0	0	0	7051	tags=60%, list=46%, signal=109%	lysine acetylation histone
GO_MRNA_EXPORT_FROM_NUCLEUS	106	-0.262608	-3.21069	0	0	0	7018	tags=72%, list=46%, signal=131%	nuclear export nucleus
GO_NCRNA_METABOLIC_PROCESS	412	-0.137108	-3.18236	0	0	0	9597	tags=76%, list=62%, signal=196%	ribosomal large subunit
GO_RNA_LOCALIZATION	214	-0.185264	-3.16632	0	0	0	6607	tags=61%, list=43%, signal=106%	nuclear export nucleus
GO_REGULATION_OF_MRNA_SPLICING_VIA_SPLICEOSOME	91	-0.286991	-3.16228	0	0	0	7783	tags=79%, list=51%, signal=159%	cis splicing transesterification
GO_DENDRITE_DEVELOPMENT	212	-0.187497	-3.15507	0	0	0	4630	tags=49%, list=30%, signal=69%	neuron projection organization
GO_REGULATION_OF_CELL_MORPHOGENESIS_INVOLVED_IN_DIFFERENTIATION	285	-0.161709	-3.13322	0	0	0	4630	tags=46%, list=30%, signal=65%	neuron projection organization
GO_POSITIVE_REGULATION_OF_NEURON_PROJECTION_DEVELOPMENT	259	-0.167543	-3.06159	0	9.00951e-05	0.004	4891	tags=48%, list=32%, signal=70%	neuron projection organization
GO_REGULATION_OF_TRANS_SYNAPTIC_SIGNALING	415	-0.132574	-3.05631	0	0.000111064	0.005	3280	tags=34%, list=21%, signal=42%	positive regulation synaptic
GO_MRNA_TRANSPORT	139	-0.222083	-3.04776	0	0.000108216	0.005	7018	tags=68%, list=46%, signal=123%	nuclear export nucleus
GO_PROTEIN_CONTAINING_COMPLEX_DISASSEMBLY	309	-0.146123	-2.96537	0	0.000229807	0.011	4469	tags=43%, list=29%, signal=60%	translational termination disassembly
GO_ALTERNATIVE_MRNA_SPLICING_VIA_SPLICEOSOME	72	-0.291534	-2.90987	0	0.000324028	0.016	5365	tags=64%, list=35%, signal=98%	cis splicing transesterification
GO_PROTEASOMAL_PROTEIN_CATABOLIC_PROCESS	442	-0.121865	-2.9061	0	0.000316313	0.016	8203	tags=65%, list=53%, signal=136%	proteasomal protein catabolic
GO_MACROAUTOPHAGY	279	-0.150466	-2.90014	0	0.000327985	0.017	11236	tags=88%, list=73%, signal=320%	utilizing autophagic mechanism
GO_REGULATION_OF_CELLULAR_COMPONENT_SIZE	347	-0.132753	-2.8952	0	0.000339731	0.018	4743	tags=44%, list=31%, signal=62%	arp2 actin nucleation
GO_REGULATION_OF_SYNAPTIC_PLASTICITY	176	-0.185493	-2.86926	0	0.000350885	0.019	4347	tags=47%, list=28%, signal=64%	positive regulation synaptic
GO_REGULATION_OF_MRNA_PROCESSING	127	-0.220312	-2.86585	0	0.000343257	0.019	7783	tags=72%, list=51%, signal=145%	cis splicing transesterification
GO_PROCESS_UTILIZING_AUTOPHAGIC_MECHANISM	456	-0.117996	-2.85501	0	0.000335953	0.019	10822	tags=82%, list=70%, signal=268%	utilizing autophagic mechanism
GO_ESTABLISHMENT_OF_RNA_LOCALIZATION	182	-0.185094	-2.85253	0	0.00034647	0.02	7076	tags=64%, list=46%, signal=118%	nuclear export nucleus
GO_REGULATION_OF_SYNAPSE_STRUCTURE_OR_ACTIVITY	221	-0.167534	-2.8266	0	0.000373645	0.022	4630	tags=47%, list=30%, signal=66%	regulation synapse structure
GO_MITOCHONDRION_ORGANIZATION	484	-0.11491	-2.82395	0	0.000383059	0.023	10779	tags=81%, list=70%, signal=263%	synthesis coupled electron
GO_AXON_DEVELOPMENT	490	-0.113106	-2.81871	0	0.000407436	0.025	4595	tags=41%, list=30%, signal=56%	neuron projection organization
GO_DENDRITIC_SPINE_DEVELOPMENT	87	-0.252215	-2.75615	0	0.000627378	0.04	4630	tags=55%, list=30%, signal=78%	neuron projection organization
GO_PROTEIN_METHYLATION	158	-0.188685	-2.75311	0	0.000646949	0.042	5793	tags=56%, list=38%, signal=89%	lysine acetylation histone
GO_RIBOSOMAL_LARGE_SUBUNIT_ASSEMBLY	27	-0.438409	-2.73573	0	0.000710789	0.046	5233	tags=78%, list=34%, signal=118%	ribosomal large subunit
GO_REGULATION_OF_AXONOGENESIS	180	-0.173314	-2.72309	0	0.000742588	0.049	4630	tags=47%, list=30%, signal=67%	neuron projection organization
GO_HISTONE_METHYLATION	124	-0.209964	-2.70801	0	0.00077488	0.053	6101	tags=60%, list=40%, signal=99%	lysine acetylation histone
GO_REGULATION_OF_GENE_EXPRESSION_EPIGENETIC	268	-0.140786	-2.70285	0	0.000789636	0.055	7573	tags=63%, list=49%, signal=122%	gene expression epigenetic
GO_REGULATION_OF_RNA_METABOLIC_PROCESS	206	-0.160041	-2.68757	0	0.000942499	0.066	7802	tags=67%, list=51%, signal=133%	cis splicing transesterification
GO_RRNA_METABOLIC_PROCESS	191	-0.167584	-2.68488	0	0.000927048	0.066	8730	tags=73%, list=57%, signal=167%	ribosomal large subunit
GO_DENDRITE_MORPHOGENESIS	134	-0.200813	-2.67735	0	0.00100729	0.073	4630	tags=50%, list=30%, signal=71%	neuron projection organization
GO_REGULATION_OF_RNA_SPLICING	126	-0.202497	-2.67228	0	0.00100452	0.074	8143	tags=73%, list=53%, signal=154%	cis splicing transesterification
GO_ENDOSOMAL_TRANSPORT	199	-0.165635	-2.65855	0	0.00111886	0.084	3438	tags=39%, list=22%, signal=49%	-
GO_POSITIVE_REGULATION_OF_NEURON_DIFFERENTIATION	339	-0.124365	-2.65528	0	0.00114008	0.087	4891	tags=44%, list=32%, signal=63%	neuron projection organization
GO_RNA_3_END_PROCESSING	130	-0.198052	-2.64242	0	0.00122392	0.094	8221	tags=73%, list=53%, signal=156%	nuclear export nucleus
GO_MACROMOLECULE_DEACYLATION	91	-0.237552	-2.63665	0	0.00129238	0.101	8708	tags=80%, list=57%, signal=184%	lysine acetylation histone
GO_PROTEIN_TARGETING_TO_MITOCHONDRION	96	-0.229	-2.59529	0	0.00198416	0.15	8037	tags=75%, list=52%, signal=156%	synthesis coupled electron
GO_MRNA_CIS_SPLICING_VIA_SPLICEOSOME	29	-0.399347	-2.59102	0	0.00205174	0.157	8191	tags=93%, list=53%, signal=199%	cis splicing transesterification
GO_POSITIVE_REGULATION_OF_DENDRITE_DEVELOPMENT	66	-0.265955	-2.58123	0	0.00218957	0.171	5017	tags=59%, list=33%, signal=87%	neuron projection organization
GO_MRNA_3_END_PROCESSING	96	-0.22415	-2.57652	0	0.00225217	0.179	7310	tags=70%, list=48%, signal=132%	nuclear export nucleus
GO_FC_EPSILON_RECEPTOR_SIGNALING_PATHWAY	109	-0.211991	-2.56374	0	0.0024429	0.193	9464	tags=83%, list=62%, signal=213%	polymerase ii signaling
GO_POSTSYNAPSE_ORGANIZATION	156	-0.181676	-2.56256	0	0.00244393	0.195	4630	tags=48%, list=30%, signal=68%	regulation synapse structure
GO_REGULATION_OF_PROTEIN_MODIFICATION_BY_SMALL_PROTEIN_CONJUGATION_OR_REMOVAL	202	-0.151087	-2.55454	0	0.00255746	0.205	8216	tags=68%, list=53%, signal=145%	conjugation removal modification
GO_REGULATION_OF_TRANSCRIPTION_FROM_RNA_POLYMERASE_II_PROMOTER_IN_RESPONSE_TO_HYPOXIA	75	-0.243645	-2.55441	0	0.00252336	0.205	6116	tags=64%, list=40%, signal=106%	polymerase ii signaling
GO_PROTEIN_DNA_COMPLEX_DISASSEMBLY	18	-0.48853	-2.55226	0	0.00250137	0.205	4459	tags=78%, list=29%, signal=109%	translational termination disassembly
GO_NUCLEOBASE_CONTAINING_COMPOUND_TRANSPORT	220	-0.147027	-2.53702	0	0.00273645	0.227	7840	tags=65%, list=51%, signal=132%	nuclear export nucleus
GO_PROTEIN_ACYLATION	221	-0.150058	-2.5291	0	0.00289039	0.242	6635	tags=58%, list=43%, signal=100%	lysine acetylation histone
GO_CHROMATIN_ORGANIZATION_INVOLVED_IN_REGULATION_OF_TRANSCRIPTION	75	-0.247269	-2.52778	0	0.00288565	0.244	7086	tags=71%, list=46%, signal=130%	gene expression epigenetic
GO_NEURON_PROJECTION_EXTENSION	156	-0.176527	-2.52226	0	0.0029737	0.255	4807	tags=49%, list=31%, signal=70%	neuron projection organization
GO_PROTEIN_ACETYLATION	179	-0.16279	-2.51052	0	0.00324256	0.279	6635	tags=59%, list=43%, signal=103%	lysine acetylation histone
GO_RIBONUCLEOSIDE_TRIPHOSPHATE_BIOSYNTHETIC_PROCESS	57	-0.288407	-2.49466	0	0.00341089	0.298	9344	tags=89%, list=61%, signal=227%	ribonucleoside triphosphate biosynthetic
GO_REGULATION_OF_POSTSYNAPSE_ORGANIZATION	94	-0.214969	-2.49421	0	0.00339091	0.299	3751	tags=46%, list=24%, signal=60%	regulation synapse structure
GO_PROTEIN_LOCALIZATION_TO_MITOCHONDRION	134	-0.180637	-2.49408	0	0.00336147	0.3	8037	tags=70%, list=52%, signal=146%	synthesis coupled electron
GO_PEPTIDYL_LYSINE_ACETYLATION	154	-0.174358	-2.49261	0	0.00335165	0.302	6635	tags=60%, list=43%, signal=105%	lysine acetylation histone
GO_REGULATION_OF_MRNA_CATABOLIC_PROCESS	186	-0.157309	-2.48036	0	0.00367058	0.329	8196	tags=69%, list=53%, signal=146%	targeting membrane endoplasmic
GO_HISTONE_DEACETYLATION	66	-0.254907	-2.47782	0	0.00372191	0.335	8216	tags=79%, list=53%, signal=168%	lysine acetylation histone
GO_FILOPODIUM_ASSEMBLY	55	-0.282801	-2.45948	0	0.00407553	0.362	2938	tags=47%, list=19%, signal=58%	neuron projection organization
GO_REGULATION_OF_GLUTAMATE_RECEPTOR_SIGNALING_PATHWAY	60	-0.273184	-2.44865	0	0.00421934	0.376	4019	tags=53%, list=26%, signal=72%	positive regulation synaptic
GO_PROTEIN_CONTAINING_COMPLEX_LOCALIZATION	274	-0.12941	-2.44127	0	0.00438286	0.394	7814	tags=64%, list=51%, signal=127%	nuclear export nucleus
GO_POSITIVE_REGULATION_OF_CELL_MORPHOGENESIS_INVOLVED_IN_DIFFERENTIATION	143	-0.173965	-2.43662	0	0.0044835	0.404	5525	tags=53%, list=36%, signal=82%	neuron projection organization
GO_POSITIVE_REGULATION_OF_CELL_DEVELOPMENT	493	-0.093274	-2.42309	0	0.00477449	0.441	4634	tags=39%, list=30%, signal=54%	neuron projection organization
GO_REGULATION_OF_HISTONE_MODIFICATION	129	-0.182652	-2.40429	0	0.00540694	0.491	6635	tags=61%, list=43%, signal=107%	lysine acetylation histone
GO_REGULATION_OF_ESTABLISHMENT_OF_PLANAR_POLARITY	109	-0.195924	-2.39731	0	0.00574243	0.514	6887	tags=64%, list=45%, signal=115%	canonical wnt signaling
GO_REGULATION_OF_DENDRITIC_SPINE_DEVELOPMENT	65	-0.253983	-2.38641	0	0.00602367	0.54	4630	tags=55%, list=30%, signal=79%	neuron projection organization
GO_NEGATIVE_REGULATION_OF_MRNA_SPLICING_VIA_SPLICEOSOME	20	-0.435269	-2.37409	0	0.00638053	0.567	5620	tags=80%, list=37%, signal=126%	cis splicing transesterification
GO_MITOCHONDRIAL_TRANSLATIONAL_TERMINATION	89	-0.215014	-2.37352	0	0.00636781	0.569	7774	tags=72%, list=51%, signal=145%	translational termination disassembly
GO_SPLICEOSOMAL_COMPLEX_ASSEMBLY	52	-0.271567	-2.36149	0	0.00680288	0.588	7966	tags=79%, list=52%, signal=163%	cis splicing transesterification
GO_REGULATION_OF_AUTOPHAGY	297	-0.120512	-2.35942	0	0.00687677	0.593	8127	tags=65%, list=53%, signal=134%	utilizing autophagic mechanism
GO_FC_RECEPTOR_SIGNALING_PATHWAY	172	-0.153964	-2.35902	0	0.00682275	0.593	9464	tags=77%, list=62%, signal=197%	polymerase ii signaling
GO_NEGATIVE_REGULATION_OF_PROTEIN_MODIFICATION_BY_SMALL_PROTEIN_CONJUGATION_OR_REMOVAL	75	-0.231686	-2.35871	0	0.00677706	0.593	8350	tags=77%, list=54%, signal=168%	conjugation removal modification
GO_NON_CANONICAL_WNT_SIGNALING_PATHWAY	147	-0.166167	-2.34673	0	0.00739715	0.632	6887	tags=61%, list=45%, signal=110%	canonical wnt signaling
GO_POSTSYNAPTIC_SPECIALIZATION_ORGANIZATION	34	-0.332333	-2.31353	0	0.00903521	0.716	4401	tags=62%, list=29%, signal=86%	regulation synapse structure
GO_INNER_MITOCHONDRIAL_MEMBRANE_ORGANIZATION	43	-0.300629	-2.31219	0	0.00906449	0.718	6479	tags=72%, list=42%, signal=124%	synthesis coupled electron
GO_MRNA_SPLICE_SITE_SELECTION	27	-0.371728	-2.2903	0	0.0104185	0.777	7966	tags=89%, list=52%, signal=184%	cis splicing transesterification
GO_SPLICEOSOMAL_SNRNP_ASSEMBLY	37	-0.321478	-2.2858	0	0.0106265	0.787	8787	tags=89%, list=57%, signal=208%	cis splicing transesterification
GO_REGULATION_OF_PROTEIN_CATABOLIC_PROCESS	346	-0.106104	-2.27876	0	0.0110396	0.801	4674	tags=41%, list=30%, signal=57%	proteasomal protein catabolic
GO_REGULATION_OF_PROTEIN_DEPHOSPHORYLATION	126	-0.177432	-2.27042	0	0.0116346	0.819	7915	tags=69%, list=51%, signal=141%	regulation protein dephosphorylation
GO_DEVELOPMENTAL_CELL_GROWTH	206	-0.13598	-2.27006	0	0.0115484	0.819	4807	tags=45%, list=31%, signal=64%	neuron projection organization
GO_MACROMOLECULE_METHYLATION	263	-0.121341	-2.26984	0	0.0114765	0.82	8928	tags=70%, list=58%, signal=164%	lysine acetylation histone
GO_REGULATION_OF_MACROAUTOPHAGY	163	-0.151979	-2.26321	0	0.0117139	0.839	8446	tags=70%, list=55%, signal=153%	utilizing autophagic mechanism
GO_STRESS_ACTIVATED_PROTEIN_KINASE_SIGNALING_CASCADE	278	-0.116724	-2.26072	0	0.0118543	0.842	5929	tags=50%, list=39%, signal=80%	stress activated protein
GO_AXON_EXTENSION	115	-0.17866	-2.25204	0	0.0123641	0.854	4630	tags=48%, list=30%, signal=68%	neuron projection organization
GO_REGULATION_OF_STRESS_ACTIVATED_PROTEIN_KINASE_SIGNALING_CASCADE	205	-0.133562	-2.2471	0	0.0127815	0.862	6903	tags=58%, list=45%, signal=104%	stress activated protein
GO_DEPHOSPHORYLATION	436	-0.0936619	-2.24619	0	0.0127552	0.865	7915	tags=61%, list=51%, signal=121%	regulation protein dephosphorylation
GO_INNATE_IMMUNE_RESPONSE_ACTIVATING_CELL_SURFACE_RECEPTOR_SIGNALING_PATHWAY	98	-0.186444	-2.24358	0	0.012812	0.871	10179	tags=85%, list=66%, signal=249%	polymerase ii signaling
GO_HISTONE_DEUBIQUITINATION	22	-0.387127	-2.23987	0	0.0128889	0.881	6640	tags=82%, list=43%, signal=144%	histone deubiquitination smal
GO_VESICLE_LOCALIZATION	294	-0.113395	-2.23948	0	0.012821	0.881	10219	tags=78%, list=66%, signal=227%	regulation neurotransmitter secretion
GO_REGULATION_OF_PROTEIN_POLYMERIZATION	195	-0.139781	-2.23806	0	0.0128598	0.884	4662	tags=44%, list=30%, signal=62%	arp2 actin nucleation
GO_REGULATION_OF_NEUROTRANSMITTER_SECRETION	101	-0.188885	-2.23232	0	0.01319	0.892	9603	tags=81%, list=62%, signal=215%	regulation neurotransmitter secretion
GO_REGULATION_OF_NEUROTRANSMITTER_RECEPTOR_ACTIVITY	67	-0.232335	-2.23047	0	0.0132142	0.893	4019	tags=49%, list=26%, signal=66%	positive regulation synaptic
GO_GLUTAMATE_RECEPTOR_SIGNALING_PATHWAY	95	-0.192607	-2.22385	0	0.0136778	0.904	4019	tags=45%, list=26%, signal=61%	positive regulation synaptic
GO_ARP2_3_COMPLEX_MEDIATED_ACTIN_NUCLEATION	32	-0.327814	-2.21796	0	0.0141062	0.916	8909	tags=91%, list=58%, signal=215%	arp2 actin nucleation
GO_CHROMATIN_DISASSEMBLY	18	-0.43291	-2.21308	0	0.0144019	0.92	4459	tags=72%, list=29%, signal=102%	translational termination disassembly
GO_NIK_NF_KAPPAB_SIGNALING	150	-0.156712	-2.21289	0	0.0143283	0.92	8689	tags=72%, list=56%, signal=164%	polymerase ii signaling
GO_POSITIVE_REGULATION_OF_PROTEIN_POLYMERIZATION	123	-0.171263	-2.21176	0	0.0143433	0.922	4641	tags=47%, list=30%, signal=67%	arp2 actin nucleation
GO_TRANSLATIONAL_TERMINATION	103	-0.183028	-2.20152	0	0.0152961	0.936	8405	tags=73%, list=55%, signal=159%	translational termination disassembly
GO_REGULATION_OF_PROTEIN_TARGETING	75	-0.217054	-2.19825	0	0.0154696	0.938	4267	tags=49%, list=28%, signal=68%	synthesis coupled electron
GO_MITOCHONDRIAL_TRANSPORT	236	-0.125065	-2.19507	0	0.0155973	0.941	8079	tags=65%, list=53%, signal=134%	synthesis coupled electron
GO_REGULATION_OF_NUCLEOBASE_CONTAINING_COMPOUND_METABOLIC_PROCESS	455	-0.0905919	-2.18813	0	0.0160699	0.948	8216	tags=62%, list=53%, signal=130%	cis splicing transesterification
GO_ATP_SYNTHESIS_COUPLED_ELECTRON_TRANSPORT	90	-0.20238	-2.17706	0	0.0168778	0.959	10750	tags=90%, list=70%, signal=297%	synthesis coupled electron
GO_MITOCHONDRIAL_TRANSLATION	135	-0.159234	-2.15709	0	0.0185276	0.977	7486	tags=64%, list=49%, signal=124%	translational termination disassembly
GO_POSITIVE_REGULATION_OF_EXCITATORY_POSTSYNAPTIC_POTENTIAL	27	-0.347702	-2.14878	0	0.0191721	0.98	4347	tags=63%, list=28%, signal=88%	positive regulation synaptic
GO_REGULATION_OF_CELLULAR_PROTEIN_CATABOLIC_PROCESS	229	-0.124149	-2.14547	0	0.0194022	0.981	5307	tags=47%, list=35%, signal=70%	proteasomal protein catabolic
GO_MORPHOGENESIS_OF_A_POLARIZED_EPITHELIUM	138	-0.155817	-2.13663	0	0.0201977	0.986	7546	tags=64%, list=49%, signal=125%	canonical wnt signaling
GO_DOPAMINE_RECEPTOR_SIGNALING_PATHWAY	38	-0.287272	-2.11465	0	0.0226222	0.993	7332	tags=76%, list=48%, signal=145%	-
GO_NEGATIVE_REGULATION_OF_CELL_PROJECTION_ORGANIZATION	170	-0.141545	-2.10692	0	0.0236086	0.994	4634	tags=44%, list=30%, signal=62%	neuron projection organization
GO_REGULATION_OF_CHROMATIN_ORGANIZATION	159	-0.142517	-2.09764	0	0.0246557	0.994	6635	tags=57%, list=43%, signal=100%	lysine acetylation histone
GO_ATP_BIOSYNTHETIC_PROCESS	41	-0.271374	-2.05865	0	0.0303097	0.999	9344	tags=88%, list=61%, signal=223%	ribonucleoside triphosphate biosynthetic
GO_ANTIGEN_PROCESSING_AND_PRESENTATION_OF_PEPTIDE_OR_POLYSACCHARIDE_ANTIGEN_VIA_MHC_CLASS_II	86	-0.171191	-1.90756	0	0.055538	1	3106	tags=37%, list=20%, signal=46%	-
GO_POSITIVE_REGULATION_OF_CALCIUM_ION_DEPENDENT_EXOCYTOSIS	24	-0.350377	-2.0567	0.00185529	0.0305049	0.999	9361	tags=96%, list=61%, signal=244%	-
GO_HOMOPHILIC_CELL_ADHESION_VIA_PLASMA_MEMBRANE_ADHESION_MOLECULES	155	-0.141433	-2.03831	0.0018797	0.0323053	0.999	1420	tags=23%, list=9%, signal=25%	-
GO_REGULATION_OF_CALCIUM_ION_DEPENDENT_EXOCYTOSIS	110	-0.17703	-2.16867	0.00188324	0.017803	0.966	9603	tags=80%, list=62%, signal=211%	-
GO_NEGATIVE_REGULATION_OF_GENE_EXPRESSION_EPIGENETIC	81	-0.231499	-2.46171	0.0019084	0.0041024	0.362	5764	tags=60%, list=37%, signal=96%	-
GO_REGULATION_OF_PHOSPHOPROTEIN_PHOSPHATASE_ACTIVITY	106	-0.17539	-2.12445	0.00191205	0.0213131	0.99	7915	tags=69%, list=51%, signal=141%	-
GO_POSITIVE_REGULATION_OF_MICROTUBULE_POLYMERIZATION_OR_DEPOLYMERIZATION	29	-0.320472	-2.04192	0.00192678	0.0318583	0.999	3037	tags=52%, list=20%, signal=64%	-
GO_OXIDATIVE_PHOSPHORYLATION	129	-0.188401	-2.4956	0.0019305	0.00340186	0.293	10363	tags=86%, list=67%, signal=261%	-
GO_TRANSLATIONAL_ELONGATION	131	-0.182946	-2.42844	0.0019305	0.00470076	0.426	7309	tags=66%, list=48%, signal=124%	-
GO_POSITIVE_REGULATION_OF_DENDRITE_MORPHOGENESIS	35	-0.327338	-2.33304	0.00193798	0.00810419	0.669	5525	tags=69%, list=36%, signal=107%	-
GO_CHEMICAL_SYNAPTIC_TRANSMISSION_POSTSYNAPTIC	100	-0.174603	-2.08209	0.00193798	0.0265343	0.997	5639	tags=54%, list=37%, signal=85%	-
GO_CYTOPLASMIC_TRANSLATIONAL_INITIATION	29	-0.346768	-2.21726	0.00194175	0.0140618	0.917	7407	tags=83%, list=48%, signal=159%	-
GO_CELLULAR_COMPONENT_DISASSEMBLY	498	-0.102097	-2.5501	0.00194553	0.00252289	0.209	4906	tags=42%, list=32%, signal=59%	-
GO_REGULATION_OF_UBIQUITIN_DEPENDENT_PROTEIN_CATABOLIC_PROCESS	137	-0.169867	-2.31425	0.00194553	0.00905458	0.714	8190	tags=70%, list=53%, signal=149%	-
GO_PEPTIDYL_LYSINE_METHYLATION	110	-0.206753	-2.45634	0.00194932	0.00409396	0.365	5793	tags=58%, list=38%, signal=93%	-
GO_MITOCHONDRIAL_RESPIRATORY_CHAIN_COMPLEX_ASSEMBLY	92	-0.204594	-2.2655	0.00195312	0.0116361	0.835	10750	tags=90%, list=70%, signal=298%	-
GO_RIBOSOMAL_SMALL_SUBUNIT_BIOGENESIS	59	-0.246793	-2.2582	0.00195695	0.0119408	0.848	7430	tags=73%, list=48%, signal=140%	-
GO_REGULATION_OF_FILOPODIUM_ASSEMBLY	39	-0.325297	-2.38537	0.00196078	0.00603033	0.546	3687	tags=56%, list=24%, signal=74%	-
GO_REGULATION_OF_SYNAPTIC_VESICLE_CYCLE	113	-0.191329	-2.42371	0.00196078	0.00480594	0.439	9603	tags=81%, list=62%, signal=215%	-
GO_ANAPHASE_PROMOTING_COMPLEX_DEPENDENT_CATABOLIC_PROCESS	80	-0.190951	-2.01475	0.0019685	0.036321	0.999	6116	tags=59%, list=40%, signal=97%	-
GO_REGULATION_OF_CELL_MORPHOGENESIS	452	-0.104061	-2.51116	0.00197239	0.00326202	0.278	4641	tags=40%, list=30%, signal=56%	-
GO_REGULATION_OF_PROTEASOMAL_PROTEIN_CATABOLIC_PROCESS	171	-0.148092	-2.24101	0.00197239	0.012937	0.876	8093	tags=67%, list=53%, signal=140%	-
GO_LEARNING	137	-0.157532	-2.19342	0.00197239	0.0156676	0.944	7143	tags=62%, list=46%, signal=115%	-
GO_TOR_SIGNALING	104	-0.205397	-2.44787	0.00197628	0.00418401	0.376	10618	tags=89%, list=69%, signal=287%	-
GO_EPHRIN_RECEPTOR_SIGNALING_PATHWAY	85	-0.227536	-2.41307	0.00197628	0.00513857	0.469	3578	tags=46%, list=23%, signal=59%	-
GO_POSITIVE_REGULATION_OF_FILOPODIUM_ASSEMBLY	28	-0.328839	-2.10068	0.00197628	0.0242661	0.994	2643	tags=50%, list=17%, signal=60%	-
GO_NEURON_PROJECTION_GUIDANCE	264	-0.121664	-2.31774	0.0019802	0.0088619	0.706	4163	tags=39%, list=27%, signal=53%	-
GO_REGULATION_OF_DENDRITE_DEVELOPMENT	135	-0.204563	-2.76868	0.00198413	0.000559272	0.035	4630	tags=50%, list=30%, signal=71%	-
GO_PROTEIN_DEPHOSPHORYLATION	293	-0.119172	-2.39466	0.00198807	0.00578432	0.522	7915	tags=63%, list=51%, signal=128%	-
GO_HISTONE_H4_ACETYLATION	64	-0.236131	-2.25895	0.00198807	0.0119358	0.843	5517	tags=59%, list=36%, signal=92%	-
GO_TRANSCRIPTION_PREINITIATION_COMPLEX_ASSEMBLY	41	-0.273329	-2.12685	0.00198807	0.0211031	0.989	9314	tags=88%, list=61%, signal=222%	-
GO_TRANSCRIPTION_ELONGATION_FROM_RNA_POLYMERASE_II_PROMOTER	81	-0.178965	-1.89357	0.00198807	0.0580644	1	4289	tags=46%, list=28%, signal=63%	-
GO_RIBOSOMAL_SMALL_SUBUNIT_ASSEMBLY	16	-0.483844	-2.3366	0.00201207	0.00801521	0.661	2180	tags=63%, list=14%, signal=73%	-
GO_REGULATION_OF_DNA_TEMPLATED_TRANSCRIPTION_IN_RESPONSE_TO_STRESS	117	-0.157296	-1.93517	0.00201207	0.049268	1	10221	tags=82%, list=66%, signal=243%	-
GO_RESPONSE_TO_AMMONIUM_ION	117	-0.161706	-2.0226	0.00201613	0.0346805	0.999	6604	tags=59%, list=43%, signal=103%	-
GO_REGULATION_OF_SYNAPTIC_VESICLE_TRANSPORT	83	-0.208213	-2.19923	0.0020284	0.0154353	0.938	9603	tags=83%, list=62%, signal=220%	-
GO_HISTONE_H3_K4_METHYLATION	49	-0.257574	-2.16809	0.00203666	0.0177759	0.967	6097	tags=65%, list=40%, signal=108%	-
GO_MIRNA_METABOLIC_PROCESS	19	-0.396099	-2.12911	0.00203666	0.020892	0.989	6869	tags=84%, list=45%, signal=152%	-
GO_MODULATION_OF_EXCITATORY_POSTSYNAPTIC_POTENTIAL	39	-0.266085	-1.94765	0.00204082	0.0469927	1	8934	tags=85%, list=58%, signal=201%	-
GO_HISTONE_H4_K5_ACETYLATION	16	-0.454372	-2.15007	0.00204499	0.0191328	0.979	5517	tags=81%, list=36%, signal=127%	-
GO_ACTIN_NUCLEATION	46	-0.264357	-2.13952	0.00204499	0.0199545	0.985	4641	tags=57%, list=30%, signal=81%	-
GO_NEGATIVE_REGULATION_OF_MRNA_PROCESSING	29	-0.329297	-2.09091	0.00205339	0.025427	0.994	6084	tags=72%, list=40%, signal=120%	-
GO_NADH_DEHYDROGENASE_COMPLEX_ASSEMBLY	60	-0.229426	-2.10112	0.00205761	0.0243122	0.994	11355	tags=97%, list=74%, signal=368%	-
GO_REGULATION_OF_ANATOMICAL_STRUCTURE_SIZE	461	-0.0802395	-2.0504	0.00206612	0.0310383	0.999	4743	tags=39%, list=31%, signal=54%	-
GO_NUCLEOSIDE_TRIPHOSPHATE_BIOSYNTHETIC_PROCESS	69	-0.24879	-2.38249	0.002079	0.00611456	0.553	9344	tags=86%, list=61%, signal=217%	-
GO_MODIFICATION_OF_POSTSYNAPTIC_STRUCTURE	15	-0.433691	-2.02843	0.00208768	0.0336709	0.999	7693	tags=93%, list=50%, signal=187%	-
GO_CELLULAR_PROTEIN_COMPLEX_DISASSEMBLY	207	-0.131657	-2.16462	0.00212314	0.0179497	0.972	4468	tags=42%, list=29%, signal=58%	-
GO_POSITIVE_REGULATION_OF_VIRAL_TRANSCRIPTION	41	-0.269482	-2.0416	0.00212314	0.0317495	0.999	7122	tags=73%, list=46%, signal=136%	-
GO_PROTEIN_POLYUBIQUITINATION	287	-0.142718	-2.71833	0.00214133	0.000773685	0.052	6422	tags=56%, list=42%, signal=94%	-
GO_PROTEASOMAL_UBIQUITIN_INDEPENDENT_PROTEIN_CATABOLIC_PROCESS	23	-0.350736	-2.01303	0.00373832	0.0363524	0.999	3977	tags=61%, list=26%, signal=82%	-
GO_POSITIVE_REGULATION_OF_MRNA_SPLICING_VIA_SPLICEOSOME	18	-0.383639	-1.91631	0.00374532	0.0535337	1	5216	tags=72%, list=34%, signal=109%	-
GO_REGULATION_OF_CHROMOSOME_ORGANIZATION	304	-0.0905279	-1.84046	0.00380952	0.0701996	1	7086	tags=55%, list=46%, signal=100%	-
GO_ENERGY_COUPLED_PROTON_TRANSPORT_DOWN_ELECTROCHEMICAL_GRADIENT	21	-0.361404	-1.98733	0.00382409	0.0401776	1	9099	tags=95%, list=59%, signal=233%	-
GO_NEGATIVE_REGULATION_OF_PROTEIN_CATABOLIC_PROCESS	115	-0.151591	-1.93099	0.00386847	0.0499141	1	4642	tags=45%, list=30%, signal=64%	-
GO_REGULATION_OF_TRANSLATIONAL_INITIATION	72	-0.188809	-1.87531	0.00387597	0.0612022	1	7365	tags=67%, list=48%, signal=127%	-
GO_NEGATIVE_REGULATION_OF_RNA_SPLICING	25	-0.362777	-2.19604	0.0038835	0.0156014	0.94	7966	tags=88%, list=52%, signal=182%	-
GO_ENTRAINMENT_OF_CIRCADIAN_CLOCK_BY_PHOTOPERIOD	19	-0.403937	-2.13996	0.00389105	0.0200178	0.985	5939	tags=79%, list=39%, signal=128%	-
GO_SYNAPTIC_TRANSMISSION_GLUTAMATERGIC	88	-0.178674	-1.94497	0.00389105	0.0472676	1	3561	tags=41%, list=23%, signal=53%	-
GO_RESPONSE_TO_PROSTAGLANDIN_E	21	-0.401152	-2.24375	0.00392927	0.0128633	0.871	6291	tags=81%, list=41%, signal=137%	-
GO_AUTOPHAGOSOME_ORGANIZATION	89	-0.197206	-2.13128	0.00395257	0.0207543	0.989	8392	tags=74%, list=55%, signal=162%	-
GO_REGULATION_OF_CELLULAR_AMIDE_METABOLIC_PROCESS	363	-0.102498	-2.23028	0.00397614	0.0131519	0.893	8462	tags=65%, list=55%, signal=141%	-
GO_POSITIVE_REGULATION_OF_CELL_GROWTH	146	-0.142147	-2.02957	0.00397614	0.0336564	0.999	9003	tags=73%, list=59%, signal=173%	-
GO_PALLIUM_DEVELOPMENT	157	-0.133548	-1.95802	0.00397614	0.0453213	1	4630	tags=43%, list=30%, signal=61%	-
GO_REGULATION_OF_NEUROTRANSMITTER_TRANSPORT	134	-0.14666	-1.99373	0.00398406	0.0393408	1	9703	tags=78%, list=63%, signal=208%	-
GO_REGULATION_OF_DEPHOSPHORYLATION	190	-0.125189	-1.99355	0.00401606	0.0391868	1	6033	tags=52%, list=39%, signal=84%	-
GO_REGULATION_OF_DENDRITE_MORPHOGENESIS	85	-0.204446	-2.24088	0.00404858	0.0128798	0.876	5017	tags=53%, list=33%, signal=78%	-
GO_REGULATION_OF_HISTONE_METHYLATION	58	-0.244653	-2.18291	0.0040568	0.0165353	0.955	6595	tags=67%, list=43%, signal=117%	-
GO_POSITIVE_REGULATION_OF_SUPRAMOLECULAR_FIBER_ORGANIZATION	189	-0.12702	-2.0527	0.0040568	0.0307908	0.999	3931	tags=38%, list=26%, signal=51%	-
GO_DNA_TEMPLATED_TRANSCRIPTION_ELONGATION	108	-0.159887	-1.94217	0.0040568	0.0478056	1	6959	tags=61%, list=45%, signal=111%	-
GO_REGULATION_OF_CHOLESTEROL_BIOSYNTHETIC_PROCESS	42	-0.250006	-1.91953	0.0040568	0.0527703	1	8618	tags=81%, list=56%, signal=184%	-
GO_DENDRITE_EXTENSION	30	-0.307838	-1.98464	0.00406504	0.040453	1	5017	tags=63%, list=33%, signal=94%	-
GO_REGULATION_OF_CELLULAR_AMINO_ACID_METABOLIC_PROCESS	59	-0.249228	-2.26789	0.00407332	0.0115568	0.828	5307	tags=59%, list=35%, signal=90%	-
GO_MITOCHONDRIAL_GENE_EXPRESSION	157	-0.145333	-2.08961	0.00410678	0.0255329	0.994	10525	tags=83%, list=68%, signal=260%	-
GO_PROTEIN_SUMOYLATION	67	-0.210922	-2.04207	0.00414079	0.0319977	0.999	8709	tags=78%, list=57%, signal=178%	-
GO_INTERLEUKIN_1_MEDIATED_SIGNALING_PATHWAY	95	-0.175357	-2.04946	0.00414938	0.0310757	0.999	9464	tags=79%, list=62%, signal=204%	-
GO_ACTIN_POLYMERIZATION_OR_DEPOLYMERIZATION	190	-0.118992	-1.95141	0.00417537	0.0464617	1	2565	tags=28%, list=17%, signal=34%	-
GO_REGULATION_OF_MICROTUBULE_POLYMERIZATION_OR_DEPOLYMERIZATION	71	-0.206874	-2.05621	0.00552486	0.0302574	0.999	7016	tags=66%, list=46%, signal=121%	-
GO_TRANSCRIPTION_BY_RNA_POLYMERASE_III	52	-0.23167	-1.96741	0.00566038	0.043429	1	7986	tags=75%, list=52%, signal=155%	-
GO_NEGATIVE_REGULATION_OF_TOR_SIGNALING	41	-0.24189	-1.84128	0.0056926	0.0703551	1	11297	tags=98%, list=73%, signal=366%	-
GO_NEGATIVE_REGULATION_OF_INTRACELLULAR_SIGNAL_TRANSDUCTION	447	-0.0869948	-2.15254	0.00573614	0.0188986	0.978	5412	tags=44%, list=35%, signal=65%	-
GO_POSTSYNAPTIC_SPECIALIZATION_ASSEMBLY	22	-0.354332	-1.97524	0.00575816	0.0425311	1	4347	tags=64%, list=28%, signal=89%	-
GO_ESTABLISHMENT_OF_PROTEIN_LOCALIZATION_TO_MITOCHONDRIAL_MEMBRANE	18	-0.388679	-1.97385	0.00582524	0.0426758	1	4284	tags=67%, list=28%, signal=92%	-
GO_GOLGI_VESICLE_TRANSPORT	337	-0.0929058	-1.96584	0.00583658	0.0437143	1	7093	tags=55%, list=46%, signal=100%	-
GO_CIRCADIAN_RHYTHM	185	-0.119948	-1.89862	0.00584795	0.0572275	1	9486	tags=74%, list=62%, signal=189%	-
GO_POSTSYNAPSE_ASSEMBLY	30	-0.308442	-2.04517	0.00585938	0.0317396	0.999	4495	tags=60%, list=29%, signal=85%	-
GO_RNA_INTERFERENCE	15	-0.393935	-1.86517	0.00587084	0.0636563	1	6253	tags=80%, list=41%, signal=135%	-
GO_POSITIVE_REGULATION_OF_PROTEIN_TARGETING_TO_MITOCHONDRION	31	-0.333987	-2.16037	0.00590551	0.0182931	0.975	7775	tags=84%, list=51%, signal=169%	-
GO_RETROGRADE_TRANSPORT_ENDOSOME_TO_PLASMA_MEMBRANE	24	-0.341299	-2.00305	0.00594059	0.0378519	1	5014	tags=67%, list=33%, signal=99%	-
GO_ENTRAINMENT_OF_CIRCADIAN_CLOCK	25	-0.351707	-2.06963	0.00595238	0.0284943	0.999	8136	tags=88%, list=53%, signal=187%	-
GO_PHOTOPERIODISM	23	-0.353624	-2.00725	0.00595238	0.0371074	0.999	5939	tags=74%, list=39%, signal=120%	-
GO_SYNAPSE_ASSEMBLY	169	-0.122477	-1.87379	0.00595238	0.0614923	1	4509	tags=41%, list=29%, signal=58%	-
GO_DENDRITIC_SPINE_MORPHOGENESIS	54	-0.255516	-2.16634	0.0059761	0.0178967	0.969	4630	tags=56%, list=30%, signal=79%	-
GO_REGULATION_OF_PROTEASOMAL_UBIQUITIN_DEPENDENT_PROTEIN_CATABOLIC_PROCESS	114	-0.152969	-1.91265	0.006	0.0543798	1	8190	tags=68%, list=53%, signal=145%	-
GO_PEPTIDE_HORMONE_SECRETION	218	-0.109715	-1.85565	0.00608519	0.066965	1	5111	tags=44%, list=33%, signal=65%	-
GO_TELENCEPHALON_DEVELOPMENT	235	-0.117886	-2.08453	0.00609756	0.0262829	0.996	4630	tags=42%, list=30%, signal=59%	-
GO_REGULATION_OF_PROTEIN_TARGETING_TO_MEMBRANE	32	-0.291034	-1.99921	0.00613497	0.0383981	1	4186	tags=56%, list=27%, signal=77%	-
GO_SYNAPTIC_VESICLE_LOCALIZATION	159	-0.133202	-1.94918	0.00613497	0.0466516	1	10453	tags=81%, list=68%, signal=251%	-
GO_REGULATION_OF_NEURONAL_SYNAPTIC_PLASTICITY	50	-0.260102	-2.18006	0.00614754	0.0166971	0.956	1243	tags=34%, list=8%, signal=37%	-
GO_CEREBRAL_CORTEX_NEURON_DIFFERENTIATION	21	-0.345789	-1.89823	0.00616016	0.05713	1	4944	tags=67%, list=32%, signal=98%	-
GO_REGULATION_OF_NUCLEOBASE_CONTAINING_COMPOUND_TRANSPORT	15	-0.434867	-2.04219	0.00618557	0.032155	0.999	5624	tags=80%, list=37%, signal=126%	-
GO_FOREBRAIN_GENERATION_OF_NEURONS	63	-0.198898	-1.88159	0.00636943	0.060116	1	4523	tags=49%, list=29%, signal=69%	-
GO_ENDOPLASMIC_RETICULUM_MANNOSE_TRIMMING	15	-0.417262	-1.95115	0.00642398	0.0463216	1	6920	tags=87%, list=45%, signal=157%	-
GO_STEROL_BIOSYNTHETIC_PROCESS	68	-0.205414	-1.97167	0.00643777	0.042851	1	8618	tags=76%, list=56%, signal=173%	-
GO_AEROBIC_ELECTRON_TRANSPORT_CHAIN	19	-0.393087	-2.05665	0.00770713	0.0303504	0.999	9344	tags=100%, list=61%, signal=254%	-
GO_DEMETHYLATION	52	-0.211764	-1.80258	0.00776699	0.0794161	1	10066	tags=87%, list=65%, signal=250%	-
GO_REGULATION_OF_ORGANELLE_ASSEMBLY	171	-0.123742	-1.89145	0.00779727	0.0585011	1	9183	tags=72%, list=60%, signal=177%	-
GO_RIBOSE_PHOSPHATE_BIOSYNTHETIC_PROCESS	173	-0.117706	-1.82484	0.0078125	0.07392	1	6213	tags=52%, list=40%, signal=86%	-
GO_RAS_PROTEIN_SIGNAL_TRANSDUCTION	413	-0.0814511	-1.90664	0.00787402	0.0556407	1	5672	tags=45%, list=37%, signal=69%	-
GO_PROTON_TRANSMEMBRANE_TRANSPORT	144	-0.139971	-1.98825	0.00792079	0.0400875	1	10366	tags=81%, list=67%, signal=247%	-
GO_NEGATIVE_REGULATION_OF_PROTEASOMAL_PROTEIN_CATABOLIC_PROCESS	48	-0.220015	-1.80995	0.00793651	0.077414	1	10407	tags=90%, list=68%, signal=276%	-
GO_POSITIVE_REGULATION_OF_DENDRITIC_SPINE_DEVELOPMENT	39	-0.265361	-1.94586	0.00795229	0.0472631	1	5001	tags=59%, list=33%, signal=87%	-
GO_REGULATION_OF_MICROTUBULE_POLYMERIZATION	43	-0.270379	-2.09146	0.00796813	0.0255012	0.994	6943	tags=72%, list=45%, signal=131%	-
GO_PROTEIN_POLYMERIZATION	249	-0.103614	-1.87915	0.00798403	0.0606451	1	3931	tags=36%, list=26%, signal=47%	-
GO_NEGATIVE_REGULATION_OF_HISTONE_MODIFICATION	36	-0.258341	-1.85004	0.00803213	0.068144	1	7573	tags=75%, list=49%, signal=147%	-
GO_REGULATION_OF_SUPRAMOLECULAR_FIBER_ORGANIZATION	314	-0.0970674	-1.98713	0.00806452	0.0400343	1	3878	tags=35%, list=25%, signal=45%	-
GO_VACUOLAR_TRANSPORT	128	-0.136399	-1.82992	0.00814664	0.0731463	1	4650	tags=44%, list=30%, signal=62%	-
GO_REGULATION_OF_CILIUM_ASSEMBLY	48	-0.221265	-1.84224	0.00817996	0.0701987	1	9106	tags=81%, list=59%, signal=199%	-
GO_METHYLATION	310	-0.094342	-1.91218	0.00823045	0.05431	1	9148	tags=69%, list=59%, signal=166%	-
GO_REGULATION_OF_B_CELL_APOPTOTIC_PROCESS	15	-0.376239	-1.79532	0.00833333	0.0816042	1	4474	tags=67%, list=29%, signal=94%	-
GO_NUCLEAR_TRANSCRIBED_MRNA_CATABOLIC_PROCESS_EXONUCLEOLYTIC	34	-0.288304	-2.00059	0.00835073	0.0382077	1	6434	tags=71%, list=42%, signal=121%	-
GO_POSITIVE_REGULATION_OF_ESTABLISHMENT_OF_PROTEIN_LOCALIZATION_TO_MITOCHONDRION	56	-0.209653	-1.81775	0.00840336	0.0753078	1	7775	tags=71%, list=51%, signal=144%	-
GO_VESICLE_MEDIATED_TRANSPORT_TO_THE_PLASMA_MEMBRANE	87	-0.176545	-1.95898	0.00865801	0.0452764	1	7025	tags=63%, list=46%, signal=116%	-
GO_POSITIVE_REGULATION_OF_NEURON_DEATH	86	-0.183792	-2.01159	0.00952381	0.0364961	0.999	4523	tags=48%, list=29%, signal=67%	-
GO_NEGATIVE_REGULATION_OF_TRANSFERASE_ACTIVITY	248	-0.103569	-1.90549	0.00963391	0.0556001	1	4636	tags=40%, list=30%, signal=57%	-
GO_CHROMATIN_REMODELING	148	-0.130354	-1.8523	0.00963391	0.0676222	1	4459	tags=42%, list=29%, signal=58%	-
GO_INTRA_GOLGI_VESICLE_MEDIATED_TRANSPORT	29	-0.28514	-1.82498	0.00970874	0.0741202	1	9414	tags=90%, list=61%, signal=231%	-
GO_REGULATION_OF_CELLULAR_AMINE_METABOLIC_PROCESS	77	-0.175687	-1.81824	0.00978474	0.0753368	1	5103	tags=51%, list=33%, signal=75%	-
GO_REGULATION_OF_PROTEIN_STABILITY	252	-0.110603	-2.01126	0.00980392	0.0364175	0.999	8216	tags=64%, list=53%, signal=136%	-
GO_SCF_DEPENDENT_PROTEASOMAL_UBIQUITIN_DEPENDENT_PROTEIN_CATABOLIC_PROCESS	86	-0.182065	-1.99333	0.00986193	0.0390573	1	5086	tags=51%, list=33%, signal=76%	-
GO_INSULIN_SECRETION	185	-0.123331	-1.94155	0.00990099	0.0477728	1	5111	tags=45%, list=33%, signal=67%	-
GO_NEGATIVE_REGULATION_OF_RNA_METABOLIC_PROCESS	47	-0.248905	-1.99559	0.00996016	0.0390875	1	7966	tags=77%, list=52%, signal=158%	-
GO_POSITIVE_REGULATION_OF_INSULIN_SECRETION	61	-0.20554	-1.87341	0.0100806	0.0614	1	4669	tags=51%, list=30%, signal=73%	-
GO_POSITIVE_REGULATION_OF_PROTEIN_DEPOLYMERIZATION	17	-0.404104	-2.03638	0.010101	0.0325723	0.999	3745	tags=65%, list=24%, signal=85%	-
GO_POSITIVE_REGULATION_OF_PROTEOLYSIS_INVOLVED_IN_CELLULAR_PROTEIN_CATABOLIC_PROCESS	113	-0.158264	-1.97373	0.010101	0.0425383	1	8066	tags=68%, list=52%, signal=142%	-
GO_NEGATIVE_REGULATION_OF_NIK_NF_KAPPAB_SIGNALING	20	-0.340177	-1.82875	0.0102459	0.0731254	1	8619	tags=90%, list=56%, signal=204%	-
GO_MODIFICATION_OF_SYNAPTIC_STRUCTURE	21	-0.357566	-1.96891	0.0103093	0.0433797	1	7693	tags=86%, list=50%, signal=171%	-
GO_RESPONSE_TO_MITOCHONDRIAL_DEPOLARISATION	19	-0.348907	-1.85267	0.0103093	0.0676842	1	7594	tags=84%, list=49%, signal=166%	-
GO_PRODUCTION_OF_SMALL_RNA_INVOLVED_IN_GENE_SILENCING_BY_RNA	49	-0.226227	-1.86621	0.0108932	0.0635591	1	9089	tags=82%, list=59%, signal=199%	-
GO_POSITIVE_REGULATION_OF_CHROMOSOME_ORGANIZATION	158	-0.12961	-1.93442	0.0111317	0.0492947	1	6595	tags=56%, list=43%, signal=96%	-
GO_LOCALIZATION_WITHIN_MEMBRANE	146	-0.127566	-1.80948	0.0113636	0.0773456	1	3852	tags=38%, list=25%, signal=50%	-
GO_REGULATION_OF_CYTOSKELETON_ORGANIZATION	482	-0.0716689	-1.74705	0.0117878	0.0975111	1	7039	tags=53%, list=46%, signal=94%	-
GO_REGULATION_OF_ESTABLISHMENT_OF_PROTEIN_LOCALIZATION_TO_MITOCHONDRION	69	-0.178766	-1.76003	0.0118343	0.0937146	1	8187	tags=71%, list=53%, signal=151%	-
GO_POSITIVE_REGULATION_OF_NUCLEOBASE_CONTAINING_COMPOUND_METABOLIC_PROCESS	209	-0.110631	-1.84745	0.012	0.0686871	1	5903	tags=49%, list=38%, signal=79%	-
GO_POSITIVE_REGULATION_OF_TOR_SIGNALING	35	-0.281848	-1.95349	0.0120482	0.046343	1	10618	tags=97%, list=69%, signal=313%	-
GO_REGULATION_OF_DENDRITIC_SPINE_MORPHOGENESIS	40	-0.256401	-1.89534	0.0120968	0.0577826	1	9142	tags=85%, list=59%, signal=209%	-
GO_CIRCADIAN_REGULATION_OF_GENE_EXPRESSION	54	-0.205545	-1.80693	0.0120968	0.0782708	1	3402	tags=43%, list=22%, signal=54%	-
GO_REGULATION_OF_CELL_PROJECTION_ASSEMBLY	162	-0.125863	-1.84331	0.0121457	0.0700669	1	2643	tags=30%, list=17%, signal=35%	-
GO_NEGATIVE_REGULATION_OF_CELLULAR_PROTEIN_CATABOLIC_PROCESS	75	-0.195437	-1.92528	0.0121704	0.0512143	1	4803	tags=51%, list=31%, signal=73%	-
GO_POSITIVE_REGULATION_OF_NEUROLOGICAL_SYSTEM_PROCESS	56	-0.218257	-1.93876	0.01222	0.0484052	1	4347	tags=50%, list=28%, signal=69%	-
GO_REGULATION_OF_PROTEIN_DEACETYLATION	36	-0.260915	-1.83611	0.01222	0.071424	1	3688	tags=50%, list=24%, signal=66%	-
GO_MITOCHONDRIAL_MEMBRANE_ORGANIZATION	120	-0.141025	-1.81696	0.0122699	0.0753704	1	9257	tags=74%, list=60%, signal=185%	-
GO_REGULATION_OF_PROTEIN_COMPLEX_ASSEMBLY	390	-0.0784599	-1.78923	0.0122951	0.0837934	1	4662	tags=38%, list=30%, signal=53%	-
GO_CELLULAR_RESPONSE_TO_PROSTAGLANDIN_E_STIMULUS	15	-0.391462	-1.83425	0.0125523	0.0719088	1	6291	tags=80%, list=41%, signal=135%	-
GO_POSITIVE_REGULATION_OF_NEUROTRANSMITTER_SECRETION	22	-0.315276	-1.79901	0.0133588	0.0806849	1	9142	tags=91%, list=59%, signal=224%	-
GO_POSTSYNAPTIC_DENSITY_ASSEMBLY	18	-0.384579	-1.93126	0.0133843	0.0500391	1	4347	tags=67%, list=28%, signal=93%	-
GO_POSITIVE_REGULATION_OF_SYNAPTIC_TRANSMISSION	164	-0.139683	-2.01341	0.0134615	0.0364229	0.999	4347	tags=42%, list=28%, signal=58%	-
GO_PEPTIDYL_SERINE_DEPHOSPHORYLATION	18	-0.359607	-1.88321	0.0134875	0.0597833	1	2167	tags=50%, list=14%, signal=58%	-
GO_MEMORY	113	-0.155113	-1.87654	0.0134875	0.0609661	1	6889	tags=60%, list=45%, signal=108%	-
GO_COGNITION	274	-0.0947775	-1.77288	0.0134875	0.0888924	1	3790	tags=34%, list=25%, signal=44%	-
GO_POSITIVE_REGULATION_OF_SIGNAL_TRANSDUCTION_BY_P53_CLASS_MEDIATOR	20	-0.348347	-1.85505	0.0136187	0.0669552	1	4648	tags=65%, list=30%, signal=93%	-
GO_REGULATION_OF_PHOSPHATASE_ACTIVITY	159	-0.130123	-1.87665	0.0136452	0.0611549	1	5953	tags=52%, list=39%, signal=83%	-
GO_NEGATIVE_REGULATION_OF_NF_KAPPAB_TRANSCRIPTION_FACTOR_ACTIVITY	74	-0.189389	-1.88496	0.0137255	0.0596576	1	9158	tags=78%, list=60%, signal=193%	-
GO_NEGATIVE_REGULATION_OF_PROTEOLYSIS_INVOLVED_IN_CELLULAR_PROTEIN_CATABOLIC_PROCESS	63	-0.192044	-1.78746	0.0137795	0.0841562	1	4628	tags=49%, list=30%, signal=70%	-
GO_G_PROTEIN_COUPLED_ACETYLCHOLINE_RECEPTOR_SIGNALING_PATHWAY	18	-0.373311	-1.87763	0.0139165	0.0609908	1	2811	tags=56%, list=18%, signal=68%	-
GO_PYRIMIDINE_NUCLEOSIDE_TRIPHOSPHATE_BIOSYNTHETIC_PROCESS	18	-0.345309	-1.7575	0.0139442	0.0943326	1	7514	tags=83%, list=49%, signal=163%	-
GO_ANTIGEN_PROCESSING_AND_PRESENTATION	193	-0.123824	-1.96792	0.0139721	0.0435024	1	4018	tags=38%, list=26%, signal=51%	-
GO_REGULATION_OF_PROTEIN_BINDING	198	-0.117452	-1.9521	0.014	0.0464753	1	3578	tags=35%, list=23%, signal=45%	-
GO_ANTIGEN_PROCESSING_AND_PRESENTATION_OF_PEPTIDE_ANTIGEN	165	-0.121977	-1.82905	0.0140562	0.0732644	1	4018	tags=38%, list=26%, signal=51%	-
GO_NCRNA_TRANSCRIPTION	95	-0.171215	-1.92554	0.0141414	0.0513397	1	8232	tags=71%, list=54%, signal=151%	-
GO_GENE_SILENCING_BY_RNA	142	-0.12922	-1.77576	0.01417	0.087819	1	9839	tags=77%, list=64%, signal=211%	-
GO_NEURON_PROJECTION_ORGANIZATION	82	-0.165315	-1.77052	0.01417	0.0897956	1	3662	tags=40%, list=24%, signal=53%	-
GO_POSITIVE_REGULATION_OF_CHROMATIN_ORGANIZATION	91	-0.165704	-1.82416	0.0143149	0.0739405	1	6595	tags=59%, list=43%, signal=103%	-
GO_REGULATION_OF_INTRACELLULAR_PROTEIN_TRANSPORT	221	-0.108543	-1.8226	0.0143443	0.0742579	1	6638	tags=54%, list=43%, signal=93%	-
GO_REGULATION_OF_POSTSYNAPTIC_MEMBRANE_POTENTIAL	134	-0.132473	-1.79841	0.0143443	0.08074	1	6246	tags=54%, list=41%, signal=90%	-
GO_POSITIVE_REGULATION_OF_CELLULAR_COMPONENT_BIOGENESIS	482	-0.067223	-1.70269	0.0144033	0.11391	1	4265	tags=34%, list=28%, signal=46%	-
GO_REGULATION_OF_AMPA_RECEPTOR_ACTIVITY	24	-0.310712	-1.82793	0.014433	0.0732223	1	3561	tags=54%, list=23%, signal=70%	-
GO_PEPTIDYL_LYSINE_DIMETHYLATION	15	-0.37168	-1.75122	0.014433	0.0959133	1	6595	tags=80%, list=43%, signal=140%	-
GO_RETROGRADE_TRANSPORT_ENDOSOME_TO_GOLGI	72	-0.174623	-1.75194	0.014553	0.0960612	1	6514	tags=60%, list=42%, signal=103%	-
GO_NEGATIVE_REGULATION_OF_MICROTUBULE_POLYMERIZATION_OR_DEPOLYMERIZATION	32	-0.263245	-1.75712	0.0146751	0.0942221	1	7016	tags=72%, list=46%, signal=132%	-
GO_CRISTAE_FORMATION	30	-0.293777	-1.88448	0.014733	0.059597	1	8822	tags=87%, list=57%, signal=203%	-
GO_REGULATION_OF_SYNAPTIC_TRANSMISSION_GABAERGIC	32	-0.274589	-1.84063	0.0147368	0.07038	1	9726	tags=91%, list=63%, signal=246%	-
GO_CELL_CELL_SIGNALING_BY_WNT	487	-0.0742678	-1.906	0.0147992	0.0556283	1	3980	tags=33%, list=26%, signal=43%	-
GO_NEGATIVE_REGULATION_OF_DNA_BINDING_TRANSCRIPTION_FACTOR_ACTIVITY	144	-0.126714	-1.76538	0.0147992	0.0915823	1	9393	tags=74%, list=61%, signal=187%	-
GO_PEPTIDYL_LYSINE_TRIMETHYLATION	38	-0.25616	-1.84792	0.0152964	0.0687527	1	6595	tags=68%, list=43%, signal=119%	-
GO_RESPONSE_TO_STARVATION	173	-0.112199	-1.74828	0.0155945	0.0971587	1	11187	tags=84%, list=73%, signal=304%	-
GO_REGULATION_OF_LONG_TERM_SYNAPTIC_POTENTIATION	41	-0.252281	-1.87017	0.015625	0.0623194	1	3259	tags=46%, list=21%, signal=59%	-
GO_REGULATION_OF_LONG_TERM_NEURONAL_SYNAPTIC_PLASTICITY	26	-0.30914	-1.88834	0.0156556	0.0588606	1	1170	tags=38%, list=8%, signal=42%	-
GO_REGULATION_OF_PROTEIN_TARGETING_TO_MITOCHONDRION	42	-0.240132	-1.83364	0.0156863	0.0718935	1	8037	tags=76%, list=52%, signal=159%	-
GO_REGULATION_OF_NMDA_RECEPTOR_ACTIVITY	32	-0.270599	-1.81913	0.0156863	0.0754206	1	4019	tags=53%, list=26%, signal=72%	-
GO_RNA_PHOSPHODIESTER_BOND_HYDROLYSIS	131	-0.140242	-1.90248	0.0157171	0.0562227	1	9839	tags=78%, list=64%, signal=214%	-
GO_POSITIVE_REGULATION_OF_AXON_EXTENSION	40	-0.238176	-1.78735	0.016129	0.0839319	1	4807	tags=55%, list=31%, signal=80%	-
GO_HISTONE_H3_DEACETYLATION	17	-0.381268	-1.88936	0.0163599	0.0589314	1	8620	tags=94%, list=56%, signal=214%	-
GO_POSITIVE_REGULATION_OF_ACTIN_FILAMENT_POLYMERIZATION	93	-0.161692	-1.81492	0.0164271	0.0759156	1	4641	tags=46%, list=30%, signal=66%	-
GO_RESPIRATORY_ELECTRON_TRANSPORT_CHAIN	108	-0.144805	-1.73771	0.0164948	0.10097	1	10750	tags=84%, list=70%, signal=278%	-
GO_POSITIVE_REGULATION_OF_AXONOGENESIS	83	-0.170404	-1.80653	0.0167364	0.0782207	1	4807	tags=48%, list=31%, signal=70%	-
GO_NEGATIVE_REGULATION_OF_KINASE_ACTIVITY	220	-0.100941	-1.76059	0.0171674	0.0937228	1	4903	tags=42%, list=32%, signal=61%	-
GO_PROTEIN_K11_LINKED_UBIQUITINATION	28	-0.273768	-1.78357	0.0179283	0.0854502	1	5686	tags=64%, list=37%, signal=102%	-
GO_ESTABLISHMENT_OF_PROTEIN_LOCALIZATION_TO_VACUOLE	43	-0.228436	-1.78161	0.0184805	0.0860038	1	2936	tags=42%, list=19%, signal=52%	-
GO_POSITIVE_REGULATION_OF_PLASMA_MEMBRANE_BOUNDED_CELL_PROJECTION_ASSEMBLY	94	-0.159	-1.76728	0.0186722	0.0909712	1	2643	tags=33%, list=17%, signal=40%	-
GO_POSITIVE_REGULATION_OF_VIRAL_PROCESS	97	-0.148979	-1.73722	0.018711	0.100925	1	9300	tags=75%, list=60%, signal=189%	-
GO_POSITIVE_REGULATION_OF_DNA_TEMPLATED_TRANSCRIPTION_ELONGATION	30	-0.281227	-1.81276	0.0188679	0.0765325	1	6451	tags=70%, list=42%, signal=120%	-
GO_TRNA_METABOLIC_PROCESS	167	-0.114269	-1.75391	0.0192308	0.0956208	1	9039	tags=70%, list=59%, signal=168%	-
GO_NEGATIVE_REGULATION_OF_HISTONE_METHYLATION	19	-0.328616	-1.7171	0.0197239	0.107568	1	5477	tags=68%, list=36%, signal=106%	-
GO_VESICLE_MEDIATED_TRANSPORT_IN_SYNAPSE	197	-0.108699	-1.79772	0.0200401	0.0807795	1	10453	tags=79%, list=68%, signal=242%	-
GO_RNA_MODIFICATION	141	-0.128039	-1.79071	0.0200401	0.0834339	1	12777	tags=96%, list=83%, signal=560%	-
GO_POSITIVE_REGULATION_OF_UBIQUITIN_DEPENDENT_PROTEIN_CATABOLIC_PROCESS	87	-0.168178	-1.80563	0.0200803	0.0783261	1	8037	tags=69%, list=52%, signal=144%	-
GO_POSITIVE_REGULATION_OF_CYTOSKELETON_ORGANIZATION	209	-0.101644	-1.74438	0.0201613	0.0983628	1	4641	tags=40%, list=30%, signal=57%	-
GO_REGULATION_OF_EXTENT_OF_CELL_GROWTH	105	-0.147691	-1.75861	0.0203252	0.0940747	1	4630	tags=45%, list=30%, signal=64%	-
GO_CLATHRIN_DEPENDENT_ENDOCYTOSIS	40	-0.250629	-1.88844	0.0204082	0.0590474	1	8846	tags=83%, list=58%, signal=194%	-
GO_BETA_CATENIN_TCF_COMPLEX_ASSEMBLY	30	-0.260939	-1.7074	0.0206767	0.112134	1	5737	tags=63%, list=37%, signal=101%	-
GO_SYNAPTIC_VESICLE_CYCLE	186	-0.1129	-1.81846	0.0211946	0.0754955	1	11848	tags=88%, list=77%, signal=379%	-
GO_INSULIN_SECRETION_INVOLVED_IN_CELLULAR_RESPONSE_TO_GLUCOSE_STIMULUS	59	-0.202035	-1.84035	0.0214008	0.0700089	1	5248	tags=54%, list=34%, signal=82%	-
GO_CELLULAR_RESPIRATION	180	-0.113637	-1.75211	0.0214425	0.0962807	1	10750	tags=81%, list=70%, signal=266%	-
GO_MRNA_CLEAVAGE	22	-0.313169	-1.74621	0.0215264	0.0976914	1	7776	tags=82%, list=51%, signal=165%	-
GO_JNK_CASCADE	194	-0.106356	-1.74229	0.0219124	0.0992921	1	7266	tags=58%, list=47%, signal=108%	-
GO_MITOCHONDRIAL_TRANSMEMBRANE_TRANSPORT	87	-0.154445	-1.68962	0.0219561	0.119602	1	6479	tags=57%, list=42%, signal=99%	-
GO_NEGATIVE_REGULATION_OF_CELL_MORPHOGENESIS_INVOLVED_IN_DIFFERENTIATION	93	-0.147774	-1.69063	0.0222672	0.119242	1	4523	tags=44%, list=29%, signal=62%	-
GO_CELLULAR_RESPONSE_TO_AMMONIUM_ION	60	-0.188133	-1.71427	0.0223577	0.108862	1	6604	tags=62%, list=43%, signal=108%	-
GO_REGULATION_OF_ARP2_3_COMPLEX_MEDIATED_ACTIN_NUCLEATION	16	-0.350766	-1.724	0.022449	0.10565	1	7109	tags=81%, list=46%, signal=151%	-
GO_POSITIVE_REGULATION_OF_STRESS_ACTIVATED_PROTEIN_KINASE_SIGNALING_CASCADE	149	-0.115768	-1.63534	0.022541	0.144581	1	6806	tags=56%, list=44%, signal=99%	-
GO_POSITIVE_REGULATION_OF_PROTEIN_TARGETING_TO_MEMBRANE	29	-0.267388	-1.74157	0.0233918	0.0991257	1	3852	tags=52%, list=25%, signal=69%	-
GO_MITOCHONDRIAL_ELECTRON_TRANSPORT_NADH_TO_UBIQUINONE	51	-0.209403	-1.73658	0.0234834	0.100958	1	10363	tags=88%, list=67%, signal=270%	-
GO_RESPONSE_TO_LIGHT_STIMULUS	281	-0.089186	-1.75129	0.0239521	0.0961526	1	8179	tags=62%, list=53%, signal=130%	-
GO_REGULATION_OF_AUTOPHAGOSOME_ASSEMBLY	32	-0.267875	-1.78843	0.024	0.0839123	1	8387	tags=81%, list=55%, signal=178%	-
GO_ENDOPLASMIC_RETICULUM_TO_GOLGI_VESICLE_MEDIATED_TRANSPORT	193	-0.107046	-1.73101	0.0244898	0.103064	1	10330	tags=78%, list=67%, signal=234%	-
GO_REGULATION_OF_INTRACELLULAR_TRANSPORT	402	-0.0716667	-1.66153	0.0253165	0.131707	1	9603	tags=69%, list=62%, signal=180%	-
GO_SNRNA_TRANSCRIPTION	69	-0.177843	-1.74226	0.0258065	0.0990336	1	8647	tags=74%, list=56%, signal=168%	-
GO_HISTONE_MRNA_METABOLIC_PROCESS	22	-0.307126	-1.72754	0.0258449	0.103996	1	8568	tags=86%, list=56%, signal=195%	-
GO_PROTEIN_K48_LINKED_DEUBIQUITINATION	28	-0.272833	-1.73103	0.0262626	0.103345	1	5151	tags=61%, list=33%, signal=91%	-
GO_FOREBRAIN_NEURON_DIFFERENTIATION	51	-0.205022	-1.72186	0.0263158	0.106214	1	4398	tags=49%, list=29%, signal=68%	-
GO_REGULATION_OF_CELL_SIZE	170	-0.112328	-1.70077	0.0267686	0.114376	1	4807	tags=42%, list=31%, signal=61%	-
GO_ENDOPLASMIC_RETICULUM_UNFOLDED_PROTEIN_RESPONSE	112	-0.135376	-1.67989	0.0268199	0.124668	1	10157	tags=79%, list=66%, signal=232%	-
GO_INTRASPECIES_INTERACTION_BETWEEN_ORGANISMS	48	-0.203203	-1.66161	0.0269231	0.131985	1	5217	tags=54%, list=34%, signal=82%	-
GO_POSITIVE_REGULATION_OF_CELLULAR_AMIDE_METABOLIC_PROCESS	132	-0.125286	-1.67369	0.0271845	0.127187	1	8112	tags=65%, list=53%, signal=137%	-
GO_POST_GOLGI_VESICLE_MEDIATED_TRANSPORT	98	-0.147576	-1.72096	0.0272904	0.106358	1	7163	tags=61%, list=47%, signal=114%	-
GO_NEGATIVE_REGULATION_OF_NEURON_PROJECTION_DEVELOPMENT	145	-0.120631	-1.70818	0.0273684	0.112028	1	4634	tags=42%, list=30%, signal=60%	-
GO_CELL_CELL_ADHESION_VIA_PLASMA_MEMBRANE_ADHESION_MOLECULES	245	-0.0953129	-1.70153	0.0274841	0.114264	1	1823	tags=21%, list=12%, signal=24%	-
GO_POSITIVE_REGULATION_OF_PEPTIDE_HORMONE_SECRETION	78	-0.171758	-1.78055	0.0277778	0.086173	1	4669	tags=47%, list=30%, signal=68%	-
GO_CENTRAL_NERVOUS_SYSTEM_NEURON_AXONOGENESIS	34	-0.241599	-1.67055	0.0277778	0.127507	1	6246	tags=65%, list=41%, signal=109%	-
GO_PURINE_NUCLEOSIDE_BIOSYNTHETIC_PROCESS	20	-0.311978	-1.67128	0.0281125	0.127343	1	7514	tags=80%, list=49%, signal=156%	-
GO_PROTEIN_DEPOLYMERIZATION	100	-0.156487	-1.77682	0.0282828	0.0876201	1	4070	tags=42%, list=26%, signal=57%	-
GO_RNA_POLYADENYLATION	42	-0.218743	-1.67531	0.0283401	0.126517	1	11295	tags=95%, list=73%, signal=357%	-
GO_POSITIVE_REGULATION_OF_INTRACELLULAR_PROTEIN_TRANSPORT	142	-0.126023	-1.71951	0.0284091	0.106872	1	6638	tags=56%, list=43%, signal=97%	-
GO_MULTI_ORGANISM_LOCALIZATION	65	-0.170109	-1.59534	0.0287908	0.163412	1	6388	tags=58%, list=42%, signal=100%	-
GO_ACTIN_FILAMENT_ORGANIZATION	369	-0.0773631	-1.72799	0.0288066	0.104032	1	1299	tags=16%, list=8%, signal=17%	-
GO_EXECUTION_PHASE_OF_APOPTOSIS	67	-0.175738	-1.65857	0.0301811	0.132343	1	9707	tags=81%, list=63%, signal=218%	-
GO_RELEASE_OF_CYTOCHROME_C_FROM_MITOCHONDRIA	55	-0.194659	-1.67825	0.0303605	0.12501	1	6806	tags=64%, list=44%, signal=114%	-
GO_ORGANOPHOSPHATE_CATABOLIC_PROCESS	121	-0.127393	-1.62994	0.0306513	0.146248	1	10515	tags=81%, list=68%, signal=254%	-
GO_SIGNAL_RELEASE	418	-0.0729643	-1.72277	0.0306748	0.106014	1	5165	tags=41%, list=34%, signal=60%	-
GO_CYTOSOLIC_TRANSPORT	139	-0.124178	-1.71791	0.0309917	0.107458	1	9285	tags=73%, list=60%, signal=182%	-
GO_RESPONSE_TO_PROSTAGLANDIN	29	-0.265423	-1.70329	0.0310078	0.114149	1	4943	tags=59%, list=32%, signal=86%	-
GO_SIGNAL_RELEASE_FROM_SYNAPSE	163	-0.116099	-1.70278	0.031185	0.114147	1	9747	tags=75%, list=63%, signal=202%	-
GO_NEGATIVE_REGULATION_OF_CELLULAR_AMIDE_METABOLIC_PROCESS	136	-0.123221	-1.65381	0.031185	0.134646	1	10903	tags=83%, list=71%, signal=283%	-
GO_POSITIVE_REGULATION_OF_HISTONE_METHYLATION	35	-0.232533	-1.66049	0.0314961	0.131725	1	6101	tags=63%, list=40%, signal=104%	-
GO_REGULATION_OF_UBIQUITIN_PROTEIN_TRANSFERASE_ACTIVITY	47	-0.211975	-1.68361	0.0315582	0.122703	1	4605	tags=51%, list=30%, signal=73%	-
GO_SYNAPTIC_TRANSMISSION_GABAERGIC	45	-0.212835	-1.66481	0.0319361	0.130562	1	9726	tags=84%, list=63%, signal=229%	-
GO_DEVELOPMENTAL_GROWTH_INVOLVED_IN_MORPHOGENESIS	221	-0.100769	-1.72951	0.0321932	0.103491	1	4807	tags=41%, list=31%, signal=59%	-
GO_REGULATION_OF_POSTSYNAPTIC_DENSITY_ORGANIZATION	15	-0.356556	-1.67308	0.0325203	0.126903	1	3751	tags=60%, list=24%, signal=79%	-
GO_TERMINATION_OF_RNA_POLYMERASE_II_TRANSCRIPTION	34	-0.232676	-1.62556	0.0327869	0.148069	1	8645	tags=79%, list=56%, signal=181%	-
GO_REGULATION_OF_INTRINSIC_APOPTOTIC_SIGNALING_PATHWAY	145	-0.115206	-1.615	0.0332031	0.152624	1	3868	tags=37%, list=25%, signal=48%	-
GO_NEGATIVE_REGULATION_OF_PLASMA_MEMBRANE_BOUNDED_CELL_PROJECTION_ASSEMBLY	22	-0.284996	-1.61872	0.0335968	0.150935	1	5412	tags=64%, list=35%, signal=98%	-
GO_REGULATION_OF_DEFENSE_RESPONSE_TO_VIRUS_BY_VIRUS	29	-0.263219	-1.65932	0.034	0.132169	1	3916	tags=52%, list=25%, signal=69%	-
GO_FOREBRAIN_DEVELOPMENT	357	-0.0763446	-1.66338	0.0342742	0.131146	1	1870	tags=20%, list=12%, signal=22%	-
GO_NEGATIVE_REGULATION_OF_CELL_CYCLE_G2_M_PHASE_TRANSITION	95	-0.141565	-1.63094	0.0345489	0.145931	1	9171	tags=74%, list=60%, signal=181%	-
GO_PROTEIN_STABILIZATION	159	-0.112891	-1.62705	0.0349076	0.148012	1	7086	tags=57%, list=46%, signal=105%	-
GO_HISTONE_H4_K16_ACETYLATION	20	-0.291778	-1.58281	0.0349794	0.169457	1	5517	tags=65%, list=36%, signal=101%	-
GO_POSITIVE_REGULATION_OF_INTRACELLULAR_TRANSPORT	194	-0.0996168	-1.61817	0.0352251	0.150962	1	5624	tags=46%, list=37%, signal=72%	-
GO_NEGATIVE_REGULATION_OF_PHOSPHORUS_METABOLIC_PROCESS	486	-0.0645198	-1.65588	0.0353635	0.13362	1	4642	tags=36%, list=30%, signal=51%	-
GO_RNA_CAPPING	32	-0.244259	-1.66129	0.0357143	0.131525	1	4904	tags=56%, list=32%, signal=82%	-
GO_MATURATION_OF_SSU_RRNA	41	-0.22495	-1.70053	0.0360721	0.114248	1	7430	tags=71%, list=48%, signal=136%	-
GO_CELLULAR_RESPONSE_TO_STARVATION	140	-0.124562	-1.67234	0.0364372	0.126994	1	11287	tags=86%, list=73%, signal=319%	-
GO_NEGATIVE_REGULATION_OF_NEURON_PROJECTION_REGENERATION	15	-0.352296	-1.6453	0.0365112	0.139313	1	2791	tags=53%, list=18%, signal=65%	-
GO_POSITIVE_REGULATION_OF_VIRAL_GENOME_REPLICATION	32	-0.247569	-1.67359	0.0366089	0.126917	1	8218	tags=78%, list=53%, signal=167%	-
GO_CENTRAL_NERVOUS_SYSTEM_NEURON_DEVELOPMENT	75	-0.159928	-1.6195	0.0368932	0.15075	1	6372	tags=57%, list=41%, signal=97%	-
GO_RESPONSE_TO_ALKALOID	100	-0.143027	-1.69938	0.037037	0.114584	1	6583	tags=57%, list=43%, signal=99%	-
GO_POSITIVE_REGULATION_OF_RNA_SPLICING	32	-0.255248	-1.73572	0.0371134	0.101117	1	5216	tags=59%, list=34%, signal=90%	-
GO_REGULATION_OF_CATION_CHANNEL_ACTIVITY	159	-0.110227	-1.62699	0.0373444	0.14771	1	4708	tags=42%, list=31%, signal=59%	-
GO_REGULATION_OF_DNA_TEMPLATED_TRANSCRIPTION_ELONGATION	47	-0.198306	-1.62381	0.037422	0.14866	1	6451	tags=62%, list=42%, signal=106%	-
GO_REGULATION_OF_WNT_SIGNALING_PATHWAY	336	-0.0773995	-1.60959	0.0378486	0.155905	1	3918	tags=33%, list=25%, signal=43%	-
GO_REGULATION_OF_SYNAPTIC_TRANSMISSION_GLUTAMATERGIC	66	-0.164575	-1.58688	0.038	0.167764	1	3773	tags=41%, list=25%, signal=54%	-
GO_TRNA_PROCESSING	120	-0.129631	-1.62069	0.0390947	0.150177	1	11610	tags=88%, list=75%, signal=357%	-
GO_NEGATIVE_REGULATION_OF_AXONOGENESIS	69	-0.170553	-1.64242	0.0392157	0.140988	1	4523	tags=46%, list=29%, signal=65%	-
GO_REGULATION_OF_INTRINSIC_APOPTOTIC_SIGNALING_PATHWAY_IN_RESPONSE_TO_DNA_DAMAGE_BY_P53_CLASS_MEDIATOR	17	-0.314236	-1.568	0.0392157	0.177219	1	4221	tags=59%, list=27%, signal=81%	-
GO_REGULATION_OF_DENDRITE_EXTENSION	20	-0.289585	-1.60683	0.0392562	0.157197	1	7858	tags=80%, list=51%, signal=163%	-
GO_LIMBIC_SYSTEM_DEVELOPMENT	103	-0.131718	-1.58312	0.0395257	0.169601	1	10085	tags=79%, list=66%, signal=227%	-
GO_REGULATION_OF_SMALL_GTPASE_MEDIATED_SIGNAL_TRANSDUCTION	317	-0.0781145	-1.60652	0.0399202	0.157049	1	3531	tags=31%, list=23%, signal=39%	-
GO_PROTEIN_FOLDING	200	-0.0967607	-1.57299	0.0400802	0.175373	1	7915	tags=61%, list=51%, signal=124%	-
GO_INHIBITORY_POSTSYNAPTIC_POTENTIAL	15	-0.345138	-1.62383	0.0407767	0.149002	1	2901	tags=53%, list=19%, signal=66%	-
GO_NEGATIVE_REGULATION_OF_CHROMATIN_ORGANIZATION	46	-0.209229	-1.6317	0.0408998	0.14677	1	6824	tags=65%, list=44%, signal=117%	-
GO_ORGANELLE_TRANSPORT_ALONG_MICROTUBULE	75	-0.159931	-1.63146	0.0408998	0.146578	1	10884	tags=87%, list=71%, signal=295%	-
GO_POSITIVE_REGULATION_OF_PROTEIN_DEPHOSPHORYLATION	39	-0.22057	-1.63899	0.0413223	0.142745	1	4505	tags=51%, list=29%, signal=72%	-
GO_HEMATOPOIETIC_STEM_CELL_DIFFERENTIATION	76	-0.160747	-1.63129	0.0413386	0.14636	1	5434	tags=51%, list=35%, signal=79%	-
GO_POSITIVE_REGULATION_OF_CANONICAL_WNT_SIGNALING_PATHWAY	138	-0.116777	-1.6104	0.0414201	0.155597	1	5466	tags=47%, list=36%, signal=72%	-
GO_LONG_TERM_SYNAPTIC_DEPRESSION	29	-0.250327	-1.60413	0.0422535	0.158554	1	6766	tags=69%, list=44%, signal=123%	-
GO_PROTEIN_LOCALIZATION_TO_VACUOLE	57	-0.173791	-1.54881	0.0422535	0.190126	1	4354	tags=46%, list=28%, signal=63%	-
GO_DNA_TEMPLATED_TRANSCRIPTION_INITIATION	221	-0.0961221	-1.6406	0.042471	0.141976	1	10376	tags=77%, list=67%, signal=233%	-
GO_CELLULAR_RESPONSE_TO_TOPOLOGICALLY_INCORRECT_PROTEIN	145	-0.113935	-1.57618	0.0426357	0.173254	1	8555	tags=67%, list=56%, signal=149%	-
GO_RECEPTOR_LOCALIZATION_TO_SYNAPSE	53	-0.181253	-1.57229	0.0426357	0.175599	1	4188	tags=45%, list=27%, signal=62%	-
GO_REGULATION_OF_PROTEIN_SUMOYLATION	19	-0.321634	-1.6699	0.043152	0.127646	1	8013	tags=84%, list=52%, signal=176%	-
GO_POSITIVE_REGULATION_OF_PEPTIDYL_LYSINE_ACETYLATION	30	-0.24851	-1.58377	0.0441767	0.169423	1	7466	tags=73%, list=49%, signal=142%	-
GO_POSITIVE_REGULATION_OF_LAMELLIPODIUM_ORGANIZATION	28	-0.248451	-1.63097	0.0443038	0.14627	1	4976	tags=57%, list=32%, signal=84%	-
GO_POSITIVE_REGULATION_OF_PROTEIN_BINDING	89	-0.143689	-1.58701	0.0444444	0.168041	1	3507	tags=37%, list=23%, signal=48%	-
GO_MICROTUBULE_POLYMERIZATION_OR_DEPOLYMERIZATION	101	-0.130023	-1.53379	0.0450644	0.200708	1	4106	tags=40%, list=27%, signal=54%	-
GO_RESPONSE_TO_ANESTHETIC	69	-0.170996	-1.63743	0.0451745	0.143466	1	5185	tags=51%, list=34%, signal=76%	-
GO_CELLULAR_GLUCOSE_HOMEOSTASIS	136	-0.116678	-1.60753	0.0451866	0.157051	1	4669	tags=42%, list=30%, signal=60%	-
GO_POST_EMBRYONIC_DEVELOPMENT	85	-0.147164	-1.56208	0.0451866	0.180615	1	7160	tags=61%, list=47%, signal=114%	-
GO_CALCIUM_ION_REGULATED_EXOCYTOSIS	148	-0.112124	-1.59393	0.0454545	0.163787	1	10453	tags=79%, list=68%, signal=244%	-
GO_CENTRAL_NERVOUS_SYSTEM_PROJECTION_NEURON_AXONOGENESIS	25	-0.274452	-1.62568	0.0455446	0.148342	1	6246	tags=68%, list=41%, signal=114%	-
GO_REGULATION_OF_ACTIN_FILAMENT_ORGANIZATION	238	-0.0913926	-1.61752	0.045929	0.151089	1	3852	tags=34%, list=25%, signal=45%	-
GO_POSITIVE_REGULATION_OF_DENDRITIC_SPINE_MORPHOGENESIS	18	-0.307906	-1.57788	0.0461847	0.172261	1	5525	tags=67%, list=36%, signal=104%	-
GO_POSITIVE_REGULATION_OF_PROTEIN_ACETYLATION	38	-0.225777	-1.6474	0.0471311	0.138233	1	7466	tags=71%, list=49%, signal=138%	-
GO_DNA_DEALKYLATION	24	-0.270521	-1.56242	0.0478012	0.180725	1	6101	tags=67%, list=40%, signal=110%	-
GO_EXCITATORY_SYNAPSE_ASSEMBLY	25	-0.277914	-1.67827	0.0478088	0.125325	1	4347	tags=56%, list=28%, signal=78%	-
GO_REGULATION_OF_LYASE_ACTIVITY	39	-0.208273	-1.56535	0.0480962	0.179141	1	9821	tags=85%, list=64%, signal=233%	-
GO_LONG_TERM_SYNAPTIC_POTENTIATION	83	-0.152017	-1.62229	0.0481696	0.149366	1	4347	tags=43%, list=28%, signal=60%	-
GO_B_CELL_APOPTOTIC_PROCESS	21	-0.292826	-1.60187	0.0483871	0.159515	1	7955	tags=81%, list=52%, signal=167%	-
GO_TORC1_SIGNALING	34	-0.220301	-1.53824	0.0501002	0.198297	1	11097	tags=94%, list=72%, signal=337%	-
GO_POSITIVE_REGULATION_OF_ESTABLISHMENT_OF_PROTEIN_LOCALIZATION	379	-0.0739484	-1.64899	0.0502008	0.13749	1	5020	tags=40%, list=33%, signal=58%	-
GO_MICROTUBULE_POLYMERIZATION	66	-0.165622	-1.56807	0.0504032	0.177549	1	7719	tags=67%, list=50%, signal=133%	-
GO_RNA_PHOSPHODIESTER_BOND_HYDROLYSIS_EXONUCLEOLYTIC	37	-0.214508	-1.51632	0.0510204	0.212175	1	9597	tags=84%, list=62%, signal=222%	-
GO_NEGATIVE_REGULATION_OF_PROTEIN_COMPLEX_ASSEMBLY	117	-0.125287	-1.56101	0.0521042	0.181156	1	4662	tags=43%, list=30%, signal=61%	-
GO_REGULATION_OF_TRANSCRIPTION_INITIATION_FROM_RNA_POLYMERASE_II_PROMOTER	26	-0.24713	-1.53331	0.0522088	0.200693	1	8630	tags=81%, list=56%, signal=184%	-
GO_NUCLEOTIDE_EXCISION_REPAIR_DNA_DAMAGE_RECOGNITION	23	-0.284008	-1.60221	0.0531496	0.159656	1	7677	tags=78%, list=50%, signal=156%	-
GO_RESPONSE_TO_ACETYLCHOLINE	27	-0.251362	-1.55595	0.053719	0.184423	1	6396	tags=67%, list=42%, signal=114%	-
GO_POSITIVE_REGULATION_OF_PROTEIN_COMPLEX_ASSEMBLY	225	-0.0835507	-1.51274	0.0538302	0.21478	1	7622	tags=58%, list=50%, signal=113%	-
GO_POSITIVE_REGULATION_OF_WNT_SIGNALING_PATHWAY	169	-0.102372	-1.58519	0.0541586	0.168708	1	5543	tags=46%, list=36%, signal=71%	-
GO_RESPIRATORY_CHAIN_COMPLEX_IV_ASSEMBLY	24	-0.271145	-1.56414	0.0544355	0.17973	1	9296	tags=88%, list=60%, signal=221%	-
GO_PURINE_NUCLEOSIDE_MONOPHOSPHATE_BIOSYNTHETIC_PROCESS	19	-0.291551	-1.52234	0.0544747	0.209479	1	6856	tags=74%, list=45%, signal=133%	-
GO_PROTEIN_TRANSMEMBRANE_TRANSPORT	59	-0.172433	-1.56863	0.0546218	0.177436	1	8048	tags=69%, list=52%, signal=145%	-
GO_POSITIVE_REGULATION_OF_NEUROTRANSMITTER_TRANSPORT	37	-0.221593	-1.5934	0.0550285	0.16378	1	9904	tags=86%, list=64%, signal=242%	-
GO_VESICLE_CYTOSKELETAL_TRAFFICKING	47	-0.186984	-1.52634	0.0551181	0.206263	1	8261	tags=72%, list=54%, signal=156%	-
GO_ACTIVATION_OF_GTPASE_ACTIVITY	78	-0.15039	-1.59428	0.0552147	0.163892	1	4010	tags=41%, list=26%, signal=55%	-
GO_SEMAPHORIN_PLEXIN_SIGNALING_PATHWAY	39	-0.215486	-1.57075	0.0571429	0.176045	1	4583	tags=51%, list=30%, signal=73%	-
GO_REGULATION_OF_INTRINSIC_APOPTOTIC_SIGNALING_PATHWAY_IN_RESPONSE_TO_DNA_DAMAGE	37	-0.208297	-1.48523	0.0580271	0.232044	1	5535	tags=57%, list=36%, signal=88%	-
GO_REGULATION_OF_INSULIN_SECRETION	155	-0.110324	-1.54389	0.0583501	0.194045	1	5764	tags=48%, list=37%, signal=77%	-
GO_REGULATION_OF_REGULATED_SECRETORY_PATHWAY	152	-0.103251	-1.48304	0.0583658	0.233359	1	1768	tags=22%, list=11%, signal=24%	-
GO_HIPPOCAMPUS_DEVELOPMENT	78	-0.152896	-1.53737	0.0589431	0.197824	1	10085	tags=81%, list=66%, signal=233%	-
GO_HISTONE_UBIQUITINATION	44	-0.193346	-1.51348	0.0590631	0.214549	1	6824	tags=64%, list=44%, signal=114%	-
GO_UBIQUITIN_DEPENDENT_PROTEIN_CATABOLIC_PROCESS_VIA_THE_MULTIVESICULAR_BODY_SORTING_PATHWAY	20	-0.280432	-1.49758	0.0592885	0.223141	1	3384	tags=50%, list=22%, signal=64%	-
GO_ACTIN_FILAMENT_DEPOLYMERIZATION	50	-0.185108	-1.53961	0.0596708	0.19751	1	3931	tags=44%, list=26%, signal=59%	-
GO_REGULATION_OF_TELOMERE_MAINTENANCE	75	-0.150712	-1.50983	0.060241	0.215314	1	8564	tags=71%, list=56%, signal=159%	-
GO_REGULATION_OF_RAS_PROTEIN_SIGNAL_TRANSDUCTION	220	-0.0862365	-1.4983	0.0603622	0.222886	1	3378	tags=30%, list=22%, signal=38%	-
GO_SYNAPSE_MATURATION	25	-0.271272	-1.59251	0.0609756	0.164137	1	4449	tags=56%, list=29%, signal=79%	-
GO_MITOCHONDRIAL_RESPIRATORY_CHAIN_COMPLEX_IV_ASSEMBLY	19	-0.290818	-1.51779	0.0616302	0.212007	1	9296	tags=89%, list=60%, signal=226%	-
GO_NEGATIVE_REGULATION_OF_PROTEIN_KINASE_B_SIGNALING	43	-0.201256	-1.5082	0.061753	0.215933	1	8361	tags=74%, list=54%, signal=163%	-
GO_NEGATIVE_REGULATION_OF_WNT_SIGNALING_PATHWAY	193	-0.0967131	-1.55925	0.0618557	0.182143	1	2517	tags=26%, list=16%, signal=31%	-
GO_REGULATION_OF_CELL_GROWTH_INVOLVED_IN_CARDIAC_MUSCLE_CELL_DEVELOPMENT	15	-0.325255	-1.53818	0.062	0.197938	1	4232	tags=60%, list=28%, signal=83%	-
GO_REGULATION_OF_AXON_GUIDANCE	43	-0.197219	-1.50653	0.0621118	0.216664	1	4488	tags=49%, list=29%, signal=69%	-
GO_INACTIVATION_OF_MAPK_ACTIVITY	26	-0.252149	-1.511	0.0623782	0.215076	1	3820	tags=50%, list=25%, signal=66%	-
GO_CEREBRAL_CORTEX_RADIALLY_ORIENTED_CELL_MIGRATION	27	-0.255067	-1.52056	0.0625	0.210704	1	4630	tags=56%, list=30%, signal=79%	-
GO_NUCLEUS_ORGANIZATION	119	-0.123995	-1.59662	0.0626223	0.162826	1	7803	tags=63%, list=51%, signal=127%	-
GO_NCRNA_CATABOLIC_PROCESS	26	-0.255806	-1.5718	0.0636704	0.175636	1	9680	tags=88%, list=63%, signal=238%	-
GO_RESPONSE_TO_AMPHETAMINE	31	-0.238526	-1.58058	0.0637066	0.170458	1	10729	tags=94%, list=70%, signal=309%	-
GO_REGULATION_OF_HEMATOPOIETIC_PROGENITOR_CELL_DIFFERENTIATION	79	-0.135136	-1.45395	0.0641283	0.252246	1	8642	tags=70%, list=56%, signal=158%	-
GO_REGULATION_OF_VACUOLE_ORGANIZATION	38	-0.218515	-1.5983	0.0644531	0.161865	1	8387	tags=76%, list=55%, signal=167%	-
GO_POSITIVE_REGULATION_OF_ACTIN_NUCLEATION	17	-0.305798	-1.52735	0.0649606	0.205684	1	2541	tags=47%, list=17%, signal=56%	-
GO_POSITIVE_REGULATION_OF_PROTEIN_MODIFICATION_BY_SMALL_PROTEIN_CONJUGATION_OR_REMOVAL	117	-0.118816	-1.49572	0.0660981	0.223565	1	8179	tags=65%, list=53%, signal=138%	-
GO_PROTEIN_QUALITY_CONTROL_FOR_MISFOLDED_OR_INCOMPLETELY_SYNTHESIZED_PROTEINS	25	-0.264526	-1.58156	0.0661323	0.170096	1	7629	tags=76%, list=50%, signal=151%	-
GO_PHOSPHOLIPID_CATABOLIC_PROCESS	37	-0.208868	-1.51258	0.0664062	0.214507	1	10515	tags=89%, list=68%, signal=281%	-
GO_CELLULAR_COMPONENT_DISASSEMBLY_INVOLVED_IN_EXECUTION_PHASE_OF_APOPTOSIS	33	-0.219714	-1.50699	0.0665362	0.21667	1	9680	tags=85%, list=63%, signal=228%	-
GO_TRANSCRIPTION_COUPLED_NUCLEOTIDE_EXCISION_REPAIR	71	-0.1519	-1.48296	0.0666667	0.233002	1	8291	tags=69%, list=54%, signal=149%	-
GO_NEGATIVE_REGULATION_OF_MACROAUTOPHAGY	29	-0.239416	-1.51974	0.0669291	0.211063	1	10116	tags=90%, list=66%, signal=261%	-
GO_HISTONE_H2A_UBIQUITINATION	24	-0.265177	-1.51766	0.0679012	0.211718	1	6824	tags=71%, list=44%, signal=127%	-
GO_TRANSPORT_OF_VIRUS	53	-0.175014	-1.48417	0.0681363	0.232652	1	6025	tags=57%, list=39%, signal=93%	-
GO_REGULATION_OF_RELEASE_OF_CYTOCHROME_C_FROM_MITOCHONDRIA	45	-0.182274	-1.4457	0.0690335	0.255417	1	11562	tags=93%, list=75%, signal=375%	-
GO_MITOPHAGY	20	-0.283075	-1.51871	0.0696721	0.211552	1	7958	tags=80%, list=52%, signal=166%	-
GO_NEGATIVE_REGULATION_OF_PROTEIN_BINDING	88	-0.13327	-1.50168	0.0700758	0.220469	1	4605	tags=43%, list=30%, signal=61%	-
GO_CORPUS_CALLOSUM_DEVELOPMENT	16	-0.296637	-1.45163	0.0701754	0.251468	1	6018	tags=69%, list=39%, signal=113%	-
GO_REGULATION_OF_BINDING	334	-0.0734448	-1.51728	0.071291	0.211635	1	4192	tags=34%, list=27%, signal=46%	-
GO_MITOCHONDRION_LOCALIZATION	42	-0.19052	-1.48287	0.0715706	0.232639	1	10263	tags=86%, list=67%, signal=257%	-
GO_CEREBRAL_CORTEX_DEVELOPMENT	104	-0.122972	-1.45762	0.0719844	0.251229	1	4630	tags=42%, list=30%, signal=60%	-
GO_NEGATIVE_REGULATION_OF_DEPHOSPHORYLATION	101	-0.128751	-1.50213	0.0728745	0.22049	1	5953	tags=51%, list=39%, signal=83%	-
GO_PROTEIN_DEMANNOSYLATION	19	-0.287386	-1.53817	0.0747475	0.197527	1	6920	tags=74%, list=45%, signal=134%	-
GO_DNA_TEMPLATED_TRANSCRIPTION_TERMINATION	70	-0.154107	-1.50896	0.0753564	0.215664	1	7310	tags=63%, list=48%, signal=119%	-
GO_ACTIN_FILAMENT_POLYMERIZATION	164	-0.100494	-1.49236	0.0756972	0.225942	1	4662	tags=40%, list=30%, signal=57%	-
GO_POSITIVE_REGULATION_OF_CELLULAR_PROTEIN_LOCALIZATION	299	-0.0741112	-1.4729	0.0756972	0.23921	1	4645	tags=37%, list=30%, signal=53%	-
GO_RNA_POLYMERASE_II_PREINITIATION_COMPLEX_ASSEMBLY	26	-0.241113	-1.47073	0.0757282	0.240987	1	9314	tags=85%, list=61%, signal=214%	-
GO_CYTOCHROME_COMPLEX_ASSEMBLY	34	-0.219737	-1.49966	0.0758197	0.222054	1	9296	tags=82%, list=60%, signal=208%	-
GO_CELLULAR_RESPONSE_TO_CARBOHYDRATE_STIMULUS	130	-0.112867	-1.4971	0.0761719	0.223161	1	4669	tags=42%, list=30%, signal=59%	-
GO_ANTIGEN_PROCESSING_AND_PRESENTATION_OF_EXOGENOUS_PEPTIDE_ANTIGEN_VIA_MHC_CLASS_I	74	-0.14084	-1.43045	0.0766208	0.265615	1	8654	tags=70%, list=56%, signal=160%	-
GO_REGULATION_OF_ACTIN_NUCLEATION	27	-0.242705	-1.51166	0.0769231	0.214917	1	2541	tags=41%, list=17%, signal=49%	-
GO_POSITIVE_REGULATION_OF_NEURON_APOPTOTIC_PROCESS	51	-0.178617	-1.49688	0.0770677	0.222909	1	3898	tags=43%, list=25%, signal=58%	-
GO_INTRACELLULAR_PROTEIN_TRANSMEMBRANE_TRANSPORT	50	-0.177433	-1.4548	0.0780952	0.252773	1	8048	tags=70%, list=52%, signal=146%	-
GO_GENERATION_OF_PRECURSOR_METABOLITES_AND_ENERGY	457	-0.061639	-1.48734	0.0784708	0.230273	1	10424	tags=74%, list=68%, signal=222%	-
GO_LYSOSOMAL_TRANSPORT	98	-0.127145	-1.44502	0.0789474	0.255733	1	4650	tags=43%, list=30%, signal=61%	-
GO_NEGATIVE_REGULATION_OF_OXIDATIVE_STRESS_INDUCED_INTRINSIC_APOPTOTIC_SIGNALING_PATHWAY	16	-0.316706	-1.51097	0.0791075	0.214666	1	6671	tags=75%, list=43%, signal=132%	-
GO_ERYTHROCYTE_DEVELOPMENT	24	-0.246516	-1.46711	0.0791667	0.244308	1	3906	tags=50%, list=25%, signal=67%	-
GO_REGULATION_OF_NEURON_MIGRATION	37	-0.201804	-1.45174	0.0793037	0.25181	1	3556	tags=43%, list=23%, signal=56%	-
GO_NEGATIVE_REGULATION_OF_NUCLEOBASE_CONTAINING_COMPOUND_METABOLIC_PROCESS	127	-0.109452	-1.45795	0.0809717	0.251334	1	8263	tags=65%, list=54%, signal=138%	-
GO_IMMUNE_RESPONSE_REGULATING_CELL_SURFACE_RECEPTOR_SIGNALING_PATHWAY	321	-0.069997	-1.44174	0.08125	0.257897	1	3547	tags=30%, list=23%, signal=38%	-
GO_TRNA_MODIFICATION	79	-0.140195	-1.47609	0.0815109	0.236892	1	8954	tags=72%, list=58%, signal=172%	-
GO_VESICLE_DOCKING_INVOLVED_IN_EXOCYTOSIS	44	-0.181537	-1.43955	0.0815109	0.259403	1	4558	tags=48%, list=30%, signal=68%	-
GO_RESPONSE_TO_INTERLEUKIN_12	44	-0.18891	-1.47625	0.081761	0.237185	1	8640	tags=75%, list=56%, signal=171%	-
GO_REGULATION_OF_CLATHRIN_DEPENDENT_ENDOCYTOSIS	16	-0.30029	-1.45623	0.0821918	0.252175	1	8846	tags=88%, list=58%, signal=206%	-
GO_CENTRAL_NERVOUS_SYSTEM_NEURON_DIFFERENTIATION	171	-0.0945876	-1.43969	0.0823045	0.25972	1	4769	tags=40%, list=31%, signal=58%	-
GO_PEPTIDYL_THREONINE_DEPHOSPHORYLATION	16	-0.299915	-1.45257	0.0828157	0.25139	1	6929	tags=75%, list=45%, signal=136%	-
GO_POSITIVE_REGULATION_OF_TELOMERASE_RNA_LOCALIZATION_TO_CAJAL_BODY	15	-0.320501	-1.49137	0.0829959	0.226538	1	6356	tags=73%, list=41%, signal=125%	-
GO_RESPONSE_TO_ENDOPLASMIC_RETICULUM_STRESS	257	-0.0781408	-1.46045	0.0838323	0.24963	1	12226	tags=87%, list=79%, signal=418%	-
GO_RESPONSE_TO_CARBOHYDRATE	207	-0.0866837	-1.45454	0.0843373	0.252592	1	4556	tags=38%, list=30%, signal=53%	-
GO_NEURON_RECOGNITION	46	-0.173556	-1.45426	0.0843373	0.252406	1	3024	tags=37%, list=20%, signal=46%	-
GO_CHAPERONE_MEDIATED_PROTEIN_FOLDING	54	-0.162093	-1.43107	0.0843882	0.265413	1	6062	tags=56%, list=39%, signal=91%	-
GO_TRANSCRIPTION_INITIATION_FROM_RNA_POLYMERASE_II_PROMOTER	177	-0.0918431	-1.40869	0.084453	0.281387	1	9033	tags=68%, list=59%, signal=162%	-
GO_REGULATION_OF_PROTEIN_ACETYLATION	66	-0.151707	-1.45352	0.0846457	0.252225	1	7466	tags=64%, list=49%, signal=123%	-
GO_PROTEIN_IMPORT_INTO_MITOCHONDRIAL_MATRIX	17	-0.29522	-1.4473	0.0851064	0.254197	1	5418	tags=65%, list=35%, signal=100%	-
GO_PYRIMIDINE_NUCLEOTIDE_BIOSYNTHETIC_PROCESS	44	-0.179883	-1.45347	0.08577	0.251811	1	10876	tags=89%, list=71%, signal=302%	-
GO_GOLGI_TO_PLASMA_MEMBRANE_TRANSPORT	58	-0.164673	-1.4738	0.0861723	0.238793	1	7025	tags=62%, list=46%, signal=114%	-
GO_NEGATIVE_REGULATION_OF_MAPK_CASCADE	147	-0.100606	-1.42901	0.0863454	0.266877	1	4642	tags=40%, list=30%, signal=57%	-
GO_POSITIVE_REGULATION_OF_BINDING	170	-0.0978547	-1.47791	0.0875486	0.235851	1	3308	tags=31%, list=22%, signal=39%	-
GO_POSITIVE_REGULATION_OF_JNK_CASCADE	127	-0.109686	-1.43191	0.0892495	0.265365	1	6806	tags=55%, list=44%, signal=98%	-
GO_REGULATION_OF_APOPTOTIC_SIGNALING_PATHWAY	361	-0.0665759	-1.44968	0.089613	0.253092	1	3688	tags=30%, list=24%, signal=39%	-
GO_DNA_DEMETHYLATION	18	-0.270416	-1.37431	0.0896414	0.303051	1	6101	tags=67%, list=40%, signal=110%	-
GO_SYNAPTIC_VESICLE_CYTOSKELETAL_TRANSPORT	18	-0.287931	-1.44178	0.0899796	0.258313	1	7541	tags=78%, list=49%, signal=152%	-
GO_REGULATION_OF_PROTEIN_DEPOLYMERIZATION	75	-0.145215	-1.46676	0.0901804	0.244202	1	3931	tags=40%, list=26%, signal=53%	-
GO_REGULATION_OF_HISTONE_DEACETYLATION	23	-0.260569	-1.49435	0.0905588	0.224455	1	8037	tags=78%, list=52%, signal=164%	-
GO_MITOCHONDRIAL_FUSION	21	-0.269969	-1.45925	0.0909091	0.250456	1	11236	tags=100%, list=73%, signal=371%	-
GO_RESPONSE_TO_MISFOLDED_PROTEIN	23	-0.245855	-1.41097	0.0909091	0.279151	1	8263	tags=78%, list=54%, signal=169%	-
GO_POSITIVE_REGULATION_OF_TRANSCRIPTION_INITIATION_FROM_RNA_POLYMERASE_II_PROMOTER	18	-0.283773	-1.46183	0.0910891	0.248602	1	9314	tags=89%, list=61%, signal=225%	-
GO_CELL_RECOGNITION	117	-0.11	-1.38184	0.0910931	0.29957	1	4238	tags=38%, list=28%, signal=53%	-
GO_POSITIVE_REGULATION_OF_LEUKOCYTE_APOPTOTIC_PROCESS	20	-0.275563	-1.47987	0.0916497	0.234324	1	4997	tags=60%, list=32%, signal=89%	-
GO_MITOCHONDRIAL_CALCIUM_ION_TRANSMEMBRANE_TRANSPORT	24	-0.243592	-1.44272	0.0930693	0.257803	1	11001	tags=96%, list=72%, signal=336%	-
GO_POSITIVE_REGULATION_OF_HORMONE_SECRETION	110	-0.115537	-1.45263	0.0933852	0.251793	1	4669	tags=42%, list=30%, signal=60%	-
GO_REGULATION_OF_PEPTIDYL_LYSINE_ACETYLATION	56	-0.15858	-1.40235	0.094	0.285859	1	6635	tags=59%, list=43%, signal=103%	-
GO_SYNAPTIC_VESICLE_EXOCYTOSIS	117	-0.116357	-1.45566	0.0943775	0.252358	1	10583	tags=80%, list=69%, signal=256%	-
GO_POSITIVE_REGULATION_OF_SYNAPTIC_TRANSMISSION_GLUTAMATERGIC	32	-0.218502	-1.45282	0.0948617	0.252069	1	4338	tags=50%, list=28%, signal=69%	-
GO_REGULATION_OF_TRANSCRIPTION_BY_RNA_POLYMERASE_I	28	-0.213425	-1.3997	0.0949495	0.287965	1	10458	tags=89%, list=68%, signal=278%	-
GO_DNA_MODIFICATION	94	-0.125235	-1.42164	0.0951417	0.271485	1	10032	tags=78%, list=65%, signal=222%	-
GO_ASSOCIATIVE_LEARNING	75	-0.138171	-1.40586	0.0990476	0.283119	1	4449	tags=43%, list=29%, signal=60%	-
GO_GASTRULATION_WITH_MOUTH_FORMING_SECOND	27	-0.227878	-1.39433	0.0991903	0.292408	1	7896	tags=74%, list=51%, signal=152%	-
GO_PRESYNAPTIC_ENDOCYTOSIS	52	-0.161654	-1.40011	0.0992366	0.28794	1	11130	tags=88%, list=72%, signal=319%	-
GO_NEGATIVE_REGULATION_OF_PHOSPHORYLATION	391	-0.063058	-1.43583	0.1	0.262062	1	4642	tags=36%, list=30%, signal=51%	-
GO_VIRION_ASSEMBLY	35	-0.202917	-1.42544	0.1	0.269043	1	6995	tags=66%, list=45%, signal=120%	-
GO_REGULATION_OF_VIRAL_TRANSCRIPTION	62	-0.159515	-1.43546	0.100604	0.261987	1	7233	tags=63%, list=47%, signal=118%	-
GO_NEGATIVE_REGULATION_OF_MAP_KINASE_ACTIVITY	64	-0.158678	-1.48182	0.10076	0.233256	1	4300	tags=44%, list=28%, signal=60%	-
GO_POSITIVE_REGULATION_OF_PROTEOLYSIS	311	-0.0680019	-1.39387	0.10142	0.292477	1	5307	tags=41%, list=35%, signal=62%	-
GO_NEGATIVE_REGULATION_OF_CELL_DEVELOPMENT	305	-0.0706974	-1.4214	0.10166	0.271313	1	4634	tags=37%, list=30%, signal=52%	-
GO_POSITIVE_REGULATION_OF_PROTEIN_COMPLEX_DISASSEMBLY	33	-0.211598	-1.44754	0.101961	0.25442	1	3745	tags=45%, list=24%, signal=60%	-
GO_POSITIVE_REGULATION_OF_MITOCHONDRION_ORGANIZATION	112	-0.111487	-1.38537	0.102041	0.297714	1	7775	tags=62%, list=51%, signal=124%	-
GO_REGULATION_OF_CAMP_MEDIATED_SIGNALING	44	-0.178253	-1.39518	0.102079	0.291861	1	3210	tags=39%, list=21%, signal=49%	-
GO_ADAPTATION_OF_SIGNALING_PATHWAY	20	-0.260428	-1.38705	0.102204	0.296633	1	9075	tags=85%, list=59%, signal=207%	-
GO_REGULATION_OF_TRANSCRIPTION_BY_RNA_POLYMERASE_III	22	-0.253977	-1.43752	0.102459	0.261166	1	7986	tags=77%, list=52%, signal=160%	-
GO_REGULATION_OF_MICROTUBULE_BASED_PROCESS	199	-0.0880822	-1.42656	0.102459	0.268748	1	6316	tags=50%, list=41%, signal=83%	-
GO_REGULATION_OF_CELLULAR_PROTEIN_LOCALIZATION	486	-0.0558194	-1.38753	0.102669	0.296632	1	4645	tags=36%, list=30%, signal=49%	-
GO_NEGATIVE_REGULATION_OF_RECEPTOR_MEDIATED_ENDOCYTOSIS	20	-0.265571	-1.43132	0.102913	0.265559	1	8996	tags=85%, list=58%, signal=204%	-
GO_NEUROTROPHIN_SIGNALING_PATHWAY	39	-0.20219	-1.48155	0.102941	0.233071	1	4787	tags=51%, list=31%, signal=74%	-
GO_OSTEOCLAST_DEVELOPMENT	15	-0.299356	-1.40837	0.103718	0.280802	1	4630	tags=60%, list=30%, signal=86%	-
GO_NEGATIVE_REGULATION_OF_CARDIAC_MUSCLE_CELL_DIFFERENTIATION	15	-0.305633	-1.4193	0.104331	0.273167	1	5559	tags=67%, list=36%, signal=104%	-
GO_FEAR_RESPONSE	37	-0.197793	-1.42731	0.104418	0.268376	1	4449	tags=49%, list=29%, signal=68%	-
GO_RESPONSE_TO_COCAINE	47	-0.180544	-1.4638	0.104839	0.246884	1	5087	tags=51%, list=33%, signal=76%	-
GO_TELOMERASE_RNA_LOCALIZATION	19	-0.2714	-1.41544	0.105159	0.276727	1	6356	tags=68%, list=41%, signal=116%	-
GO_REGULATION_OF_VOLTAGE_GATED_CALCIUM_CHANNEL_ACTIVITY	35	-0.203221	-1.42182	0.105372	0.271757	1	2156	tags=34%, list=14%, signal=40%	-
GO_NEGATIVE_CHEMOTAXIS	42	-0.182709	-1.43661	0.105906	0.261665	1	4523	tags=48%, list=29%, signal=67%	-
GO_INTRINSIC_APOPTOTIC_SIGNALING_PATHWAY	265	-0.0748005	-1.37911	0.105906	0.300489	1	3688	tags=31%, list=24%, signal=40%	-
GO_NEGATIVE_REGULATION_OF_PROTEIN_SERINE_THREONINE_KINASE_ACTIVITY	118	-0.11321	-1.42586	0.106122	0.269097	1	2314	tags=26%, list=15%, signal=31%	-
GO_POSITIVE_REGULATION_OF_PROTEIN_CATABOLIC_PROCESS	198	-0.083469	-1.38322	0.106299	0.299488	1	4094	tags=35%, list=27%, signal=47%	-
GO_RESPONSE_TO_FOOD	31	-0.205083	-1.38883	0.108055	0.295572	1	10250	tags=87%, list=67%, signal=261%	-
GO_NEGATIVE_REGULATION_OF_PROTEIN_DEPHOSPHORYLATION	58	-0.158514	-1.44876	0.108384	0.253558	1	7915	tags=67%, list=51%, signal=138%	-
GO_RESPONSE_TO_BRONCHODILATOR	47	-0.17666	-1.41148	0.108571	0.279003	1	4492	tags=47%, list=29%, signal=66%	-
GO_MULTI_ORGANISM_BEHAVIOR	62	-0.145359	-1.37121	0.108607	0.304916	1	5217	tags=48%, list=34%, signal=73%	-
GO_HORMONE_TRANSPORT	280	-0.0726881	-1.4192	0.109091	0.2728	1	5111	tags=40%, list=33%, signal=59%	-
GO_POSITIVE_REGULATION_OF_TRANSCRIPTION_ELONGATION_FROM_RNA_POLYMERASE_II_PROMOTER	18	-0.270676	-1.37717	0.110057	0.302498	1	6097	tags=67%, list=40%, signal=110%	-
GO_TELENCEPHALON_GLIAL_CELL_MIGRATION	20	-0.26328	-1.41527	0.110236	0.276443	1	7493	tags=75%, list=49%, signal=146%	-
GO_ELECTRON_TRANSPORT_CHAIN	170	-0.092079	-1.38951	0.110429	0.295702	1	10363	tags=76%, list=67%, signal=232%	-
GO_VESICLE_TARGETING	90	-0.126845	-1.42274	0.111776	0.271167	1	12076	tags=91%, list=79%, signal=421%	-
GO_SYNAPTIC_VESICLE_RECYCLING	64	-0.152125	-1.42464	0.111814	0.269475	1	11130	tags=88%, list=72%, signal=315%	-
GO_POSITIVE_REGULATION_OF_SUBSTRATE_ADHESION_DEPENDENT_CELL_SPREADING	32	-0.210529	-1.40867	0.111969	0.280929	1	3499	tags=44%, list=23%, signal=57%	-
GO_REGULATION_OF_AUTOPHAGY_OF_MITOCHONDRION	38	-0.182938	-1.35431	0.112016	0.319098	1	4885	tags=50%, list=32%, signal=73%	-
GO_NEGATIVE_REGULATION_OF_CELLULAR_CATABOLIC_PROCESS	216	-0.080476	-1.38884	0.112426	0.296033	1	10317	tags=75%, list=67%, signal=225%	-
GO_REGULATION_OF_PEPTIDE_HORMONE_SECRETION	178	-0.0870225	-1.34798	0.11257	0.32387	1	5764	tags=46%, list=37%, signal=73%	-
GO_REGULATION_OF_PROTEIN_COMPLEX_DISASSEMBLY	102	-0.117837	-1.41288	0.112936	0.27832	1	3931	tags=37%, list=26%, signal=50%	-
GO_POSITIVE_REGULATION_OF_PROTEIN_DEACETYLATION	19	-0.25844	-1.36915	0.114583	0.305972	1	10603	tags=95%, list=69%, signal=305%	-
GO_COPII_COATED_VESICLE_BUDDING	70	-0.144219	-1.39819	0.114719	0.289269	1	12076	tags=93%, list=79%, signal=430%	-
GO_REGULATION_OF_NUCLEOCYTOPLASMIC_TRANSPORT	99	-0.117797	-1.37356	0.114719	0.302512	1	8300	tags=66%, list=54%, signal=142%	-
GO_HISTONE_H2A_ACETYLATION	15	-0.295152	-1.40402	0.115079	0.284785	1	7771	tags=80%, list=51%, signal=162%	-
GO_REGULATION_OF_ADENYLATE_CYCLASE_ACTIVITY	27	-0.221028	-1.36179	0.115079	0.314029	1	10280	tags=89%, list=67%, signal=268%	-
GO_G_PROTEIN_COUPLED_RECEPTOR_SIGNALING_PATHWAY_COUPLED_TO_CYCLIC_NUCLEOTIDE_SECOND_MESSENGER	208	-0.0832611	-1.37555	0.116142	0.302438	1	2731	tags=26%, list=18%, signal=31%	-
GO_RIBONUCLEOSIDE_MONOPHOSPHATE_BIOSYNTHETIC_PROCESS	31	-0.215861	-1.41376	0.116327	0.27774	1	6115	tags=61%, list=40%, signal=102%	-
GO_ORGANELLE_DISASSEMBLY	91	-0.122332	-1.40293	0.116327	0.28563	1	11315	tags=86%, list=74%, signal=322%	-
GO_RESPONSE_TO_TOPOLOGICALLY_INCORRECT_PROTEIN	183	-0.0897722	-1.37566	0.116327	0.302767	1	8555	tags=64%, list=56%, signal=144%	-
GO_NEGATIVE_REGULATION_OF_SYNAPTIC_TRANSMISSION	64	-0.14394	-1.35272	0.1167	0.320152	1	10294	tags=81%, list=67%, signal=245%	-
GO_NEGATIVE_REGULATION_OF_INTRINSIC_APOPTOTIC_SIGNALING_PATHWAY_IN_RESPONSE_TO_DNA_DAMAGE	30	-0.20535	-1.33155	0.116981	0.335178	1	3514	tags=43%, list=23%, signal=56%	-
GO_HISTONE_H3_ACETYLATION	55	-0.154407	-1.36036	0.11753	0.314281	1	9940	tags=80%, list=65%, signal=225%	-
GO_FATTY_ACID_DERIVATIVE_BIOSYNTHETIC_PROCESS	51	-0.159939	-1.34321	0.11875	0.328024	1	5994	tags=55%, list=39%, signal=90%	-
GO_NEGATIVE_REGULATION_OF_FIBROBLAST_PROLIFERATION	28	-0.216798	-1.38178	0.119675	0.299167	1	5462	tags=57%, list=36%, signal=88%	-
GO_IRON_SULFUR_CLUSTER_ASSEMBLY	18	-0.258678	-1.33471	0.119675	0.331923	1	8845	tags=83%, list=58%, signal=196%	-
GO_NEGATIVE_REGULATION_OF_BEHAVIOR	15	-0.297017	-1.37606	0.11976	0.303304	1	2615	tags=47%, list=17%, signal=56%	-
GO_RESPONSE_TO_AMINO_ACID_STARVATION	48	-0.169148	-1.38697	0.120155	0.296242	1	11187	tags=90%, list=73%, signal=327%	-
GO_REGULATION_OF_SYNAPSE_ASSEMBLY	106	-0.115386	-1.3927	0.120408	0.292908	1	4188	tags=39%, list=27%, signal=53%	-
GO_CYTOPLASMIC_MICROTUBULE_ORGANIZATION	52	-0.159587	-1.36004	0.12043	0.313723	1	7612	tags=65%, list=49%, signal=129%	-
GO_REGULATION_OF_DNA_TEMPLATED_TRANSCRIPTION_INITIATION	35	-0.194996	-1.35179	0.120792	0.320879	1	9314	tags=80%, list=61%, signal=202%	-
GO_RHYTHMIC_PROCESS	262	-0.0747218	-1.37407	0.121272	0.302362	1	3568	tags=31%, list=23%, signal=39%	-
GO_POSITIVE_REGULATION_OF_RNA_METABOLIC_PROCESS	64	-0.14595	-1.3601	0.121457	0.314149	1	5216	tags=48%, list=34%, signal=73%	-
GO_NUCLEAR_ENVELOPE_REASSEMBLY	18	-0.272629	-1.37574	0.121475	0.303196	1	6067	tags=67%, list=39%, signal=110%	-
GO_NEGATIVE_REGULATION_OF_TRANSLATIONAL_INITIATION	17	-0.281235	-1.39541	0.123203	0.292094	1	10157	tags=94%, list=66%, signal=277%	-
GO_SPERMATID_NUCLEUS_DIFFERENTIATION	17	-0.264	-1.33781	0.123711	0.33243	1	9517	tags=88%, list=62%, signal=231%	-
GO_VIRAL_BUDDING	22	-0.248674	-1.37409	0.124248	0.302823	1	10165	tags=91%, list=66%, signal=268%	-
GO_PROTEIN_LOCALIZATION_TO_SYNAPSE	80	-0.128467	-1.35533	0.125506	0.318755	1	4188	tags=40%, list=27%, signal=55%	-
GO_RIBONUCLEOTIDE_CATABOLIC_PROCESS	27	-0.217707	-1.3366	0.126016	0.332954	1	10331	tags=89%, list=67%, signal=270%	-
GO_RAB_PROTEIN_SIGNAL_TRANSDUCTION	67	-0.142848	-1.38003	0.126394	0.300279	1	4012	tags=40%, list=26%, signal=54%	-
GO_INTRINSIC_APOPTOTIC_SIGNALING_PATHWAY_IN_RESPONSE_TO_ENDOPLASMIC_RETICULUM_STRESS	56	-0.156629	-1.36922	0.126482	0.306368	1	1446	tags=25%, list=9%, signal=27%	-
GO_CARBOHYDRATE_PHOSPHORYLATION	24	-0.234818	-1.37983	0.126531	0.300057	1	9213	tags=83%, list=60%, signal=207%	-
GO_GLYCOLYTIC_PROCESS	98	-0.114602	-1.32352	0.126761	0.341409	1	11434	tags=86%, list=74%, signal=332%	-
GO_REGULATION_OF_INTRINSIC_APOPTOTIC_SIGNALING_PATHWAY_BY_P53_CLASS_MEDIATOR	27	-0.219267	-1.35482	0.127202	0.318909	1	4610	tags=52%, list=30%, signal=74%	-
GO_SUBPALLIUM_DEVELOPMENT	25	-0.238435	-1.39252	0.128049	0.292645	1	4338	tags=52%, list=28%, signal=72%	-
GO_CANONICAL_WNT_SIGNALING_PATHWAY	309	-0.0670878	-1.35398	0.128514	0.319003	1	3918	tags=32%, list=25%, signal=42%	-
GO_NUCLEOBASE_CONTAINING_SMALL_MOLECULE_BIOSYNTHETIC_PROCESS	92	-0.122224	-1.36063	0.128773	0.314429	1	5656	tags=49%, list=37%, signal=77%	-
GO_PROTEIN_DEMETHYLATION	29	-0.221385	-1.41204	0.129098	0.278823	1	9332	tags=83%, list=61%, signal=210%	-
GO_REGULATION_OF_RESPONSE_TO_FOOD	17	-0.275182	-1.36748	0.129159	0.307505	1	10250	tags=94%, list=67%, signal=282%	-
GO_STRIATUM_DEVELOPMENT	19	-0.267375	-1.39312	0.129412	0.292859	1	8037	tags=79%, list=52%, signal=165%	-
GO_NCRNA_3_END_PROCESSING	31	-0.211364	-1.36944	0.129666	0.306592	1	8665	tags=77%, list=56%, signal=177%	-
GO_CELL_GROWTH	433	-0.0563486	-1.32739	0.129666	0.339175	1	4807	tags=37%, list=31%, signal=52%	-
GO_PROTEIN_TRANSPORT_WITHIN_LIPID_BILAYER	53	-0.16232	-1.38369	0.129897	0.299393	1	4188	tags=43%, list=27%, signal=59%	-
GO_POSITIVE_REGULATION_OF_CELLULAR_PROTEIN_CATABOLIC_PROCESS	133	-0.102078	-1.38165	0.130178	0.298827	1	5268	tags=44%, list=34%, signal=67%	-
GO_NEURON_DEATH	319	-0.064841	-1.3465	0.130178	0.324249	1	4232	tags=34%, list=28%, signal=46%	-
GO_PROTEIN_INSERTION_INTO_MITOCHONDRIAL_MEMBRANE	45	-0.174071	-1.38216	0.130682	0.299718	1	5535	tags=53%, list=36%, signal=83%	-
GO_REGULATION_OF_PROTEIN_LOCALIZATION_TO_MEMBRANE	167	-0.0905606	-1.35026	0.131846	0.321969	1	1939	tags=22%, list=13%, signal=24%	-
GO_REGULATION_OF_G_PROTEIN_COUPLED_RECEPTOR_SIGNALING_PATHWAY	134	-0.0984156	-1.34167	0.132296	0.329483	1	3092	tags=30%, list=20%, signal=37%	-
GO_CELLULAR_RESPONSE_TO_GLUCOSE_STARVATION	41	-0.176918	-1.33636	0.133733	0.332769	1	6291	tags=59%, list=41%, signal=99%	-
GO_REGULATION_OF_CYCLASE_ACTIVITY	39	-0.182567	-1.35711	0.134	0.316977	1	9821	tags=82%, list=64%, signal=226%	-
GO_REGULATION_OF_TORC1_SIGNALING	26	-0.212215	-1.30993	0.134021	0.352967	1	10941	tags=92%, list=71%, signal=319%	-
GO_NEGATIVE_REGULATION_OF_RESPONSE_TO_ENDOPLASMIC_RETICULUM_STRESS	41	-0.175635	-1.35086	0.134215	0.321665	1	4810	tags=49%, list=31%, signal=71%	-
GO_REGULATION_OF_ACTIVIN_RECEPTOR_SIGNALING_PATHWAY	23	-0.234758	-1.38311	0.135189	0.299109	1	9771	tags=87%, list=64%, signal=238%	-
GO_NEGATIVE_REGULATION_OF_INTRINSIC_APOPTOTIC_SIGNALING_PATHWAY	88	-0.124654	-1.37436	0.13556	0.303466	1	3688	tags=36%, list=24%, signal=48%	-
GO_PHOSPHATIDYLINOSITOL_PHOSPHORYLATION	47	-0.162013	-1.32547	0.136719	0.34034	1	6353	tags=57%, list=41%, signal=98%	-
GO_ENDOSOME_TO_LYSOSOME_TRANSPORT	54	-0.151553	-1.32623	0.136735	0.339765	1	5369	tags=50%, list=35%, signal=77%	-
GO_RRNA_CATABOLIC_PROCESS	17	-0.260562	-1.3095	0.137374	0.352527	1	8665	tags=82%, list=56%, signal=188%	-
GO_CYTOPLASMIC_MRNA_PROCESSING_BODY_ASSEMBLY	18	-0.263198	-1.3487	0.137525	0.323412	1	7921	tags=78%, list=51%, signal=160%	-
GO_RNA_PHOSPHODIESTER_BOND_HYDROLYSIS_ENDONUCLEOLYTIC	69	-0.134924	-1.31758	0.138211	0.346206	1	9973	tags=78%, list=65%, signal=222%	-
GO_MYELOID_CELL_DEVELOPMENT	56	-0.147828	-1.30824	0.138277	0.352178	1	4053	tags=41%, list=26%, signal=56%	-
GO_POSITIVE_REGULATION_OF_CREB_TRANSCRIPTION_FACTOR_ACTIVITY	18	-0.261369	-1.32115	0.138716	0.343997	1	6240	tags=67%, list=41%, signal=112%	-
GO_3_UTR_MEDIATED_MRNA_STABILIZATION	16	-0.286989	-1.34154	0.139004	0.32917	1	8089	tags=81%, list=53%, signal=171%	-
GO_CLATHRIN_COAT_ASSEMBLY	18	-0.261911	-1.33717	0.139048	0.332706	1	11359	tags=100%, list=74%, signal=382%	-
GO_PHOSPHATIDYLINOSITOL_METABOLIC_PROCESS	95	-0.11329	-1.31017	0.139113	0.353149	1	8146	tags=64%, list=53%, signal=136%	-
GO_NUCLEAR_TRANSCRIBED_MRNA_CATABOLIC_PROCESS_DEADENYLATION_DEPENDENT_DECAY	66	-0.134478	-1.30814	0.139442	0.351795	1	8196	tags=67%, list=53%, signal=142%	-
GO_IMPORT_INTO_NUCLEUS	135	-0.0994075	-1.34788	0.141962	0.323495	1	8740	tags=67%, list=57%, signal=153%	-
GO_REGULATION_OF_RYANODINE_SENSITIVE_CALCIUM_RELEASE_CHANNEL_ACTIVITY	25	-0.221408	-1.33486	0.142857	0.332215	1	10137	tags=88%, list=66%, signal=258%	-
GO_REGULATION_OF_TRANSCRIPTION_ELONGATION_FROM_RNA_POLYMERASE_II_PROMOTER	29	-0.204377	-1.30778	0.143426	0.351256	1	4289	tags=48%, list=28%, signal=67%	-
GO_MULTIVESICULAR_BODY_ORGANIZATION	28	-0.216942	-1.34772	0.143434	0.323213	1	10404	tags=89%, list=68%, signal=275%	-
GO_REGULATION_OF_CELL_CYCLE_G2_M_PHASE_TRANSITION	202	-0.0798472	-1.32754	0.144814	0.339463	1	7546	tags=57%, list=49%, signal=110%	-
GO_ARF_PROTEIN_SIGNAL_TRANSDUCTION	19	-0.259263	-1.33572	0.145009	0.332569	1	1685	tags=37%, list=11%, signal=41%	-
GO_POSTSYNAPTIC_MODULATION_OF_CHEMICAL_SYNAPTIC_TRANSMISSION	17	-0.260891	-1.27982	0.145098	0.371744	1	3231	tags=47%, list=21%, signal=60%	-
GO_RIBONUCLEOPROTEIN_COMPLEX_DISASSEMBLY	15	-0.281452	-1.32997	0.145336	0.336683	1	9007	tags=87%, list=59%, signal=209%	-
GO_ENDOPLASMIC_RETICULUM_TO_CYTOSOL_TRANSPORT	27	-0.219113	-1.33598	0.146341	0.332715	1	9170	tags=81%, list=60%, signal=201%	-
GO_CELL_CYCLE_ARREST	226	-0.0781425	-1.3202	0.147793	0.344252	1	4670	tags=38%, list=30%, signal=54%	-
GO_RHYTHMIC_BEHAVIOR	40	-0.175548	-1.32706	0.148148	0.339157	1	3076	tags=38%, list=20%, signal=47%	-
GO_SYNAPTIC_VESICLE_CLUSTERING	15	-0.282814	-1.30975	0.148374	0.352684	1	11037	tags=100%, list=72%, signal=354%	-
GO_REGULATION_OF_VESICLE_MEDIATED_TRANSPORT	469	-0.0524266	-1.29919	0.148594	0.357416	1	11551	tags=80%, list=75%, signal=312%	-
GO_ANTIMICROBIAL_HUMORAL_RESPONSE	47	-0.160059	-1.29373	0.14862	0.361999	1	9983	tags=81%, list=65%, signal=230%	-
GO_POLY_A_PLUS_MRNA_EXPORT_FROM_NUCLEUS	15	-0.282497	-1.32486	0.149701	0.340631	1	6940	tags=73%, list=45%, signal=133%	-
GO_DNA_METHYLATION_OR_DEMETHYLATION	73	-0.130386	-1.30451	0.150301	0.354172	1	4537	tags=42%, list=29%, signal=60%	-
GO_ADENYLATE_CYCLASE_INHIBITING_G_PROTEIN_COUPLED_RECEPTOR_SIGNALING_PATHWAY	73	-0.13257	-1.3141	0.150685	0.34987	1	3450	tags=36%, list=22%, signal=46%	-
GO_RNA_METHYLATION	70	-0.131973	-1.30845	0.150943	0.352393	1	12703	tags=96%, list=83%, signal=547%	-
GO_POSITIVE_REGULATION_OF_MRNA_PROCESSING	28	-0.216798	-1.33548	0.151093	0.332377	1	5462	tags=57%, list=36%, signal=88%	-
GO_CALCIUM_ION_REGULATED_EXOCYTOSIS_OF_NEUROTRANSMITTER	15	-0.291929	-1.34097	0.151515	0.329408	1	8846	tags=87%, list=58%, signal=204%	-
GO_NCRNA_EXPORT_FROM_NUCLEUS	36	-0.188218	-1.34047	0.152083	0.329572	1	6940	tags=64%, list=45%, signal=116%	-
GO_ENDOCYTIC_RECYCLING	41	-0.174834	-1.31791	0.15261	0.346325	1	8574	tags=73%, list=56%, signal=165%	-
GO_VESICLE_TARGETING_TO_FROM_OR_WITHIN_GOLGI	72	-0.132277	-1.31987	0.152642	0.344219	1	12076	tags=92%, list=79%, signal=425%	-
GO_NEGATIVE_REGULATION_OF_NERVOUS_SYSTEM_DEVELOPMENT	287	-0.0658867	-1.3044	0.152941	0.35384	1	4634	tags=37%, list=30%, signal=51%	-
GO_RRNA_CONTAINING_RIBONUCLEOPROTEIN_COMPLEX_EXPORT_FROM_NUCLEUS	15	-0.278432	-1.33522	0.153173	0.332226	1	5977	tags=67%, list=39%, signal=109%	-
GO_POSITIVE_REGULATION_BY_HOST_OF_VIRAL_TRANSCRIPTION	17	-0.26065	-1.3026	0.153209	0.355806	1	6854	tags=71%, list=45%, signal=127%	-
GO_PURINE_CONTAINING_COMPOUND_BIOSYNTHETIC_PROCESS	181	-0.0833196	-1.29123	0.153374	0.365005	1	6213	tags=49%, list=40%, signal=81%	-
GO_ENDOCYTOSIS	493	-0.0508864	-1.29917	0.15493	0.356947	1	1053	tags=12%, list=7%, signal=12%	-
GO_BLASTOCYST_FORMATION	33	-0.185903	-1.29582	0.15493	0.360168	1	6470	tags=61%, list=42%, signal=104%	-
GO_RRNA_TRANSCRIPTION	25	-0.215105	-1.28778	0.15493	0.365714	1	4081	tags=48%, list=27%, signal=65%	-
GO_POSITIVE_REGULATION_OF_RELEASE_OF_CYTOCHROME_C_FROM_MITOCHONDRIA	30	-0.199227	-1.2859	0.15493	0.367762	1	11299	tags=93%, list=73%, signal=351%	-
GO_POSITIVE_REGULATION_OF_CATABOLIC_PROCESS	385	-0.0583797	-1.28989	0.155556	0.364865	1	5518	tags=42%, list=36%, signal=63%	-
GO_POSITIVE_REGULATION_OF_JUN_KINASE_ACTIVITY	71	-0.137412	-1.33433	0.156	0.331927	1	6563	tags=56%, list=43%, signal=98%	-
GO_RAC_PROTEIN_SIGNAL_TRANSDUCTION	33	-0.200921	-1.36114	0.156057	0.314323	1	4375	tags=48%, list=28%, signal=68%	-
GO_TRANSCRIPTION_BY_RNA_POLYMERASE_I	56	-0.149869	-1.31292	0.156057	0.350947	1	10614	tags=84%, list=69%, signal=270%	-
GO_DNA_CATABOLIC_PROCESS	36	-0.182136	-1.28867	0.156187	0.365608	1	9597	tags=81%, list=62%, signal=214%	-
GO_FEEDING_BEHAVIOR	90	-0.115026	-1.28136	0.156522	0.370593	1	11744	tags=88%, list=76%, signal=369%	-
GO_REGULATION_OF_UBIQUITIN_PROTEIN_LIGASE_ACTIVITY	21	-0.229759	-1.28167	0.156576	0.371643	1	1599	tags=33%, list=10%, signal=37%	-
GO_AMINE_METABOLIC_PROCESS	122	-0.103561	-1.32425	0.157171	0.340959	1	5103	tags=43%, list=33%, signal=64%	-
GO_POSITIVE_REGULATION_OF_DNA_METABOLIC_PROCESS	143	-0.0932247	-1.27243	0.158215	0.377607	1	6110	tags=49%, list=40%, signal=80%	-
GO_NEGATIVE_REGULATION_OF_PROTEIN_POLYMERIZATION	65	-0.136229	-1.30563	0.158954	0.353259	1	6197	tags=54%, list=40%, signal=90%	-
GO_CEREBRAL_CORTEX_CELL_MIGRATION	40	-0.174518	-1.26593	0.159836	0.382153	1	4630	tags=48%, list=30%, signal=68%	-
GO_NEGATIVE_REGULATION_OF_APOPTOTIC_SIGNALING_PATHWAY	201	-0.0797544	-1.29084	0.160079	0.36453	1	3688	tags=32%, list=24%, signal=41%	-
GO_PROTEIN_INSERTION_INTO_MEMBRANE	59	-0.1418	-1.30134	0.160083	0.354981	1	4346	tags=42%, list=28%, signal=59%	-
GO_POSITIVE_REGULATION_OF_UBIQUITIN_PROTEIN_TRANSFERASE_ACTIVITY	29	-0.200599	-1.27629	0.160232	0.374227	1	4347	tags=48%, list=28%, signal=67%	-
GO_PROTEIN_K63_LINKED_DEUBIQUITINATION	29	-0.207105	-1.31728	0.160321	0.34609	1	7960	tags=72%, list=52%, signal=150%	-
GO_POSITIVE_REGULATION_OF_TRANSCRIPTION_BY_RNA_POLYMERASE_I	21	-0.225249	-1.26601	0.160853	0.382564	1	10458	tags=90%, list=68%, signal=282%	-
GO_POSITIVE_REGULATION_OF_REGULATED_SECRETORY_PATHWAY	49	-0.159356	-1.30153	0.161351	0.355724	1	11370	tags=90%, list=74%, signal=343%	-
GO_RUFFLE_ORGANIZATION	50	-0.159656	-1.30229	0.161417	0.355723	1	7090	tags=62%, list=46%, signal=115%	-
GO_SUBSTANTIA_NIGRA_DEVELOPMENT	38	-0.180266	-1.30198	0.161554	0.355623	1	4926	tags=50%, list=32%, signal=73%	-
GO_REGULATION_OF_OXIDATIVE_STRESS_INDUCED_INTRINSIC_APOPTOTIC_SIGNALING_PATHWAY	24	-0.217829	-1.29639	0.162109	0.359839	1	8833	tags=79%, list=57%, signal=186%	-
GO_REGULATION_OF_HISTONE_H3_K4_METHYLATION	25	-0.216881	-1.31191	0.162218	0.35132	1	4669	tags=52%, list=30%, signal=75%	-
GO_RESPONSE_TO_CATECHOLAMINE	34	-0.18386	-1.27213	0.163022	0.377039	1	8037	tags=71%, list=52%, signal=148%	-
GO_DNA_METHYLATION	58	-0.144034	-1.28485	0.163599	0.367761	1	4424	tags=43%, list=29%, signal=60%	-
GO_REGULATION_OF_RESPONSE_TO_ENDOPLASMIC_RETICULUM_STRESS	78	-0.123849	-1.27798	0.164032	0.372342	1	12896	tags=96%, list=84%, signal=592%	-
GO_ICOSANOID_BIOSYNTHETIC_PROCESS	31	-0.201908	-1.30863	0.164179	0.353176	1	5833	tags=58%, list=38%, signal=93%	-
GO_REGULATION_OF_SYNAPTIC_VESICLE_RECYCLING	26	-0.213788	-1.30751	0.164659	0.351136	1	9142	tags=81%, list=59%, signal=199%	-
GO_PHOSPHATIDYLSERINE_ACYL_CHAIN_REMODELING	16	-0.271346	-1.29385	0.164751	0.362364	1	7368	tags=75%, list=48%, signal=144%	-
GO_PROTEIN_K48_LINKED_UBIQUITINATION	50	-0.148377	-1.2604	0.166667	0.387021	1	6340	tags=56%, list=41%, signal=95%	-
GO_IRE1_MEDIATED_UNFOLDED_PROTEIN_RESPONSE	62	-0.141245	-1.32037	0.168357	0.344529	1	7761	tags=65%, list=50%, signal=130%	-
GO_CHAPERONE_COFACTOR_DEPENDENT_PROTEIN_REFOLDING	27	-0.208686	-1.28792	0.168357	0.366049	1	7621	tags=70%, list=50%, signal=139%	-
GO_POSITIVE_REGULATION_OF_GTPASE_ACTIVITY	350	-0.0602095	-1.27335	0.168651	0.377338	1	1601	tags=16%, list=10%, signal=18%	-
GO_LAMELLIPODIUM_ASSEMBLY	63	-0.138117	-1.29121	0.169323	0.364517	1	3745	tags=38%, list=24%, signal=50%	-
GO_REGULATION_OF_NEUROLOGICAL_SYSTEM_PROCESS	122	-0.103862	-1.31231	0.171247	0.351282	1	4468	tags=39%, list=29%, signal=55%	-
GO_ORGANIC_CATION_TRANSPORT	30	-0.194759	-1.28167	0.172084	0.371138	1	6753	tags=63%, list=44%, signal=113%	-
GO_PYRIMIDINE_RIBONUCLEOTIDE_BIOSYNTHETIC_PROCESS	21	-0.231108	-1.25927	0.172619	0.387651	1	10368	tags=90%, list=67%, signal=277%	-
GO_NEGATIVE_REGULATION_OF_STRESS_ACTIVATED_PROTEIN_KINASE_SIGNALING_CASCADE	39	-0.175969	-1.26154	0.173536	0.386901	1	8739	tags=74%, list=57%, signal=172%	-
GO_NEUROTRANSMITTER_TRANSPORT	251	-0.0687188	-1.26968	0.17418	0.379446	1	9747	tags=70%, list=63%, signal=188%	-
GO_VESICLE_BUDDING_FROM_MEMBRANE	97	-0.112717	-1.26713	0.175153	0.381497	1	10330	tags=78%, list=67%, signal=237%	-
GO_REGULATION_OF_ICOSANOID_SECRETION	18	-0.252155	-1.26364	0.175197	0.384381	1	5527	tags=61%, list=36%, signal=95%	-
GO_RESPONSE_TO_TESTOSTERONE	39	-0.171541	-1.25743	0.175238	0.388828	1	10779	tags=87%, list=70%, signal=291%	-
GO_AEROBIC_RESPIRATION	82	-0.122237	-1.29692	0.175542	0.359591	1	10699	tags=82%, list=70%, signal=267%	-
GO_REGULATION_OF_HISTONE_H3_K9_METHYLATION	21	-0.24056	-1.3085	0.175649	0.352847	1	4363	tags=52%, list=28%, signal=73%	-
GO_POSITIVE_REGULATION_OF_CILIUM_ASSEMBLY	21	-0.222453	-1.25408	0.175676	0.390658	1	9036	tags=81%, list=59%, signal=196%	-
GO_POSITIVE_REGULATION_OF_INTRINSIC_APOPTOTIC_SIGNALING_PATHWAY	52	-0.152454	-1.28902	0.176357	0.365592	1	2101	tags=29%, list=14%, signal=33%	-
GO_NEGATIVE_REGULATION_OF_RESPONSE_TO_BIOTIC_STIMULUS	33	-0.191099	-1.30801	0.176715	0.351476	1	5458	tags=55%, list=35%, signal=84%	-
GO_POSITIVE_REGULATION_OF_EXOCYTOSIS	79	-0.124557	-1.30151	0.176923	0.355239	1	4715	tags=43%, list=31%, signal=62%	-
GO_CELLULAR_KETONE_METABOLIC_PROCESS	172	-0.0849556	-1.2808	0.17735	0.370866	1	8099	tags=61%, list=53%, signal=127%	-
GO_REGULATION_OF_INTRACELLULAR_STEROID_HORMONE_RECEPTOR_SIGNALING_PATHWAY	69	-0.132294	-1.28504	0.178571	0.368007	1	7784	tags=64%, list=51%, signal=129%	-
GO_POSITIVE_REGULATION_OF_GENE_EXPRESSION_EPIGENETIC	50	-0.15354	-1.28535	0.179283	0.368054	1	12106	tags=94%, list=79%, signal=440%	-
GO_FATTY_ACYL_COA_BIOSYNTHETIC_PROCESS	28	-0.197105	-1.25437	0.179641	0.390744	1	5215	tags=54%, list=34%, signal=81%	-
GO_AUTOPHAGY_OF_MITOCHONDRION	69	-0.132355	-1.2906	0.179884	0.364362	1	4885	tags=45%, list=32%, signal=66%	-
GO_REGULATION_OF_GTPASE_ACTIVITY	420	-0.0525445	-1.24356	0.180198	0.401447	1	1632	tags=16%, list=11%, signal=17%	-
GO_REGULATION_OF_ERAD_PATHWAY	29	-0.198643	-1.25493	0.180873	0.390968	1	10742	tags=90%, list=70%, signal=297%	-
GO_REGULATION_OF_CIRCADIAN_RHYTHM	95	-0.111891	-1.26919	0.181275	0.379622	1	3148	tags=32%, list=20%, signal=39%	-
GO_ENERGY_DERIVATION_BY_OXIDATION_OF_ORGANIC_COMPOUNDS	260	-0.0677256	-1.25864	0.181633	0.387556	1	10750	tags=77%, list=70%, signal=250%	-
GO_NEGATIVE_REGULATION_OF_UBIQUITIN_PROTEIN_TRANSFERASE_ACTIVITY	16	-0.263463	-1.27445	0.183299	0.376311	1	4605	tags=56%, list=30%, signal=80%	-
GO_LAMELLIPODIUM_ORGANIZATION	79	-0.124326	-1.27219	0.183884	0.377446	1	3745	tags=37%, list=24%, signal=48%	-
GO_RENAL_SODIUM_EXCRETION	22	-0.226734	-1.2589	0.184322	0.387679	1	2811	tags=41%, list=18%, signal=50%	-
GO_REGULATION_OF_JUN_KINASE_ACTIVITY	83	-0.116193	-1.24952	0.185259	0.395344	1	6563	tags=54%, list=43%, signal=94%	-
GO_REGULATION_OF_EXCITATORY_SYNAPSE_ASSEMBLY	15	-0.266202	-1.24945	0.186047	0.394925	1	4114	tags=53%, list=27%, signal=73%	-
GO_T_CELL_RECEPTOR_SIGNALING_PATHWAY	164	-0.0858082	-1.27977	0.186747	0.371302	1	6011	tags=48%, list=39%, signal=77%	-
GO_REGULATION_OF_ACTIN_FILAMENT_BASED_PROCESS	348	-0.0584357	-1.27043	0.187251	0.378908	1	3852	tags=31%, list=25%, signal=40%	-
GO_HISTONE_H3_K9_TRIMETHYLATION	16	-0.259087	-1.26559	0.187368	0.382139	1	6595	tags=69%, list=43%, signal=120%	-
GO_ADENYLATE_CYCLASE_ACTIVATING_G_PROTEIN_COUPLED_RECEPTOR_SIGNALING_PATHWAY	116	-0.102575	-1.27249	0.188139	0.378039	1	2811	tags=28%, list=18%, signal=35%	-
GO_ACTIVATION_OF_JUN_KINASE_ACTIVITY	38	-0.171245	-1.24626	0.188492	0.397962	1	5874	tags=55%, list=38%, signal=89%	-
GO_ENDOSOME_TRANSPORT_VIA_MULTIVESICULAR_BODY_SORTING_PATHWAY	22	-0.219443	-1.26767	0.188976	0.381249	1	2923	tags=41%, list=19%, signal=50%	-
GO_POSITIVE_REGULATION_OF_PROTEIN_EXPORT_FROM_NUCLEUS	19	-0.242353	-1.26133	0.189189	0.386678	1	9231	tags=84%, list=60%, signal=210%	-
GO_ECTODERM_DEVELOPMENT	19	-0.23917	-1.23745	0.189723	0.407937	1	5232	tags=58%, list=34%, signal=88%	-
GO_REGULATION_OF_SUBSTRATE_ADHESION_DEPENDENT_CELL_SPREADING	45	-0.162067	-1.28143	0.189899	0.370989	1	4010	tags=42%, list=26%, signal=57%	-
GO_POSITIVE_REGULATION_OF_RESPONSE_TO_ENDOPLASMIC_RETICULUM_STRESS	36	-0.175026	-1.24969	0.190661	0.396091	1	7997	tags=69%, list=52%, signal=144%	-
GO_AXONAL_TRANSPORT	54	-0.148716	-1.27879	0.191083	0.372186	1	8261	tags=69%, list=54%, signal=147%	-
GO_LENS_MORPHOGENESIS_IN_CAMERA_TYPE_EYE	20	-0.236083	-1.27863	0.191406	0.371894	1	1758	tags=35%, list=11%, signal=39%	-
GO_NEUROTROPHIN_TRK_RECEPTOR_SIGNALING_PATHWAY	33	-0.183184	-1.25995	0.19186	0.387176	1	3715	tags=42%, list=24%, signal=56%	-
GO_REGULATION_OF_CAMP_DEPENDENT_PROTEIN_KINASE_ACTIVITY	15	-0.265721	-1.26119	0.194215	0.386355	1	1045	tags=33%, list=7%, signal=36%	-
GO_NEGATIVE_REGULATION_OF_AXON_EXTENSION	42	-0.161116	-1.23462	0.195312	0.410473	1	4488	tags=45%, list=29%, signal=64%	-
GO_NEGATIVE_REGULATION_OF_CALCIUM_MEDIATED_SIGNALING	28	-0.196971	-1.21931	0.195312	0.418695	1	11260	tags=93%, list=73%, signal=346%	-
GO_ENDOSOME_ORGANIZATION	70	-0.123733	-1.22647	0.195876	0.4156	1	10412	tags=80%, list=68%, signal=246%	-
GO_NUCLEUS_LOCALIZATION	22	-0.221336	-1.23457	0.19604	0.410024	1	7089	tags=68%, list=46%, signal=126%	-
GO_NEGATIVE_REGULATION_OF_PROTEASOMAL_UBIQUITIN_DEPENDENT_PROTEIN_CATABOLIC_PROCESS	30	-0.190533	-1.25527	0.196941	0.39098	1	10407	tags=87%, list=68%, signal=267%	-
GO_POSITIVE_REGULATION_OF_DNA_REPAIR	58	-0.13785	-1.21563	0.197556	0.422242	1	6110	tags=53%, list=40%, signal=88%	-
GO_CYTOSKELETON_DEPENDENT_INTRACELLULAR_TRANSPORT	168	-0.0829624	-1.23104	0.197895	0.413071	1	8261	tags=62%, list=54%, signal=132%	-
GO_REGULATION_OF_CYTOPLASMIC_TRANSLATION	27	-0.198951	-1.2524	0.198853	0.392547	1	10619	tags=89%, list=69%, signal=287%	-
GO_REGULATION_OF_EXOCYTOSIS	200	-0.0749493	-1.22145	0.199179	0.416976	1	4093	tags=34%, list=27%, signal=46%	-
GO_NEGATIVE_REGULATION_OF_TELOMERE_MAINTENANCE_VIA_TELOMERASE	17	-0.249566	-1.23934	0.199219	0.406064	1	3405	tags=47%, list=22%, signal=60%	-
GO_TUMOR_NECROSIS_FACTOR_MEDIATED_SIGNALING_PATHWAY	145	-0.0874917	-1.24132	0.2	0.403643	1	9064	tags=68%, list=59%, signal=163%	-
GO_CYCLIC_NUCLEOTIDE_MEDIATED_SIGNALING	184	-0.0791351	-1.23539	0.200385	0.410402	1	2811	tags=26%, list=18%, signal=32%	-
GO_CELL_REDOX_HOMEOSTASIS	73	-0.118978	-1.19838	0.200413	0.431236	1	12508	tags=93%, list=81%, signal=496%	-
GO_CELLULAR_RESPONSE_TO_ARSENIC_CONTAINING_SUBSTANCE	18	-0.241669	-1.23482	0.201195	0.410697	1	11670	tags=100%, list=76%, signal=414%	-
GO_NEGATIVE_REGULATION_OF_NOTCH_SIGNALING_PATHWAY	36	-0.174276	-1.22238	0.201905	0.416636	1	4163	tags=44%, list=27%, signal=61%	-
GO_CELLULAR_RESPONSE_TO_VIRUS	43	-0.157214	-1.23038	0.202729	0.413548	1	9752	tags=79%, list=63%, signal=215%	-
GO_NEGATIVE_REGULATION_OF_UBIQUITIN_DEPENDENT_PROTEIN_CATABOLIC_PROCESS	43	-0.16652	-1.25597	0.203822	0.390459	1	3528	tags=40%, list=23%, signal=51%	-
GO_REGULATION_OF_EXCRETION	23	-0.208936	-1.20897	0.204082	0.425476	1	2811	tags=39%, list=18%, signal=48%	-
GO_POSITIVE_REGULATION_OF_NUCLEOCYTOPLASMIC_TRANSPORT	57	-0.136338	-1.2317	0.204211	0.413121	1	8706	tags=70%, list=57%, signal=161%	-
GO_DETECTION_OF_LIGHT_STIMULUS	60	-0.131575	-1.20954	0.204365	0.426652	1	5676	tags=50%, list=37%, signal=79%	-
GO_REGULATION_OF_MITOCHONDRION_ORGANIZATION	168	-0.0818083	-1.22942	0.204453	0.41344	1	8187	tags=61%, list=53%, signal=130%	-
GO_B_CELL_HOMEOSTASIS	26	-0.197257	-1.22419	0.204545	0.417009	1	7621	tags=69%, list=50%, signal=137%	-
GO_INTRINSIC_APOPTOTIC_SIGNALING_PATHWAY_IN_RESPONSE_TO_OXIDATIVE_STRESS	40	-0.165653	-1.2227	0.205426	0.416682	1	4766	tags=48%, list=31%, signal=69%	-
GO_REGULATION_OF_EXECUTION_PHASE_OF_APOPTOSIS	24	-0.213021	-1.22825	0.206049	0.414034	1	7625	tags=71%, list=50%, signal=140%	-
GO_FC_RECEPTOR_MEDIATED_STIMULATORY_SIGNALING_PATHWAY	81	-0.118439	-1.23152	0.207039	0.412858	1	3506	tags=35%, list=23%, signal=45%	-
GO_EXOCYTIC_PROCESS	78	-0.11862	-1.23854	0.207619	0.406727	1	4299	tags=40%, list=28%, signal=55%	-
GO_NUCLEAR_BODY_ORGANIZATION	15	-0.260376	-1.22893	0.207843	0.413606	1	5229	tags=60%, list=34%, signal=91%	-
GO_REGULATION_OF_MRNA_POLYADENYLATION	15	-0.266025	-1.24957	0.208502	0.395781	1	11295	tags=100%, list=73%, signal=376%	-
GO_TUBE_CLOSURE	90	-0.109857	-1.22411	0.208502	0.416628	1	8063	tags=63%, list=52%, signal=132%	-
GO_NEGATIVE_REGULATION_OF_PROTEIN_COMPLEX_DISASSEMBLY	65	-0.12967	-1.23414	0.208602	0.410135	1	3931	tags=38%, list=26%, signal=51%	-
GO_TOXIN_TRANSPORT	36	-0.17689	-1.25442	0.209205	0.391186	1	5832	tags=56%, list=38%, signal=89%	-
GO_ER_NUCLEUS_SIGNALING_PATHWAY	43	-0.162897	-1.24906	0.209581	0.394974	1	10738	tags=86%, list=70%, signal=284%	-
GO_RENAL_WATER_HOMEOSTASIS	32	-0.179088	-1.21526	0.210101	0.42231	1	4943	tags=50%, list=32%, signal=74%	-
GO_NEGATIVE_REGULATION_OF_CAMP_MEDIATED_SIGNALING	22	-0.20525	-1.20547	0.210634	0.428703	1	3141	tags=41%, list=20%, signal=51%	-
GO_NEURAL_NUCLEUS_DEVELOPMENT	54	-0.143287	-1.22988	0.211382	0.413743	1	4926	tags=46%, list=32%, signal=68%	-
GO_REGULATION_OF_SYNAPTIC_VESICLE_ENDOCYTOSIS	18	-0.239347	-1.22318	0.212944	0.417031	1	9142	tags=83%, list=59%, signal=205%	-
GO_ANTIBIOTIC_CATABOLIC_PROCESS	33	-0.180553	-1.21317	0.212982	0.423361	1	6086	tags=58%, list=40%, signal=95%	-
GO_PHOSPHOLIPID_DEPHOSPHORYLATION	36	-0.171753	-1.2263	0.21371	0.415334	1	4629	tags=47%, list=30%, signal=67%	-
GO_NUCLEOTIDE_PHOSPHORYLATION	20	-0.22637	-1.22952	0.215094	0.413794	1	8060	tags=75%, list=52%, signal=157%	-
GO_REGULATION_OF_NIK_NF_KAPPAB_SIGNALING	91	-0.108622	-1.21813	0.215501	0.419971	1	8313	tags=65%, list=54%, signal=140%	-
GO_POSITIVE_REGULATION_OF_HISTONE_DEACETYLATION	16	-0.249488	-1.20938	0.217039	0.42638	1	10588	tags=94%, list=69%, signal=300%	-
GO_POSITIVE_REGULATION_OF_LONG_TERM_SYNAPTIC_POTENTIATION	21	-0.221293	-1.21057	0.217213	0.426126	1	3194	tags=43%, list=21%, signal=54%	-
GO_BEHAVIORAL_RESPONSE_TO_COCAINE	15	-0.257127	-1.18426	0.217659	0.445224	1	3228	tags=47%, list=21%, signal=59%	-
GO_MICROTUBULE_DEPOLYMERIZATION	40	-0.163199	-1.2422	0.217973	0.402913	1	3650	tags=40%, list=24%, signal=52%	-
GO_NEGATIVE_REGULATION_OF_AUTOPHAGY	72	-0.120756	-1.20008	0.218254	0.43226	1	10116	tags=78%, list=66%, signal=226%	-
GO_POSITIVE_REGULATION_OF_LAMELLIPODIUM_ASSEMBLY	20	-0.226865	-1.21524	0.218623	0.421819	1	4976	tags=55%, list=32%, signal=81%	-
GO_DE_NOVO_PROTEIN_FOLDING	36	-0.166573	-1.19192	0.218876	0.438027	1	8554	tags=72%, list=56%, signal=162%	-
GO_ESTABLISHMENT_OF_ORGANELLE_LOCALIZATION	470	-0.0487995	-1.20906	0.218992	0.42586	1	12168	tags=84%, list=79%, signal=389%	-
GO_NUCLEOSIDE_PHOSPHATE_BIOSYNTHETIC_PROCESS	257	-0.0681064	-1.24697	0.219466	0.397462	1	6213	tags=47%, list=40%, signal=78%	-
GO_POSITIVE_REGULATION_OF_SIGNALING_RECEPTOR_ACTIVITY	36	-0.173049	-1.2197	0.221545	0.419151	1	2900	tags=36%, list=19%, signal=44%	-
GO_REGULATION_OF_POSTSYNAPTIC_MEMBRANE_NEUROTRANSMITTER_RECEPTOR_LEVELS	65	-0.128341	-1.21793	0.224033	0.419739	1	4188	tags=40%, list=27%, signal=55%	-
GO_LIPID_PHOSPHORYLATION	61	-0.131076	-1.20916	0.224206	0.426198	1	9088	tags=72%, list=59%, signal=176%	-
GO_NUCLEAR_ENVELOPE_ORGANIZATION	51	-0.145232	-1.22685	0.224852	0.415565	1	3505	tags=37%, list=23%, signal=48%	-
GO_POSITIVE_REGULATION_OF_SYNAPSE_ASSEMBLY	68	-0.125412	-1.21491	0.225	0.421792	1	4188	tags=40%, list=27%, signal=54%	-
GO_GOLGI_ORGANIZATION	123	-0.0936992	-1.19538	0.22541	0.433733	1	6825	tags=54%, list=44%, signal=96%	-
GO_REGULATION_OF_STEROID_BIOSYNTHETIC_PROCESS	80	-0.119862	-1.2196	0.22549	0.418794	1	8742	tags=69%, list=57%, signal=158%	-
GO_POSITIVE_REGULATION_OF_CYCLASE_ACTIVITY	19	-0.233092	-1.22465	0.225743	0.416835	1	11802	tags=100%, list=77%, signal=429%	-
GO_REGULATION_OF_TRANSPORTER_ACTIVITY	250	-0.0659169	-1.22286	0.225806	0.416978	1	2203	tags=21%, list=14%, signal=24%	-
GO_ACTIVATION_OF_ADENYLATE_CYCLASE_ACTIVITY	36	-0.165052	-1.19238	0.225873	0.437788	1	3450	tags=39%, list=22%, signal=50%	-
GO_POSITIVE_REGULATION_OF_ERAD_PATHWAY	15	-0.262589	-1.20594	0.226	0.428498	1	5195	tags=60%, list=34%, signal=91%	-
GO_RESPONSE_TO_ALCOHOL	210	-0.0720845	-1.20306	0.226216	0.429743	1	1471	tags=17%, list=10%, signal=18%	-
GO_REGULATION_OF_MORPHOGENESIS_OF_AN_EPITHELIUM	173	-0.0797706	-1.22366	0.226562	0.416837	1	3678	tags=32%, list=24%, signal=41%	-
GO_PEPTIDYL_PROLINE_MODIFICATION	45	-0.152616	-1.19887	0.226744	0.431484	1	7915	tags=67%, list=51%, signal=137%	-
GO_REGULATION_OF_ENDOPLASMIC_RETICULUM_UNFOLDED_PROTEIN_RESPONSE	24	-0.201621	-1.19925	0.227184	0.43248	1	8441	tags=75%, list=55%, signal=166%	-
GO_ACTIN_FILAMENT_BUNDLE_ORGANIZATION	146	-0.0866289	-1.22225	0.227642	0.416294	1	4265	tags=36%, list=28%, signal=50%	-
GO_GAMMA_AMINOBUTYRIC_ACID_SIGNALING_PATHWAY	24	-0.202631	-1.199	0.230143	0.431786	1	12271	tags=100%, list=80%, signal=494%	-
GO_REGULATION_OF_SIGNAL_TRANSDUCTION_BY_P53_CLASS_MEDIATOR	171	-0.0790725	-1.20959	0.230159	0.427085	1	5005	tags=40%, list=33%, signal=59%	-
GO_REGULATION_OF_RECEPTOR_LOCALIZATION_TO_SYNAPSE	17	-0.244436	-1.20399	0.230928	0.429869	1	2579	tags=41%, list=17%, signal=49%	-
GO_VACUOLE_ORGANIZATION	154	-0.0846169	-1.2146	0.231084	0.421744	1	8501	tags=64%, list=55%, signal=141%	-
GO_VOCALIZATION_BEHAVIOR	15	-0.251691	-1.20021	0.231084	0.433055	1	4337	tags=53%, list=28%, signal=74%	-
GO_REGULATION_OF_PROTEIN_LOCALIZATION_TO_SYNAPSE	25	-0.208314	-1.21605	0.232955	0.422067	1	3570	tags=44%, list=23%, signal=57%	-
GO_GLYCOLIPID_CATABOLIC_PROCESS	15	-0.256233	-1.21106	0.232955	0.425912	1	10420	tags=93%, list=68%, signal=289%	-
GO_PROTEIN_EXIT_FROM_ENDOPLASMIC_RETICULUM	41	-0.160372	-1.19949	0.234834	0.432617	1	6920	tags=61%, list=45%, signal=111%	-
GO_PROTEIN_AUTOPHOSPHORYLATION	227	-0.0721799	-1.20698	0.23506	0.427492	1	8055	tags=59%, list=52%, signal=123%	-
GO_PROTEIN_TRANSPORT_WITHIN_PLASMA_MEMBRANE	45	-0.150461	-1.20386	0.23622	0.429589	1	4188	tags=42%, list=27%, signal=58%	-
GO_ENDOPLASMIC_RETICULUM_ORGANIZATION	52	-0.139267	-1.2051	0.236364	0.428739	1	11769	tags=90%, list=77%, signal=384%	-
GO_ESTABLISHMENT_OR_MAINTENANCE_OF_CELL_POLARITY	199	-0.0722284	-1.16915	0.236434	0.459845	1	4547	tags=37%, list=30%, signal=51%	-
GO_POSITIVE_REGULATION_OF_AUTOPHAGY	106	-0.0972422	-1.18803	0.236893	0.44201	1	8093	tags=62%, list=53%, signal=130%	-
GO_HETEROCHROMATIN_ORGANIZATION	17	-0.239858	-1.2002	0.237323	0.432555	1	4459	tags=53%, list=29%, signal=74%	-
GO_NEGATIVE_REGULATION_OF_RELEASE_OF_CYTOCHROME_C_FROM_MITOCHONDRIA	16	-0.25362	-1.20316	0.238095	0.430091	1	6679	tags=69%, list=43%, signal=121%	-
GO_NEGATIVE_REGULATION_OF_RESPONSE_TO_DNA_DAMAGE_STIMULUS	70	-0.122177	-1.19625	0.238289	0.432919	1	5162	tags=46%, list=34%, signal=68%	-
GO_TRANSCRIPTION_INITIATION_FROM_RNA_POLYMERASE_I_PROMOTER	33	-0.171797	-1.19792	0.238776	0.430953	1	8551	tags=73%, list=56%, signal=163%	-
GO_INTERLEUKIN_13_PRODUCTION	17	-0.236351	-1.18087	0.238956	0.447308	1	9037	tags=82%, list=59%, signal=199%	-
GO_NEGATIVE_REGULATION_OF_PEPTIDYL_TYROSINE_PHOSPHORYLATION	49	-0.138696	-1.18008	0.238956	0.448033	1	6978	tags=59%, list=45%, signal=108%	-
GO_NEGATIVE_REGULATION_OF_CATABOLIC_PROCESS	267	-0.0637111	-1.20767	0.239044	0.426959	1	9984	tags=71%, list=65%, signal=199%	-
GO_PROTEIN_LOCALIZATION_TO_POSTSYNAPTIC_MEMBRANE	42	-0.156798	-1.20168	0.239437	0.431341	1	4188	tags=43%, list=27%, signal=59%	-
GO_NEGATIVE_REGULATION_OF_ION_TRANSMEMBRANE_TRANSPORT	83	-0.109496	-1.17631	0.239464	0.452355	1	1847	tags=23%, list=12%, signal=26%	-
GO_RESPONSE_TO_INTERLEUKIN_1	167	-0.0792139	-1.16992	0.239754	0.459639	1	7546	tags=57%, list=49%, signal=110%	-
GO_NEGATIVE_REGULATION_OF_SYNAPSE_ORGANIZATION	22	-0.211133	-1.18151	0.240079	0.447357	1	4449	tags=50%, list=29%, signal=70%	-
GO_POSITIVE_REGULATION_OF_RESPONSE_TO_DNA_DAMAGE_STIMULUS	86	-0.107516	-1.17976	0.240557	0.447977	1	5332	tags=45%, list=35%, signal=69%	-
GO_REGULATION_OF_CELL_AGING	43	-0.152467	-1.18259	0.2423	0.44673	1	4459	tags=44%, list=29%, signal=62%	-
GO_POSITIVE_REGULATION_OF_TELOMERE_CAPPING	17	-0.236776	-1.17603	0.242308	0.452286	1	6316	tags=65%, list=41%, signal=110%	-
GO_NEGATIVE_REGULATION_OF_CALCIUM_ION_TRANSMEMBRANE_TRANSPORT	35	-0.168135	-1.18322	0.242661	0.446307	1	1376	tags=26%, list=9%, signal=28%	-
GO_MICROTUBULE_BASED_MOVEMENT	261	-0.0628608	-1.16902	0.242718	0.459496	1	11250	tags=79%, list=73%, signal=290%	-
GO_MATING_BEHAVIOR	22	-0.203906	-1.16092	0.243137	0.465463	1	4560	tags=50%, list=30%, signal=71%	-
GO_PERK_MEDIATED_UNFOLDED_PROTEIN_RESPONSE	18	-0.239666	-1.19912	0.243564	0.432155	1	7428	tags=72%, list=48%, signal=140%	-
GO_NEUROTRANSMITTER_RECEPTOR_LOCALIZATION_TO_POSTSYNAPTIC_SPECIALIZATION_MEMBRANE	21	-0.216476	-1.18623	0.24375	0.443304	1	3268	tags=43%, list=21%, signal=54%	-
GO_PROTEIN_LOCALIZATION_TO_NUCLEUS	225	-0.0689787	-1.18628	0.244211	0.443729	1	3741	tags=31%, list=24%, signal=41%	-
GO_IONOTROPIC_GLUTAMATE_RECEPTOR_SIGNALING_PATHWAY	24	-0.200693	-1.16686	0.244533	0.461289	1	2687	tags=38%, list=17%, signal=45%	-
GO_POLYOL_CATABOLIC_PROCESS	22	-0.203048	-1.15974	0.245473	0.466816	1	11565	tags=95%, list=75%, signal=384%	-
GO_ESTABLISHMENT_OF_PROTEIN_LOCALIZATION_TO_TELOMERE	18	-0.234907	-1.18791	0.245509	0.441694	1	5792	tags=61%, list=38%, signal=98%	-
GO_POSITIVE_REGULATION_OF_VASCULAR_ASSOCIATED_SMOOTH_MUSCLE_CELL_MIGRATION	16	-0.243451	-1.18209	0.245935	0.446984	1	1067	tags=31%, list=7%, signal=34%	-
GO_PEPTIDYL_CYSTEINE_MODIFICATION	43	-0.155683	-1.18832	0.246377	0.442588	1	6556	tags=58%, list=43%, signal=101%	-
GO_PYRIMIDINE_CONTAINING_COMPOUND_BIOSYNTHETIC_PROCESS	52	-0.142905	-1.19836	0.246988	0.430779	1	10530	tags=83%, list=68%, signal=261%	-
GO_NUCLEOSIDE_MONOPHOSPHATE_BIOSYNTHETIC_PROCESS	42	-0.162581	-1.22616	0.248577	0.415059	1	5198	tags=50%, list=34%, signal=75%	-
GO_POSITIVE_REGULATION_OF_PROTEIN_TYROSINE_KINASE_ACTIVITY	52	-0.136813	-1.17524	0.25	0.452988	1	3524	tags=37%, list=23%, signal=47%	-
GO_REGULATION_OF_PROTEIN_EXPORT_FROM_NUCLEUS	37	-0.162081	-1.16932	0.25	0.46009	1	4997	tags=49%, list=32%, signal=72%	-
GO_MAINTENANCE_OF_PROTEIN_LOCALIZATION_IN_ORGANELLE	38	-0.161445	-1.16359	0.250501	0.463837	1	4810	tags=47%, list=31%, signal=69%	-
GO_CILIUM_ORGANIZATION	349	-0.0536543	-1.15688	0.25098	0.468753	1	13739	tags=95%, list=89%, signal=865%	-
GO_SMOOTH_MUSCLE_CELL_APOPTOTIC_PROCESS	21	-0.220958	-1.19868	0.251546	0.431272	1	7594	tags=71%, list=49%, signal=141%	-
GO_PROTEIN_TARGETING_TO_VACUOLE	33	-0.1732	-1.16692	0.253521	0.461707	1	2936	tags=36%, list=19%, signal=45%	-
GO_AXO_DENDRITIC_TRANSPORT	65	-0.125076	-1.18132	0.25355	0.447115	1	8261	tags=66%, list=54%, signal=142%	-
GO_HISTONE_H3_K9_METHYLATION	35	-0.17396	-1.18818	0.25462	0.442283	1	4363	tags=46%, list=28%, signal=64%	-
GO_LONG_TERM_MEMORY	33	-0.172565	-1.16315	0.255061	0.463494	1	3878	tags=42%, list=25%, signal=57%	-
GO_POSITIVE_REGULATION_OF_SECRETION	355	-0.0545203	-1.16499	0.256356	0.463173	1	3688	tags=29%, list=24%, signal=38%	-
GO_ESTABLISHMENT_OF_PROTEIN_LOCALIZATION_TO_CHROMOSOME	24	-0.196624	-1.16522	0.256461	0.463365	1	6595	tags=63%, list=43%, signal=109%	-
GO_RESPONSE_TO_MORPHINE	32	-0.174173	-1.17371	0.256566	0.4548	1	2615	tags=34%, list=17%, signal=41%	-
GO_VIRAL_BUDDING_VIA_HOST_ESCRT_COMPLEX	18	-0.228384	-1.1641	0.258383	0.463497	1	10165	tags=89%, list=66%, signal=262%	-
GO_TUMOR_NECROSIS_FACTOR_SECRETION	19	-0.228721	-1.17881	0.259481	0.448979	1	10250	tags=89%, list=67%, signal=268%	-
GO_CELLULAR_RESPONSE_TO_PROSTAGLANDIN_STIMULUS	21	-0.219117	-1.19076	0.259557	0.439348	1	1030	tags=29%, list=7%, signal=31%	-
GO_DOPAMINE_TRANSPORT	42	-0.151981	-1.16322	0.259921	0.4639	1	9023	tags=74%, list=59%, signal=178%	-
GO_MAINTENANCE_OF_SYNAPSE_STRUCTURE	15	-0.255712	-1.18548	0.263158	0.443923	1	10428	tags=93%, list=68%, signal=290%	-
GO_NUCLEOTIDE_EXCISION_REPAIR	103	-0.0978328	-1.15662	0.2643	0.468641	1	8960	tags=68%, list=58%, signal=162%	-
GO_NEGATIVE_REGULATION_OF_CELLULAR_RESPONSE_TO_TRANSFORMING_GROWTH_FACTOR_BETA_STIMULUS	71	-0.11691	-1.14361	0.264822	0.480567	1	1894	tags=24%, list=12%, signal=27%	-
GO_INSULIN_RECEPTOR_SIGNALING_PATHWAY	127	-0.0871938	-1.14401	0.26506	0.480445	1	4969	tags=41%, list=32%, signal=60%	-
GO_ESTABLISHMENT_OF_PROTEIN_LOCALIZATION_TO_POSTSYNAPTIC_MEMBRANE	18	-0.228066	-1.15828	0.265107	0.468076	1	4188	tags=50%, list=27%, signal=69%	-
GO_NEGATIVE_REGULATION_OF_TRANSMEMBRANE_TRANSPORT	100	-0.100293	-1.15634	0.266417	0.468105	1	2160	tags=24%, list=14%, signal=28%	-
GO_POSITIVE_REGULATION_OF_TELOMERE_MAINTENANCE	49	-0.141153	-1.16249	0.268	0.464016	1	8196	tags=67%, list=53%, signal=144%	-
GO_REGULATION_OF_PHAGOCYTOSIS	73	-0.115982	-1.15495	0.268199	0.4692	1	13186	tags=97%, list=86%, signal=678%	-
GO_POSITIVE_REGULATION_OF_LYASE_ACTIVITY	18	-0.233077	-1.17119	0.268817	0.458181	1	11802	tags=100%, list=77%, signal=429%	-
GO_BETA_CATENIN_DESTRUCTION_COMPLEX_DISASSEMBLY	20	-0.218259	-1.14954	0.271318	0.474747	1	3570	tags=45%, list=23%, signal=59%	-
GO_RESPONSE_TO_MUSCLE_STRETCH	17	-0.224536	-1.13064	0.272537	0.495671	1	11933	tags=100%, list=78%, signal=445%	-
GO_NEGATIVE_REGULATION_OF_MICROTUBULE_DEPOLYMERIZATION	21	-0.210902	-1.15761	0.273423	0.468689	1	7016	tags=67%, list=46%, signal=122%	-
GO_GOLGI_VESICLE_BUDDING	78	-0.111116	-1.15661	0.273469	0.468139	1	10330	tags=78%, list=67%, signal=237%	-
GO_REGULATION_OF_LAMELLIPODIUM_ORGANIZATION	43	-0.152373	-1.15388	0.27381	0.469889	1	3745	tags=40%, list=24%, signal=52%	-
GO_NEGATIVE_REGULATION_OF_EPITHELIAL_TO_MESENCHYMAL_TRANSITION	25	-0.188685	-1.12494	0.274793	0.502359	1	5102	tags=52%, list=33%, signal=78%	-
GO_FOREBRAIN_NEURON_DEVELOPMENT	28	-0.178976	-1.13044	0.276892	0.49546	1	4944	tags=50%, list=32%, signal=74%	-
GO_REGULATION_OF_PROTEIN_EXIT_FROM_ENDOPLASMIC_RETICULUM	24	-0.193824	-1.13108	0.277207	0.495493	1	6638	tags=63%, list=43%, signal=110%	-
GO_LOW_DENSITY_LIPOPROTEIN_PARTICLE_CLEARANCE	31	-0.172531	-1.13364	0.27767	0.492419	1	3803	tags=42%, list=25%, signal=56%	-
GO_NEGATIVE_REGULATION_OF_CARDIOCYTE_DIFFERENTIATION	19	-0.217885	-1.16427	0.278431	0.463773	1	5559	tags=58%, list=36%, signal=91%	-
GO_POSITIVE_REGULATION_OF_DNA_TEMPLATED_TRANSCRIPTION_INITIATION	25	-0.194869	-1.14501	0.279167	0.479387	1	9314	tags=80%, list=61%, signal=202%	-
GO_MAINTENANCE_OF_LOCATION_IN_CELL	86	-0.106562	-1.15948	0.281746	0.466724	1	4810	tags=42%, list=31%, signal=61%	-
GO_AMINO_ACID_ACTIVATION	48	-0.143475	-1.14895	0.282051	0.475173	1	9017	tags=73%, list=59%, signal=176%	-
GO_POSITIVE_REGULATION_OF_APOPTOTIC_SIGNALING_PATHWAY	164	-0.0775494	-1.1432	0.282306	0.480704	1	4636	tags=38%, list=30%, signal=54%	-
GO_ACTIVATION_OF_PROTEIN_KINASE_A_ACTIVITY	16	-0.243248	-1.15619	0.28252	0.46782	1	5877	tags=63%, list=38%, signal=101%	-
GO_LIPID_DROPLET_ORGANIZATION	18	-0.221217	-1.14297	0.282946	0.480572	1	8566	tags=78%, list=56%, signal=175%	-
GO_PROTEIN_TRANSMEMBRANE_IMPORT_INTO_INTRACELLULAR_ORGANELLE	32	-0.17274	-1.15256	0.283058	0.471516	1	10328	tags=84%, list=67%, signal=256%	-
GO_REGULATION_OF_MAP_KINASE_ACTIVITY	315	-0.0553787	-1.15709	0.283203	0.468937	1	2536	tags=22%, list=16%, signal=26%	-
GO_BASE_EXCISION_REPAIR	40	-0.149182	-1.11449	0.284188	0.512705	1	7326	tags=63%, list=48%, signal=119%	-
GO_GLYCOSYL_COMPOUND_BIOSYNTHETIC_PROCESS	37	-0.163652	-1.1622	0.286	0.463938	1	7883	tags=68%, list=51%, signal=138%	-
GO_DENTATE_GYRUS_DEVELOPMENT	15	-0.247526	-1.15233	0.286004	0.471356	1	4401	tags=53%, list=29%, signal=75%	-
GO_REGULATION_OF_CELLULAR_RESPONSE_TO_HEAT	76	-0.116571	-1.14618	0.286652	0.479077	1	4491	tags=41%, list=29%, signal=57%	-
GO_FOREBRAIN_CELL_MIGRATION	56	-0.130532	-1.15022	0.287379	0.474187	1	10361	tags=80%, list=67%, signal=245%	-
GO_REGULATION_OF_TRANSLATIONAL_FIDELITY	17	-0.222622	-1.13801	0.287474	0.487048	1	3819	tags=47%, list=25%, signal=63%	-
GO_NEGATIVE_REGULATION_OF_ENDOPLASMIC_RETICULUM_STRESS_INDUCED_INTRINSIC_APOPTOTIC_SIGNALING_PATHWAY	17	-0.230355	-1.15412	0.288538	0.470019	1	4605	tags=53%, list=30%, signal=75%	-
GO_LABYRINTHINE_LAYER_BLOOD_VESSEL_DEVELOPMENT	19	-0.209358	-1.1194	0.288845	0.507848	1	5690	tags=58%, list=37%, signal=92%	-
GO_CYTOPLASMIC_SEQUESTERING_OF_PROTEIN	23	-0.197958	-1.14509	0.289206	0.479772	1	11005	tags=91%, list=72%, signal=320%	-
GO_MULTIVESICULAR_BODY_SORTING_PATHWAY	30	-0.17705	-1.16887	0.290076	0.45922	1	2923	tags=37%, list=19%, signal=45%	-
GO_VESICLE_CARGO_LOADING	19	-0.213462	-1.11588	0.291913	0.511495	1	11294	tags=95%, list=73%, signal=356%	-
GO_REGULATION_OF_MUSCLE_HYPERTROPHY	52	-0.133291	-1.12769	0.292157	0.498444	1	3578	tags=37%, list=23%, signal=47%	-
GO_DETECTION_OF_VISIBLE_LIGHT	50	-0.13149	-1.13159	0.292731	0.495214	1	5676	tags=50%, list=37%, signal=79%	-
GO_NEGATIVE_REGULATION_OF_INTRACELLULAR_STEROID_HORMONE_RECEPTOR_SIGNALING_PATHWAY	33	-0.161031	-1.1167	0.293279	0.511201	1	7784	tags=67%, list=51%, signal=135%	-
GO_PEPTIDYL_ARGININE_MODIFICATION	24	-0.193347	-1.13684	0.293542	0.488297	1	9209	tags=79%, list=60%, signal=197%	-
GO_MYELOID_CELL_HOMEOSTASIS	127	-0.0884811	-1.14522	0.294235	0.48009	1	2527	tags=25%, list=16%, signal=30%	-
GO_NEGATIVE_REGULATION_OF_G_PROTEIN_COUPLED_RECEPTOR_SIGNALING_PATHWAY	46	-0.143836	-1.13955	0.294695	0.485596	1	2811	tags=33%, list=18%, signal=40%	-
GO_NEURON_MIGRATION	145	-0.07912	-1.1084	0.295238	0.520219	1	4630	tags=38%, list=30%, signal=54%	-
GO_NEGATIVE_REGULATION_OF_CHEMOTAXIS	51	-0.130153	-1.1197	0.299618	0.507882	1	4641	tags=43%, list=30%, signal=62%	-
GO_PROTEIN_LOCALIZATION_TO_CILIUM	43	-0.143046	-1.12368	0.300613	0.503332	1	7823	tags=65%, list=51%, signal=132%	-
GO_NEGATIVE_REGULATION_OF_SUPRAMOLECULAR_FIBER_ORGANIZATION	118	-0.0886954	-1.13442	0.301229	0.491733	1	7381	tags=57%, list=48%, signal=108%	-
GO_GLYCEROPHOSPHOLIPID_CATABOLIC_PROCESS	23	-0.191005	-1.11032	0.301587	0.518132	1	10443	tags=87%, list=68%, signal=270%	-
GO_MAINTENANCE_OF_PROTEIN_LOCATION_IN_CELL	70	-0.116463	-1.12933	0.302714	0.496772	1	4810	tags=43%, list=31%, signal=62%	-
GO_NEGATIVE_REGULATION_OF_STRIATED_MUSCLE_CELL_DIFFERENTIATION	30	-0.172338	-1.11671	0.302846	0.511713	1	5559	tags=53%, list=36%, signal=83%	-
GO_RESPONSE_TO_ARSENIC_CONTAINING_SUBSTANCE	30	-0.174214	-1.11135	0.303571	0.516982	1	11683	tags=93%, list=76%, signal=387%	-
GO_MICROTUBULE_NUCLEATION	26	-0.192177	-1.13913	0.304951	0.485754	1	7699	tags=69%, list=50%, signal=138%	-
GO_PROTEIN_NEDDYLATION	15	-0.235379	-1.12146	0.305613	0.505507	1	9715	tags=87%, list=63%, signal=235%	-
GO_REGULATION_OF_GENE_SILENCING	106	-0.0930736	-1.10832	0.306202	0.519808	1	7286	tags=57%, list=47%, signal=107%	-
GO_REGULATION_OF_MICROTUBULE_BASED_MOVEMENT	24	-0.192679	-1.11147	0.309237	0.517303	1	11142	tags=92%, list=72%, signal=332%	-
GO_NEGATIVE_REGULATION_OF_DENDRITE_DEVELOPMENT	24	-0.192028	-1.11629	0.309259	0.51133	1	3461	tags=42%, list=23%, signal=54%	-
GO_ANTIGEN_RECEPTOR_MEDIATED_SIGNALING_PATHWAY	198	-0.0697777	-1.12216	0.310757	0.504866	1	6011	tags=46%, list=39%, signal=74%	-
GO_RNA_SPLICING_VIA_ENDONUCLEOLYTIC_CLEAVAGE_AND_LIGATION	15	-0.231284	-1.07209	0.31134	0.553798	1	7727	tags=73%, list=50%, signal=147%	-
GO_REGULATION_OF_MICROTUBULE_DEPOLYMERIZATION	26	-0.186166	-1.10067	0.311637	0.527929	1	3650	tags=42%, list=24%, signal=55%	-
GO_PROTEIN_REFOLDING	30	-0.172972	-1.12391	0.31203	0.503464	1	6062	tags=57%, list=39%, signal=93%	-
GO_PROTEIN_PEPTIDYL_PROLYL_ISOMERIZATION	31	-0.163251	-1.09365	0.315686	0.532699	1	7915	tags=68%, list=51%, signal=139%	-
GO_EXIT_FROM_MITOSIS	30	-0.171152	-1.10927	0.315789	0.519308	1	4039	tags=43%, list=26%, signal=59%	-
GO_TRNA_TRANSPORT	32	-0.166486	-1.11457	0.316103	0.513087	1	10424	tags=84%, list=68%, signal=261%	-
GO_APOPTOTIC_DNA_FRAGMENTATION	22	-0.199822	-1.12929	0.319672	0.496313	1	9517	tags=82%, list=62%, signal=214%	-
GO_VESICLE_DOCKING	63	-0.117891	-1.08354	0.322266	0.54241	1	4299	tags=40%, list=28%, signal=55%	-
GO_REGULATION_OF_POSTTRANSCRIPTIONAL_GENE_SILENCING	82	-0.100595	-1.0876	0.322835	0.537617	1	7466	tags=59%, list=49%, signal=113%	-
GO_PHOTOTRANSDUCTION	48	-0.131473	-1.09451	0.323232	0.532824	1	5676	tags=50%, list=37%, signal=79%	-
GO_CELLULAR_RESPONSE_TO_TOXIC_SUBSTANCE	209	-0.0648814	-1.09356	0.323913	0.532315	1	4978	tags=39%, list=32%, signal=57%	-
GO_RESPONSE_TO_FATTY_ACID	75	-0.106958	-1.08977	0.323944	0.537713	1	1030	tags=17%, list=7%, signal=18%	-
GO_NEURAL_TUBE_FORMATION	104	-0.0918867	-1.10751	0.324056	0.520593	1	8063	tags=62%, list=52%, signal=128%	-
GO_POSITIVE_REGULATION_OF_PEPTIDASE_ACTIVITY	163	-0.0733427	-1.08858	0.325253	0.538106	1	1244	tags=15%, list=8%, signal=17%	-
GO_DNA_CATABOLIC_PROCESS_ENDONUCLEOLYTIC	29	-0.174788	-1.09943	0.326489	0.528954	1	9517	tags=79%, list=62%, signal=208%	-
GO_VIRAL_RNA_GENOME_REPLICATION	24	-0.186553	-1.08888	0.32681	0.538106	1	4186	tags=46%, list=27%, signal=63%	-
GO_CELLULAR_RESPONSE_TO_ANTIBIOTIC	130	-0.0836037	-1.10272	0.327236	0.527235	1	4997	tags=41%, list=32%, signal=60%	-
GO_PHOSPHOLIPID_BIOSYNTHETIC_PROCESS	224	-0.0644214	-1.09464	0.328244	0.533129	1	10561	tags=75%, list=69%, signal=236%	-
GO_ISOPRENOID_BIOSYNTHETIC_PROCESS	20	-0.202806	-1.07793	0.328794	0.548148	1	731	tags=25%, list=5%, signal=26%	-
GO_CARBOHYDRATE_HOMEOSTASIS	209	-0.0655575	-1.10152	0.332031	0.527587	1	10414	tags=74%, list=68%, signal=227%	-
GO_PROTEIN_DESTABILIZATION	40	-0.144215	-1.09531	0.332645	0.532564	1	5864	tags=52%, list=38%, signal=85%	-
GO_FATTY_ACID_TRANSMEMBRANE_TRANSPORT	18	-0.216646	-1.10166	0.332665	0.527911	1	5218	tags=56%, list=34%, signal=84%	-
GO_TRANSFERRIN_TRANSPORT	35	-0.151177	-1.08229	0.332673	0.543922	1	9547	tags=77%, list=62%, signal=203%	-
GO_REGULATION_OF_HORMONE_SECRETION	232	-0.0616604	-1.10667	0.333333	0.521464	1	5034	tags=39%, list=33%, signal=57%	-
GO_POSITIVE_REGULATION_OF_MUSCLE_CELL_APOPTOTIC_PROCESS	25	-0.184432	-1.08624	0.333333	0.538848	1	8859	tags=76%, list=58%, signal=179%	-
GO_REGULATION_OF_CELLULAR_KETONE_METABOLIC_PROCESS	127	-0.0834614	-1.08601	0.333333	0.538706	1	6116	tags=48%, list=40%, signal=79%	-
GO_RETINAL_GANGLION_CELL_AXON_GUIDANCE	21	-0.191775	-1.07527	0.333992	0.549982	1	1450	tags=29%, list=9%, signal=32%	-
GO_ACTIVIN_RECEPTOR_SIGNALING_PATHWAY	38	-0.154698	-1.12261	0.334012	0.504613	1	9771	tags=79%, list=64%, signal=216%	-
GO_RESPONSE_TO_ANTIBIOTIC	295	-0.0557878	-1.09446	0.334025	0.532373	1	3800	tags=30%, list=25%, signal=39%	-
GO_REGULATION_OF_LIPID_BIOSYNTHETIC_PROCESS	164	-0.072758	-1.0966	0.335378	0.532621	1	8742	tags=64%, list=57%, signal=147%	-
GO_NEGATIVE_REGULATION_OF_JNK_CASCADE	30	-0.16559	-1.09042	0.335968	0.537205	1	8739	tags=73%, list=57%, signal=169%	-
GO_POSITIVE_REGULATION_OF_MUSCLE_HYPERTROPHY	27	-0.17517	-1.10417	0.336134	0.525266	1	3578	tags=41%, list=23%, signal=53%	-
GO_PHOSPHATIDYLSERINE_METABOLIC_PROCESS	20	-0.203255	-1.0956	0.336595	0.532626	1	7646	tags=70%, list=50%, signal=139%	-
GO_REGULATION_OF_PROTON_TRANSPORT	16	-0.219315	-1.08082	0.336595	0.545297	1	12013	tags=100%, list=78%, signal=456%	-
GO_ANTIMICROBIAL_HUMORAL_IMMUNE_RESPONSE_MEDIATED_BY_ANTIMICROBIAL_PEPTIDE	24	-0.189999	-1.09619	0.336614	0.532219	1	4774	tags=50%, list=31%, signal=72%	-
GO_REGULATION_OF_SISTER_CHROMATID_COHESION	20	-0.198757	-1.07869	0.337209	0.547355	1	6946	tags=65%, list=45%, signal=118%	-
GO_REGULATION_OF_MAMMARY_GLAND_EPITHELIAL_CELL_PROLIFERATION	16	-0.22235	-1.09377	0.337526	0.533031	1	3314	tags=44%, list=22%, signal=56%	-
GO_POSITIVE_REGULATION_OF_MITOCHONDRIAL_OUTER_MEMBRANE_PERMEABILIZATION_INVOLVED_IN_APOPTOTIC_SIGNALING_PATHWAY	34	-0.157177	-1.09628	0.33758	0.532629	1	11161	tags=88%, list=73%, signal=321%	-
GO_CELL_CYCLE_G2_M_PHASE_TRANSITION	255	-0.0557746	-1.05207	0.338	0.575437	1	9231	tags=65%, list=60%, signal=161%	-
GO_NEGATIVE_REGULATION_OF_RECEPTOR_SIGNALING_PATHWAY_VIA_STAT	20	-0.201478	-1.08683	0.338086	0.538349	1	5366	tags=55%, list=35%, signal=84%	-
GO_POST_TRANSLATIONAL_PROTEIN_MODIFICATION	333	-0.0519109	-1.08776	0.339216	0.53845	1	8643	tags=61%, list=56%, signal=137%	-
GO_REGULATION_OF_LAMELLIPODIUM_ASSEMBLY	32	-0.163188	-1.09793	0.34	0.530912	1	3745	tags=41%, list=24%, signal=54%	-
GO_EATING_BEHAVIOR	29	-0.167926	-1.0752	0.340385	0.549582	1	11744	tags=93%, list=76%, signal=393%	-
GO_PHYSIOLOGICAL_CARDIAC_MUSCLE_HYPERTROPHY	23	-0.190329	-1.10083	0.342256	0.528203	1	2428	tags=35%, list=16%, signal=41%	-
GO_CELL_DEATH_IN_RESPONSE_TO_OXIDATIVE_STRESS	73	-0.11194	-1.10057	0.342612	0.527545	1	1448	tags=21%, list=9%, signal=23%	-
GO_RESPONSE_TO_AXON_INJURY	69	-0.108963	-1.08918	0.343137	0.538155	1	2791	tags=29%, list=18%, signal=35%	-
GO_RESPONSE_TO_AUDITORY_STIMULUS	21	-0.202631	-1.10185	0.344156	0.528171	1	8608	tags=76%, list=56%, signal=173%	-
GO_MEMBRANE_DOCKING	174	-0.070261	-1.07566	0.344488	0.549844	1	3883	tags=32%, list=25%, signal=43%	-
GO_VESICLE_FUSION_TO_PLASMA_MEMBRANE	23	-0.18679	-1.07871	0.344538	0.547877	1	476	tags=22%, list=3%, signal=22%	-
GO_PROTEIN_PALMITOYLATION	32	-0.157077	-1.07595	0.344554	0.549899	1	8165	tags=69%, list=53%, signal=146%	-
GO_ENERGY_COUPLED_PROTON_TRANSMEMBRANE_TRANSPORT_AGAINST_ELECTROCHEMICAL_GRADIENT	34	-0.163926	-1.08031	0.344828	0.545637	1	10605	tags=85%, list=69%, signal=274%	-
GO_OLFACTORY_LOBE_DEVELOPMENT	31	-0.160231	-1.05976	0.345631	0.568236	1	4488	tags=45%, list=29%, signal=64%	-
GO_CHONDROITIN_SULFATE_PROTEOGLYCAN_BIOSYNTHETIC_PROCESS	30	-0.158863	-1.04319	0.346296	0.584431	1	1664	tags=27%, list=11%, signal=30%	-
GO_DETECTION_OF_TEMPERATURE_STIMULUS	19	-0.209077	-1.07641	0.349241	0.549673	1	2456	tags=37%, list=16%, signal=44%	-
GO_POSITIVE_REGULATION_OF_TRANSCRIPTION_FROM_RNA_POLYMERASE_II_PROMOTER_INVOLVED_IN_CELLULAR_RESPONSE_TO_CHEMICAL_STIMULUS	21	-0.192993	-1.05926	0.351129	0.567464	1	10221	tags=86%, list=66%, signal=255%	-
GO_PEPTIDYL_L_CYSTEINE_S_PALMITOYLATION	20	-0.202246	-1.08164	0.351464	0.544498	1	3816	tags=45%, list=25%, signal=60%	-
GO_POSITIVE_REGULATION_OF_ERYTHROCYTE_DIFFERENTIATION	25	-0.18165	-1.07698	0.35167	0.549306	1	9517	tags=80%, list=62%, signal=209%	-
GO_COFACTOR_CATABOLIC_PROCESS	49	-0.130814	-1.08768	0.35214	0.538038	1	2704	tags=31%, list=18%, signal=37%	-
GO_REGULATION_OF_ENDOPLASMIC_RETICULUM_STRESS_INDUCED_INTRINSIC_APOPTOTIC_SIGNALING_PATHWAY	29	-0.167542	-1.07017	0.352342	0.555474	1	8037	tags=69%, list=52%, signal=144%	-
GO_VIRAL_GENOME_REPLICATION	97	-0.0926736	-1.07176	0.354709	0.553805	1	4769	tags=40%, list=31%, signal=58%	-
GO_PEPTIDYL_THREONINE_MODIFICATION	113	-0.0866589	-1.06963	0.35546	0.555859	1	5484	tags=44%, list=36%, signal=68%	-
GO_AXONEMAL_DYNEIN_COMPLEX_ASSEMBLY	30	-0.165924	-1.07174	0.356877	0.553294	1	12323	tags=97%, list=80%, signal=485%	-
GO_REGULATION_OF_FIBROBLAST_GROWTH_FACTOR_RECEPTOR_SIGNALING_PATHWAY	27	-0.173945	-1.06259	0.358974	0.565607	1	1318	tags=26%, list=9%, signal=28%	-
GO_NEGATIVE_REGULATION_OF_RESPONSE_TO_OXIDATIVE_STRESS	40	-0.14782	-1.06953	0.361446	0.555506	1	8116	tags=68%, list=53%, signal=143%	-
GO_NEGATIVE_REGULATION_OF_PHAGOCYTOSIS	18	-0.206847	-1.0603	0.363095	0.567889	1	12205	tags=100%, list=79%, signal=484%	-
GO_DETECTION_OF_ABIOTIC_STIMULUS	117	-0.0846979	-1.06941	0.36383	0.555169	1	5676	tags=45%, list=37%, signal=71%	-
GO_APOPTOTIC_MITOCHONDRIAL_CHANGES	111	-0.0880229	-1.08794	0.364372	0.538662	1	11683	tags=85%, list=76%, signal=350%	-
GO_ESTABLISHMENT_OF_CELL_POLARITY	126	-0.0806771	-1.0577	0.365657	0.569013	1	4630	tags=38%, list=30%, signal=54%	-
GO_CELLULAR_RESPONSE_TO_KETONE	89	-0.0971885	-1.05495	0.366255	0.572198	1	1280	tags=18%, list=8%, signal=19%	-
GO_NEGATIVE_REGULATION_OF_DEFENSE_RESPONSE_TO_VIRUS	20	-0.193321	-1.04354	0.367347	0.585481	1	10875	tags=90%, list=71%, signal=307%	-
GO_NEGATIVE_REGULATION_OF_ORGANIC_ACID_TRANSPORT	19	-0.207237	-1.06723	0.368098	0.558304	1	4913	tags=53%, list=32%, signal=77%	-
GO_ESTABLISHMENT_OF_MITOCHONDRION_LOCALIZATION	23	-0.182128	-1.05693	0.369048	0.569806	1	8573	tags=74%, list=56%, signal=167%	-
GO_ERYTHROCYTE_HOMEOSTASIS	104	-0.0863659	-1.05479	0.371373	0.571918	1	2527	tags=25%, list=16%, signal=30%	-
GO_INTRACELLULAR_STEROID_HORMONE_RECEPTOR_SIGNALING_PATHWAY	117	-0.0844045	-1.04846	0.371429	0.579638	1	7784	tags=59%, list=51%, signal=118%	-
GO_STEROID_BIOSYNTHETIC_PROCESS	160	-0.0717046	-1.04697	0.372277	0.581124	1	5543	tags=43%, list=36%, signal=67%	-
GO_NEGATIVE_REGULATION_OF_ORGANELLE_ORGANIZATION	333	-0.0505821	-1.05853	0.373281	0.568165	1	7462	tags=53%, list=49%, signal=102%	-
GO_PEPTIDYL_SERINE_MODIFICATION	274	-0.0563099	-1.07412	0.37475	0.550862	1	4708	tags=36%, list=31%, signal=51%	-
GO_CELLULAR_RESPONSE_TO_CALCIUM_ION	78	-0.100448	-1.0419	0.375254	0.585672	1	633	tags=14%, list=4%, signal=15%	-
GO_PROTEIN_HYDROXYLATION	26	-0.16962	-1.03228	0.376016	0.591402	1	8637	tags=73%, list=56%, signal=166%	-
GO_NEGATIVE_REGULATION_OF_MUSCLE_HYPERTROPHY	24	-0.175826	-1.05363	0.378218	0.573359	1	2428	tags=33%, list=16%, signal=40%	-
GO_NEGATIVE_REGULATION_OF_I_KAPPAB_KINASE_NF_KAPPAB_SIGNALING	39	-0.14301	-1.05976	0.37827	0.567681	1	5695	tags=51%, list=37%, signal=81%	-
GO_REGULATION_OF_CYTOKINESIS	75	-0.105239	-1.06203	0.379098	0.566016	1	4748	tags=41%, list=31%, signal=59%	-
GO_TRNA_WOBBLE_BASE_MODIFICATION	19	-0.208484	-1.06195	0.379958	0.565607	1	6513	tags=63%, list=42%, signal=109%	-
GO_CELLULAR_MODIFIED_AMINO_ACID_CATABOLIC_PROCESS	23	-0.178363	-1.03593	0.38	0.589318	1	1943	tags=30%, list=13%, signal=35%	-
GO_PHOSPHATIDYLINOSITOL_DEPHOSPHORYLATION	24	-0.173981	-1.03333	0.380198	0.591742	1	12711	tags=100%, list=83%, signal=575%	-
GO_PROTEIN_LOCALIZATION_TO_CHROMOSOME_TELOMERIC_REGION	27	-0.169975	-1.05936	0.381148	0.567855	1	7076	tags=63%, list=46%, signal=116%	-
GO_SKELETAL_MUSCLE_CELL_DIFFERENTIATION	62	-0.114878	-1.05613	0.38125	0.570663	1	3203	tags=32%, list=21%, signal=41%	-
GO_N_TERMINAL_PROTEIN_AMINO_ACID_MODIFICATION	27	-0.163703	-1.0307	0.383234	0.59308	1	7742	tags=67%, list=50%, signal=134%	-
GO_COLLATERAL_SPROUTING	27	-0.166053	-1.04093	0.383399	0.586814	1	3718	tags=41%, list=24%, signal=54%	-
GO_MODULATION_BY_SYMBIONT_OF_HOST_CELLULAR_PROCESS	23	-0.183821	-1.04955	0.383721	0.578247	1	8547	tags=74%, list=56%, signal=166%	-
GO_POSITIVE_REGULATION_OF_DEPHOSPHORYLATION	50	-0.127605	-1.04666	0.384929	0.581134	1	4505	tags=42%, list=29%, signal=59%	-
GO_PSEUDOURIDINE_SYNTHESIS	17	-0.210804	-1.03369	0.385496	0.591649	1	12144	tags=100%, list=79%, signal=475%	-
GO_EXTRACELLULAR_VESICLE_BIOGENESIS	20	-0.190529	-1.04035	0.386588	0.587265	1	3996	tags=45%, list=26%, signal=61%	-
GO_POSITIVE_REGULATION_OF_VIRAL_LIFE_CYCLE	54	-0.11931	-1.04326	0.38664	0.584874	1	10136	tags=78%, list=66%, signal=227%	-
GO_REGULATION_OF_TELOMERE_MAINTENANCE_VIA_TELOMERE_LENGTHENING	58	-0.116162	-1.03922	0.387931	0.586953	1	8564	tags=67%, list=56%, signal=151%	-
GO_MATURATION_OF_SSU_RRNA_FROM_TRICISTRONIC_RRNA_TRANSCRIPT_SSU_RRNA_5_8S_RRNA_LSU_RRNA_	32	-0.152858	-1.04552	0.389121	0.582536	1	6307	tags=56%, list=41%, signal=95%	-
GO_REGULATION_OF_CALCIUM_ION_TRANSMEMBRANE_TRANSPORTER_ACTIVITY	79	-0.100926	-1.05121	0.391039	0.57643	1	2156	tags=24%, list=14%, signal=28%	-
GO_PROTEIN_KINASE_C_ACTIVATING_G_PROTEIN_COUPLED_RECEPTOR_SIGNALING_PATHWAY	26	-0.170622	-1.05051	0.391061	0.577137	1	8030	tags=69%, list=52%, signal=145%	-
GO_ADHERENS_JUNCTION_ORGANIZATION	137	-0.0754844	-1.03951	0.391473	0.586997	1	4015	tags=34%, list=26%, signal=45%	-
GO_RUFFLE_ASSEMBLY	40	-0.139499	-1.04346	0.391837	0.585096	1	7090	tags=60%, list=46%, signal=111%	-
GO_NEGATIVE_REGULATION_OF_NEUROTRANSMITTER_TRANSPORT	21	-0.193124	-1.04218	0.392857	0.585724	1	10219	tags=86%, list=66%, signal=255%	-
GO_NEGATIVE_REGULATION_OF_GLIOGENESIS	38	-0.1399	-1.03621	0.39375	0.589394	1	4331	tags=42%, list=28%, signal=58%	-
GO_REGULATION_OF_NEURON_PROJECTION_REGENERATION	29	-0.163899	-1.03968	0.393762	0.587253	1	10745	tags=86%, list=70%, signal=285%	-
GO_REGULATION_OF_PROTEIN_AUTOPHOSPHORYLATION	45	-0.129849	-1.03523	0.39501	0.590034	1	8606	tags=69%, list=56%, signal=156%	-
GO_CELLULAR_RESPONSE_TO_GLUCAGON_STIMULUS	24	-0.178995	-1.03469	0.395397	0.590439	1	4943	tags=50%, list=32%, signal=74%	-
GO_NEGATIVE_REGULATION_OF_HISTONE_ACETYLATION	15	-0.22308	-1.03315	0.395582	0.590957	1	9904	tags=87%, list=64%, signal=243%	-
GO_ATP_HYDROLYSIS_COUPLED_CATION_TRANSMEMBRANE_TRANSPORT	56	-0.11676	-1.02843	0.396226	0.595876	1	8924	tags=70%, list=58%, signal=165%	-
GO_REGULATION_OF_RESPONSE_TO_EXTRACELLULAR_STIMULUS	23	-0.183192	-1.04768	0.39759	0.580474	1	10563	tags=87%, list=69%, signal=277%	-
GO_INTRACELLULAR_ESTROGEN_RECEPTOR_SIGNALING_PATHWAY	51	-0.121801	-1.03717	0.397661	0.588867	1	3261	tags=33%, list=21%, signal=42%	-
GO_DETECTION_OF_TEMPERATURE_STIMULUS_INVOLVED_IN_SENSORY_PERCEPTION	15	-0.225266	-1.03812	0.398844	0.587751	1	6794	tags=67%, list=44%, signal=119%	-
GO_EMBRYONIC_PLACENTA_MORPHOGENESIS	23	-0.182994	-1.03702	0.399209	0.58857	1	4547	tags=48%, list=30%, signal=68%	-
GO_REGULATION_OF_MITOTIC_SPINDLE_ASSEMBLY	19	-0.195487	-1.03209	0.4	0.591191	1	9951	tags=84%, list=65%, signal=238%	-
GO_ESTABLISHMENT_OR_MAINTENANCE_OF_CYTOSKELETON_POLARITY	16	-0.206235	-1.01373	0.4	0.615742	1	4523	tags=50%, list=29%, signal=71%	-
GO_BARBED_END_ACTIN_FILAMENT_CAPPING	18	-0.201279	-1.03259	0.400394	0.591395	1	3745	tags=44%, list=24%, signal=59%	-
GO_AMMONIUM_TRANSPORT	90	-0.0897332	-1.01099	0.40159	0.61957	1	7858	tags=60%, list=51%, signal=122%	-
GO_POSTSYNAPTIC_MEMBRANE_ORGANIZATION	37	-0.143714	-1.02949	0.401639	0.594633	1	1953	tags=27%, list=13%, signal=31%	-
GO_REGULATION_OF_MEMBRANE_POTENTIAL	393	-0.044738	-1.02273	0.40249	0.603737	1	1170	tags=12%, list=8%, signal=13%	-
GO_POSITIVE_REGULATION_OF_CAMP_MEDIATED_SIGNALING	19	-0.190177	-1.00507	0.402834	0.624582	1	9223	tags=79%, list=60%, signal=197%	-
GO_RESPONSE_TO_IMMOBILIZATION_STRESS	24	-0.17913	-1.0402	0.405242	0.586964	1	11991	tags=96%, list=78%, signal=434%	-
GO_RESPONSE_TO_NERVE_GROWTH_FACTOR	52	-0.119926	-1.01451	0.405797	0.614951	1	529	tags=15%, list=3%, signal=16%	-
GO_PROTEIN_LOCALIZATION_TO_LYSOSOME	38	-0.144401	-1.03843	0.407266	0.587778	1	9929	tags=79%, list=65%, signal=222%	-
GO_AXONEME_ASSEMBLY	58	-0.113154	-1.02788	0.407843	0.596299	1	12323	tags=91%, list=80%, signal=458%	-
GO_REGULATION_OF_CATION_TRANSMEMBRANE_TRANSPORT	303	-0.0514419	-1.03329	0.409182	0.591266	1	4708	tags=36%, list=31%, signal=50%	-
GO_NEGATIVE_REGULATION_OF_POTASSIUM_ION_TRANSPORT	28	-0.160414	-1.01162	0.414376	0.619017	1	5229	tags=50%, list=34%, signal=76%	-
GO_REGULATION_OF_HIGH_VOLTAGE_GATED_CALCIUM_CHANNEL_ACTIVITY	15	-0.216047	-1.01786	0.415612	0.610705	1	12063	tags=100%, list=78%, signal=463%	-
GO_ANDROGEN_RECEPTOR_SIGNALING_PATHWAY	55	-0.114952	-1.02529	0.415663	0.599769	1	7748	tags=62%, list=50%, signal=124%	-
GO_GENETIC_IMPRINTING	23	-0.178439	-1.02105	0.417671	0.605597	1	10636	tags=87%, list=69%, signal=281%	-
GO_MITOCHONDRION_MORPHOGENESIS	20	-0.190203	-1.01063	0.424125	0.61967	1	11692	tags=95%, list=76%, signal=395%	-
GO_SYNAPTIC_TRANSMISSION_DOPAMINERGIC	25	-0.167053	-1.00333	0.425	0.625958	1	11587	tags=92%, list=75%, signal=372%	-
GO_REGULATION_OF_PROTEIN_KINASE_A_SIGNALING	16	-0.211547	-1.00924	0.426587	0.620988	1	11171	tags=94%, list=73%, signal=342%	-
GO_PHOSPHATIDYLINOSITOL_BIOSYNTHETIC_PROCESS	115	-0.0828693	-1.01774	0.426778	0.610343	1	12379	tags=89%, list=80%, signal=451%	-
GO_LENS_FIBER_CELL_DIFFERENTIATION	28	-0.157837	-1.00002	0.427165	0.628439	1	7466	tags=64%, list=49%, signal=125%	-
GO_PROTEIN_MONOUBIQUITINATION	64	-0.111407	-1.02671	0.427992	0.597798	1	10552	tags=80%, list=69%, signal=253%	-
GO_GLYCOLYTIC_PROCESS_THROUGH_FRUCTOSE_6_PHOSPHATE	26	-0.165067	-1.0092	0.428862	0.620499	1	11665	tags=92%, list=76%, signal=381%	-
GO_RECEPTOR_CLUSTERING	53	-0.116546	-1.00806	0.430642	0.62143	1	4019	tags=38%, list=26%, signal=51%	-
GO_HISTONE_H2A_MONOUBIQUITINATION	16	-0.208561	-1.00819	0.430862	0.621741	1	6410	tags=63%, list=42%, signal=107%	-
GO_RNA_DEPENDENT_DNA_BIOSYNTHETIC_PROCESS	68	-0.104387	-1.00331	0.431002	0.62541	1	5641	tags=47%, list=37%, signal=74%	-
GO_NEGATIVE_REGULATION_OF_CALCIUM_ION_TRANSPORT_INTO_CYTOSOL	15	-0.207917	-0.972885	0.431412	0.657434	1	10137	tags=87%, list=66%, signal=254%	-
GO_HISTONE_H3_K9_MODIFICATION	43	-0.127212	-1.0071	0.431953	0.622566	1	6635	tags=56%, list=43%, signal=98%	-
GO_NEGATIVE_REGULATION_OF_CYTOSKELETON_ORGANIZATION	126	-0.0763998	-1.00464	0.433145	0.624789	1	7381	tags=56%, list=48%, signal=106%	-
GO_NEGATIVE_REGULATION_OF_LIPID_CATABOLIC_PROCESS	18	-0.195999	-1.00531	0.433809	0.624726	1	9808	tags=83%, list=64%, signal=230%	-
GO_ASTROCYTE_ACTIVATION	18	-0.201604	-1.00427	0.434156	0.624889	1	3740	tags=44%, list=24%, signal=59%	-
GO_REGULATION_OF_DNA_BINDING_TRANSCRIPTION_FACTOR_ACTIVITY	386	-0.0453679	-0.999621	0.435052	0.628568	1	9044	tags=63%, list=59%, signal=150%	-
GO_AMINE_TRANSPORT	88	-0.090918	-0.990559	0.435743	0.638943	1	2456	tags=25%, list=16%, signal=30%	-
GO_REGULATION_OF_SPINDLE_ASSEMBLY	26	-0.161105	-0.992581	0.437376	0.636944	1	9951	tags=81%, list=65%, signal=228%	-
GO_AMYLOID_PRECURSOR_PROTEIN_CATABOLIC_PROCESS	37	-0.135239	-1.00595	0.438632	0.624114	1	8319	tags=68%, list=54%, signal=147%	-
GO_ANTIGEN_PROCESSING_AND_PRESENTATION_OF_PEPTIDE_ANTIGEN_VIA_MHC_CLASS_I	89	-0.0898921	-1.0032	0.438735	0.625062	1	9169	tags=69%, list=60%, signal=169%	-
GO_REGULATION_OF_MITOPHAGY	15	-0.216251	-1.01036	0.440777	0.619578	1	7958	tags=73%, list=52%, signal=152%	-
GO_NEGATIVE_REGULATION_OF_ENDOCYTOSIS	37	-0.137367	-0.989778	0.44084	0.63869	1	10365	tags=81%, list=67%, signal=248%	-
GO_CILIARY_BASAL_BODY_PLASMA_MEMBRANE_DOCKING	94	-0.090651	-1.01661	0.440959	0.611792	1	3197	tags=30%, list=21%, signal=37%	-
GO_PEROXISOME_PROLIFERATOR_ACTIVATED_RECEPTOR_SIGNALING_PATHWAY	20	-0.183257	-0.98089	0.441423	0.646883	1	6415	tags=60%, list=42%, signal=103%	-
GO_NUCLEAR_MIGRATION	20	-0.189448	-1.02112	0.441948	0.606034	1	7089	tags=65%, list=46%, signal=120%	-
GO_REGULATION_OF_ER_TO_GOLGI_VESICLE_MEDIATED_TRANSPORT	16	-0.203542	-0.975594	0.44375	0.653591	1	11294	tags=94%, list=73%, signal=352%	-
GO_PROTEIN_LOCALIZATION_TO_MICROTUBULE	16	-0.20569	-0.99921	0.444206	0.628699	1	3570	tags=44%, list=23%, signal=57%	-
GO_GLUTAMATE_SECRETION	42	-0.132799	-1.00107	0.444882	0.627681	1	8951	tags=71%, list=58%, signal=170%	-
GO_CELLULAR_SENESCENCE	60	-0.108963	-0.994526	0.445564	0.634138	1	4997	tags=43%, list=32%, signal=64%	-
GO_CEREBELLAR_PURKINJE_CELL_LAYER_DEVELOPMENT	25	-0.167634	-1.00206	0.446089	0.626504	1	4810	tags=48%, list=31%, signal=70%	-
GO_TRANSCRIPTION_ELONGATION_FROM_RNA_POLYMERASE_I_PROMOTER	29	-0.153374	-0.998676	0.44668	0.62905	1	11437	tags=90%, list=74%, signal=349%	-
GO_REGULATION_OF_CARDIAC_MUSCLE_CONTRACTION_BY_CALCIUM_ION_SIGNALING	24	-0.167605	-0.978024	0.446768	0.650382	1	12168	tags=96%, list=79%, signal=458%	-
GO_EXPLORATION_BEHAVIOR	23	-0.171736	-0.990149	0.44685	0.639146	1	1376	tags=26%, list=9%, signal=29%	-
GO_MODULATION_OF_TRANSCRIPTION_IN_OTHER_ORGANISM_INVOLVED_IN_SYMBIOTIC_INTERACTION	27	-0.160343	-0.990127	0.448207	0.638614	1	8933	tags=74%, list=58%, signal=176%	-
GO_NEGATIVE_REGULATION_OF_BLOOD_CIRCULATION	31	-0.149447	-1.00008	0.451546	0.628907	1	684	tags=19%, list=4%, signal=20%	-
GO_HEPATOCYTE_GROWTH_FACTOR_RECEPTOR_SIGNALING_PATHWAY	16	-0.207951	-0.996185	0.452333	0.632903	1	5458	tags=56%, list=35%, signal=87%	-
GO_REGULATION_OF_RELEASE_OF_SEQUESTERED_CALCIUM_ION_INTO_CYTOSOL	73	-0.0949231	-0.985754	0.452611	0.64196	1	10137	tags=75%, list=66%, signal=220%	-
GO_RESPONSE_TO_FUNGUS	30	-0.150056	-0.983473	0.453192	0.643255	1	7952	tags=67%, list=52%, signal=138%	-
GO_MITOCHONDRION_DISTRIBUTION	16	-0.208073	-0.99589	0.455426	0.632865	1	10263	tags=88%, list=67%, signal=263%	-
GO_CELLULAR_TRANSITION_METAL_ION_HOMEOSTASIS	95	-0.0837443	-0.964507	0.457198	0.664628	1	7950	tags=60%, list=52%, signal=123%	-
GO_NEGATIVE_REGULATION_OF_CELLULAR_RESPONSE_TO_DRUG	15	-0.206946	-0.980215	0.457906	0.647518	1	8101	tags=73%, list=53%, signal=155%	-
GO_NEGATIVE_REGULATION_OF_PROTEIN_ACETYLATION	20	-0.185633	-0.995009	0.45809	0.633828	1	10224	tags=85%, list=66%, signal=253%	-
GO_REGULATION_OF_GENERATION_OF_PRECURSOR_METABOLITES_AND_ENERGY	134	-0.070778	-0.979637	0.458498	0.648021	1	11434	tags=81%, list=74%, signal=314%	-
GO_POSITIVE_REGULATION_OF_INSULIN_SECRETION_INVOLVED_IN_CELLULAR_RESPONSE_TO_GLUCOSE_STIMULUS	29	-0.150911	-0.984907	0.459883	0.64236	1	10414	tags=83%, list=68%, signal=256%	-
GO_POSITIVE_REGULATION_OF_AMINE_TRANSPORT	34	-0.141892	-0.987817	0.460348	0.641037	1	4157	tags=41%, list=27%, signal=56%	-
GO_NEGATIVE_REGULATION_OF_HEART_CONTRACTION	23	-0.173248	-0.985044	0.461386	0.64269	1	684	tags=22%, list=4%, signal=23%	-
GO_SOMATIC_STEM_CELL_POPULATION_MAINTENANCE	68	-0.102626	-0.987012	0.46332	0.641394	1	6799	tags=54%, list=44%, signal=97%	-
GO_SENSORY_PERCEPTION_OF_TEMPERATURE_STIMULUS	21	-0.17767	-0.96276	0.463563	0.666086	1	6794	tags=62%, list=44%, signal=111%	-
GO_SNARE_COMPLEX_ASSEMBLY	16	-0.204217	-0.9718	0.46374	0.657614	1	4554	tags=50%, list=30%, signal=71%	-
GO_ATP_HYDROLYSIS_COUPLED_TRANSMEMBRANE_TRANSPORT	33	-0.147496	-0.992275	0.465209	0.63635	1	8924	tags=73%, list=58%, signal=173%	-
GO_PEPTIDYL_TYROSINE_DEPHOSPHORYLATION	94	-0.0888765	-0.987043	0.466151	0.641896	1	7806	tags=60%, list=51%, signal=120%	-
GO_REGULATION_OF_RESPIRATORY_SYSTEM_PROCESS	15	-0.214828	-0.98698	0.466403	0.64088	1	3878	tags=47%, list=25%, signal=62%	-
GO_NEGATIVE_REGULATION_OF_PEPTIDYL_THREONINE_PHOSPHORYLATION	17	-0.198737	-0.977499	0.467308	0.650748	1	4186	tags=47%, list=27%, signal=65%	-
GO_REGULATION_OF_SYNAPTIC_TRANSMISSION_DOPAMINERGIC	16	-0.202631	-0.970838	0.467456	0.658815	1	11308	tags=94%, list=74%, signal=354%	-
GO_RECEPTOR_CATABOLIC_PROCESS	32	-0.144381	-0.988252	0.468303	0.640855	1	3553	tags=38%, list=23%, signal=49%	-
GO_POSITIVE_REGULATION_OF_ANION_TRANSPORT	47	-0.118711	-0.968009	0.468504	0.662198	1	3417	tags=34%, list=22%, signal=44%	-
GO_SYNAPTIC_VESICLE_PRIMING	17	-0.194767	-0.967844	0.469548	0.661934	1	4247	tags=47%, list=28%, signal=65%	-
GO_MAINTENANCE_OF_LOCATION	298	-0.0485821	-0.972695	0.470226	0.657185	1	9953	tags=69%, list=65%, signal=193%	-
GO_GLUTATHIONE_DERIVATIVE_BIOSYNTHETIC_PROCESS	19	-0.188248	-0.983795	0.471287	0.643223	1	2776	tags=37%, list=18%, signal=45%	-
GO_NUCLEOSIDE_PHOSPHATE_CATABOLIC_PROCESS	64	-0.101535	-0.965019	0.471933	0.664257	1	5656	tags=47%, list=37%, signal=74%	-
GO_RESPONSE_TO_HYDROGEN_PEROXIDE	129	-0.0749508	-0.98647	0.47619	0.641244	1	8397	tags=62%, list=55%, signal=135%	-
GO_REGULATION_OF_PRESYNAPTIC_CYTOSOLIC_CALCIUM_ION_CONCENTRATION	16	-0.194992	-0.950422	0.476471	0.682023	1	2773	tags=38%, list=18%, signal=46%	-
GO_CELLULAR_DETOXIFICATION	91	-0.0868736	-0.983186	0.477642	0.643245	1	5772	tags=46%, list=38%, signal=73%	-
GO_TRNA_WOBBLE_URIDINE_MODIFICATION	16	-0.201858	-0.992457	0.478431	0.63659	1	6513	tags=63%, list=42%, signal=108%	-
GO_MICROVILLUS_ASSEMBLY	16	-0.193992	-0.954868	0.479691	0.676875	1	1827	tags=31%, list=12%, signal=35%	-
GO_SYNAPTIC_MEMBRANE_ADHESION	27	-0.152434	-0.955734	0.480237	0.676502	1	2218	tags=30%, list=14%, signal=35%	-
GO_HOMEOSTASIS_OF_NUMBER_OF_CELLS	213	-0.0572319	-0.984603	0.484342	0.642328	1	2527	tags=22%, list=16%, signal=26%	-
GO_REGULATION_OF_URINE_VOLUME	20	-0.178948	-0.967584	0.485493	0.661843	1	4943	tags=50%, list=32%, signal=74%	-
GO_MULTICELLULAR_ORGANISMAL_RESPONSE_TO_STRESS	70	-0.0978821	-0.959194	0.48723	0.671414	1	5534	tags=46%, list=36%, signal=71%	-
GO_POSITIVE_REGULATION_OF_PROTEIN_LOCALIZATION_TO_MEMBRANE	113	-0.0763459	-0.970054	0.488	0.659669	1	1830	tags=19%, list=12%, signal=22%	-
GO_CILIUM_OR_FLAGELLUM_DEPENDENT_CELL_MOTILITY	34	-0.140513	-0.965162	0.490605	0.664576	1	12774	tags=97%, list=83%, signal=571%	-
GO_BONE_CELL_DEVELOPMENT	29	-0.142814	-0.937145	0.491667	0.697481	1	6295	tags=55%, list=41%, signal=93%	-
GO_TYPE_B_PANCREATIC_CELL_PROLIFERATION	16	-0.198881	-0.969053	0.492901	0.660902	1	4636	tags=50%, list=30%, signal=71%	-
GO_NEGATIVE_REGULATION_OF_TELOMERE_MAINTENANCE_VIA_TELOMERE_LENGTHENING	23	-0.168093	-0.951868	0.493359	0.679949	1	7451	tags=65%, list=48%, signal=126%	-
GO_LYMPHOCYTE_COSTIMULATION	46	-0.118318	-0.9374	0.493776	0.69761	1	1196	tags=20%, list=8%, signal=21%	-
GO_POSITIVE_REGULATION_OF_MITOCHONDRIAL_TRANSLATION	17	-0.192963	-0.963489	0.493827	0.665865	1	7894	tags=71%, list=51%, signal=145%	-
GO_HYDROGEN_PEROXIDE_CATABOLIC_PROCESS	24	-0.161219	-0.966592	0.493952	0.662489	1	5216	tags=50%, list=34%, signal=76%	-
GO_ALCOHOL_CATABOLIC_PROCESS	40	-0.124026	-0.963472	0.494094	0.665324	1	11942	tags=90%, list=78%, signal=401%	-
GO_MRNA_MODIFICATION	19	-0.188505	-0.972425	0.496047	0.657112	1	12487	tags=100%, list=81%, signal=531%	-
GO_CYCLIC_NUCLEOTIDE_BIOSYNTHETIC_PROCESS	20	-0.176006	-0.957187	0.498039	0.674464	1	3450	tags=40%, list=22%, signal=51%	-
GO_CELLULAR_RESPONSE_TO_HEAT	120	-0.0724654	-0.931072	0.5	0.70386	1	11457	tags=82%, list=74%, signal=318%	-
GO_POSITIVE_REGULATION_OF_STRESS_FIBER_ASSEMBLY	51	-0.115418	-0.955442	0.501006	0.676438	1	946	tags=18%, list=6%, signal=19%	-
GO_NEGATIVE_REGULATION_OF_LYASE_ACTIVITY	20	-0.181988	-0.973488	0.501938	0.656926	1	10280	tags=85%, list=67%, signal=256%	-
GO_PYRIMIDINE_NUCLEOSIDE_MONOPHOSPHATE_BIOSYNTHETIC_PROCESS	16	-0.20124	-0.967085	0.503043	0.662168	1	10368	tags=88%, list=67%, signal=268%	-
GO_MICROTUBULE_BUNDLE_FORMATION	85	-0.0889025	-0.944382	0.504049	0.689456	1	4070	tags=35%, list=26%, signal=48%	-
GO_REGULATION_OF_TELOMERE_CAPPING	26	-0.155695	-0.953347	0.504673	0.678481	1	7076	tags=62%, list=46%, signal=114%	-
GO_NEGATIVE_REGULATION_OF_NEUROLOGICAL_SYSTEM_PROCESS	18	-0.189064	-0.952569	0.504836	0.679286	1	9060	tags=78%, list=59%, signal=189%	-
GO_RESPONSE_TO_CORTICOSTERONE	21	-0.167952	-0.928021	0.506024	0.707665	1	351	tags=19%, list=2%, signal=19%	-
GO_AMYLOID_BETA_FORMATION	28	-0.149719	-0.954821	0.507634	0.676371	1	8140	tags=68%, list=53%, signal=144%	-
GO_INOSITOL_PHOSPHATE_METABOLIC_PROCESS	45	-0.117257	-0.941294	0.507968	0.693997	1	7090	tags=58%, list=46%, signal=107%	-
GO_PYRIMIDINE_CONTAINING_COMPOUND_METABOLIC_PROCESS	24	-0.156661	-0.937457	0.508982	0.698671	1	5286	tags=50%, list=34%, signal=76%	-
GO_INCLUSION_BODY_ASSEMBLY	21	-0.17719	-0.945825	0.509542	0.688618	1	3139	tags=38%, list=20%, signal=48%	-
GO_NEGATIVE_REGULATION_OF_SMALL_GTPASE_MEDIATED_SIGNAL_TRANSDUCTION	52	-0.113357	-0.961468	0.510597	0.667919	1	4771	tags=42%, list=31%, signal=61%	-
GO_POSITIVE_REGULATION_OF_TELOMERASE_ACTIVITY	36	-0.133651	-0.94516	0.512	0.688634	1	5641	tags=50%, list=37%, signal=79%	-
GO_RESPONSE_TO_XENOBIOTIC_STIMULUS	224	-0.0541963	-0.947359	0.513131	0.686386	1	3231	tags=26%, list=21%, signal=33%	-
GO_REGULATION_OF_FATTY_ACID_TRANSPORT	25	-0.161326	-0.947459	0.51497	0.686804	1	7368	tags=64%, list=48%, signal=123%	-
GO_POSITIVE_REGULATION_OF_G_PROTEIN_COUPLED_RECEPTOR_SIGNALING_PATHWAY	28	-0.14783	-0.933122	0.516505	0.701966	1	8169	tags=68%, list=53%, signal=144%	-
GO_REGULATION_OF_RESPONSE_TO_DNA_DAMAGE_STIMULUS	190	-0.0567189	-0.934859	0.519924	0.699264	1	5535	tags=42%, list=36%, signal=64%	-
GO_LABYRINTHINE_LAYER_MORPHOGENESIS	19	-0.178364	-0.935462	0.520309	0.699351	1	4547	tags=47%, list=30%, signal=67%	-
GO_RESPONSE_TO_HYDROPEROXIDE	19	-0.181478	-0.939284	0.520921	0.695885	1	2880	tags=37%, list=19%, signal=45%	-
GO_NEGATIVE_REGULATION_OF_CATION_CHANNEL_ACTIVITY	38	-0.126115	-0.93083	0.523529	0.703724	1	1709	tags=24%, list=11%, signal=27%	-
GO_NEGATIVE_REGULATION_OF_ACTIN_FILAMENT_POLYMERIZATION	52	-0.110264	-0.940521	0.523904	0.694813	1	3931	tags=37%, list=26%, signal=49%	-
GO_REGULATION_OF_NEUROTRANSMITTER_LEVELS	306	-0.0461747	-0.925536	0.524793	0.708619	1	1768	tags=16%, list=11%, signal=18%	-
GO_POSITIVE_REGULATION_OF_CYSTEINE_TYPE_ENDOPEPTIDASE_ACTIVITY	126	-0.0718083	-0.937447	0.525458	0.698103	1	1225	tags=15%, list=8%, signal=16%	-
GO_REGULATION_OF_TRIGLYCERIDE_BIOSYNTHETIC_PROCESS	17	-0.18464	-0.924934	0.525773	0.708514	1	12546	tags=100%, list=82%, signal=542%	-
GO_REGULATION_OF_GOLGI_ORGANIZATION	15	-0.191536	-0.926139	0.52907	0.709303	1	2185	tags=33%, list=14%, signal=39%	-
GO_REGULATION_OF_ORGANIC_ACID_TRANSPORT	54	-0.106967	-0.926015	0.530526	0.708336	1	4913	tags=43%, list=32%, signal=62%	-
GO_REGULATION_OF_FEEDING_BEHAVIOR	24	-0.159157	-0.943297	0.53144	0.690847	1	10375	tags=83%, list=67%, signal=256%	-
GO_ESTABLISHMENT_OF_PROTEIN_LOCALIZATION_TO_PLASMA_MEMBRANE	53	-0.108916	-0.916662	0.531568	0.717651	1	6748	tags=55%, list=44%, signal=97%	-
GO_ERAD_PATHWAY	89	-0.0861002	-0.922539	0.531959	0.711743	1	8190	tags=62%, list=53%, signal=131%	-
GO_NLS_BEARING_PROTEIN_IMPORT_INTO_NUCLEUS	15	-0.201549	-0.935306	0.532934	0.699044	1	6133	tags=60%, list=40%, signal=100%	-
GO_RESPONSE_TO_ETHANOL	115	-0.0722081	-0.927356	0.532934	0.707664	1	1975	tags=20%, list=13%, signal=23%	-
GO_MALE_MEIOSIS_I	23	-0.165067	-0.926099	0.533865	0.708779	1	2816	tags=35%, list=18%, signal=43%	-
GO_STRESS_GRANULE_ASSEMBLY	17	-0.186604	-0.919846	0.536145	0.715428	1	11611	tags=94%, list=75%, signal=383%	-
GO_REGULATION_OF_CARBOHYDRATE_CATABOLIC_PROCESS	75	-0.0872995	-0.919821	0.536489	0.714289	1	8099	tags=61%, list=53%, signal=129%	-
GO_REGULATION_OF_ALCOHOL_BIOSYNTHETIC_PROCESS	69	-0.0961549	-0.931102	0.537736	0.704392	1	312	tags=12%, list=2%, signal=12%	-
GO_REGULATION_OF_CARDIAC_MUSCLE_CONTRACTION_BY_REGULATION_OF_THE_RELEASE_OF_SEQUESTERED_CALCIUM_ION	19	-0.171869	-0.900538	0.538462	0.734831	1	11933	tags=95%, list=78%, signal=422%	-
GO_CELLULAR_COMPONENT_MAINTENANCE	52	-0.110578	-0.945668	0.53861	0.688298	1	4222	tags=38%, list=27%, signal=53%	-
GO_PLATELET_MORPHOGENESIS	17	-0.182964	-0.91007	0.53876	0.726042	1	6238	tags=59%, list=41%, signal=99%	-
GO_RESPONSE_TO_DIETARY_EXCESS	21	-0.170097	-0.935593	0.54071	0.699706	1	1783	tags=29%, list=12%, signal=32%	-
GO_ZINC_ION_HOMEOSTASIS	27	-0.147948	-0.915738	0.541922	0.718178	1	3996	tags=41%, list=26%, signal=55%	-
GO_AMYLOID_PRECURSOR_PROTEIN_METABOLIC_PROCESS	52	-0.106684	-0.916022	0.542074	0.718268	1	732	tags=15%, list=5%, signal=16%	-
GO_REGULATION_OF_ERBB_SIGNALING_PATHWAY	82	-0.0873984	-0.931669	0.542339	0.70399	1	1290	tags=17%, list=8%, signal=19%	-
GO_LABYRINTHINE_LAYER_DEVELOPMENT	43	-0.118857	-0.92533	0.542406	0.708386	1	5690	tags=49%, list=37%, signal=77%	-
GO_POSITIVE_REGULATION_OF_CATION_CHANNEL_ACTIVITY	63	-0.0976047	-0.928285	0.542802	0.707782	1	12667	tags=92%, list=82%, signal=519%	-
GO_POSITIVE_REGULATION_OF_ORGANELLE_ASSEMBLY	63	-0.0992532	-0.91521	0.547431	0.718571	1	9956	tags=75%, list=65%, signal=211%	-
GO_GLOBAL_GENOME_NUCLEOTIDE_EXCISION_REPAIR	25	-0.151009	-0.906424	0.548857	0.729653	1	8757	tags=72%, list=57%, signal=167%	-
GO_PROTEIN_IMPORT	164	-0.0628925	-0.939455	0.548944	0.696167	1	8048	tags=59%, list=52%, signal=121%	-
GO_NEGATIVE_REGULATION_OF_RHO_PROTEIN_SIGNAL_TRANSDUCTION	20	-0.169249	-0.91348	0.549793	0.720453	1	5092	tags=50%, list=33%, signal=75%	-
GO_CEREBELLAR_CORTEX_FORMATION	21	-0.16625	-0.920397	0.549898	0.715016	1	4772	tags=48%, list=31%, signal=69%	-
GO_POSITIVE_REGULATION_OF_TRANSCRIPTION_FROM_RNA_POLYMERASE_II_PROMOTER_IN_RESPONSE_TO_STRESS	27	-0.150666	-0.907555	0.552182	0.728823	1	10221	tags=81%, list=66%, signal=242%	-
GO_CELLULAR_RESPONSE_TO_PH	20	-0.170297	-0.900159	0.554435	0.734917	1	5845	tags=55%, list=38%, signal=89%	-
GO_LOCOMOTORY_BEHAVIOR	186	-0.0573588	-0.907497	0.554475	0.728333	1	5001	tags=38%, list=33%, signal=56%	-
GO_REPRODUCTIVE_BEHAVIOR	30	-0.14709	-0.927562	0.554672	0.707877	1	9023	tags=73%, list=59%, signal=177%	-
GO_RRNA_MODIFICATION	30	-0.141172	-0.918636	0.555977	0.715852	1	12703	tags=97%, list=83%, signal=554%	-
GO_ORGANELLE_FUSION	111	-0.0745073	-0.901526	0.557114	0.734257	1	1219	tags=15%, list=8%, signal=17%	-
GO_CELLULAR_RESPONSE_TO_LIGHT_STIMULUS	110	-0.0738726	-0.904008	0.558994	0.731665	1	7263	tags=55%, list=47%, signal=103%	-
GO_GLUTAMINE_METABOLIC_PROCESS	20	-0.165805	-0.887988	0.559687	0.75031	1	5914	tags=55%, list=38%, signal=89%	-
GO_ALCOHOL_BIOSYNTHETIC_PROCESS	150	-0.064214	-0.919835	0.559772	0.714853	1	356	tags=9%, list=2%, signal=9%	-
GO_KILLING_OF_CELLS_OF_OTHER_ORGANISM	22	-0.161867	-0.917491	0.560636	0.717345	1	2409	tags=32%, list=16%, signal=38%	-
GO_PREPULSE_INHIBITION	15	-0.190239	-0.891709	0.561728	0.745928	1	154	tags=20%, list=1%, signal=20%	-
GO_SNRNA_PROCESSING	22	-0.164252	-0.922968	0.561753	0.711523	1	8665	tags=73%, list=56%, signal=166%	-
GO_POSITIVE_REGULATION_OF_NUCLEOTIDE_BIOSYNTHETIC_PROCESS	18	-0.178643	-0.898113	0.564417	0.737492	1	7511	tags=67%, list=49%, signal=130%	-
GO_PURINE_CONTAINING_COMPOUND_CATABOLIC_PROCESS	43	-0.118229	-0.909393	0.564961	0.726681	1	10350	tags=79%, list=67%, signal=241%	-
GO_CONTRACTILE_ACTIN_FILAMENT_BUNDLE_ASSEMBLY	91	-0.0819062	-0.903963	0.565574	0.731148	1	946	tags=14%, list=6%, signal=15%	-
GO_MONOAMINE_TRANSPORT	76	-0.0885755	-0.916809	0.566462	0.717997	1	1074	tags=16%, list=7%, signal=17%	-
GO_PLACENTA_BLOOD_VESSEL_DEVELOPMENT	30	-0.139126	-0.896031	0.567901	0.739412	1	9658	tags=77%, list=63%, signal=206%	-
GO_POST_EMBRYONIC_ANIMAL_ORGAN_DEVELOPMENT	15	-0.190026	-0.882515	0.571142	0.755987	1	8361	tags=73%, list=54%, signal=161%	-
GO_GLYCOSYL_COMPOUND_METABOLIC_PROCESS	55	-0.10427	-0.904797	0.57265	0.731416	1	5115	tags=44%, list=33%, signal=65%	-
GO_REGULATION_OF_GLUTAMATE_SECRETION	15	-0.19364	-0.90567	0.573196	0.730388	1	7280	tags=67%, list=47%, signal=126%	-
GO_VISUAL_BEHAVIOR	53	-0.104017	-0.914516	0.573386	0.719187	1	7984	tags=62%, list=52%, signal=129%	-
GO_REGULATION_OF_PROTEIN_TYROSINE_KINASE_ACTIVITY	85	-0.0826383	-0.893018	0.576017	0.744226	1	3261	tags=29%, list=21%, signal=37%	-
GO_PYRIMIDINE_CONTAINING_COMPOUND_CATABOLIC_PROCESS	32	-0.129491	-0.897837	0.57685	0.737421	1	6185	tags=53%, list=40%, signal=89%	-
GO_SPERMATID_DIFFERENTIATION	114	-0.0725023	-0.90457	0.578558	0.731267	1	10498	tags=75%, list=68%, signal=236%	-
GO_POSITIVE_REGULATION_OF_MULTI_ORGANISM_PROCESS	163	-0.0597602	-0.885631	0.57874	0.752154	1	9472	tags=67%, list=62%, signal=174%	-
GO_REGULATION_OF_B_CELL_DIFFERENTIATION	25	-0.146508	-0.88639	0.579457	0.751977	1	6365	tags=56%, list=41%, signal=95%	-
GO_POSITIVE_REGULATION_OF_VASCULAR_SMOOTH_MUSCLE_CELL_PROLIFERATION	32	-0.130851	-0.878532	0.580247	0.759411	1	3280	tags=34%, list=21%, signal=44%	-
GO_POSITIVE_REGULATION_OF_POTASSIUM_ION_TRANSMEMBRANE_TRANSPORTER_ACTIVITY	24	-0.14735	-0.900806	0.581349	0.734963	1	13120	tags=100%, list=85%, signal=679%	-
GO_G0_TO_G1_TRANSITION	40	-0.119026	-0.888439	0.582305	0.750699	1	6635	tags=55%, list=43%, signal=96%	-
GO_PROTEIN_DNA_COMPLEX_SUBUNIT_ORGANIZATION	198	-0.0549821	-0.901825	0.582857	0.73435	1	10120	tags=71%, list=66%, signal=205%	-
GO_REGULATION_OF_ENDOCYTOSIS	186	-0.0569604	-0.899713	0.582996	0.735142	1	9142	tags=65%, list=59%, signal=158%	-
GO_NEGATIVE_REGULATION_OF_GLIAL_CELL_PROLIFERATION	15	-0.18561	-0.878812	0.58642	0.760136	1	4327	tags=47%, list=28%, signal=65%	-
GO_BRANCHING_INVOLVED_IN_BLOOD_VESSEL_MORPHOGENESIS	29	-0.134966	-0.86842	0.588469	0.76728	1	3233	tags=34%, list=21%, signal=44%	-
GO_NUCLEOSOME_ORGANIZATION	101	-0.0758166	-0.88868	0.590038	0.750879	1	6305	tags=49%, list=41%, signal=82%	-
GO_POSITIVE_REGULATION_OF_PROTEIN_LOCALIZATION_TO_NUCLEUS	69	-0.0942829	-0.907573	0.590551	0.729387	1	5468	tags=45%, list=36%, signal=69%	-
GO_BONE_MATURATION	19	-0.166435	-0.874959	0.590726	0.762199	1	7159	tags=63%, list=47%, signal=118%	-
GO_POSITIVE_REGULATION_OF_TELOMERE_MAINTENANCE_VIA_TELOMERE_LENGTHENING	37	-0.120113	-0.877324	0.591633	0.760952	1	5641	tags=49%, list=37%, signal=77%	-
GO_GLUTATHIONE_METABOLIC_PROCESS	33	-0.13179	-0.886866	0.592814	0.751714	1	1241	tags=21%, list=8%, signal=23%	-
GO_NEGATIVE_REGULATION_OF_INTRACELLULAR_PROTEIN_TRANSPORT	38	-0.120544	-0.863482	0.593429	0.77356	1	4628	tags=42%, list=30%, signal=60%	-
GO_RESPONSE_TO_AMINE	44	-0.108702	-0.874872	0.595703	0.761749	1	10919	tags=82%, list=71%, signal=281%	-
GO_CELLULAR_RESPONSE_TO_REACTIVE_OXYGEN_SPECIES	148	-0.0624448	-0.878679	0.596899	0.759769	1	4766	tags=37%, list=31%, signal=53%	-
GO_MATING	36	-0.126254	-0.886385	0.597137	0.751381	1	9600	tags=75%, list=62%, signal=199%	-
GO_N_GLYCAN_PROCESSING	15	-0.190616	-0.896528	0.597484	0.739127	1	6301	tags=60%, list=41%, signal=102%	-
GO_POSITIVE_REGULATION_OF_FATTY_ACID_TRANSPORT	17	-0.173657	-0.874341	0.598344	0.761534	1	6381	tags=59%, list=41%, signal=100%	-
GO_NEGATIVE_REGULATION_OF_CELL_JUNCTION_ASSEMBLY	23	-0.152473	-0.881405	0.6	0.757379	1	4347	tags=43%, list=28%, signal=61%	-
GO_CELLULAR_RESPONSE_TO_PEPTIDE_HORMONE_STIMULUS	283	-0.0453506	-0.876934	0.6	0.761019	1	4969	tags=37%, list=32%, signal=53%	-
GO_IRON_ION_TRANSPORT	67	-0.0934339	-0.880489	0.600418	0.758377	1	9590	tags=72%, list=62%, signal=189%	-
GO_REGULATION_OF_APPETITE	18	-0.167231	-0.874613	0.600823	0.761648	1	10250	tags=83%, list=67%, signal=249%	-
GO_RESPONSE_TO_REACTIVE_OXYGEN_SPECIES	207	-0.0532579	-0.880135	0.60198	0.758375	1	4766	tags=36%, list=31%, signal=52%	-
GO_ORGANIC_HYDROXY_COMPOUND_CATABOLIC_PROCESS	54	-0.0999865	-0.869794	0.603083	0.766051	1	12711	tags=93%, list=83%, signal=531%	-
GO_PLASMA_LIPOPROTEIN_PARTICLE_CLEARANCE	48	-0.10733	-0.885191	0.603586	0.752356	1	3803	tags=35%, list=25%, signal=47%	-
GO_NEGATIVE_REGULATION_OF_PEPTIDYL_LYSINE_ACETYLATION	18	-0.170297	-0.876903	0.606526	0.760473	1	4221	tags=44%, list=27%, signal=61%	-
GO_METHYLATION_DEPENDENT_CHROMATIN_SILENCING	18	-0.175685	-0.888234	0.606719	0.75047	1	8411	tags=72%, list=55%, signal=159%	-
GO_POSITIVE_REGULATION_OF_HEART_CONTRACTION	33	-0.12841	-0.866781	0.608782	0.768969	1	1759	tags=24%, list=11%, signal=27%	-
GO_NEURONAL_ACTION_POTENTIAL	33	-0.126703	-0.874054	0.612086	0.761442	1	12506	tags=94%, list=81%, signal=501%	-
GO_NEGATIVE_REGULATION_OF_CELL_MATRIX_ADHESION	37	-0.123164	-0.870742	0.612717	0.76617	1	4347	tags=41%, list=28%, signal=56%	-
GO_MYELIN_ASSEMBLY	19	-0.167391	-0.867743	0.613333	0.767857	1	3906	tags=42%, list=25%, signal=56%	-
GO_LOW_DENSITY_LIPOPROTEIN_RECEPTOR_PARTICLE_METABOLIC_PROCESS	21	-0.155248	-0.872823	0.613806	0.763018	1	4941	tags=48%, list=32%, signal=70%	-
GO_POSITIVE_REGULATION_OF_NIK_NF_KAPPAB_SIGNALING	65	-0.090781	-0.855273	0.614943	0.782077	1	8313	tags=63%, list=54%, signal=137%	-
GO_FIBROBLAST_GROWTH_FACTOR_RECEPTOR_SIGNALING_PATHWAY	100	-0.0745348	-0.870444	0.616858	0.765498	1	2246	tags=22%, list=15%, signal=26%	-
GO_REGULATION_OF_MYELINATION	35	-0.12583	-0.875846	0.619239	0.761801	1	9936	tags=77%, list=65%, signal=217%	-
GO_PLATELET_DERIVED_GROWTH_FACTOR_RECEPTOR_SIGNALING_PATHWAY	54	-0.100784	-0.870677	0.619666	0.765683	1	8426	tags=65%, list=55%, signal=143%	-
GO_PHOSPHATIDYLETHANOLAMINE_ACYL_CHAIN_REMODELING	19	-0.163277	-0.857905	0.62449	0.780485	1	12065	tags=95%, list=78%, signal=439%	-
GO_REGULATION_OF_MITOCHONDRIAL_TRANSLATION	25	-0.142523	-0.855654	0.624521	0.782023	1	12579	tags=96%, list=82%, signal=526%	-
GO_RESPONSE_TO_GLUCAGON	34	-0.125105	-0.856012	0.625969	0.781999	1	10296	tags=79%, list=67%, signal=240%	-
GO_PSEUDOPODIUM_ORGANIZATION	15	-0.182877	-0.866086	0.627016	0.769591	1	4369	tags=47%, list=28%, signal=65%	-
GO_CELLULAR_MODIFIED_AMINO_ACID_METABOLIC_PROCESS	32	-0.126836	-0.857264	0.631791	0.780385	1	11994	tags=91%, list=78%, signal=411%	-
GO_PHOTOTRANSDUCTION_VISIBLE_LIGHT	31	-0.133872	-0.875769	0.632207	0.761339	1	8366	tags=68%, list=54%, signal=148%	-
GO_POSITIVE_REGULATION_OF_GROWTH	230	-0.0497435	-0.884004	0.634387	0.75392	1	1053	tags=12%, list=7%, signal=12%	-
GO_COPPER_ION_HOMEOSTASIS	17	-0.166532	-0.843276	0.636364	0.796588	1	3776	tags=41%, list=25%, signal=55%	-
GO_PROSTANOID_BIOSYNTHETIC_PROCESS	21	-0.154436	-0.840673	0.636546	0.800597	1	4221	tags=43%, list=27%, signal=59%	-
GO_INFLAMMATORY_RESPONSE_TO_ANTIGENIC_STIMULUS	39	-0.114891	-0.839415	0.637066	0.800253	1	12437	tags=92%, list=81%, signal=481%	-
GO_NEURON_APOPTOTIC_PROCESS	223	-0.0491096	-0.854911	0.637795	0.782102	1	4016	tags=31%, list=26%, signal=41%	-
GO_NEGATIVE_REGULATION_OF_PROTEIN_LOCALIZATION_TO_NUCLEUS	25	-0.141679	-0.853494	0.639113	0.784042	1	8285	tags=68%, list=54%, signal=147%	-
GO_REGULATION_OF_CELLULAR_RESPONSE_TO_TRANSFORMING_GROWTH_FACTOR_BETA_STIMULUS	108	-0.0692644	-0.84912	0.639216	0.790042	1	1934	tags=19%, list=13%, signal=22%	-
GO_PHOSPHATIDYLCHOLINE_ACYL_CHAIN_REMODELING	22	-0.150716	-0.860614	0.639376	0.77688	1	13068	tags=100%, list=85%, signal=664%	-
GO_REGULATION_OF_STRIATED_MUSCLE_CONTRACTION	82	-0.080805	-0.869416	0.639442	0.76613	1	12646	tags=90%, list=82%, signal=505%	-
GO_POSITIVE_REGULATION_OF_NITRIC_OXIDE_BIOSYNTHETIC_PROCESS	35	-0.118696	-0.840238	0.642023	0.799463	1	9606	tags=74%, list=62%, signal=197%	-
GO_NEGATIVE_REGULATION_OF_PROTEIN_TYROSINE_KINASE_ACTIVITY	29	-0.132875	-0.857542	0.644567	0.780513	1	6978	tags=59%, list=45%, signal=107%	-
GO_PROTEIN_LOCALIZATION_TO_CELL_PERIPHERY	297	-0.0435606	-0.849574	0.646365	0.789812	1	1053	tags=11%, list=7%, signal=12%	-
GO_CERAMIDE_METABOLIC_PROCESS	21	-0.154696	-0.862599	0.646694	0.774485	1	4217	tags=43%, list=27%, signal=59%	-
GO_CATECHOLAMINE_METABOLIC_PROCESS	31	-0.125918	-0.837592	0.649156	0.801513	1	549	tags=16%, list=4%, signal=17%	-
GO_REGULATION_OF_PHOSPHOLIPID_METABOLIC_PROCESS	64	-0.0892026	-0.850925	0.651731	0.78803	1	8008	tags=61%, list=52%, signal=127%	-
GO_RNA_DESTABILIZATION	30	-0.130493	-0.840593	0.651911	0.800111	1	10816	tags=83%, list=70%, signal=280%	-
GO_NEGATIVE_REGULATION_OF_DEVELOPMENTAL_GROWTH	99	-0.0732153	-0.831844	0.652	0.807267	1	5097	tags=40%, list=33%, signal=60%	-
GO_NEUROPEPTIDE_SIGNALING_PATHWAY	94	-0.0749246	-0.862055	0.654224	0.774874	1	13583	tags=96%, list=88%, signal=814%	-
GO_CELLULAR_RESPONSE_TO_EXTRACELLULAR_STIMULUS	246	-0.046278	-0.847194	0.654737	0.792849	1	11306	tags=78%, list=74%, signal=290%	-
GO_POSITIVE_REGULATION_OF_CELLULAR_CARBOHYDRATE_METABOLIC_PROCESS	40	-0.112938	-0.839313	0.657084	0.799807	1	11343	tags=85%, list=74%, signal=323%	-
GO_POSITIVE_REGULATION_OF_MONOOXYGENASE_ACTIVITY	25	-0.140918	-0.83734	0.658635	0.80132	1	4605	tags=44%, list=30%, signal=63%	-
GO_POSITIVE_REGULATION_OF_HISTONE_H3_K4_METHYLATION	16	-0.166366	-0.829353	0.660417	0.81037	1	6097	tags=56%, list=40%, signal=93%	-
GO_ACTOMYOSIN_STRUCTURE_ORGANIZATION	176	-0.0539224	-0.828757	0.660784	0.810152	1	1366	tags=14%, list=9%, signal=15%	-
GO_REGULATION_OF_INCLUSION_BODY_ASSEMBLY	16	-0.171173	-0.846767	0.661856	0.792974	1	3139	tags=38%, list=20%, signal=47%	-
GO_NEGATIVE_REGULATION_OF_REACTIVE_OXYGEN_SPECIES_METABOLIC_PROCESS	25	-0.144182	-0.835418	0.661943	0.804119	1	7016	tags=60%, list=46%, signal=110%	-
GO_BLASTOCYST_DEVELOPMENT	90	-0.076624	-0.859294	0.662768	0.778645	1	7033	tags=53%, list=46%, signal=98%	-
GO_POSITIVE_REGULATION_OF_NITRIC_OXIDE_SYNTHASE_ACTIVITY	21	-0.155803	-0.845376	0.664032	0.794146	1	4200	tags=43%, list=27%, signal=59%	-
GO_REGULATION_OF_PROTEIN_LOCALIZATION_TO_CELL_SURFACE	37	-0.115639	-0.833111	0.664543	0.806294	1	3631	tags=35%, list=24%, signal=46%	-
GO_NEGATIVE_REGULATION_OF_ERBB_SIGNALING_PATHWAY	47	-0.102337	-0.825361	0.665347	0.814687	1	11850	tags=87%, list=77%, signal=379%	-
GO_MODIFICATION_BY_SYMBIONT_OF_HOST_MORPHOLOGY_OR_PHYSIOLOGY	35	-0.11977	-0.846115	0.667315	0.793451	1	10029	tags=77%, list=65%, signal=221%	-
GO_REGULATION_OF_CYSTEINE_TYPE_ENDOPEPTIDASE_ACTIVITY	203	-0.0513131	-0.84029	0.668687	0.799984	1	1268	tags=13%, list=8%, signal=14%	-
GO_NEGATIVE_REGULATION_OF_ANDROGEN_RECEPTOR_SIGNALING_PATHWAY	15	-0.177892	-0.820658	0.670635	0.819601	1	7522	tags=67%, list=49%, signal=130%	-
GO_PHAGOCYTOSIS	221	-0.0488563	-0.839157	0.672481	0.799476	1	3506	tags=28%, list=23%, signal=35%	-
GO_ACTIVATION_OF_INNATE_IMMUNE_RESPONSE	267	-0.0431741	-0.83097	0.673387	0.808142	1	2517	tags=21%, list=16%, signal=24%	-
GO_REGULATION_OF_NEUROTRANSMITTER_UPTAKE	19	-0.159854	-0.822461	0.675052	0.818384	1	11308	tags=89%, list=74%, signal=337%	-
GO_PEPTIDE_METABOLIC_PROCESS	98	-0.0729121	-0.844141	0.675325	0.79567	1	1241	tags=15%, list=8%, signal=17%	-
GO_IMMUNE_RESPONSE_REGULATING_SIGNALING_PATHWAY	464	-0.0332617	-0.83221	0.676171	0.807233	1	3284	tags=25%, list=21%, signal=30%	-
GO_DEOXYRIBOSE_PHOSPHATE_CATABOLIC_PROCESS	20	-0.148164	-0.817851	0.677228	0.82071	1	6185	tags=55%, list=40%, signal=92%	-
GO_LONG_CHAIN_FATTY_ACID_IMPORT_INTO_CELL	15	-0.169805	-0.814709	0.677228	0.823486	1	468	tags=20%, list=3%, signal=21%	-
GO_CELLULAR_IRON_ION_HOMEOSTASIS	58	-0.0892492	-0.81201	0.679208	0.825537	1	8446	tags=64%, list=55%, signal=141%	-
GO_NEGATIVE_REGULATION_OF_B_CELL_ACTIVATION	28	-0.134567	-0.828787	0.680233	0.810721	1	8922	tags=71%, list=58%, signal=170%	-
GO_MUSCLE_CELL_APOPTOTIC_PROCESS	59	-0.0906912	-0.813223	0.681102	0.824115	1	4347	tags=37%, list=28%, signal=52%	-
GO_PRIMARY_ALCOHOL_METABOLIC_PROCESS	49	-0.100771	-0.802278	0.683495	0.83288	1	5676	tags=47%, list=37%, signal=74%	-
GO_REGULATION_OF_LIPID_CATABOLIC_PROCESS	43	-0.106922	-0.820331	0.683616	0.818969	1	9808	tags=74%, list=64%, signal=205%	-
GO_POSITIVE_REGULATION_OF_PEPTIDE_SECRETION	221	-0.0477063	-0.816722	0.684008	0.821395	1	2201	tags=19%, list=14%, signal=22%	-
GO_REGULATION_OF_ACTIN_FILAMENT_BUNDLE_ASSEMBLY	89	-0.0738232	-0.80777	0.684318	0.830058	1	946	tags=13%, list=6%, signal=14%	-
GO_MATURATION_OF_LSU_RRNA	19	-0.160142	-0.834245	0.684959	0.804933	1	10494	tags=84%, list=68%, signal=265%	-
GO_MITOTIC_SISTER_CHROMATID_COHESION	18	-0.159796	-0.807424	0.685535	0.830014	1	6946	tags=61%, list=45%, signal=111%	-
GO_POSITIVE_REGULATION_OF_NATURAL_KILLER_CELL_MEDIATED_IMMUNITY	22	-0.148284	-0.815092	0.687129	0.82349	1	11707	tags=91%, list=76%, signal=380%	-
GO_NUCLEOBASE_CONTAINING_SMALL_MOLECULE_INTERCONVERSION	29	-0.127453	-0.834428	0.689861	0.805228	1	5470	tags=48%, list=36%, signal=75%	-
GO_CELLULAR_RESPONSE_TO_OXYGEN_LEVELS	211	-0.0488288	-0.798556	0.691429	0.836079	1	11872	tags=82%, list=77%, signal=354%	-
GO_CALCIUM_ION_IMPORT	64	-0.088103	-0.821519	0.691511	0.819398	1	11630	tags=84%, list=76%, signal=344%	-
GO_DOPAMINE_SECRETION	31	-0.123396	-0.813916	0.691552	0.8242	1	9023	tags=71%, list=59%, signal=171%	-
GO_CATECHOLAMINE_SECRETION	53	-0.0971238	-0.823281	0.692748	0.817621	1	834	tags=15%, list=5%, signal=16%	-
GO_PORE_COMPLEX_ASSEMBLY	15	-0.176261	-0.804893	0.692771	0.83236	1	9598	tags=80%, list=62%, signal=213%	-
GO_REGULATION_OF_CELLULAR_RESPONSE_TO_DRUG	24	-0.140296	-0.818346	0.693032	0.821107	1	8101	tags=67%, list=53%, signal=141%	-
GO_G_PROTEIN_COUPLED_PURINERGIC_RECEPTOR_SIGNALING_PATHWAY	19	-0.153033	-0.802239	0.693277	0.832319	1	3317	tags=37%, list=22%, signal=47%	-
GO_CIRCADIAN_SLEEP_WAKE_CYCLE	22	-0.141815	-0.8032	0.693359	0.831998	1	2717	tags=32%, list=18%, signal=39%	-
GO_RESPONSE_TO_SALT_STRESS	19	-0.155442	-0.803457	0.693642	0.832205	1	3280	tags=37%, list=21%, signal=47%	-
GO_RESPONSE_TO_LEAD_ION	22	-0.14852	-0.811118	0.698444	0.826369	1	10305	tags=82%, list=67%, signal=248%	-
GO_POSITIVE_REGULATION_OF_ORGANIC_ACID_TRANSPORT	32	-0.118412	-0.786021	0.698545	0.845253	1	4913	tags=44%, list=32%, signal=64%	-
GO_REGULATION_OF_DNA_DAMAGE_RESPONSE_SIGNAL_TRANSDUCTION_BY_P53_CLASS_MEDIATOR	29	-0.123193	-0.793814	0.69877	0.840126	1	5005	tags=45%, list=33%, signal=66%	-
GO_REGULATION_OF_PEPTIDYL_THREONINE_PHOSPHORYLATION	42	-0.10754	-0.803506	0.700565	0.832742	1	8606	tags=67%, list=56%, signal=151%	-
GO_REGULATION_OF_EPIDERMAL_GROWTH_FACTOR_ACTIVATED_RECEPTOR_ACTIVITY	26	-0.129816	-0.809721	0.701245	0.828081	1	8065	tags=65%, list=52%, signal=137%	-
GO_REGULATION_OF_RESPIRATORY_GASEOUS_EXCHANGE	22	-0.140951	-0.804113	0.701863	0.832396	1	5527	tags=50%, list=36%, signal=78%	-
GO_NEGATIVE_REGULATION_OF_INTERFERON_GAMMA_PRODUCTION	21	-0.146385	-0.813685	0.702648	0.823978	1	9472	tags=76%, list=62%, signal=198%	-
GO_VESICLE_ORGANIZATION	298	-0.0393884	-0.782372	0.704082	0.848007	1	10453	tags=72%, list=68%, signal=220%	-
GO_BRAIN_MORPHOGENESIS	32	-0.121331	-0.818338	0.704854	0.820505	1	542	tags=16%, list=4%, signal=16%	-
GO_SENSORY_PERCEPTION_OF_PAIN	91	-0.0725845	-0.799689	0.704854	0.83474	1	3455	tags=30%, list=22%, signal=38%	-
GO_DEOXYRIBONUCLEOTIDE_BIOSYNTHETIC_PROCESS	15	-0.170309	-0.795772	0.70566	0.838772	1	8664	tags=73%, list=56%, signal=168%	-
GO_INTRACELLULAR_STEROL_TRANSPORT	20	-0.148776	-0.80076	0.706587	0.833534	1	9252	tags=75%, list=60%, signal=188%	-
GO_NEGATIVE_REGULATION_OF_HORMONE_SECRETION	57	-0.0891766	-0.792891	0.707317	0.84098	1	5111	tags=42%, list=33%, signal=63%	-
GO_NEUROTRANSMITTER_REUPTAKE	22	-0.146325	-0.820527	0.708583	0.819204	1	7542	tags=64%, list=49%, signal=125%	-
GO_NEGATIVE_REGULATION_OF_INTRINSIC_APOPTOTIC_SIGNALING_PATHWAY_BY_P53_CLASS_MEDIATOR	20	-0.15056	-0.80416	0.710526	0.832939	1	4610	tags=45%, list=30%, signal=64%	-
GO_POSITIVE_REGULATION_OF_BONE_RESORPTION	15	-0.175879	-0.805385	0.713693	0.83218	1	5502	tags=53%, list=36%, signal=83%	-
GO_POSITIVE_REGULATION_OF_ACTIN_FILAMENT_BUNDLE_ASSEMBLY	60	-0.0889113	-0.818448	0.714563	0.821553	1	946	tags=15%, list=6%, signal=16%	-
GO_NEGATIVE_REGULATION_OF_CELLULAR_PROTEIN_LOCALIZATION	100	-0.0698521	-0.817273	0.714571	0.821116	1	8778	tags=64%, list=57%, signal=148%	-
GO_ORGANIC_HYDROXY_COMPOUND_BIOSYNTHETIC_PROCESS	229	-0.0474972	-0.82704	0.715139	0.812451	1	356	tags=7%, list=2%, signal=7%	-
GO_INTERACTION_WITH_SYMBIONT	65	-0.0851583	-0.792665	0.716667	0.840733	1	9819	tags=72%, list=64%, signal=199%	-
GO_NEGATIVE_REGULATION_OF_SIGNAL_TRANSDUCTION_BY_P53_CLASS_MEDIATOR	28	-0.1265	-0.791123	0.716867	0.840731	1	4651	tags=43%, list=30%, signal=61%	-
GO_PHOSPHATIDYLETHANOLAMINE_BIOSYNTHETIC_PROCESS	15	-0.165324	-0.806387	0.717092	0.831151	1	11817	tags=93%, list=77%, signal=402%	-
GO_POSITIVE_REGULATION_OF_PEPTIDYL_SERINE_PHOSPHORYLATION	80	-0.0777758	-0.82099	0.718487	0.819665	1	9386	tags=69%, list=61%, signal=175%	-
GO_MULTI_ORGANISM_CELLULAR_PROCESS	39	-0.109946	-0.80934	0.723577	0.82806	1	9752	tags=74%, list=63%, signal=203%	-
GO_NEGATIVE_REGULATION_OF_MYOBLAST_DIFFERENTIATION	25	-0.130044	-0.786853	0.72479	0.84576	1	4772	tags=44%, list=31%, signal=64%	-
GO_NEGATIVE_REGULATION_OF_CYSTEINE_TYPE_ENDOPEPTIDASE_ACTIVITY	79	-0.0755945	-0.785869	0.725047	0.844242	1	10332	tags=75%, list=67%, signal=226%	-
GO_RESPONSE_TO_PURINE_CONTAINING_COMPOUND	141	-0.0570079	-0.786001	0.728713	0.84467	1	2514	tags=22%, list=16%, signal=26%	-
GO_REGULATION_OF_VESICLE_FUSION	27	-0.127829	-0.782811	0.728992	0.847887	1	317	tags=15%, list=2%, signal=15%	-
GO_REGULATION_OF_AMYLOID_PRECURSOR_PROTEIN_CATABOLIC_PROCESS	28	-0.121499	-0.783905	0.729339	0.846771	1	1981	tags=25%, list=13%, signal=29%	-
GO_NUCLEOBASE_CONTAINING_SMALL_MOLECULE_CATABOLIC_PROCESS	42	-0.102567	-0.795037	0.729897	0.839355	1	2090	tags=24%, list=14%, signal=27%	-
GO_REGULATION_OF_PROTEIN_KINASE_C_SIGNALING	15	-0.168591	-0.791923	0.731405	0.84128	1	5614	tags=53%, list=36%, signal=84%	-
GO_STRIATED_MUSCLE_CELL_APOPTOTIC_PROCESS	32	-0.115187	-0.780945	0.731755	0.848456	1	1117	tags=19%, list=7%, signal=20%	-
GO_CHRONIC_INFLAMMATORY_RESPONSE	17	-0.155652	-0.780041	0.732067	0.848688	1	4848	tags=47%, list=32%, signal=69%	-
GO_REGULATION_OF_DNA_METHYLATION	19	-0.150663	-0.791162	0.73221	0.841286	1	4163	tags=42%, list=27%, signal=58%	-
GO_RETINA_HOMEOSTASIS	52	-0.0939811	-0.788491	0.733198	0.844394	1	3589	tags=33%, list=23%, signal=42%	-
GO_AUTOPHAGOSOME_MATURATION	35	-0.115874	-0.798039	0.733598	0.835696	1	3936	tags=37%, list=26%, signal=50%	-
GO_RESPONSE_TO_TUMOR_CELL	17	-0.161145	-0.786672	0.734021	0.845438	1	12907	tags=100%, list=84%, signal=621%	-
GO_NEURON_CELLULAR_HOMEOSTASIS	32	-0.117472	-0.801666	0.736	0.83266	1	10215	tags=78%, list=66%, signal=232%	-
GO_POSITIVE_REGULATION_OF_P38MAPK_CASCADE	22	-0.135884	-0.770978	0.736328	0.856195	1	6304	tags=55%, list=41%, signal=92%	-
GO_PROTEIN_INSERTION_INTO_MITOCHONDRIAL_MEMBRANE_INVOLVED_IN_APOPTOTIC_SIGNALING_PATHWAY	29	-0.121091	-0.791431	0.736948	0.84146	1	9811	tags=76%, list=64%, signal=209%	-
GO_POSITIVE_REGULATION_OF_CELLULAR_RESPONSE_TO_INSULIN_STIMULUS	19	-0.154061	-0.78721	0.741127	0.845816	1	11397	tags=89%, list=74%, signal=345%	-
GO_CYTOPLASMIC_SEQUESTERING_OF_TRANSCRIPTION_FACTOR	16	-0.165682	-0.794469	0.744639	0.839674	1	9953	tags=81%, list=65%, signal=230%	-
GO_REGULATION_OF_MITOCHONDRIAL_MEMBRANE_POTENTIAL	63	-0.0852919	-0.798479	0.744681	0.835584	1	1136	tags=16%, list=7%, signal=17%	-
GO_VIRAL_LIFE_CYCLE	280	-0.0399597	-0.78101	0.747059	0.848974	1	4122	tags=31%, list=27%, signal=41%	-
GO_RESPONSE_TO_LEPTIN	19	-0.144455	-0.753231	0.747412	0.869296	1	10735	tags=84%, list=70%, signal=278%	-
GO_SNRNA_3_END_PROCESSING	15	-0.170244	-0.786462	0.747534	0.845164	1	8665	tags=73%, list=56%, signal=168%	-
GO_PROTEIN_K63_LINKED_UBIQUITINATION	44	-0.101181	-0.777097	0.747534	0.851523	1	9636	tags=73%, list=63%, signal=194%	-
GO_REGULATION_OF_SYMBIOSIS_ENCOMPASSING_MUTUALISM_THROUGH_PARASITISM	189	-0.0491186	-0.778544	0.749004	0.849791	1	8370	tags=59%, list=54%, signal=128%	-
GO_DETOXIFICATION	95	-0.0673424	-0.766996	0.74902	0.859292	1	5772	tags=44%, list=38%, signal=70%	-
GO_HEPARAN_SULFATE_PROTEOGLYCAN_METABOLIC_PROCESS	36	-0.109196	-0.774973	0.75	0.85362	1	5589	tags=47%, list=36%, signal=74%	-
GO_REGULATION_OF_ACTOMYOSIN_STRUCTURE_ORGANIZATION	84	-0.0698987	-0.771461	0.75	0.856081	1	946	tags=13%, list=6%, signal=14%	-
GO_RESPONSE_TO_CAFFEINE	17	-0.151793	-0.768819	0.750988	0.857647	1	1288	tags=24%, list=8%, signal=26%	-
GO_ANTIBIOTIC_METABOLIC_PROCESS	66	-0.0812638	-0.774248	0.752437	0.85413	1	12740	tags=91%, list=83%, signal=527%	-
GO_POSITIVE_REGULATION_OF_PHOSPHOPROTEIN_PHOSPHATASE_ACTIVITY	18	-0.152463	-0.764194	0.752495	0.860547	1	4495	tags=44%, list=29%, signal=63%	-
GO_NEGATIVE_REGULATION_OF_INTERLEUKIN_6_PRODUCTION	36	-0.107516	-0.781869	0.755789	0.848215	1	9033	tags=69%, list=59%, signal=168%	-
GO_FIBROBLAST_MIGRATION	38	-0.108937	-0.780922	0.756048	0.84787	1	1163	tags=18%, list=8%, signal=20%	-
GO_AMYLOID_BETA_METABOLIC_PROCESS	40	-0.102118	-0.764264	0.756646	0.861057	1	11509	tags=85%, list=75%, signal=337%	-
GO_REGULATION_OF_PROTEIN_LOCALIZATION_TO_NUCLEUS	104	-0.0649903	-0.779796	0.757143	0.848472	1	3741	tags=31%, list=24%, signal=40%	-
GO_TRANSMISSION_OF_NERVE_IMPULSE	70	-0.0796145	-0.765052	0.757396	0.861063	1	4715	tags=39%, list=31%, signal=55%	-
GO_POSITIVE_REGULATION_OF_MAST_CELL_ACTIVATION	17	-0.154595	-0.771547	0.758416	0.856579	1	11198	tags=88%, list=73%, signal=324%	-
GO_MYOTUBE_CELL_DEVELOPMENT	31	-0.116756	-0.763838	0.758893	0.860497	1	4163	tags=39%, list=27%, signal=53%	-
GO_POSITIVE_REGULATION_OF_MYELOID_LEUKOCYTE_CYTOKINE_PRODUCTION_INVOLVED_IN_IMMUNE_RESPONSE	18	-0.148898	-0.75755	0.759754	0.865173	1	7968	tags=67%, list=52%, signal=138%	-
GO_MODULATION_BY_HOST_OF_VIRAL_PROCESS	20	-0.145652	-0.770937	0.760331	0.855642	1	9300	tags=75%, list=60%, signal=189%	-
GO_DEFENSE_RESPONSE_TO_FUNGUS	19	-0.146452	-0.748968	0.764211	0.87244	1	7466	tags=63%, list=49%, signal=123%	-
GO_MONOSACCHARIDE_BIOSYNTHETIC_PROCESS	81	-0.0714518	-0.742175	0.764591	0.876837	1	11821	tags=84%, list=77%, signal=361%	-
GO_SYMPATHETIC_NERVOUS_SYSTEM_DEVELOPMENT	18	-0.151053	-0.754608	0.765306	0.867793	1	1953	tags=28%, list=13%, signal=32%	-
GO_CELL_KILLING	89	-0.0699431	-0.776737	0.76569	0.851434	1	1351	tags=16%, list=9%, signal=17%	-
GO_REGULATION_OF_CALCIUM_ION_TRANSMEMBRANE_TRANSPORT	133	-0.0581372	-0.757931	0.76749	0.865201	1	12646	tags=88%, list=82%, signal=490%	-
GO_NEGATIVE_REGULATION_OF_RESPONSE_TO_DRUG	25	-0.128645	-0.764785	0.768786	0.860866	1	10331	tags=80%, list=67%, signal=243%	-
GO_POSITIVE_REGULATION_OF_AMYLOID_PRECURSOR_PROTEIN_CATABOLIC_PROCESS	15	-0.161116	-0.761873	0.771134	0.862267	1	1627	tags=27%, list=11%, signal=30%	-
GO_CELLULAR_AMINO_ACID_METABOLIC_PROCESS	271	-0.0411338	-0.767723	0.771543	0.858776	1	3977	tags=30%, list=26%, signal=40%	-
GO_MICROTUBULE_ANCHORING	25	-0.127811	-0.750042	0.77439	0.872723	1	4191	tags=40%, list=27%, signal=55%	-
GO_PROTEIN_AUTOUBIQUITINATION	63	-0.0810633	-0.755692	0.775348	0.867348	1	4619	tags=38%, list=30%, signal=54%	-
GO_MUSCLE_HYPERTROPHY	77	-0.0733348	-0.762561	0.776718	0.86183	1	3673	tags=31%, list=24%, signal=41%	-
GO_NEGATIVE_REGULATION_OF_POTASSIUM_ION_TRANSMEMBRANE_TRANSPORT	20	-0.139142	-0.731939	0.776876	0.887825	1	1709	tags=25%, list=11%, signal=28%	-
GO_TRNA_5_END_PROCESSING	15	-0.159441	-0.748221	0.779592	0.87232	1	8831	tags=73%, list=57%, signal=172%	-
GO_NEUROMUSCULAR_PROCESS	99	-0.0654949	-0.749228	0.779798	0.872683	1	3972	tags=32%, list=26%, signal=43%	-
GO_REGULATION_OF_POTASSIUM_ION_TRANSPORT	92	-0.0686482	-0.766788	0.780242	0.858988	1	13163	tags=92%, list=86%, signal=637%	-
GO_REGULATION_OF_GLUCONEOGENESIS	36	-0.107715	-0.769585	0.780632	0.857106	1	6039	tags=50%, list=39%, signal=82%	-
GO_POSITIVE_REGULATION_OF_CYTOKINE_PRODUCTION_INVOLVED_IN_IMMUNE_RESPONSE	42	-0.0979264	-0.749449	0.781818	0.87297	1	8021	tags=62%, list=52%, signal=129%	-
GO_MODIFICATION_OF_MORPHOLOGY_OR_PHYSIOLOGY_OF_OTHER_ORGANISM	106	-0.0655017	-0.773577	0.782787	0.854542	1	10029	tags=72%, list=65%, signal=205%	-
GO_CELLULAR_RESPONSE_TO_HYDROGEN_PEROXIDE	84	-0.0715656	-0.759021	0.783038	0.864139	1	4766	tags=38%, list=31%, signal=55%	-
GO_POSITIVE_REGULATION_OF_CARBOHYDRATE_METABOLIC_PROCESS	56	-0.0886612	-0.771714	0.783525	0.856922	1	9904	tags=73%, list=64%, signal=205%	-
GO_NEGATIVE_REGULATION_OF_CARDIAC_MUSCLE_TISSUE_GROWTH	20	-0.142403	-0.752537	0.786151	0.869658	1	2428	tags=30%, list=16%, signal=36%	-
GO_POSITIVE_REGULATION_OF_ANTIGEN_RECEPTOR_MEDIATED_SIGNALING_PATHWAY	19	-0.14711	-0.759022	0.788618	0.86475	1	3408	tags=37%, list=22%, signal=47%	-
GO_NEGATIVE_REGULATION_OF_INSULIN_SECRETION	34	-0.109211	-0.759095	0.789157	0.865264	1	5111	tags=44%, list=33%, signal=66%	-
GO_GLIAL_CELL_MIGRATION	43	-0.0956871	-0.74731	0.790123	0.873068	1	7834	tags=60%, list=51%, signal=123%	-
GO_MAINTENANCE_OF_PROTEIN_LOCATION_IN_NUCLEUS	22	-0.134801	-0.755293	0.790476	0.867341	1	7719	tags=64%, list=50%, signal=128%	-
GO_DEVELOPMENT_OF_PRIMARY_FEMALE_SEXUAL_CHARACTERISTICS	95	-0.0655396	-0.748319	0.791103	0.872793	1	1104	tags=14%, list=7%, signal=15%	-
GO_WNT_SIGNALING_PATHWAY_CALCIUM_MODULATING_PATHWAY	37	-0.103465	-0.740968	0.793241	0.877996	1	5065	tags=43%, list=33%, signal=64%	-
GO_PROTEIN_LOCALIZATION_TO_CHROMATIN	24	-0.126568	-0.729528	0.793713	0.889224	1	7030	tags=58%, list=46%, signal=107%	-
GO_RESPONSE_TO_HEAT	159	-0.051399	-0.745189	0.794118	0.874295	1	12182	tags=84%, list=79%, signal=401%	-
GO_RESPONSE_TO_TOXIC_SUBSTANCE	451	-0.0303586	-0.745919	0.798465	0.873877	1	4766	tags=34%, list=31%, signal=48%	-
GO_PROTEIN_LOCALIZATION_TO_CELL_SURFACE	58	-0.0815376	-0.729092	0.8	0.889221	1	1934	tags=21%, list=13%, signal=24%	-
GO_RESPONSE_TO_CALCIUM_ION	140	-0.0522457	-0.71205	0.800789	0.905067	1	633	tags=9%, list=4%, signal=10%	-
GO_STEROID_HORMONE_MEDIATED_SIGNALING_PATHWAY	166	-0.0490717	-0.732877	0.800821	0.887098	1	6760	tags=49%, list=44%, signal=86%	-
GO_NEGATIVE_REGULATION_OF_NUCLEOCYTOPLASMIC_TRANSPORT	20	-0.137769	-0.733688	0.803798	0.886588	1	8652	tags=70%, list=56%, signal=160%	-
GO_RESPONSE_TO_TEMPERATURE_STIMULUS	223	-0.0422955	-0.733691	0.805274	0.8872	1	14259	tags=97%, list=93%, signal=1307%	-
GO_GLYCEROLIPID_BIOSYNTHETIC_PROCESS	212	-0.0449696	-0.74398	0.805383	0.875458	1	12379	tags=85%, list=80%, signal=429%	-
GO_RECEPTOR_METABOLIC_PROCESS	171	-0.0489132	-0.738806	0.805785	0.880447	1	1146	tags=12%, list=7%, signal=13%	-
GO_NEGATIVE_REGULATION_OF_ADHERENS_JUNCTION_ORGANIZATION	19	-0.138686	-0.731524	0.806584	0.887161	1	4347	tags=42%, list=28%, signal=59%	-
GO_NUCLEOSIDE_DIPHOSPHATE_METABOLIC_PROCESS	28	-0.11915	-0.746914	0.808333	0.873033	1	8060	tags=64%, list=52%, signal=135%	-
GO_POSITIVE_REGULATION_OF_PROTEIN_LOCALIZATION_TO_CELL_SURFACE	17	-0.139925	-0.713353	0.809524	0.904579	1	3280	tags=35%, list=21%, signal=45%	-
GO_IMMUNOGLOBULIN_SECRETION	17	-0.151643	-0.759618	0.813665	0.865085	1	13053	tags=100%, list=85%, signal=660%	-
GO_RESPONSE_TO_SALT	18	-0.141651	-0.721359	0.816956	0.89681	1	10643	tags=83%, list=69%, signal=270%	-
GO_NEGATIVE_REGULATION_OF_DNA_REPAIR	25	-0.121808	-0.73184	0.817048	0.88734	1	10436	tags=80%, list=68%, signal=248%	-
GO_REGULATION_OF_STEROID_METABOLIC_PROCESS	103	-0.0632298	-0.742394	0.818182	0.877111	1	8742	tags=63%, list=57%, signal=145%	-
GO_UBIQUITIN_DEPENDENT_ERAD_PATHWAY	69	-0.0751422	-0.704147	0.819277	0.912359	1	12226	tags=87%, list=79%, signal=422%	-
GO_POSITIVE_REGULATION_OF_GLYCOPROTEIN_BIOSYNTHETIC_PROCESS	18	-0.142418	-0.725918	0.82205	0.89241	1	7213	tags=61%, list=47%, signal=115%	-
GO_MICROTUBULE_ORGANIZING_CENTER_LOCALIZATION	26	-0.117053	-0.718358	0.823647	0.89964	1	8261	tags=65%, list=54%, signal=141%	-
GO_PHOSPHATIDYLGLYCEROL_METABOLIC_PROCESS	21	-0.129081	-0.723409	0.82377	0.894669	1	3878	tags=38%, list=25%, signal=51%	-
GO_AMMONIUM_ION_METABOLIC_PROCESS	49	-0.0870964	-0.717693	0.824268	0.899296	1	4630	tags=39%, list=30%, signal=55%	-
GO_NEUROMUSCULAR_PROCESS_CONTROLLING_BALANCE	49	-0.0890636	-0.727503	0.824427	0.890815	1	3972	tags=35%, list=26%, signal=47%	-
GO_PROTEIN_KINASE_C_SIGNALING	25	-0.11528	-0.688463	0.827381	0.926643	1	5614	tags=48%, list=36%, signal=75%	-
GO_POSITIVE_REGULATION_OF_ACUTE_INFLAMMATORY_RESPONSE	22	-0.124704	-0.707714	0.829126	0.908944	1	11370	tags=86%, list=74%, signal=331%	-
GO_PHAGOSOME_MATURATION	42	-0.093062	-0.718161	0.831967	0.899295	1	11758	tags=86%, list=76%, signal=363%	-
GO_REGULATION_OF_OXIDATIVE_PHOSPHORYLATION	24	-0.117539	-0.701352	0.832998	0.914779	1	4605	tags=42%, list=30%, signal=59%	-
GO_LYSOSOME_LOCALIZATION	62	-0.0770382	-0.702542	0.833333	0.913868	1	12218	tags=87%, list=79%, signal=422%	-
GO_SLEEP	28	-0.109343	-0.699432	0.835031	0.915996	1	2717	tags=29%, list=18%, signal=35%	-
GO_POSITIVE_REGULATION_OF_MACROAUTOPHAGY	64	-0.0762644	-0.712918	0.836693	0.904528	1	11571	tags=83%, list=75%, signal=333%	-
GO_RETROGRADE_VESICLE_MEDIATED_TRANSPORT_GOLGI_TO_ENDOPLASMIC_RETICULUM	80	-0.0649474	-0.679879	0.840077	0.932071	1	7275	tags=54%, list=47%, signal=101%	-
GO_RESPIRATORY_SYSTEM_PROCESS	28	-0.112851	-0.719674	0.840816	0.898454	1	7058	tags=57%, list=46%, signal=105%	-
GO_REGULATION_OF_LIPOPOLYSACCHARIDE_MEDIATED_SIGNALING_PATHWAY	19	-0.135161	-0.711428	0.84493	0.905274	1	2782	tags=32%, list=18%, signal=39%	-
GO_NEUROTRANSMITTER_RECEPTOR_INTERNALIZATION	25	-0.115616	-0.705184	0.846449	0.911641	1	3763	tags=36%, list=24%, signal=48%	-
GO_REGULATION_OF_DEFENSE_RESPONSE_TO_VIRUS	56	-0.0800903	-0.708323	0.848	0.908741	1	9486	tags=70%, list=62%, signal=181%	-
GO_TRANSITION_METAL_ION_TRANSPORT	112	-0.0561862	-0.68268	0.848671	0.931239	1	6010	tags=45%, list=39%, signal=73%	-
GO_REGULATION_OF_POTASSIUM_ION_TRANSMEMBRANE_TRANSPORTER_ACTIVITY	53	-0.0833406	-0.725819	0.850807	0.891936	1	4528	tags=38%, list=29%, signal=53%	-
GO_NEGATIVE_REGULATION_OF_ORGANELLE_ASSEMBLY	33	-0.103771	-0.696518	0.852427	0.918438	1	9129	tags=70%, list=59%, signal=171%	-
GO_NEGATIVE_REGULATION_OF_ADENYLATE_CYCLASE_ACTIVITY	16	-0.144402	-0.700329	0.854582	0.915475	1	10280	tags=81%, list=67%, signal=245%	-
GO_OVULATION_CYCLE_PROCESS	41	-0.0900982	-0.679529	0.861723	0.931216	1	1245	tags=17%, list=8%, signal=19%	-
GO_ADRENERGIC_RECEPTOR_SIGNALING_PATHWAY	24	-0.116139	-0.677844	0.863071	0.93126	1	781	tags=17%, list=5%, signal=18%	-
GO_REGULATION_OF_FIBROBLAST_MIGRATION	30	-0.106245	-0.688408	0.863727	0.92608	1	4010	tags=37%, list=26%, signal=49%	-
GO_RESPONSE_TO_INTERLEUKIN_7	27	-0.107872	-0.677008	0.863813	0.930406	1	9169	tags=70%, list=60%, signal=174%	-
GO_CELL_DEATH_IN_RESPONSE_TO_HYDROGEN_PEROXIDE	25	-0.113595	-0.671051	0.865462	0.932957	1	8101	tags=64%, list=53%, signal=135%	-
GO_PHAGOSOME_ACIDIFICATION	26	-0.11036	-0.67717	0.86692	0.930829	1	9547	tags=73%, list=62%, signal=192%	-
GO_REGULATION_OF_EPITHELIAL_TO_MESENCHYMAL_TRANSITION	77	-0.068151	-0.698913	0.866944	0.916016	1	5750	tags=44%, list=37%, signal=70%	-
GO_DOSAGE_COMPENSATION	16	-0.140302	-0.678077	0.86747	0.931629	1	10343	tags=81%, list=67%, signal=248%	-
GO_CERAMIDE_BIOSYNTHETIC_PROCESS	57	-0.0767774	-0.666703	0.867562	0.935991	1	3412	tags=30%, list=22%, signal=38%	-
GO_REGULATION_OF_MRNA_3_END_PROCESSING	26	-0.112109	-0.68717	0.868369	0.927	1	11295	tags=85%, list=73%, signal=318%	-
GO_GOLGI_TO_PLASMA_MEMBRANE_PROTEIN_TRANSPORT	36	-0.0940998	-0.679742	0.869023	0.931599	1	10948	tags=81%, list=71%, signal=279%	-
GO_REGULATION_OF_SMALL_MOLECULE_METABOLIC_PROCESS	307	-0.0330852	-0.678911	0.869654	0.931312	1	6116	tags=43%, list=40%, signal=70%	-
GO_NEGATIVE_REGULATION_OF_TELOMERE_MAINTENANCE	32	-0.0997679	-0.664914	0.870518	0.937409	1	8564	tags=66%, list=56%, signal=148%	-
GO_POSITIVE_REGULATION_OF_PROTEIN_MATURATION	20	-0.121592	-0.661418	0.870968	0.938693	1	5055	tags=45%, list=33%, signal=67%	-
GO_NEGATIVE_REGULATION_OF_VIRAL_RELEASE_FROM_HOST_CELL	15	-0.147385	-0.689589	0.871102	0.925906	1	1838	tags=27%, list=12%, signal=30%	-
GO_PROTEIN_ADP_RIBOSYLATION	29	-0.104445	-0.670683	0.873016	0.932752	1	4232	tags=38%, list=28%, signal=52%	-
GO_POSITIVE_REGULATION_OF_VOLTAGE_GATED_POTASSIUM_CHANNEL_ACTIVITY	15	-0.147264	-0.682385	0.873541	0.930324	1	13120	tags=100%, list=85%, signal=679%	-
GO_NEGATIVE_REGULATION_OF_INTRACELLULAR_TRANSPORT	58	-0.0760335	-0.68253	0.873606	0.930781	1	11831	tags=84%, list=77%, signal=365%	-
GO_REGULATION_OF_PROTEIN_LOCALIZATION_TO_CELL_PERIPHERY	105	-0.0560275	-0.671477	0.875	0.934357	1	1196	tags=13%, list=8%, signal=14%	-
GO_OUTER_DYNEIN_ARM_ASSEMBLY	16	-0.13708	-0.677573	0.876569	0.930962	1	6547	tags=56%, list=43%, signal=98%	-
GO_ADHERENS_JUNCTION_ASSEMBLY	88	-0.0626686	-0.685299	0.87674	0.928661	1	4636	tags=36%, list=30%, signal=52%	-
GO_REGULATION_OF_PEPTIDYL_SERINE_PHOSPHORYLATION	111	-0.0578527	-0.692508	0.877228	0.922901	1	11728	tags=82%, list=76%, signal=343%	-
GO_NUCLEOTIDE_BINDING_DOMAIN_LEUCINE_RICH_REPEAT_CONTAINING_RECEPTOR_SIGNALING_PATHWAY	35	-0.0957265	-0.666735	0.877264	0.936577	1	10398	tags=77%, list=68%, signal=238%	-
GO_OVARIAN_FOLLICLE_DEVELOPMENT	52	-0.0790381	-0.659176	0.878788	0.939175	1	860	tags=13%, list=6%, signal=14%	-
GO_PROTEIN_HETEROTETRAMERIZATION	28	-0.105519	-0.672831	0.878968	0.93343	1	9368	tags=71%, list=61%, signal=182%	-
GO_AXONAL_FASCICULATION	23	-0.117716	-0.676432	0.880753	0.929819	1	13575	tags=100%, list=88%, signal=850%	-
GO_REGULATION_OF_DEFENSE_RESPONSE_TO_VIRUS_BY_HOST	27	-0.106692	-0.66266	0.880903	0.938619	1	7478	tags=59%, list=49%, signal=115%	-
GO_RNA_STABILIZATION	42	-0.0865183	-0.661922	0.881743	0.938779	1	8196	tags=62%, list=53%, signal=132%	-
GO_STARTLE_RESPONSE	26	-0.105616	-0.651073	0.881988	0.944578	1	154	tags=12%, list=1%, signal=12%	-
GO_ADIPOSE_TISSUE_DEVELOPMENT	39	-0.0900837	-0.681509	0.882122	0.930781	1	4535	tags=38%, list=29%, signal=54%	-
GO_REGULATION_OF_NUCLEASE_ACTIVITY	20	-0.120746	-0.655509	0.882812	0.941804	1	5068	tags=45%, list=33%, signal=67%	-
GO_DRUG_CATABOLIC_PROCESS	77	-0.0651107	-0.676702	0.88417	0.930134	1	5397	tags=42%, list=35%, signal=64%	-
GO_DENDRITE_SELF_AVOIDANCE	16	-0.138	-0.652216	0.885772	0.944654	1	1726	tags=25%, list=11%, signal=28%	-
GO_POSITIVE_REGULATION_OF_MYOBLAST_DIFFERENTIATION	15	-0.143376	-0.671275	0.88755	0.933339	1	4976	tags=47%, list=32%, signal=69%	-
GO_AXON_REGENERATION	46	-0.0843823	-0.671376	0.888446	0.933844	1	3054	tags=28%, list=20%, signal=35%	-
GO_NEGATIVE_REGULATION_OF_TYPE_I_INTERFERON_PRODUCTION	38	-0.088977	-0.650503	0.888889	0.944556	1	11589	tags=84%, list=75%, signal=341%	-
GO_NEGATIVE_REGULATION_OF_STRIATED_MUSCLE_CELL_APOPTOTIC_PROCESS	19	-0.119707	-0.639942	0.888889	0.951383	1	3829	tags=37%, list=25%, signal=49%	-
GO_HISTONE_MONOUBIQUITINATION	28	-0.105263	-0.659887	0.88998	0.93905	1	11020	tags=82%, list=72%, signal=289%	-
GO_CELLULAR_RESPONSE_TO_INSULIN_STIMULUS	195	-0.0404533	-0.663321	0.891182	0.938528	1	11850	tags=81%, list=77%, signal=348%	-
GO_MAINTENANCE_OF_CELL_POLARITY	17	-0.132122	-0.651455	0.891892	0.944829	1	7924	tags=65%, list=52%, signal=133%	-
GO_PHOTORECEPTOR_CELL_MAINTENANCE	34	-0.093739	-0.644506	0.899795	0.948117	1	10325	tags=76%, list=67%, signal=232%	-
GO_NEUROMUSCULAR_PROCESS_CONTROLLING_POSTURE	15	-0.134053	-0.62931	0.90081	0.955698	1	13323	tags=100%, list=87%, signal=746%	-
GO_NUCLEOSIDE_METABOLIC_PROCESS	49	-0.076716	-0.647064	0.901163	0.946768	1	5417	tags=43%, list=35%, signal=66%	-
GO_PROTEIN_LOCALIZATION_TO_PLASMA_MEMBRANE	239	-0.0367825	-0.658416	0.903101	0.939341	1	1053	tags=10%, list=7%, signal=11%	-
GO_REGULATION_OF_MITOCHONDRIAL_MEMBRANE_PERMEABILITY_INVOLVED_IN_APOPTOTIC_PROCESS	57	-0.0725669	-0.64439	0.906067	0.947606	1	8334	tags=61%, list=54%, signal=134%	-
GO_NEGATIVE_REGULATION_OF_ACTIN_FILAMENT_DEPOLYMERIZATION	38	-0.0868263	-0.644934	0.906883	0.94832	1	3931	tags=34%, list=26%, signal=46%	-
GO_CARDIAC_MYOFIBRIL_ASSEMBLY	23	-0.114061	-0.660894	0.908524	0.938627	1	10956	tags=83%, list=71%, signal=287%	-
GO_AUDITORY_RECEPTOR_CELL_DEVELOPMENT	17	-0.131755	-0.650358	0.911927	0.944083	1	6120	tags=53%, list=40%, signal=88%	-
GO_REGULATION_OF_OXIDATIVE_STRESS_INDUCED_CELL_DEATH	55	-0.0726953	-0.632677	0.913223	0.955158	1	8116	tags=60%, list=53%, signal=127%	-
GO_POSITIVE_REGULATION_OF_GLYCOLYTIC_PROCESS	18	-0.120288	-0.614439	0.916335	0.962892	1	7553	tags=61%, list=49%, signal=120%	-
GO_N_TERMINAL_PROTEIN_AMINO_ACID_ACETYLATION	15	-0.13473	-0.630577	0.918164	0.955183	1	1007	tags=20%, list=7%, signal=21%	-
GO_RESPONSE_TO_CAMP	91	-0.0567431	-0.634422	0.918651	0.95412	1	2514	tags=22%, list=16%, signal=26%	-
GO_POSITIVE_REGULATION_OF_AUTOPHAGY_OF_MITOCHONDRION	19	-0.12167	-0.638492	0.92	0.951531	1	5418	tags=47%, list=35%, signal=73%	-
GO_GLUTAMATE_METABOLIC_PROCESS	18	-0.125184	-0.637357	0.921488	0.951992	1	3205	tags=33%, list=21%, signal=42%	-
GO_NEGATIVE_REGULATION_OF_PROTEIN_LOCALIZATION_TO_MEMBRANE	27	-0.0979509	-0.609805	0.92229	0.963448	1	4194	tags=37%, list=27%, signal=51%	-
GO_REGULATION_OF_RUFFLE_ASSEMBLY	28	-0.099411	-0.618391	0.922631	0.962123	1	6715	tags=54%, list=44%, signal=95%	-
GO_GLYCOSYL_COMPOUND_CATABOLIC_PROCESS	34	-0.0932446	-0.631691	0.922756	0.95543	1	10785	tags=79%, list=70%, signal=265%	-
GO_REGULATION_OF_CHROMATIN_SILENCING	23	-0.104771	-0.615618	0.924419	0.96252	1	7086	tags=57%, list=46%, signal=105%	-
GO_NEGATIVE_REGULATION_OF_MITOCHONDRION_ORGANIZATION	46	-0.0789815	-0.629245	0.927536	0.955131	1	11831	tags=85%, list=77%, signal=366%	-
GO_NUCLEOTIDE_EXCISION_REPAIR_DNA_DUPLEX_UNWINDING	21	-0.115187	-0.639079	0.928433	0.951585	1	1894	tags=24%, list=12%, signal=27%	-
GO_STORE_OPERATED_CALCIUM_ENTRY	17	-0.124963	-0.615857	0.929412	0.962969	1	8034	tags=65%, list=52%, signal=135%	-
GO_REGULATION_OF_MUSCLE_ADAPTATION	76	-0.060831	-0.61216	0.930185	0.964099	1	3725	tags=30%, list=24%, signal=40%	-
GO_CHROMATIN_ASSEMBLY_OR_DISASSEMBLY	111	-0.0499905	-0.611279	0.932099	0.964175	1	6305	tags=46%, list=41%, signal=77%	-
GO_P38MAPK_CASCADE	37	-0.0851356	-0.616534	0.935294	0.962995	1	5762	tags=46%, list=37%, signal=73%	-
GO_TRIGLYCERIDE_METABOLIC_PROCESS	33	-0.0894126	-0.61048	0.936	0.964181	1	11680	tags=85%, list=76%, signal=352%	-
GO_NEUTRAL_LIPID_METABOLIC_PROCESS	98	-0.0541489	-0.623361	0.936293	0.959095	1	12201	tags=85%, list=79%, signal=407%	-
GO_SEROTONIN_RECEPTOR_SIGNALING_PATHWAY	21	-0.110878	-0.618476	0.936975	0.962693	1	7820	tags=62%, list=51%, signal=126%	-
GO_REGULATION_OF_ACTION_POTENTIAL	47	-0.0739887	-0.60356	0.937374	0.967137	1	12612	tags=89%, list=82%, signal=495%	-
GO_TRANSCYTOSIS	18	-0.116434	-0.586669	0.938247	0.975382	1	4194	tags=39%, list=27%, signal=53%	-
GO_CLEAVAGE_INVOLVED_IN_RRNA_PROCESSING	21	-0.108391	-0.600275	0.939638	0.967716	1	13718	tags=100%, list=89%, signal=923%	-
GO_3_UTR_MEDIATED_MRNA_DESTABILIZATION	15	-0.124279	-0.597533	0.94012	0.969084	1	4244	tags=40%, list=28%, signal=55%	-
GO_ESTABLISHMENT_OR_MAINTENANCE_OF_MONOPOLAR_CELL_POLARITY	21	-0.110372	-0.587649	0.942116	0.975361	1	503	tags=14%, list=3%, signal=15%	-
GO_NUCLEOBASE_BIOSYNTHETIC_PROCESS	19	-0.115647	-0.602747	0.94501	0.966495	1	10368	tags=79%, list=67%, signal=242%	-
GO_SIALYLATION	20	-0.105891	-0.582918	0.945783	0.974736	1	11449	tags=85%, list=74%, signal=332%	-
GO_REGULATION_OF_CYSTEINE_TYPE_ENDOPEPTIDASE_ACTIVITY_INVOLVED_IN_APOPTOTIC_SIGNALING_PATHWAY	16	-0.12561	-0.603562	0.947686	0.967763	1	955	tags=19%, list=6%, signal=20%	-
GO_NEGATIVE_REGULATION_OF_ATPASE_ACTIVITY	16	-0.11981	-0.575564	0.948347	0.978104	1	13542	tags=100%, list=88%, signal=835%	-
GO_REGULATION_OF_LIPOPROTEIN_PARTICLE_CLEARANCE	16	-0.127961	-0.624601	0.9499	0.958646	1	3803	tags=38%, list=25%, signal=50%	-
GO_SEGMENT_SPECIFICATION	15	-0.121225	-0.579832	0.95	0.976087	1	2240	tags=27%, list=15%, signal=31%	-
GO_REGULATION_OF_AMYLOID_BETA_FORMATION	22	-0.113287	-0.631201	0.950515	0.955249	1	10147	tags=77%, list=66%, signal=227%	-
GO_REGULATION_OF_TUMOR_NECROSIS_FACTOR_MEDIATED_SIGNALING_PATHWAY	48	-0.0755265	-0.610299	0.951807	0.963695	1	1727	tags=19%, list=11%, signal=21%	-
GO_GLYCEROLIPID_CATABOLIC_PROCESS	49	-0.0709514	-0.585833	0.952569	0.975323	1	10842	tags=78%, list=70%, signal=262%	-
GO_HEMATOPOIETIC_PROGENITOR_CELL_DIFFERENTIATION	154	-0.0425617	-0.603431	0.952675	0.966608	1	8642	tags=60%, list=56%, signal=136%	-
GO_REGULATION_OF_ANTIGEN_PROCESSING_AND_PRESENTATION	15	-0.124075	-0.56919	0.952756	0.979925	1	8349	tags=67%, list=54%, signal=146%	-
GO_CIRCADIAN_SLEEP_WAKE_CYCLE_SLEEP	17	-0.117678	-0.583981	0.955078	0.975929	1	2717	tags=29%, list=18%, signal=36%	-
GO_RESPONSE_TO_OXYGEN_LEVELS	366	-0.0267034	-0.583158	0.956262	0.97583	1	11872	tags=80%, list=77%, signal=341%	-
GO_PHOSPHOLIPID_METABOLIC_PROCESS	236	-0.0308606	-0.559457	0.957198	0.982101	1	4813	tags=34%, list=31%, signal=49%	-
GO_REGULATION_OF_MITOCHONDRIAL_OUTER_MEMBRANE_PERMEABILIZATION_INVOLVED_IN_APOPTOTIC_SIGNALING_PATHWAY	43	-0.0727057	-0.569837	0.957692	0.980178	1	11406	tags=81%, list=74%, signal=314%	-
GO_DENDRITIC_SPINE_MAINTENANCE	18	-0.114611	-0.583106	0.958333	0.975236	1	4222	tags=39%, list=27%, signal=54%	-
GO_POSITIVE_REGULATION_OF_OXIDOREDUCTASE_ACTIVITY	50	-0.0672372	-0.56602	0.962302	0.980424	1	4200	tags=34%, list=27%, signal=47%	-
GO_POSITIVE_REGULATION_OF_REACTIVE_OXYGEN_SPECIES_BIOSYNTHETIC_PROCESS	46	-0.0714346	-0.563094	0.963107	0.980814	1	9606	tags=70%, list=62%, signal=185%	-
GO_PHOSPHATIDYLCHOLINE_METABOLIC_PROCESS	30	-0.0839977	-0.538824	0.96875	0.988461	1	13068	tags=93%, list=85%, signal=619%	-
GO_NEGATIVE_REGULATION_OF_ACTIN_FILAMENT_BUNDLE_ASSEMBLY	22	-0.101858	-0.558034	0.969231	0.982204	1	534	tags=14%, list=3%, signal=14%	-
GO_REGULATION_OF_MITOCHONDRIAL_FISSION	21	-0.100378	-0.545026	0.970238	0.987062	1	1389	tags=19%, list=9%, signal=21%	-
GO_REGULATION_OF_NITRIC_OXIDE_SYNTHASE_ACTIVITY	40	-0.0772194	-0.568135	0.97076	0.979889	1	4200	tags=35%, list=27%, signal=48%	-
GO_POSITIVE_REGULATION_OF_EPITHELIAL_TO_MESENCHYMAL_TRANSITION	44	-0.0705526	-0.550871	0.971944	0.985049	1	1366	tags=16%, list=9%, signal=17%	-
GO_PIGMENT_BIOSYNTHETIC_PROCESS	55	-0.061771	-0.538031	0.973523	0.98753	1	3529	tags=29%, list=23%, signal=38%	-
GO_POTASSIUM_ION_EXPORT_ACROSS_PLASMA_MEMBRANE	16	-0.109446	-0.532254	0.97379	0.988017	1	7933	tags=63%, list=52%, signal=129%	-
GO_ACYLGLYCEROL_METABOLIC_PROCESS	52	-0.0666591	-0.570176	0.974843	0.980606	1	9924	tags=71%, list=65%, signal=200%	-
GO_HEAT_GENERATION	16	-0.114051	-0.538438	0.977099	0.987993	1	2094	tags=25%, list=14%, signal=29%	-
GO_NEGATIVE_REGULATION_OF_CARDIAC_MUSCLE_TISSUE_DEVELOPMENT	29	-0.0871086	-0.564041	0.977956	0.980915	1	5559	tags=45%, list=36%, signal=70%	-
GO_NEGATIVE_REGULATION_OF_TRANSCRIPTION_REGULATORY_REGION_DNA_BINDING	16	-0.11161	-0.539853	0.978175	0.988693	1	5977	tags=50%, list=39%, signal=82%	-
GO_NEGATIVE_REGULATION_OF_ORGAN_GROWTH	27	-0.0875405	-0.537402	0.982213	0.987158	1	11760	tags=85%, list=76%, signal=361%	-
GO_POSITIVE_REGULATION_OF_ADHERENS_JUNCTION_ORGANIZATION	30	-0.0818481	-0.53345	0.982979	0.98819	1	5410	tags=43%, list=35%, signal=67%	-
GO_REGULATION_OF_DNA_DAMAGE_CHECKPOINT	16	-0.107648	-0.528729	0.984615	0.988736	1	8922	tags=69%, list=58%, signal=164%	-
GO_ACID_SECRETION	108	-0.0387938	-0.475225	0.986538	0.997192	1	8951	tags=62%, list=58%, signal=147%	-
GO_PHENOL_CONTAINING_COMPOUND_METABOLIC_PROCESS	51	-0.0626207	-0.526757	0.988372	0.98821	1	549	tags=10%, list=4%, signal=10%	-
GO_REGULATION_OF_PLATELET_DERIVED_GROWTH_FACTOR_RECEPTOR_SIGNALING_PATHWAY	22	-0.0940637	-0.528051	0.98996	0.988359	1	5548	tags=45%, list=36%, signal=71%	-
GO_NEGATIVE_REGULATION_OF_NEURON_DEATH	187	-0.0326367	-0.521449	0.99	0.989405	1	4605	tags=33%, list=30%, signal=47%	-
GO_MEMBRANE_FUSION	128	-0.0383229	-0.504429	0.99002	0.993738	1	1219	tags=12%, list=8%, signal=13%	-
GO_ACIDIC_AMINO_ACID_TRANSPORT	63	-0.05329	-0.485863	0.991786	0.997283	1	8951	tags=63%, list=58%, signal=151%	-
GO_LYMPH_NODE_DEVELOPMENT	16	-0.0972927	-0.470199	0.992095	0.997307	1	13888	tags=100%, list=90%, signal=1029%	-
GO_REGULATION_OF_MICROGLIAL_CELL_ACTIVATION	17	-0.0904692	-0.453485	0.99389	0.998032	1	8564	tags=65%, list=56%, signal=146%	-
GO_POSITIVE_REGULATION_OF_OSTEOCLAST_DIFFERENTIATION	20	-0.0861086	-0.460163	0.994361	0.997981	1	12522	tags=90%, list=81%, signal=483%	-
GO_HORMONE_MEDIATED_SIGNALING_PATHWAY	206	-0.02628	-0.431868	0.995726	0.998372	1	3261	tags=24%, list=21%, signal=30%	-
GO_POSITIVE_REGULATION_OF_PROTEIN_OLIGOMERIZATION	21	-0.0899774	-0.479595	0.996008	0.997117	1	9606	tags=71%, list=62%, signal=190%	-
GO_POSITIVE_REGULATION_OF_RUFFLE_ASSEMBLY	15	-0.0969437	-0.453074	0.99604	0.997439	1	6715	tags=53%, list=44%, signal=95%	-
GO_ADULT_BEHAVIOR	128	-0.0372464	-0.480101	0.997947	0.997667	1	10729	tags=73%, list=70%, signal=241%	-

## Sheet: P0_female_Down_C5CC
NAME	SIZE	ES	NES	NOM p-val	FDR q-val	FWER p-val	RANK AT MAX	LEADING EDGE	__mclCluster
GO_CYTOSOLIC_RIBOSOME	101	-0.512982	-5.85734	0	0	0	3889	tags=76%, list=25%, signal=101%	small ribosomal subunit
GO_RIBOSOMAL_SUBUNIT	179	-0.355107	-5.46419	0	0	0	5258	tags=69%, list=34%, signal=104%	small ribosomal subunit
GO_RIBOSOME	216	-0.310749	-5.35232	0	0	0	5258	tags=65%, list=34%, signal=97%	small ribosomal subunit
GO_CYTOSOLIC_LARGE_RIBOSOMAL_SUBUNIT	54	-0.569268	-4.94562	0	0	0	5233	tags=91%, list=34%, signal=137%	small ribosomal subunit
GO_CYTOSOLIC_PART	216	-0.273184	-4.58918	0	0	0	5258	tags=61%, list=34%, signal=92%	small ribosomal subunit
GO_CYTOSOLIC_SMALL_RIBOSOMAL_SUBUNIT	41	-0.553591	-4.34304	0	0	0	3889	tags=80%, list=25%, signal=107%	small ribosomal subunit
GO_LARGE_RIBOSOMAL_SUBUNIT	112	-0.338255	-4.20325	0	0	0	6235	tags=74%, list=41%, signal=124%	small ribosomal subunit
GO_SMALL_RIBOSOMAL_SUBUNIT	69	-0.425294	-4.18758	0	0	0	4189	tags=70%, list=27%, signal=95%	small ribosomal subunit
GO_POLYSOMAL_RIBOSOME	28	-0.520162	-3.27382	0	0.000106535	0.001	5199	tags=86%, list=34%, signal=129%	small ribosomal subunit
GO_POLYSOME	64	-0.292109	-2.69771	0	0.000457362	0.011	7784	tags=80%, list=51%, signal=161%	small ribosomal subunit
GO_ORGANELLAR_RIBOSOME	87	-0.210399	-2.32723	0	0.00364007	0.136	6684	tags=64%, list=43%, signal=113%	small ribosomal subunit
GO_MITOCHONDRIAL_PROTEIN_COMPLEX	246	-0.190211	-3.43869	0	0	0	10378	tags=86%, list=67%, signal=261%	mitochondrial repiratory chain
GO_ORGANELLE_INNER_MEMBRANE	477	-0.123247	-2.98957	0	7.6942e-05	0.001	10547	tags=81%, list=69%, signal=248%	mitochondrial repiratory chain
GO_INNER_MITOCHONDRIAL_MEMBRANE_PROTEIN_COMPLEX	120	-0.228135	-2.93725	0	0.00014211	0.002	10363	tags=90%, list=67%, signal=274%	mitochondrial repiratory chain
GO_MITOCHONDRIAL_MEMBRANE_PART	205	-0.171778	-2.85792	0	0.000239846	0.004	10750	tags=87%, list=70%, signal=285%	mitochondrial repiratory chain
GO_RESPIRASOME	90	-0.250041	-2.74394	0	0.000324615	0.007	10363	tags=92%, list=67%, signal=281%	mitochondrial repiratory chain
GO_RESPIRATORY_CHAIN_COMPLEX	77	-0.263554	-2.69649	0	0.000443069	0.011	10750	tags=96%, list=70%, signal=318%	mitochondrial repiratory chain
GO_MITOCHONDRIAL_RESPIRATORY_CHAIN_COMPLEX_I	48	-0.264681	-2.14986	0	0.0104175	0.396	10363	tags=94%, list=67%, signal=286%	mitochondrial repiratory chain
GO_SPLICEOSOMAL_COMPLEX	164	-0.242821	-3.64625	0	0	0	8405	tags=79%, list=55%, signal=172%	u2 type spliceosomal
GO_U2_TYPE_SPLICEOSOMAL_COMPLEX	79	-0.314061	-3.26663	0	9.89254e-05	0.001	7851	tags=82%, list=51%, signal=167%	u2 type spliceosomal
GO_SM_LIKE_PROTEIN_FAMILY_COMPLEX	71	-0.303176	-3.04429	0	8.65597e-05	0.001	7708	tags=80%, list=50%, signal=160%	u2 type spliceosomal
GO_CATALYTIC_STEP_2_SPLICEOSOME	84	-0.270656	-2.877	0	0.000251267	0.004	7397	tags=75%, list=48%, signal=144%	u2 type spliceosomal
GO_SPLICEOSOMAL_TRI_SNRNP_COMPLEX	30	-0.3681	-2.40719	0	0.00225779	0.078	7681	tags=87%, list=50%, signal=173%	u2 type spliceosomal
GO_NUCLEAR_SPECK	362	-0.106192	-2.32006	0	0.00383497	0.146	8604	tags=66%, list=56%, signal=147%	u2 type spliceosomal
GO_SWI_SNF_COMPLEX	15	-0.583918	-2.72917	0	0.000313422	0.007	4359	tags=87%, list=28%, signal=121%	swi snf type
GO_SWI_SNF_SUPERFAMILY_TYPE_COMPLEX	71	-0.264226	-2.58912	0	0.000714444	0.02	4838	tags=58%, list=31%, signal=84%	swi snf type
GO_NBAF_COMPLEX	15	-0.552747	-2.55119	0	0.00090367	0.026	4838	tags=87%, list=31%, signal=126%	swi snf type
GO_NUCLEAR_CHROMATIN	293	-0.126464	-2.50339	0	0.00125369	0.038	6650	tags=56%, list=43%, signal=96%	swi snf type
GO_CHROMATIN	440	-0.0991072	-2.38969	0	0.00258978	0.09	5477	tags=45%, list=36%, signal=68%	swi snf type
GO_NEURON_TO_NEURON_SYNAPSE	336	-0.206483	-4.23508	0	0	0	3807	tags=45%, list=25%, signal=58%	neuron specialization intracellular
GO_GLUTAMATERGIC_SYNAPSE	345	-0.173155	-3.63157	0	0	0	3773	tags=41%, list=25%, signal=54%	neuron specialization intracellular
GO_POSTSYNAPTIC_DENSITY_INTRACELLULAR_COMPONENT	17	-0.622239	-3.15847	0	9.23304e-05	0.001	2203	tags=76%, list=14%, signal=89%	neuron specialization intracellular
GO_NEURON_SPINE	154	-0.193424	-2.75984	0	0.000336638	0.007	4347	tags=47%, list=28%, signal=65%	neuron specialization intracellular
GO_POSTSYNAPTIC_SPECIALIZATION_INTRACELLULAR_COMPONENT	21	-0.476544	-2.6244	0	0.000585655	0.016	2203	tags=62%, list=14%, signal=72%	neuron specialization intracellular
GO_SYNAPTIC_MEMBRANE	413	-0.119728	-2.77707	0	0.000296318	0.006	3572	tags=35%, list=23%, signal=44%	intrinsic component synaptic
GO_POSTSYNAPTIC_MEMBRANE	308	-0.134168	-2.67551	0	0.000429643	0.011	3572	tags=36%, list=23%, signal=46%	intrinsic component synaptic
GO_POSTSYNAPTIC_DENSITY_MEMBRANE	75	-0.254256	-2.65779	0	0.000453683	0.012	2467	tags=41%, list=16%, signal=49%	intrinsic component synaptic
GO_INTRINSIC_COMPONENT_OF_SYNAPTIC_MEMBRANE	163	-0.162953	-2.42401	0	0.00196537	0.066	2900	tags=35%, list=19%, signal=43%	intrinsic component synaptic
GO_PEPTIDASE_COMPLEX	85	-0.251393	-2.72904	0	0.000302974	0.007	8642	tags=81%, list=56%, signal=184%	proteasome core peptidase
GO_ENDOPEPTIDASE_COMPLEX	63	-0.264721	-2.45679	0	0.00164458	0.053	8642	tags=83%, list=56%, signal=188%	proteasome core peptidase
GO_PROTEASOME_CORE_COMPLEX	20	-0.442091	-2.38196	0	0.00269771	0.096	3977	tags=70%, list=26%, signal=94%	proteasome core peptidase
GO_PROTEASOME_ACCESSORY_COMPLEX	24	-0.411447	-2.34455	0	0.00347117	0.123	9064	tags=100%, list=59%, signal=243%	proteasome core peptidase
GO_SITE_OF_POLARIZED_GROWTH	164	-0.195175	-2.89836	0	0.000200212	0.003	5097	tags=52%, list=33%, signal=78%	distal axon part
GO_DISTAL_AXON	273	-0.147512	-2.8158	0	0.000219859	0.004	5097	tags=48%, list=33%, signal=70%	distal axon part
GO_AXON_PART	368	-0.125511	-2.78238	0	0.000308171	0.006	5097	tags=45%, list=33%, signal=66%	distal axon part
GO_METHYLTRANSFERASE_COMPLEX	109	-0.24648	-3.03036	0	8.1468e-05	0.001	8655	tags=81%, list=56%, signal=183%	histone methyltransferase complex
GO_HISTONE_METHYLTRANSFERASE_COMPLEX	86	-0.217681	-2.33923	0	0.00345063	0.124	8655	tags=78%, list=56%, signal=177%	histone methyltransferase complex
GO_PRESYNAPSE	466	-0.0880582	-2.16629	0	0.00981239	0.366	4365	tags=37%, list=28%, signal=50%	exocytic vesicle presynapse
GO_EXOCYTIC_VESICLE	199	-0.132477	-2.16412	0	0.00977566	0.37	9043	tags=72%, list=59%, signal=172%	exocytic vesicle presynapse
GO_UBIQUITIN_LIGASE_COMPLEX	266	-0.148654	-2.83771	0	0.000229418	0.004	6428	tags=56%, list=42%, signal=95%	-
GO_TRANSLATION_PREINITIATION_COMPLEX	17	-0.508995	-2.54778	0	0.00087989	0.026	3943	tags=76%, list=26%, signal=103%	-
GO_H4_HISTONE_ACETYLTRANSFERASE_COMPLEX	39	-0.334555	-2.46877	0	0.00157101	0.048	5517	tags=69%, list=36%, signal=108%	-
GO_TETHERING_COMPLEX	64	-0.243362	-2.33609	0	0.00348224	0.128	7329	tags=72%, list=48%, signal=137%	-
GO_PROTEIN_SERINE_THREONINE_PHOSPHATASE_COMPLEX	43	-0.296044	-2.21813	0	0.0073544	0.268	4403	tags=58%, list=29%, signal=81%	-
GO_PRERIBOSOME	68	-0.207306	-1.99461	0	0.0213352	0.746	7458	tags=69%, list=48%, signal=134%	-
GO_HETEROCHROMATIN	71	-0.203942	-2.04169	0.00189036	0.0178363	0.639	5761	tags=58%, list=37%, signal=92%	-
GO_RECYCLING_ENDOSOME	156	-0.147993	-2.14542	0.00192308	0.0104763	0.404	3368	tags=37%, list=22%, signal=46%	-
GO_PRESYNAPTIC_ACTIVE_ZONE_CYTOPLASMIC_COMPONENT	16	-0.434002	-2.06595	0.00192308	0.0162287	0.591	5830	tags=81%, list=38%, signal=131%	-
GO_INTRINSIC_COMPONENT_OF_POSTSYNAPTIC_MEMBRANE	119	-0.194126	-2.46015	0.00194175	0.00162366	0.051	2467	tags=35%, list=16%, signal=42%	-
GO_PRECATALYTIC_SPLICEOSOME	43	-0.29223	-2.26258	0.00195312	0.00559251	0.204	7681	tags=79%, list=50%, signal=157%	-
GO_PROTEIN_PHOSPHATASE_TYPE_2A_COMPLEX	18	-0.417766	-2.15968	0.0019685	0.00989359	0.377	2128	tags=56%, list=14%, signal=64%	-
GO_SCHAFFER_COLLATERAL__CA1_SYNAPSE	82	-0.242146	-2.52428	0.0019802	0.00108711	0.033	3612	tags=48%, list=23%, signal=62%	-
GO_EXTRINSIC_COMPONENT_OF_CYTOPLASMIC_SIDE_OF_PLASMA_MEMBRANE	85	-0.196015	-2.14203	0.00198413	0.0103345	0.41	4965	tags=52%, list=32%, signal=76%	-
GO_POSTSYNAPTIC_SPECIALIZATION_MEMBRANE	98	-0.208357	-2.43175	0.00200401	0.0018352	0.061	2467	tags=37%, list=16%, signal=43%	-
GO_U2_SNRNP	19	-0.433238	-2.21154	0.00200401	0.00762873	0.283	7108	tags=89%, list=46%, signal=166%	-
GO_AP_TYPE_MEMBRANE_COAT_ADAPTOR_COMPLEX	44	-0.276209	-2.1454	0.00200803	0.0103151	0.404	7301	tags=75%, list=47%, signal=142%	-
GO_NUCLEOLAR_PART	166	-0.13343	-2.01427	0.00204499	0.0205149	0.701	6959	tags=58%, list=45%, signal=106%	-
GO_COP9_SIGNALOSOME	31	-0.326145	-2.19956	0.002079	0.00819959	0.305	6903	tags=77%, list=45%, signal=140%	-
GO_U2_TYPE_CATALYTIC_STEP_2_SPLICEOSOME	30	-0.328487	-2.16952	0.00210084	0.00983035	0.362	4700	tags=63%, list=31%, signal=91%	-
GO_EUKARYOTIC_TRANSLATION_INITIATION_FACTOR_3_COMPLEX	15	-0.477525	-2.21972	0.00378788	0.00739574	0.265	3943	tags=73%, list=26%, signal=99%	-
GO_CAJAL_BODY	54	-0.240992	-2.10404	0.00381679	0.0128912	0.498	7986	tags=76%, list=52%, signal=157%	-
GO_ENDONUCLEASE_COMPLEX	28	-0.322312	-2.04133	0.00390625	0.0176471	0.64	5490	tags=68%, list=36%, signal=105%	-
GO_RIBONUCLEOPROTEIN_GRANULE	195	-0.120766	-1.98635	0.00402414	0.0215143	0.753	10157	tags=78%, list=66%, signal=227%	-
GO_CELL_SUBSTRATE_JUNCTION	398	-0.0870185	-1.99362	0.00410678	0.0211377	0.746	4533	tags=38%, list=29%, signal=52%	-
GO_PCG_PROTEIN_COMPLEX	44	-0.243065	-1.9056	0.00437637	0.0288471	0.885	6411	tags=66%, list=42%, signal=113%	-
GO_PROTEIN_ACETYLTRANSFERASE_COMPLEX	88	-0.190216	-2.10004	0.00575816	0.013055	0.504	6356	tags=60%, list=41%, signal=102%	-
GO_NUCLEAR_PERIPHERY	128	-0.142871	-1.86683	0.00584795	0.0351124	0.935	9959	tags=79%, list=65%, signal=222%	-
GO_ENDOPLASMIC_RETICULUM_TUBULAR_NETWORK	18	-0.384043	-1.99831	0.00587084	0.0210891	0.737	8628	tags=94%, list=56%, signal=215%	-
GO_INTRINSIC_COMPONENT_OF_POSTSYNAPTIC_DENSITY_MEMBRANE	54	-0.23247	-2.00521	0.00589391	0.0205236	0.717	3559	tags=46%, list=23%, signal=60%	-
GO_TRANSPORT_VESICLE_MEMBRANE	186	-0.124231	-2.01066	0.00590551	0.0203136	0.709	12172	tags=91%, list=79%, signal=433%	-
GO_HETEROTRIMERIC_G_PROTEIN_COMPLEX	27	-0.35172	-2.11595	0.00598802	0.0120991	0.472	4855	tags=67%, list=32%, signal=97%	-
GO_CYTOPLASMIC_SIDE_OF_MEMBRANE	168	-0.137116	-1.98556	0.006	0.0213338	0.753	4965	tags=46%, list=32%, signal=67%	-
GO_PROTON_TRANSPORTING_ATP_SYNTHASE_COMPLEX	17	-0.402833	-1.96646	0.0060241	0.0230888	0.785	6479	tags=82%, list=42%, signal=142%	-
GO_RESPIRATORY_CHAIN_COMPLEX_IV	16	-0.393011	-1.92314	0.00609756	0.0266339	0.864	9344	tags=100%, list=61%, signal=254%	-
GO_AMPA_GLUTAMATE_RECEPTOR_COMPLEX	27	-0.333348	-2.04941	0.00649351	0.0175974	0.627	3428	tags=56%, list=22%, signal=71%	-
GO_CULLIN_RING_UBIQUITIN_LIGASE_COMPLEX	148	-0.137551	-1.94208	0.00770713	0.025403	0.829	6428	tags=55%, list=42%, signal=94%	-
GO_PROTON_TRANSPORTING_TWO_SECTOR_ATPASE_COMPLEX_CATALYTIC_DOMAIN	16	-0.379791	-1.83372	0.0078125	0.0410788	0.969	6663	tags=81%, list=43%, signal=143%	-
GO_NUCLEAR_ENVELOPE	417	-0.0840997	-2.01332	0.00788955	0.0202951	0.701	11653	tags=84%, list=76%, signal=337%	-
GO_SYNAPTIC_VESICLE_MEMBRANE	101	-0.169221	-1.94011	0.00790514	0.0251692	0.836	9142	tags=76%, list=59%, signal=187%	-
GO_ENDOPLASMIC_RETICULUM_SUBCOMPARTMENT	22	-0.348739	-1.96877	0.008	0.0230486	0.778	8628	tags=91%, list=56%, signal=207%	-
GO_AXONAL_GROWTH_CONE	25	-0.33156	-1.94187	0.008	0.0251662	0.83	5369	tags=68%, list=35%, signal=104%	-
GO_AUTOPHAGOSOME	82	-0.168079	-1.78147	0.00808081	0.04973	0.991	7559	tags=66%, list=49%, signal=129%	-
GO_INTRINSIC_COMPONENT_OF_POSTSYNAPTIC_SPECIALIZATION_MEMBRANE	74	-0.191958	-1.92941	0.00809717	0.0264418	0.855	2467	tags=35%, list=16%, signal=42%	-
GO_OUTER_MITOCHONDRIAL_MEMBRANE_PROTEIN_COMPLEX	16	-0.398672	-1.94252	0.00813008	0.0256161	0.828	9257	tags=100%, list=60%, signal=251%	-
GO_COATED_MEMBRANE	91	-0.181386	-1.95852	0.00823045	0.0239868	0.803	10412	tags=86%, list=68%, signal=264%	-
GO_PROTON_TRANSPORTING_TWO_SECTOR_ATPASE_COMPLEX	43	-0.243001	-1.89946	0.00824742	0.0295553	0.895	9867	tags=88%, list=64%, signal=246%	-
GO_CELL_CORTEX_REGION	38	-0.281056	-2.04505	0.00891266	0.0177455	0.631	6213	tags=68%, list=40%, signal=115%	-
GO_MRNA_CLEAVAGE_FACTOR_COMPLEX	20	-0.344988	-1.87994	0.00976562	0.032739	0.918	7776	tags=85%, list=51%, signal=172%	-
GO_RECYCLING_ENDOSOME_MEMBRANE	73	-0.195613	-1.92798	0.0105042	0.0264075	0.858	4592	tags=49%, list=30%, signal=70%	-
GO_U1_SNRNP	18	-0.388636	-1.98725	0.0105263	0.0216685	0.752	9412	tags=100%, list=61%, signal=257%	-
GO_HISTONE_DEACETYLASE_COMPLEX	66	-0.189208	-1.80151	0.0121951	0.0456616	0.983	8290	tags=73%, list=54%, signal=157%	-
GO_VESICLE_COAT	54	-0.20358	-1.7855	0.014	0.0492762	0.991	9414	tags=81%, list=61%, signal=209%	-
GO_VOLTAGE_GATED_CALCIUM_CHANNEL_COMPLEX	38	-0.249046	-1.82246	0.0144928	0.0427984	0.975	5085	tags=58%, list=33%, signal=86%	-
GO_CYTOPLASMIC_REGION	455	-0.0753451	-1.8163	0.0156556	0.0441015	0.978	6449	tags=49%, list=42%, signal=82%	-
GO_MEDIATOR_COMPLEX	36	-0.278419	-1.94584	0.015873	0.025499	0.822	8974	tags=86%, list=58%, signal=206%	-
GO_RNA_POLYMERASE_II_TRANSCRIPTION_FACTOR_COMPLEX	149	-0.117742	-1.70362	0.016632	0.0695572	0.998	4608	tags=42%, list=30%, signal=59%	-
GO_H4_H2A_HISTONE_ACETYLTRANSFERASE_COMPLEX	18	-0.348911	-1.75164	0.0176125	0.0560062	0.996	4895	tags=67%, list=32%, signal=98%	-
GO_SAGA_TYPE_COMPLEX	26	-0.296316	-1.80302	0.0178926	0.0456591	0.983	4325	tags=58%, list=28%, signal=80%	-
GO_ATPASE_COMPLEX	95	-0.15495	-1.75619	0.0181087	0.0552303	0.995	3947	tags=41%, list=26%, signal=55%	-
GO_ROUGH_ENDOPLASMIC_RETICULUM_MEMBRANE	27	-0.297172	-1.81433	0.0198807	0.0440893	0.979	6832	tags=74%, list=44%, signal=133%	-
GO_ORGANELLAR_SMALL_RIBOSOMAL_SUBUNIT	28	-0.287947	-1.80799	0.0200803	0.0451533	0.98	6567	tags=71%, list=43%, signal=124%	-
GO_ENDOSOMAL_PART	466	-0.0698239	-1.76066	0.0203252	0.0544097	0.994	4703	tags=37%, list=31%, signal=52%	-
GO_NUCLEAR_PORE	70	-0.171152	-1.67154	0.0215686	0.0786965	0.998	7049	tags=63%, list=46%, signal=116%	-
GO_CYTOCHROME_COMPLEX	27	-0.281986	-1.76349	0.0222222	0.0539765	0.993	9344	tags=89%, list=61%, signal=226%	-
GO_RNA_POLYMERASE_III_COMPLEX	17	-0.361635	-1.74586	0.0234375	0.0568733	0.996	7112	tags=82%, list=46%, signal=153%	-
GO_DENDRITIC_SHAFT	35	-0.261077	-1.84589	0.0240481	0.0387311	0.96	3905	tags=51%, list=25%, signal=69%	-
GO_OXIDOREDUCTASE_COMPLEX	102	-0.134184	-1.61922	0.0244399	0.0931774	1	10769	tags=83%, list=70%, signal=276%	-
GO_TRANSFERASE_COMPLEX_TRANSFERRING_PHOSPHORUS_CONTAINING_GROUPS	236	-0.103947	-1.86634	0.0253411	0.0348523	0.935	7356	tags=58%, list=48%, signal=110%	-
GO_CELL_CORTEX	275	-0.0922272	-1.74816	0.027668	0.056656	0.996	5208	tags=43%, list=34%, signal=64%	-
GO_PLASMA_MEMBRANE_BOUNDED_CELL_PROJECTION_CYTOPLASM	187	-0.104182	-1.62824	0.0294118	0.0905404	1	11250	tags=83%, list=73%, signal=307%	-
GO_U5_SNRNP	16	-0.350831	-1.65743	0.030303	0.0814181	0.999	7108	tags=81%, list=46%, signal=151%	-
GO_FICOLIN_1_RICH_GRANULE	116	-0.129596	-1.60543	0.0310559	0.097929	1	6244	tags=53%, list=41%, signal=89%	-
GO_DYNEIN_COMPLEX	48	-0.207757	-1.71585	0.0317125	0.0659793	0.997	6429	tags=63%, list=42%, signal=107%	-
GO_PRESPLICEOSOME	15	-0.365983	-1.72686	0.0318091	0.062622	0.996	7708	tags=87%, list=50%, signal=174%	-
GO_INO80_TYPE_COMPLEX	23	-0.29611	-1.688	0.0331384	0.0737945	0.998	4816	tags=61%, list=31%, signal=88%	-
GO_CUL2_RING_UBIQUITIN_LIGASE_COMPLEX	15	-0.366148	-1.67684	0.0333333	0.0773437	0.998	6680	tags=80%, list=43%, signal=141%	-
GO_CLATHRIN_VESICLE_COAT	26	-0.270754	-1.66307	0.0344828	0.0814172	0.999	7084	tags=73%, list=46%, signal=135%	-
GO_NEUROTRANSMITTER_RECEPTOR_COMPLEX	53	-0.192278	-1.64807	0.0344828	0.0841153	0.999	4019	tags=45%, list=26%, signal=61%	-
GO_TRANSPORT_VESICLE	356	-0.0766043	-1.63172	0.0346939	0.0895809	1	9047	tags=66%, list=59%, signal=157%	-
GO_U12_TYPE_SPLICEOSOMAL_COMPLEX	26	-0.278017	-1.66064	0.0350195	0.0810884	0.999	4606	tags=58%, list=30%, signal=82%	-
GO_NUCLEAR_TRANSCRIPTION_FACTOR_COMPLEX	185	-0.109697	-1.69746	0.0353635	0.0708203	0.998	4071	tags=37%, list=26%, signal=50%	-
GO_PRESYNAPTIC_ACTIVE_ZONE	69	-0.160012	-1.60186	0.0356436	0.0980857	1	2901	tags=35%, list=19%, signal=43%	-
GO_SMALL_NUCLEOLAR_RIBONUCLEOPROTEIN_COMPLEX	21	-0.296279	-1.61887	0.0367347	0.0926592	1	6437	tags=71%, list=42%, signal=123%	-
GO_COPI_COATED_VESICLE	24	-0.287896	-1.65525	0.03861	0.0817781	0.999	7116	tags=75%, list=46%, signal=139%	-
GO_OTHER_ORGANISM	62	-0.173772	-1.62252	0.0391753	0.092287	1	5526	tags=53%, list=36%, signal=83%	-
GO_CELL_CORTEX_PART	156	-0.113328	-1.66093	0.0419162	0.0816242	0.999	3107	tags=31%, list=20%, signal=39%	-
GO_EXON_EXON_JUNCTION_COMPLEX	20	-0.296954	-1.59604	0.0424242	0.099978	1	9283	tags=90%, list=60%, signal=227%	-
GO_AXONEMAL_DYNEIN_COMPLEX	18	-0.317705	-1.63659	0.0448343	0.0882174	0.999	6229	tags=72%, list=40%, signal=121%	-
GO_TRANS_GOLGI_NETWORK_MEMBRANE	80	-0.150368	-1.58337	0.0450098	0.105056	1	6737	tags=59%, list=44%, signal=104%	-
GO_NEURON_PROJECTION_TERMINUS	133	-0.116615	-1.57402	0.0457143	0.109064	1	8169	tags=65%, list=53%, signal=137%	-
GO_EXOCYST	18	-0.30173	-1.53831	0.0483559	0.124023	1	7329	tags=78%, list=48%, signal=148%	-
GO_SIN3_TYPE_COMPLEX	15	-0.328015	-1.50958	0.0511811	0.13586	1	7266	tags=80%, list=47%, signal=151%	-
GO_HIPPOCAMPAL_MOSSY_FIBER_TO_CA3_SYNAPSE	31	-0.232319	-1.51608	0.0519751	0.134604	1	2389	tags=39%, list=16%, signal=46%	-
GO_NUCLEAR_MEMBRANE	276	-0.0810523	-1.55709	0.0525253	0.116013	1	9923	tags=72%, list=65%, signal=201%	-
GO_SMALL_SUBUNIT_PROCESSOME	33	-0.23171	-1.57106	0.0536082	0.109689	1	9962	tags=88%, list=65%, signal=249%	-
GO_EXTRINSIC_COMPONENT_OF_PLASMA_MEMBRANE	156	-0.102139	-1.51436	0.0540541	0.134844	1	4855	tags=42%, list=32%, signal=60%	-
GO_CUL3_RING_UBIQUITIN_LIGASE_COMPLEX	37	-0.220165	-1.60341	0.0548523	0.0980598	1	8263	tags=76%, list=54%, signal=163%	-
GO_CALCIUM_CHANNEL_COMPLEX	60	-0.163155	-1.55031	0.0563107	0.118755	1	9294	tags=77%, list=60%, signal=193%	-
GO_EXTRINSIC_COMPONENT_OF_MEMBRANE	270	-0.0781346	-1.48182	0.058	0.147718	1	5030	tags=40%, list=33%, signal=59%	-
GO_RNA_POLYMERASE_II_HOLOENZYME	75	-0.146931	-1.49571	0.0612245	0.143685	1	11083	tags=87%, list=72%, signal=309%	-
GO_SMN_SM_PROTEIN_COMPLEX	16	-0.307188	-1.48362	0.0625	0.147422	1	8740	tags=88%, list=57%, signal=202%	-
GO_LAMELLIPODIUM	181	-0.0978523	-1.47934	0.0673684	0.145509	1	1318	tags=18%, list=9%, signal=20%	-
GO_LATE_ENDOSOME	221	-0.0847402	-1.48592	0.0698152	0.148869	1	4354	tags=37%, list=28%, signal=50%	-
GO_RNA_POLYMERASE_COMPLEX	101	-0.123537	-1.46886	0.0701754	0.150582	1	10297	tags=79%, list=67%, signal=238%	-
GO_ORGANELLAR_LARGE_RIBOSOMAL_SUBUNIT	57	-0.167827	-1.52216	0.071291	0.132883	1	7144	tags=63%, list=46%, signal=117%	-
GO_CLATHRIN_COAT	44	-0.186669	-1.48071	0.0718447	0.146564	1	7276	tags=66%, list=47%, signal=125%	-
GO_LATE_ENDOSOME_MEMBRANE	114	-0.121415	-1.51427	0.0719844	0.134002	1	4354	tags=40%, list=28%, signal=56%	-
GO_CLATHRIN_ADAPTOR_COMPLEX	27	-0.243658	-1.54362	0.074364	0.121645	1	7084	tags=70%, list=46%, signal=130%	-
GO_ENDOPLASMIC_RETICULUM_QUALITY_CONTROL_COMPARTMENT	21	-0.264836	-1.48113	0.075	0.147251	1	6920	tags=71%, list=45%, signal=130%	-
GO_MLL1_2_COMPLEX	29	-0.233408	-1.47899	0.0763052	0.144874	1	8617	tags=79%, list=56%, signal=180%	-
GO_MICROTUBULE	381	-0.0690563	-1.51669	0.0775348	0.135155	1	7080	tags=53%, list=46%, signal=95%	-
GO_NEURON_PROJECTION_CYTOPLASM	81	-0.138787	-1.45753	0.0783582	0.157603	1	10221	tags=80%, list=66%, signal=238%	-
GO_PHOSPHATIDYLINOSITOL_3_KINASE_COMPLEX	26	-0.248923	-1.47956	0.0793319	0.14627	1	6236	tags=65%, list=41%, signal=110%	-
GO_MICROTUBULE_ASSOCIATED_COMPLEX	140	-0.108536	-1.4853	0.0831683	0.148218	1	8345	tags=65%, list=54%, signal=141%	-
GO_CLATHRIN_COAT_OF_ENDOCYTIC_VESICLE	15	-0.301377	-1.4228	0.0833333	0.17917	1	2548	tags=47%, list=17%, signal=56%	-
GO_INHIBITORY_SYNAPSE	15	-0.315789	-1.45116	0.0843621	0.160257	1	3352	tags=53%, list=22%, signal=68%	-
GO_EXOSOME_RNASE_COMPLEX_	25	-0.234598	-1.39878	0.0857741	0.192576	1	11165	tags=96%, list=73%, signal=350%	-
GO_PHAGOPHORE_ASSEMBLY_SITE	30	-0.231978	-1.48388	0.0885827	0.148179	1	9258	tags=83%, list=60%, signal=209%	-
GO_ESCRT_COMPLEX	24	-0.240732	-1.40806	0.0888031	0.188499	1	10404	tags=92%, list=68%, signal=283%	-
GO_ORGANELLE_SUBCOMPARTMENT	321	-0.0667101	-1.40235	0.0910973	0.192029	1	8628	tags=63%, list=56%, signal=140%	-
GO_ESC_E_Z_COMPLEX	15	-0.304358	-1.44142	0.0958084	0.166062	1	8655	tags=87%, list=56%, signal=198%	-
GO_CHAPERONE_COMPLEX	21	-0.263993	-1.45648	0.0989247	0.157455	1	5468	tags=62%, list=36%, signal=96%	-
GO_CALYX_OF_HELD	23	-0.246619	-1.39972	0.10338	0.192967	1	2901	tags=43%, list=19%, signal=54%	-
GO_PROTON_TRANSPORTING_TWO_SECTOR_ATPASE_COMPLEX_PROTON_TRANSPORTING_DOMAIN	20	-0.260077	-1.39265	0.103659	0.194085	1	6004	tags=65%, list=39%, signal=106%	-
GO_TRANSCRIPTION_ELONGATION_FACTOR_COMPLEX	52	-0.168348	-1.39842	0.104247	0.191832	1	3928	tags=42%, list=26%, signal=57%	-
GO_NURD_COMPLEX	15	-0.309403	-1.41475	0.105932	0.183989	1	7552	tags=80%, list=49%, signal=157%	-
GO_PRESYNAPTIC_MEMBRANE	159	-0.0967834	-1.38789	0.106426	0.196527	1	3655	tags=33%, list=24%, signal=43%	-
GO_MIDBODY	156	-0.0960966	-1.39345	0.106996	0.19466	1	4947	tags=42%, list=32%, signal=61%	-
GO_RUFFLE_MEMBRANE	86	-0.125978	-1.37284	0.107356	0.205838	1	3261	tags=34%, list=21%, signal=43%	-
GO_CYTOPLASMIC_STRESS_GRANULE	55	-0.154866	-1.34143	0.109053	0.228582	1	11611	tags=91%, list=75%, signal=369%	-
GO_RUFFLE	163	-0.0962532	-1.38195	0.112735	0.19932	1	3632	tags=33%, list=24%, signal=43%	-
GO_AXON_INITIAL_SEGMENT	19	-0.256447	-1.36607	0.121593	0.210334	1	4157	tags=53%, list=27%, signal=72%	-
GO_NUCLEAR_MATRIX	102	-0.118109	-1.38311	0.122736	0.199362	1	9959	tags=76%, list=65%, signal=215%	-
GO_AXON_CYTOPLASM	55	-0.15447	-1.33643	0.129159	0.231	1	8261	tags=69%, list=54%, signal=149%	-
GO_CELL_LEADING_EDGE	383	-0.0605564	-1.35349	0.13215	0.219943	1	900	tags=12%, list=6%, signal=12%	-
GO_PHOTORECEPTOR_INNER_SEGMENT	44	-0.163827	-1.31125	0.134538	0.249921	1	6228	tags=57%, list=40%, signal=95%	-
GO_CILIARY_BASAL_BODY	112	-0.107305	-1.32442	0.136546	0.239573	1	11135	tags=83%, list=72%, signal=299%	-
GO_GABA_ERGIC_SYNAPSE	70	-0.131424	-1.31848	0.140562	0.243906	1	1944	tags=26%, list=13%, signal=29%	-
GO_GROWTH_CONE_PART	16	-0.272656	-1.33449	0.141454	0.231523	1	2541	tags=44%, list=17%, signal=52%	-
GO_MAIN_AXON	65	-0.134324	-1.28638	0.144	0.268312	1	4333	tags=42%, list=28%, signal=58%	-
GO_T_TUBULE	51	-0.16087	-1.34566	0.144289	0.226089	1	1154	tags=24%, list=8%, signal=25%	-
GO_TERMINAL_BOUTON	51	-0.158616	-1.30972	0.148496	0.250161	1	10840	tags=86%, list=70%, signal=291%	-
GO_DENDRITE_CYTOPLASM	32	-0.189092	-1.30459	0.159681	0.254084	1	10077	tags=84%, list=66%, signal=244%	-
GO_FIBRILLAR_CENTER	122	-0.0976076	-1.26949	0.16	0.283138	1	6959	tags=55%, list=45%, signal=99%	-
GO_GOLGI_ASSOCIATED_VESICLE	157	-0.0886361	-1.28735	0.16499	0.268684	1	12172	tags=88%, list=79%, signal=417%	-
GO_NUCLEAR_EUCHROMATIN	21	-0.236356	-1.29575	0.165657	0.261325	1	6625	tags=67%, list=43%, signal=117%	-
GO_OUTER_MEMBRANE	191	-0.0851792	-1.33935	0.166337	0.22934	1	9257	tags=69%, list=60%, signal=170%	-
GO_TRANSCRIPTION_FACTOR_COMPLEX	323	-0.0589996	-1.24441	0.169772	0.303027	1	3970	tags=32%, list=26%, signal=42%	-
GO_COPII_COATED_ER_TO_GOLGI_TRANSPORT_VESICLE	79	-0.120763	-1.26275	0.182556	0.288825	1	12172	tags=91%, list=79%, signal=434%	-
GO_P_BODY	74	-0.126224	-1.28473	0.182692	0.268707	1	8462	tags=68%, list=55%, signal=149%	-
GO_LEADING_EDGE_MEMBRANE	161	-0.0837531	-1.2554	0.185654	0.294991	1	637	tags=12%, list=4%, signal=13%	-
GO_POSTSYNAPTIC_CYTOSOL	17	-0.247147	-1.25132	0.186347	0.296627	1	4347	tags=53%, list=28%, signal=74%	-
GO_CILIARY_PLASM	106	-0.101821	-1.22282	0.187856	0.319383	1	11796	tags=87%, list=77%, signal=370%	-
GO_ER_TO_GOLGI_TRANSPORT_VESICLE_MEMBRANE	50	-0.149236	-1.24273	0.188867	0.301774	1	12172	tags=94%, list=79%, signal=449%	-
GO_PHAGOPHORE_ASSEMBLY_SITE_MEMBRANE	16	-0.264203	-1.25379	0.195896	0.295282	1	5555	tags=63%, list=36%, signal=98%	-
GO_PROTON_TRANSPORTING_V_TYPE_ATPASE_COMPLEX	24	-0.21307	-1.23084	0.199597	0.312027	1	9547	tags=83%, list=62%, signal=219%	-
GO_COPII_VESICLE_COAT	15	-0.26609	-1.2396	0.201172	0.303795	1	11294	tags=100%, list=73%, signal=376%	-
GO_VACUOLAR_MEMBRANE	371	-0.0541549	-1.21965	0.201613	0.321528	1	4578	tags=35%, list=30%, signal=49%	-
GO_INTRINSIC_COMPONENT_OF_PRESYNAPTIC_MEMBRANE	84	-0.115112	-1.24337	0.203187	0.302629	1	2818	tags=30%, list=18%, signal=36%	-
GO_INTRINSIC_COMPONENT_OF_ORGANELLE_MEMBRANE	345	-0.0571618	-1.20495	0.210843	0.337446	1	8549	tags=61%, list=56%, signal=135%	-
GO_CUL4_RING_E3_UBIQUITIN_LIGASE_COMPLEX	30	-0.18253	-1.20181	0.220703	0.339364	1	6428	tags=60%, list=42%, signal=103%	-
GO_NUCLEAR_TRANSCRIPTIONAL_REPRESSOR_COMPLEX	27	-0.186398	-1.18655	0.222449	0.355191	1	4545	tags=48%, list=30%, signal=68%	-
GO_GOLGI_ASSOCIATED_VESICLE_MEMBRANE	95	-0.106218	-1.1927	0.246032	0.349214	1	12302	tags=91%, list=80%, signal=449%	-
GO_ORGANELLE_MEMBRANE_CONTACT_SITE	20	-0.217433	-1.18282	0.247312	0.357982	1	5890	tags=60%, list=38%, signal=97%	-
GO_TELOMERASE_HOLOENZYME_COMPLEX	20	-0.21007	-1.15454	0.252049	0.385551	1	5234	tags=55%, list=34%, signal=83%	-
GO_TOR_COMPLEX	15	-0.258446	-1.16382	0.254	0.37877	1	10386	tags=93%, list=68%, signal=287%	-
GO_INTRINSIC_COMPONENT_OF_SYNAPTIC_VESICLE_MEMBRANE	45	-0.145184	-1.16336	0.255361	0.377635	1	2218	tags=29%, list=14%, signal=34%	-
GO_APICAL_DENDRITE	16	-0.246453	-1.1782	0.258517	0.362021	1	3905	tags=50%, list=25%, signal=67%	-
GO_CLATHRIN_COATED_PIT	64	-0.122723	-1.16332	0.262948	0.375956	1	2928	tags=31%, list=19%, signal=38%	-
GO_ACTOMYOSIN	66	-0.120822	-1.15037	0.265432	0.389307	1	11668	tags=88%, list=76%, signal=362%	-
GO_9PLUS2_MOTILE_CILIUM	72	-0.114154	-1.13059	0.281496	0.409093	1	10858	tags=82%, list=71%, signal=277%	-
GO_CLATHRIN_COAT_OF_COATED_PIT	19	-0.2146	-1.13881	0.286299	0.401388	1	752	tags=26%, list=5%, signal=28%	-
GO_EUCHROMATIN	29	-0.172432	-1.1333	0.289474	0.406881	1	10614	tags=86%, list=69%, signal=278%	-
GO_NUCLEAR_UBIQUITIN_LIGASE_COMPLEX	41	-0.149348	-1.14126	0.295983	0.399999	1	11216	tags=88%, list=73%, signal=323%	-
GO_COATED_VESICLE_MEMBRANE	155	-0.0763203	-1.12424	0.304348	0.412525	1	4297	tags=35%, list=28%, signal=49%	-
GO_PRESYNAPTIC_ACTIVE_ZONE_MEMBRANE	30	-0.170996	-1.10683	0.304436	0.432897	1	965	tags=23%, list=6%, signal=25%	-
GO_I_BAND	124	-0.0850966	-1.12089	0.304609	0.415481	1	2300	tags=23%, list=15%, signal=27%	-
GO_ACTIN_FILAMENT_BUNDLE	61	-0.118847	-1.10216	0.310782	0.437824	1	11797	tags=89%, list=77%, signal=378%	-
GO_INTRINSIC_COMPONENT_OF_ENDOPLASMIC_RETICULUM_MEMBRANE	138	-0.0823864	-1.12843	0.313278	0.410174	1	12901	tags=92%, list=84%, signal=565%	-
GO_CYTOPLASMIC_DYNEIN_COMPLEX	20	-0.209673	-1.12558	0.314346	0.412399	1	12162	tags=100%, list=79%, signal=477%	-
GO_PRERIBOSOME_LARGE_SUBUNIT_PRECURSOR	22	-0.202859	-1.09865	0.341847	0.440922	1	8072	tags=73%, list=52%, signal=153%	-
GO_COPI_COATED_VESICLE_MEMBRANE	17	-0.218185	-1.08904	0.343035	0.452516	1	4792	tags=53%, list=31%, signal=77%	-
GO_90S_PRERIBOSOME	28	-0.170463	-1.08114	0.351248	0.462292	1	11667	tags=93%, list=76%, signal=384%	-
GO_EARLY_ENDOSOME	318	-0.0526375	-1.06388	0.35743	0.479679	1	4674	tags=36%, list=30%, signal=50%	-
GO_FILOPODIUM	98	-0.0909074	-1.0779	0.361111	0.465142	1	809	tags=14%, list=5%, signal=15%	-
GO_EXCITATORY_SYNAPSE	47	-0.131082	-1.06206	0.362903	0.480488	1	2900	tags=32%, list=19%, signal=39%	-
GO_CILIARY_PART	388	-0.0480123	-1.0773	0.363636	0.464133	1	11888	tags=82%, list=77%, signal=352%	-
GO_INTRINSIC_COMPONENT_OF_PRESYNAPTIC_ACTIVE_ZONE_MEMBRANE	19	-0.208841	-1.06846	0.365904	0.47483	1	11365	tags=95%, list=74%, signal=362%	-
GO_NUCLEAR_HETEROCHROMATIN	29	-0.162132	-1.03608	0.37732	0.509257	1	5468	tags=52%, list=36%, signal=80%	-
GO_INTRINSIC_COMPONENT_OF_MITOCHONDRIAL_INNER_MEMBRANE	38	-0.145234	-1.05564	0.377734	0.485935	1	10321	tags=82%, list=67%, signal=247%	-
GO_TRANS_GOLGI_NETWORK	205	-0.0618622	-1.03042	0.383562	0.507351	1	9792	tags=70%, list=64%, signal=189%	-
GO_SCF_UBIQUITIN_LIGASE_COMPLEX	58	-0.119056	-1.0558	0.389113	0.487758	1	6398	tags=53%, list=42%, signal=91%	-
GO_INTEGRAL_COMPONENT_OF_PRESYNAPTIC_ACTIVE_ZONE_MEMBRANE	15	-0.222459	-1.03066	0.389937	0.509001	1	10939	tags=93%, list=71%, signal=323%	-
GO_FILAMENTOUS_ACTIN	24	-0.181458	-1.05007	0.392	0.49016	1	6187	tags=58%, list=40%, signal=97%	-
GO_FILOPODIUM_TIP	17	-0.202772	-1.02892	0.394309	0.505603	1	4124	tags=47%, list=27%, signal=64%	-
GO_CATION_CHANNEL_COMPLEX	211	-0.0608473	-1.03121	0.398039	0.510247	1	1192	tags=14%, list=8%, signal=15%	-
GO_TRANSCRIPTION_FACTOR_TFIID_COMPLEX	35	-0.152577	-1.05287	0.402299	0.48808	1	9965	tags=80%, list=65%, signal=227%	-
GO_GABA_RECEPTOR_COMPLEX	18	-0.202551	-1.03226	0.40249	0.510722	1	12271	tags=100%, list=80%, signal=494%	-
GO_INCLUSION_BODY	73	-0.104626	-1.02903	0.409266	0.507478	1	12517	tags=92%, list=81%, signal=490%	-
GO_NUCLEAR_EXOSOME_RNASE_COMPLEX_	16	-0.211937	-1.01015	0.428858	0.530265	1	11165	tags=94%, list=73%, signal=342%	-
GO_COATED_VESICLE	253	-0.0551831	-1.03368	0.43319	0.510693	1	4334	tags=34%, list=28%, signal=46%	-
GO_BLOC_COMPLEX	19	-0.194973	-1.0229	0.435484	0.512832	1	5911	tags=58%, list=38%, signal=94%	-
GO_CELL_DIVISION_SITE	62	-0.110334	-0.998819	0.439122	0.5432	1	4265	tags=39%, list=28%, signal=53%	-
GO_CLATHRIN_COATED_VESICLE_MEMBRANE	95	-0.0875893	-0.98837	0.456212	0.555339	1	2548	tags=25%, list=17%, signal=30%	-
GO_DENDRITE_MEMBRANE	39	-0.126798	-0.966821	0.460194	0.58229	1	422	tags=15%, list=3%, signal=16%	-
GO_MOTILE_CILIUM	141	-0.0717438	-1.00213	0.463115	0.540425	1	13635	tags=96%, list=89%, signal=835%	-
GO_CILIARY_TIP	44	-0.124275	-0.968924	0.466119	0.581247	1	8233	tags=66%, list=54%, signal=141%	-
GO_STEREOCILIUM_TIP	17	-0.203867	-0.988374	0.468992	0.557507	1	5012	tags=53%, list=33%, signal=78%	-
GO_ROUGH_ENDOPLASMIC_RETICULUM	80	-0.0932182	-0.982305	0.471215	0.562624	1	3766	tags=34%, list=24%, signal=44%	-
GO_CLEAVAGE_FURROW	49	-0.114548	-0.962338	0.4846	0.587033	1	4523	tags=41%, list=29%, signal=58%	-
GO_POTASSIUM_CHANNEL_COMPLEX	96	-0.083336	-0.960471	0.486274	0.58803	1	11225	tags=81%, list=73%, signal=299%	-
GO_PERIKARYON	123	-0.0730562	-0.954565	0.493042	0.595224	1	2763	tags=25%, list=18%, signal=30%	-
GO_ANCHORED_COMPONENT_OF_MEMBRANE	132	-0.0708266	-0.930064	0.533203	0.632406	1	12788	tags=90%, list=83%, signal=530%	-
GO_SARCOPLASMIC_RETICULUM_MEMBRANE	36	-0.125972	-0.906948	0.533835	0.662665	1	12168	tags=92%, list=79%, signal=438%	-
GO_INTRINSIC_COMPONENT_OF_MITOCHONDRIAL_MEMBRANE	66	-0.0943557	-0.900957	0.543651	0.669773	1	10675	tags=79%, list=69%, signal=256%	-
GO_FLEMMING_BODY	24	-0.155429	-0.89617	0.564103	0.672652	1	4664	tags=46%, list=30%, signal=66%	-
GO_CARBOXY_TERMINAL_DOMAIN_PROTEIN_KINASE_COMPLEX	19	-0.1745	-0.91988	0.569388	0.646686	1	11083	tags=89%, list=72%, signal=320%	-
GO_AGGRESOME	38	-0.123199	-0.913531	0.571146	0.654509	1	7016	tags=58%, list=46%, signal=106%	-
GO_GOLGI_CISTERNA_MEMBRANE	68	-0.0918325	-0.897955	0.596194	0.672239	1	3345	tags=31%, list=22%, signal=39%	-
GO_AUTOPHAGOSOME_MEMBRANE	29	-0.134059	-0.870269	0.621514	0.706738	1	5899	tags=52%, list=38%, signal=84%	-
GO_NODE_OF_RANVIER	15	-0.180031	-0.853663	0.625235	0.723526	1	11591	tags=93%, list=75%, signal=378%	-
GO_PHAGOCYTIC_CUP	24	-0.14882	-0.864464	0.626	0.713388	1	920	tags=21%, list=6%, signal=22%	-
GO_TRANSPORTER_COMPLEX	312	-0.0415144	-0.853578	0.627016	0.721076	1	11750	tags=80%, list=76%, signal=334%	-
GO_EARLY_ENDOSOME_MEMBRANE	130	-0.0659192	-0.875068	0.632135	0.704094	1	9763	tags=70%, list=63%, signal=190%	-
GO_TRANS_GOLGI_NETWORK_TRANSPORT_VESICLE	28	-0.133758	-0.834438	0.637066	0.746679	1	6737	tags=57%, list=44%, signal=101%	-
GO_AXONEME_PART	36	-0.123532	-0.85633	0.639485	0.721699	1	13060	tags=97%, list=85%, signal=643%	-
GO_DNA_POLYMERASE_COMPLEX	15	-0.183957	-0.870397	0.64794	0.709137	1	1276	tags=27%, list=8%, signal=29%	-
GO_SNARE_COMPLEX	44	-0.10907	-0.852004	0.654397	0.721098	1	9515	tags=73%, list=62%, signal=190%	-
GO_PERINUCLEAR_ENDOPLASMIC_RETICULUM	20	-0.163644	-0.858529	0.657025	0.720837	1	12100	tags=95%, list=79%, signal=445%	-
GO_RETROMER_COMPLEX	20	-0.152181	-0.828582	0.700624	0.753299	1	11507	tags=90%, list=75%, signal=357%	-
GO_INTRINSIC_COMPONENT_OF_GOLGI_MEMBRANE	61	-0.0880844	-0.794691	0.710262	0.798646	1	10251	tags=75%, list=67%, signal=225%	-
GO_PROTEIN_KINASE_COMPLEX	98	-0.0682293	-0.792334	0.712474	0.79663	1	11201	tags=80%, list=73%, signal=291%	-
GO_CYTOPLASMIC_MICROTUBULE	61	-0.0848049	-0.79781	0.718053	0.796659	1	2232	tags=23%, list=15%, signal=27%	-
GO_NUCLEAR_MEMBRANE_PART	16	-0.164373	-0.803292	0.718367	0.791083	1	7089	tags=63%, list=46%, signal=116%	-
GO_APICAL_JUNCTION_COMPLEX	131	-0.0591506	-0.79266	0.723866	0.799009	1	9197	tags=66%, list=60%, signal=162%	-
GO_REGION_OF_CYTOSOL	24	-0.134338	-0.78332	0.735656	0.807496	1	4347	tags=42%, list=28%, signal=58%	-
GO_TRANSCRIPTIONAL_REPRESSOR_COMPLEX	75	-0.0741281	-0.753055	0.75442	0.835522	1	2558	tags=24%, list=17%, signal=29%	-
GO_INTEGRAL_COMPONENT_OF_SYNAPTIC_VESICLE_MEMBRANE	32	-0.112508	-0.762613	0.755424	0.830415	1	5965	tags=50%, list=39%, signal=82%	-
GO_AZUROPHIL_GRANULE_LUMEN	75	-0.0772196	-0.772495	0.763889	0.818346	1	14201	tags=100%, list=92%, signal=1296%	-
GO_DENSE_CORE_GRANULE	18	-0.152413	-0.776392	0.768916	0.815339	1	223	tags=17%, list=1%, signal=17%	-
GO_SPERM_PRINCIPAL_PIECE	16	-0.156059	-0.753534	0.769697	0.837802	1	12985	tags=100%, list=84%, signal=641%	-
GO_ENDOPLASMIC_RETICULUM_GOLGI_INTERMEDIATE_COMPARTMENT_MEMBRANE	65	-0.0776804	-0.741199	0.771894	0.843299	1	12300	tags=88%, list=80%, signal=436%	-
GO_PORE_COMPLEX	17	-0.153783	-0.751603	0.779497	0.834679	1	8496	tags=71%, list=55%, signal=158%	-
GO_NUCLEAR_INNER_MEMBRANE	50	-0.0904801	-0.76122	0.789256	0.829523	1	11227	tags=82%, list=73%, signal=303%	-
GO_ANAPHASE_PROMOTING_COMPLEX	21	-0.128219	-0.707636	0.805447	0.876266	1	11216	tags=86%, list=73%, signal=316%	-
GO_GOLGI_CISTERNA	90	-0.0669428	-0.751051	0.81	0.832723	1	3421	tags=29%, list=22%, signal=37%	-
GO_PHOTORECEPTOR_CONNECTING_CILIUM	31	-0.107489	-0.723091	0.819253	0.862148	1	8771	tags=68%, list=57%, signal=157%	-
GO_TRANSCRIPTIONALLY_ACTIVE_CHROMATIN	21	-0.127769	-0.701083	0.828063	0.878435	1	8293	tags=67%, list=54%, signal=144%	-
GO_GOLGI_STACK	118	-0.0543829	-0.697425	0.834711	0.87705	1	3603	tags=29%, list=23%, signal=37%	-
GO_AXOLEMMA	15	-0.156916	-0.726325	0.836978	0.86073	1	2717	tags=33%, list=18%, signal=40%	-
GO_LATERAL_PLASMA_MEMBRANE	56	-0.0809152	-0.71255	0.837067	0.872975	1	8924	tags=66%, list=58%, signal=157%	-
GO_SPERM_MIDPIECE	16	-0.145833	-0.706758	0.840996	0.874334	1	10258	tags=81%, list=67%, signal=244%	-
GO_ENDOPLASMIC_RETICULUM_GOLGI_INTERMEDIATE_COMPARTMENT	115	-0.055793	-0.69817	0.86255	0.879123	1	10251	tags=72%, list=67%, signal=215%	-
GO_EXTRINSIC_COMPONENT_OF_ORGANELLE_MEMBRANE	43	-0.083173	-0.662389	0.864542	0.910584	1	10530	tags=77%, list=68%, signal=243%	-
GO_GLIAL_CELL_PROJECTION	24	-0.116926	-0.680429	0.870079	0.893884	1	128	tags=13%, list=1%, signal=13%	-
GO_PML_BODY	95	-0.0568477	-0.658035	0.886128	0.912425	1	8685	tags=62%, list=56%, signal=142%	-
GO_VACUOLAR_PROTON_TRANSPORTING_V_TYPE_ATPASE_COMPLEX	15	-0.141116	-0.654024	0.890656	0.913529	1	12189	tags=93%, list=79%, signal=449%	-
GO_PSEUDOPODIUM	16	-0.129108	-0.622583	0.907721	0.934166	1	2824	tags=31%, list=18%, signal=38%	-
GO_INTRINSIC_COMPONENT_OF_MITOCHONDRIAL_OUTER_MEMBRANE	20	-0.11561	-0.628653	0.912955	0.934754	1	13607	tags=100%, list=88%, signal=865%	-
GO_CENTROSOME	477	-0.0255908	-0.623295	0.934694	0.936555	1	9713	tags=66%, list=63%, signal=173%	-
GO_ORGANELLE_ENVELOPE_LUMEN	82	-0.0586083	-0.618391	0.947776	0.934465	1	10547	tags=74%, list=69%, signal=235%	-
GO_VESICLE_LUMEN	289	-0.0300508	-0.598524	0.954365	0.94683	1	10565	tags=72%, list=69%, signal=224%	-
GO_CCR4_NOT_COMPLEX	15	-0.122735	-0.567322	0.971134	0.963123	1	11446	tags=87%, list=74%, signal=338%	-

## Sheet: P0_female_Down_C5MF
NAME	SIZE	ES	NES	NOM p-val	FDR q-val	FWER p-val	RANK AT MAX	LEADING EDGE		CLUSTER
GO_STRUCTURAL_CONSTITUENT_OF_RIBOSOME	149	-0.420701	-6.0579	0	0	0	5258	tags=76%, list=34%, signal=114%		structural constituent ribosome
GO_MRNA_BINDING	222	-0.204325	-3.52881	0	0	0	8336	tags=74%, list=54%, signal=160%		-
GO_RRNA_BINDING	58	-0.359506	-3.22465	0	0	0	4835	tags=67%, list=31%, signal=98%		structural constituent ribosome
GO_CATALYTIC_ACTIVITY_ACTING_ON_RNA	322	-0.154336	-3.11533	0	0.000241425	0.001	9046	tags=74%, list=59%, signal=176%		rna helicase acting
GO_NUCLEOSOME_BINDING	54	-0.351753	-3.09287	0	0.00019314	0.001	4864	tags=67%, list=32%, signal=97%		nucleosomal dna nucleosome
GO_TRANSCRIPTION_COACTIVATOR_ACTIVITY	301	-0.145196	-2.93664	0	0.000323184	0.002	4608	tags=44%, list=30%, signal=62%		-
GO_GTPASE_BINDING	497	-0.113341	-2.82772	0	0.000718265	0.005	5649	tags=48%, list=37%, signal=73%		small gtpase binding
GO_UBIQUITIN_LIKE_PROTEIN_TRANSFERASE_ACTIVITY	375	-0.121377	-2.69339	0	0.00175569	0.014	8065	tags=64%, list=52%, signal=132%		ubiquitin protein activity
GO_UBIQUITIN_LIKE_PROTEIN_CONJUGATING_ENZYME_ACTIVITY	38	-0.349055	-2.60667	0	0.00301116	0.027	6384	tags=76%, list=42%, signal=130%		ubiquitin protein activity
GO_SMALL_GTPASE_BINDING	405	-0.113359	-2.60405	0	0.00281286	0.028	4494	tags=40%, list=29%, signal=55%		small gtpase binding
GO_TRANSLATION_INITIATION_FACTOR_ACTIVITY	47	-0.32289	-2.585	0	0.00310938	0.033	7486	tags=81%, list=49%, signal=157%		translation initiation factor
GO_UBIQUITIN_LIKE_PROTEIN_LIGASE_ACTIVITY	209	-0.147613	-2.46509	0	0.00677673	0.079	8065	tags=67%, list=52%, signal=139%		ubiquitin protein activity
GO_PHOSPHATASE_REGULATOR_ACTIVITY	87	-0.227201	-2.46368	0	0.00632726	0.079	5543	tags=59%, list=36%, signal=91%		-
GO_PROTON_TRANSPORTING_ATP_SYNTHASE_ACTIVITY_ROTATIONAL_MECHANISM	15	-0.512692	-2.39364	0	0.00948975	0.125	6479	tags=93%, list=42%, signal=161%		-
GO_OXIDOREDUCTASE_ACTIVITY_ACTING_ON_A_HEME_GROUP_OF_DONORS	26	-0.393266	-2.38704	0	0.00940825	0.132	9344	tags=100%, list=61%, signal=254%		-
GO_RNA_HELICASE_ACTIVITY	48	-0.287879	-2.37836	0.00198807	0.00919881	0.137	8405	tags=83%, list=55%, signal=183%		-
GO_14_3_3_PROTEIN_BINDING	27	-0.375284	-2.33112	0	0.0124684	0.191	6772	tags=81%, list=44%, signal=145%		-
GO_TRANSLATION_REGULATOR_ACTIVITY	127	-0.179774	-2.32648	0	0.0123237	0.199	9007	tags=76%, list=59%, signal=183%		translation initiation factor
GO_3_5_RNA_HELICASE_ACTIVITY	19	-0.433081	-2.29747	0	0.0141776	0.235	7920	tags=95%, list=51%, signal=195%		rna helicase acting
GO_NUCLEOSOMAL_DNA_BINDING	28	-0.363149	-2.26541	0	0.016088	0.275	4863	tags=68%, list=32%, signal=99%		nucleosomal dna nucleosome
GO_TRANSLATION_FACTOR_ACTIVITY_RNA_BINDING	80	-0.218955	-2.25187	0	0.016368	0.291	3957	tags=48%, list=26%, signal=64%		translation initiation factor
GO_THREONINE_TYPE_PEPTIDASE_ACTIVITY	21	-0.408741	-2.23939	0.00205339	0.0170138	0.315	3977	tags=67%, list=26%, signal=90%		-
GO_TRANSLATION_REGULATOR_ACTIVITY_NUCLEIC_ACID_BINDING	98	-0.191239	-2.19359	0.00193798	0.0226989	0.405	9007	tags=78%, list=59%, signal=186%		-
GO_HISTONE_BINDING	177	-0.14145	-2.18184	0.00592885	0.023395	0.426	5324	tags=49%, list=35%, signal=73%		-
GO_RIBONUCLEOPROTEIN_COMPLEX_BINDING	127	-0.165342	-2.16953	0	0.0242969	0.45	12134	tags=95%, list=79%, signal=447%		-
GO_RNA_POLYMERASE_III_ACTIVITY	15	-0.4715	-2.15135	0.00210526	0.0269855	0.499	7112	tags=93%, list=46%, signal=173%		-
GO_HISTONE_METHYLTRANSFERASE_ACTIVITY	53	-0.246948	-2.14072	0.00189394	0.0276647	0.523	5793	tags=62%, list=38%, signal=100%		-
GO_PROTEIN_SERINE_THREONINE_KINASE_ACTIVITY	415	-0.088336	-2.10767	0.0020202	0.0326359	0.597	5017	tags=41%, list=33%, signal=59%		-
GO_PROTEIN_METHYLTRANSFERASE_ACTIVITY	78	-0.2014	-2.09879	0.00204499	0.0333951	0.62	5793	tags=58%, list=38%, signal=92%		-
GO_TAU_PROTEIN_BINDING	45	-0.261507	-2.06627	0	0.0399857	0.702	4194	tags=53%, list=27%, signal=73%		-
GO_PROTEIN_PHOSPHATASE_BINDING	130	-0.156908	-2.06028	0.00414079	0.0406184	0.72	3524	tags=38%, list=23%, signal=49%		-
GO_GTPASE_ACTIVITY	278	-0.104438	-2.04899	0.00193424	0.0425121	0.743	4012	tags=36%, list=26%, signal=48%		-
GO_ATPASE_ACTIVITY_COUPLED_TO_TRANSMEMBRANE_MOVEMENT_OF_IONS_ROTATIONAL_MECHANISM	33	-0.294802	-2.02887	0.0040404	0.0468222	0.795	6663	tags=73%, list=43%, signal=128%		-
GO_UBIQUITIN_LIKE_PROTEIN_LIGASE_BINDING	290	-0.103768	-2.02141	0	0.0472974	0.805	8778	tags=67%, list=57%, signal=154%		-
GO_PRE_MRNA_BINDING	33	-0.2992	-2.00799	0.00203252	0.0501172	0.83	4731	tags=61%, list=31%, signal=87%		-
GO_RNA_POLYMERASE_ACTIVITY	41	-0.254229	-1.93908	0.0137525	0.0741048	0.93	7356	tags=73%, list=48%, signal=140%		-
GO_NUCLEAR_RECEPTOR_TRANSCRIPTION_COACTIVATOR_ACTIVITY	63	-0.209442	-1.93541	0.00431035	0.0738494	0.936	3629	tags=44%, list=24%, signal=58%		-
GO_TAU_PROTEIN_KINASE_ACTIVITY	22	-0.33908	-1.90374	0.0184805	0.0867449	0.962	7378	tags=82%, list=48%, signal=157%		-
GO_PHOSPHATASE_BINDING	172	-0.127013	-1.90315	0.0174081	0.0848066	0.962	5939	tags=51%, list=39%, signal=82%		-
GO_GUANYL_NUCLEOTIDE_EXCHANGE_FACTOR_ACTIVITY	203	-0.114776	-1.89871	0.00378072	0.0849558	0.967	4548	tags=41%, list=30%, signal=57%		-
GO_RIBONUCLEASE_ACTIVITY	96	-0.163852	-1.88671	0.00377358	0.0883483	0.974	9834	tags=80%, list=64%, signal=221%		-
GO_PROTEIN_PHOSPHATASE_1_BINDING	17	-0.38139	-1.88622	0.015873	0.086541	0.975	4094	tags=65%, list=27%, signal=88%		-
GO_GLUTAMATE_RECEPTOR_BINDING	49	-0.229823	-1.8792	0.0152091	0.0878155	0.977	4639	tags=53%, list=30%, signal=76%		-
GO_RECEPTOR_SIGNALING_COMPLEX_SCAFFOLD_ACTIVITY	20	-0.358306	-1.87821	0.00992064	0.0865291	0.977	4495	tags=65%, list=29%, signal=92%		-
GO_CALMODULIN_DEPENDENT_PROTEIN_KINASE_ACTIVITY	28	-0.297061	-1.8747	0.00996016	0.0865236	0.979	4779	tags=61%, list=31%, signal=88%		-
GO_SIGNAL_SEQUENCE_BINDING	38	-0.264372	-1.86163	0.00804829	0.0911389	0.985	6469	tags=68%, list=42%, signal=118%		-
GO_CHROMATIN_DNA_BINDING	85	-0.174884	-1.85379	0.0173913	0.0937085	0.987	6555	tags=60%, list=43%, signal=104%		-
GO_SNRNA_BINDING	37	-0.258093	-1.83454	0.0181087	0.101606	0.992	7681	tags=76%, list=50%, signal=151%		-
GO_PROTEIN_DEACETYLASE_ACTIVITY	28	-0.291622	-1.83369	0.0171103	0.099838	0.992	8708	tags=86%, list=57%, signal=197%		-
GO_GLUTATHIONE_PEROXIDASE_ACTIVITY	18	-0.357148	-1.82237	0.00811359	0.103844	0.995	5623	tags=72%, list=37%, signal=114%		-
GO_GDP_BINDING	57	-0.197982	-1.80688	0.004	0.111391	0.997	4523	tags=49%, list=29%, signal=69%		-
GO_HISTONE_LYSINE_N_METHYLTRANSFERASE_ACTIVITY	41	-0.233835	-1.80225	0.0232108	0.111936	0.998	5793	tags=61%, list=38%, signal=98%		-
GO_PROTON_TRANSMEMBRANE_TRANSPORTER_ACTIVITY	119	-0.143812	-1.79637	0.0199601	0.113163	0.999	10215	tags=81%, list=66%, signal=238%		-
GO_N_ACYLTRANSFERASE_ACTIVITY	92	-0.157911	-1.77926	0.0196464	0.121851	0.999	10795	tags=86%, list=70%, signal=286%		-
GO_REGULATORY_RNA_BINDING	34	-0.258608	-1.77326	0.0152964	0.123182	0.999	8247	tags=79%, list=54%, signal=171%		-
GO_RHO_GTPASE_BINDING	168	-0.11623	-1.77243	0.01875	0.121416	0.999	5649	tags=48%, list=37%, signal=75%		-
GO_PROTEIN_N_TERMINUS_BINDING	104	-0.145863	-1.76868	0.0227704	0.122186	0.999	9309	tags=75%, list=61%, signal=189%		-
GO_RIBOSOME_BINDING	56	-0.202637	-1.76243	0.0187617	0.124014	0.999	10904	tags=91%, list=71%, signal=312%		-
GO_PHOSPHATASE_INHIBITOR_ACTIVITY	39	-0.233563	-1.76204	0.0209924	0.122135	0.999	2728	tags=41%, list=18%, signal=50%		-
GO_PHOSPHATIDYLINOSITOL_PHOSPHATE_KINASE_ACTIVITY	15	-0.37364	-1.75981	0.0261569	0.121888	1	2463	tags=53%, list=16%, signal=63%		-
GO_RAC_GTPASE_BINDING	65	-0.184625	-1.75084	0.034413	0.125647	1	5929	tags=57%, list=39%, signal=92%		-
GO_DEMETHYLASE_ACTIVITY	34	-0.246869	-1.74291	0.0175097	0.128633	1	9332	tags=85%, list=61%, signal=216%		-
GO_MIRNA_BINDING	27	-0.284851	-1.72551	0.0224949	0.138266	1	9300	tags=89%, list=60%, signal=224%		-
GO_HISTONE_METHYLTRANSFERASE_ACTIVITY_H3_K4_SPECIFIC_	15	-0.360973	-1.72528	0.021322	0.136233	1	7785	tags=87%, list=51%, signal=175%		-
GO_PROTEIN_PHOSPHATASE_2A_BINDING	31	-0.256682	-1.71796	0.0269151	0.139239	1	2015	tags=39%, list=13%, signal=44%		-
GO_G_PROTEIN_BETA_GAMMA_SUBUNIT_COMPLEX_BINDING	18	-0.340189	-1.71495	0.0290381	0.139266	1	5029	tags=67%, list=33%, signal=99%		-
GO_NAD_DEPENDENT_PROTEIN_DEACETYLASE_ACTIVITY	15	-0.373367	-1.71241	0.0262097	0.1392	1	8620	tags=93%, list=56%, signal=212%		-
GO_ENDORIBONUCLEASE_ACTIVITY_PRODUCING_5_PHOSPHOMONOESTERS	27	-0.273264	-1.68437	0.0329897	0.157985	1	5490	tags=63%, list=36%, signal=98%		-
GO_PHOSPHATIDIC_ACID_BINDING	19	-0.319623	-1.6808	0.0327869	0.15801	1	3996	tags=58%, list=26%, signal=78%		-
GO_SINGLE_STRANDED_RNA_BINDING	83	-0.155392	-1.67471	0.0315582	0.160463	1	5222	tags=49%, list=34%, signal=74%		-
GO_NADH_DEHYDROGENASE_ACTIVITY	45	-0.21293	-1.66785	0.0394477	0.163496	1	10750	tags=91%, list=70%, signal=302%		-
GO_UBIQUITIN_BINDING	70	-0.167883	-1.66506	0.0145228	0.163889	1	8857	tags=74%, list=58%, signal=174%		-
GO_ACTIN_MONOMER_BINDING	22	-0.287654	-1.66417	0.0274841	0.1624	1	4672	tags=59%, list=30%, signal=85%		-
GO_EXORIBONUCLEASE_ACTIVITY	35	-0.233829	-1.66368	0.0314961	0.16056	1	9597	tags=86%, list=62%, signal=227%		-
GO_PHOSPHATASE_ACTIVATOR_ACTIVITY	16	-0.33832	-1.66294	0.0374016	0.159003	1	9223	tags=94%, list=60%, signal=234%		-
GO_LYSINE_N_METHYLTRANSFERASE_ACTIVITY	51	-0.192722	-1.65502	0.0340681	0.162926	1	5793	tags=57%, list=38%, signal=91%		-
GO_PEPTIDE_N_ACETYLTRANSFERASE_ACTIVITY	66	-0.169973	-1.65272	0.0414201	0.162577	1	6254	tags=58%, list=41%, signal=97%		-
GO_PROTEIN_C_TERMINUS_BINDING	183	-0.105854	-1.65258	0.0245399	0.160625	1	4360	tags=39%, list=28%, signal=54%		-
GO_N_METHYLTRANSFERASE_ACTIVITY	83	-0.15441	-1.65153	0.0324544	0.15953	1	5793	tags=53%, list=38%, signal=85%		-
GO_2_OXOGLUTARATE_DEPENDENT_DIOXYGENASE_ACTIVITY	44	-0.207385	-1.64895	0.0356436	0.159288	1	9755	tags=84%, list=63%, signal=229%		-
GO_CALCIUM_CHANNEL_REGULATOR_ACTIVITY	40	-0.216843	-1.63186	0.0533049	0.171235	1	10518	tags=90%, list=68%, signal=284%		-
GO_UBIQUITIN_LIKE_PROTEIN_CONJUGATING_ENZYME_BINDING	34	-0.232512	-1.62828	0.0375235	0.171942	1	3671	tags=47%, list=24%, signal=62%		-
GO_RNA_CAP_BINDING	16	-0.332064	-1.62495	0.0398406	0.172975	1	6435	tags=75%, list=42%, signal=129%		-
GO_ATP_DEPENDENT_MICROTUBULE_MOTOR_ACTIVITY_MINUS_END_DIRECTED	16	-0.335278	-1.6103	0.0525292	0.184169	1	7347	tags=81%, list=48%, signal=155%		-
GO_UBIQUITIN_LIKE_PROTEIN_SPECIFIC_PROTEASE_ACTIVITY	90	-0.146258	-1.59357	0.0437376	0.197818	1	8190	tags=68%, list=53%, signal=144%		-
GO_DEACETYLASE_ACTIVITY	41	-0.211987	-1.58694	0.0553435	0.201412	1	5753	tags=59%, list=37%, signal=93%		-
GO_H4_HISTONE_ACETYLTRANSFERASE_ACTIVITY	21	-0.295334	-1.58508	0.0496032	0.200951	1	7184	tags=76%, list=47%, signal=143%		-
GO_NF_KAPPAB_BINDING	29	-0.247374	-1.58114	0.0440882	0.202745	1	8933	tags=83%, list=58%, signal=197%		-
GO_DOUBLE_STRANDED_RNA_BINDING	72	-0.156929	-1.57489	0.0482625	0.206163	1	8494	tags=71%, list=55%, signal=157%		-
GO_ADRENERGIC_RECEPTOR_BINDING	19	-0.301647	-1.56798	0.053719	0.21027	1	2653	tags=47%, list=17%, signal=57%		-
GO_PHOSPHATASE_ACTIVITY	248	-0.0858636	-1.55936	0.0635838	0.216496	1	7571	tags=58%, list=49%, signal=112%		-
GO_RAB_GTPASE_BINDING	153	-0.107531	-1.55742	0.0424242	0.215922	1	5602	tags=47%, list=36%, signal=73%		-
GO_TUBULIN_BINDING	299	-0.0780473	-1.55407	0.0552147	0.216826	1	9370	tags=69%, list=61%, signal=172%		-
GO_IONOTROPIC_GLUTAMATE_RECEPTOR_BINDING	33	-0.233114	-1.5492	0.0591716	0.218657	1	4347	tags=52%, list=28%, signal=72%		-
GO_LYSINE_ACETYLATED_HISTONE_BINDING	18	-0.302807	-1.5483	0.0640777	0.217401	1	8167	tags=83%, list=53%, signal=177%		-
GO_RAS_GUANYL_NUCLEOTIDE_EXCHANGE_FACTOR_ACTIVITY	131	-0.115681	-1.54551	0.0591716	0.217633	1	4460	tags=40%, list=29%, signal=56%		-
GO_EPHRIN_RECEPTOR_BINDING	27	-0.250612	-1.53714	0.065764	0.224295	1	3559	tags=48%, list=23%, signal=63%		-
GO_MOLECULAR_CARRIER_ACTIVITY	33	-0.223347	-1.53695	0.0469667	0.222183	1	8692	tags=79%, list=57%, signal=181%		-
GO_MODIFICATION_DEPENDENT_PROTEIN_BINDING	127	-0.113426	-1.52922	0.0628803	0.227587	1	3721	tags=35%, list=24%, signal=46%		-
GO_SNARE_BINDING	100	-0.131673	-1.51867	0.0750988	0.236289	1	8910	tags=71%, list=58%, signal=168%		-
GO_ENDORIBONUCLEASE_ACTIVITY	56	-0.171746	-1.50852	0.0685484	0.244676	1	9180	tags=77%, list=60%, signal=190%		-
GO_UBIQUITIN_PROTEIN_TRANSFERASE_REGULATOR_ACTIVITY	17	-0.312107	-1.5065	0.0764588	0.244469	1	7873	tags=82%, list=51%, signal=169%		-
GO_ORGANIC_CATION_TRANSMEMBRANE_TRANSPORTER_ACTIVITY	21	-0.275707	-1.50601	0.055102	0.242654	1	6753	tags=71%, list=44%, signal=127%		-
GO_PROTEIN_TYROSINE_KINASE_BINDING	79	-0.143022	-1.50454	0.0681818	0.24182	1	10079	tags=80%, list=66%, signal=230%		-
GO_PROTEIN_TRANSPORTER_ACTIVITY	84	-0.138935	-1.496	0.0611814	0.248724	1	7764	tags=64%, list=50%, signal=129%		-
GO_UBIQUITIN_LIKE_PROTEIN_BINDING	90	-0.130285	-1.49579	0.0671785	0.246626	1	8947	tags=71%, list=58%, signal=169%		-
GO_N_ACETYLTRANSFERASE_ACTIVITY	77	-0.142405	-1.49445	0.0738523	0.245646	1	10207	tags=81%, list=66%, signal=238%		-
GO_PHOSPHOPROTEIN_PHOSPHATASE_ACTIVITY	169	-0.0988515	-1.48357	0.0666667	0.255453	1	7872	tags=61%, list=51%, signal=123%		-
GO_NUCLEAR_LOCALIZATION_SEQUENCE_BINDING	19	-0.285916	-1.48039	0.0886793	0.256638	1	6133	tags=68%, list=40%, signal=114%		-
GO_DYNEIN_LIGHT_INTERMEDIATE_CHAIN_BINDING	28	-0.241919	-1.47448	0.0828283	0.261194	1	6175	tags=64%, list=40%, signal=107%		-
GO_MACROMOLECULE_TRANSMEMBRANE_TRANSPORTER_ACTIVITY	20	-0.276182	-1.47251	0.08159	0.261159	1	8833	tags=85%, list=57%, signal=199%		-
GO_TRNA_SPECIFIC_RIBONUCLEASE_ACTIVITY	15	-0.310123	-1.47049	0.0728051	0.260887	1	5490	tags=67%, list=36%, signal=104%		-
GO_NUCLEAR_HORMONE_RECEPTOR_BINDING	144	-0.104765	-1.47031	0.0831683	0.258801	1	9407	tags=72%, list=61%, signal=182%		-
GO_SUMO_TRANSFERASE_ACTIVITY	15	-0.316561	-1.46818	0.0924025	0.258948	1	7442	tags=80%, list=48%, signal=155%		-
GO_AU_RICH_ELEMENT_BINDING	28	-0.226218	-1.46733	0.0764818	0.257755	1	4768	tags=54%, list=31%, signal=77%		-
GO_GAMMA_TUBULIN_BINDING	25	-0.244407	-1.46564	0.0711462	0.257594	1	3631	tags=48%, list=24%, signal=63%		-
GO_PROTEIN_SERINE_THREONINE_TYROSINE_KINASE_ACTIVITY	42	-0.185885	-1.46369	0.0987654	0.2574	1	5573	tags=55%, list=36%, signal=86%		-
GO_GABA_RECEPTOR_BINDING	16	-0.300957	-1.44659	0.0965092	0.275417	1	6913	tags=75%, list=45%, signal=136%		-
GO_SIGNALING_ADAPTOR_ACTIVITY	74	-0.142727	-1.44546	0.101727	0.274472	1	5715	tags=51%, list=37%, signal=81%		-
GO_THYROID_HORMONE_RECEPTOR_BINDING	26	-0.230133	-1.41426	0.112903	0.310582	1	8891	tags=81%, list=58%, signal=191%		-
GO_PROTEIN_CONTAINING_COMPLEX_SCAFFOLD_ACTIVITY	68	-0.146302	-1.4142	0.0846774	0.308099	1	8166	tags=68%, list=53%, signal=144%		-
GO_CORE_PROMOTER_BINDING	51	-0.165355	-1.41412	0.117647	0.305655	1	7419	tags=65%, list=48%, signal=125%		-
GO_HISTONE_DEMETHYLASE_ACTIVITY	25	-0.233762	-1.41263	0.104743	0.304968	1	9332	tags=84%, list=61%, signal=213%		-
GO_UBIQUITIN_CONJUGATING_ENZYME_BINDING	28	-0.226107	-1.40596	0.117886	0.310702	1	3671	tags=46%, list=24%, signal=61%		-
GO_RNA_POLYMERASE_II_SPECIFIC_DNA_BINDING_TRANSCRIPTION_FACTOR_BINDING	254	-0.076489	-1.40291	0.107143	0.312135	1	8715	tags=64%, list=57%, signal=146%		-
GO_PHOSPHATIDYLINOSITOL_3_5_BISPHOSPHATE_BINDING	26	-0.233615	-1.39461	0.108163	0.320997	1	11204	tags=96%, list=73%, signal=353%		-
GO_ACETYLTRANSFERASE_ACTIVITY	95	-0.122803	-1.39373	0.117886	0.319485	1	7191	tags=59%, list=47%, signal=110%		-
GO_PROTEIN_KINASE_C_ACTIVITY	15	-0.296757	-1.3923	0.108268	0.3187	1	2619	tags=47%, list=17%, signal=56%		-
GO_ENDONUCLEASE_ACTIVITY_ACTIVE_WITH_EITHER_RIBO_OR_DEOXYRIBONUCLEIC_ACIDS_AND_PRODUCING_5_PHOSPHOMONOESTERS	38	-0.18976	-1.3913	0.111111	0.31764	1	9233	tags=79%, list=60%, signal=197%		-
GO_PROTEIN_SERINE_THREONINE_PHOSPHATASE_ACTIVITY	71	-0.138837	-1.3906	0.105708	0.316036	1	4808	tags=45%, list=31%, signal=65%		-
GO_RIBOSOMAL_SMALL_SUBUNIT_BINDING	16	-0.289812	-1.38905	0.10241	0.31561	1	9007	tags=88%, list=59%, signal=211%		-
GO_MRNA_3_UTR_BINDING	72	-0.139341	-1.38842	0.119097	0.314192	1	8336	tags=68%, list=54%, signal=148%		-
GO_PHOSPHATIDYLINOSITOL_3_KINASE_BINDING	31	-0.208237	-1.38093	0.120079	0.321348	1	8713	tags=77%, list=57%, signal=178%		-
GO_DYNEIN_INTERMEDIATE_CHAIN_BINDING	28	-0.217691	-1.37909	0.113949	0.321281	1	6547	tags=64%, list=43%, signal=112%		-
GO_RAB_GUANYL_NUCLEOTIDE_EXCHANGE_FACTOR_ACTIVITY	35	-0.19973	-1.37719	0.118677	0.321326	1	4407	tags=49%, list=29%, signal=68%		-
GO_BETA_TUBULIN_BINDING	37	-0.186355	-1.36339	0.114345	0.336757	1	10029	tags=84%, list=65%, signal=240%		-
GO_CADHERIN_BINDING	304	-0.0676391	-1.35638	0.123791	0.343536	1	4294	tags=35%, list=28%, signal=47%		-
GO_CATALYTIC_ACTIVITY_ACTING_ON_A_TRNA	114	-0.1062	-1.33714	0.130526	0.367772	1	9039	tags=69%, list=59%, signal=167%		-
GO_TRANSLATION_INITIATION_FACTOR_BINDING	29	-0.201293	-1.33448	0.120408	0.369005	1	6458	tags=62%, list=42%, signal=107%		-
GO_MAGNESIUM_ION_BINDING	193	-0.0828518	-1.33191	0.137405	0.370106	1	8705	tags=65%, list=57%, signal=147%		-
GO_BHLH_TRANSCRIPTION_FACTOR_BINDING	27	-0.214291	-1.33075	0.147436	0.368941	1	3547	tags=44%, list=23%, signal=58%		-
GO_STRUCTURAL_CONSTITUENT_OF_NUCLEAR_PORE	22	-0.231812	-1.32782	0.150985	0.370669	1	10424	tags=91%, list=68%, signal=282%		-
GO_HISTONE_DEACETYLASE_BINDING	103	-0.111569	-1.31268	0.159223	0.390518	1	6062	tags=50%, list=39%, signal=83%		-
GO_MRNA_5_UTR_BINDING	24	-0.223043	-1.30928	0.166337	0.392582	1	8112	tags=75%, list=53%, signal=158%		-
GO_TRANSLATION_ELONGATION_FACTOR_ACTIVITY	18	-0.257933	-1.30915	0.158103	0.390054	1	2020	tags=39%, list=13%, signal=45%		-
GO_SYNTAXIN_BINDING	66	-0.138983	-1.29925	0.15678	0.402699	1	8127	tags=67%, list=53%, signal=141%		-
GO_VOLTAGE_GATED_CALCIUM_CHANNEL_ACTIVITY	43	-0.170617	-1.29481	0.145709	0.406744	1	2392	tags=33%, list=16%, signal=38%		-
GO_DYNEIN_LIGHT_CHAIN_BINDING	24	-0.220455	-1.28968	0.173278	0.411407	1	6229	tags=63%, list=40%, signal=105%		-
GO_PURINE_NTP_DEPENDENT_HELICASE_ACTIVITY	73	-0.127976	-1.28831	0.15587	0.410936	1	8156	tags=66%, list=53%, signal=139%		-
GO_P53_BINDING	63	-0.13833	-1.28295	0.191268	0.416481	1	5695	tags=51%, list=37%, signal=80%		-
GO_FERROUS_IRON_BINDING	21	-0.235209	-1.27928	0.175758	0.419531	1	10305	tags=90%, list=67%, signal=274%		-
GO_PROTEIN_TYROSINE_SERINE_THREONINE_PHOSPHATASE_ACTIVITY	40	-0.166911	-1.27459	0.174274	0.424364	1	7054	tags=63%, list=46%, signal=115%		-
GO_NUCLEAR_RECEPTOR_BINDING	103	-0.105492	-1.26241	0.198732	0.441549	1	9291	tags=71%, list=60%, signal=178%		-
GO_GTPASE_REGULATOR_ACTIVITY	269	-0.0654839	-1.25532	0.194499	0.450545	1	2671	tags=24%, list=17%, signal=28%		-
GO_OXIDOREDUCTASE_ACTIVITY_ACTING_ON_PEROXIDE_AS_ACCEPTOR	46	-0.156716	-1.25515	0.207101	0.447946	1	5623	tags=52%, list=37%, signal=82%		-
GO_PROTON_TRANSPORTING_ATPASE_ACTIVITY_ROTATIONAL_MECHANISM	23	-0.22198	-1.25415	0.189691	0.44665	1	4617	tags=52%, list=30%, signal=74%		-
GO_PROTEIN_PHOSPHORYLATED_AMINO_ACID_BINDING	49	-0.151827	-1.25296	0.203846	0.445858	1	5521	tags=51%, list=36%, signal=79%		-
GO_NUCLEOSIDE_TRIPHOSPHATASE_REGULATOR_ACTIVITY	308	-0.0614165	-1.25198	0.197531	0.444547	1	2671	tags=23%, list=17%, signal=28%		-
GO_DNA_BINDING_TRANSCRIPTION_FACTOR_BINDING	320	-0.0611332	-1.25178	0.178503	0.442092	1	8021	tags=58%, list=52%, signal=119%		-
GO_RAL_GTPASE_BINDING	15	-0.260085	-1.25138	0.193487	0.440022	1	4208	tags=53%, list=27%, signal=73%		-
GO_PHOSPHOTYROSINE_RESIDUE_BINDING	40	-0.166572	-1.24852	0.183468	0.442065	1	5521	tags=52%, list=36%, signal=82%		-
GO_NUCLEOTIDYLTRANSFERASE_ACTIVITY	115	-0.099949	-1.24605	0.193416	0.443274	1	12252	tags=90%, list=80%, signal=437%		-
GO_WIDE_PORE_CHANNEL_ACTIVITY	18	-0.24595	-1.24387	0.21499	0.443903	1	8186	tags=78%, list=53%, signal=166%		-
GO_RNA_STEM_LOOP_BINDING	17	-0.246611	-1.24304	0.194503	0.442475	1	10689	tags=94%, list=69%, signal=308%		-
GO_CORE_PROMOTER_SEQUENCE_SPECIFIC_DNA_BINDING	42	-0.161045	-1.23255	0.19883	0.456395	1	7419	tags=64%, list=48%, signal=124%		-
GO_ACYLGLYCEROL_O_ACYLTRANSFERASE_ACTIVITY	19	-0.233788	-1.22113	0.231237	0.4726	1	8553	tags=79%, list=56%, signal=178%		-
GO_PROTEIN_DISULFIDE_OXIDOREDUCTASE_ACTIVITY	22	-0.214193	-1.21908	0.203219	0.473554	1	4402	tags=50%, list=29%, signal=70%		-
GO_NUCLEOCYTOPLASMIC_CARRIER_ACTIVITY	16	-0.247747	-1.21635	0.195789	0.4754	1	8692	tags=81%, list=57%, signal=187%		-
GO_CLATHRIN_BINDING	54	-0.138026	-1.21209	0.212121	0.479602	1	449	tags=17%, list=3%, signal=17%		-
GO_HYDROLASE_ACTIVITY_ACTING_ON_CARBON_NITROGEN_BUT_NOT_PEPTIDE_BONDS_IN_CYCLIC_AMIDINES	24	-0.210249	-1.21019	0.242236	0.480063	1	12154	tags=100%, list=79%, signal=476%		-
GO_UNFOLDED_PROTEIN_BINDING	110	-0.0978285	-1.20842	0.223909	0.480236	1	7876	tags=61%, list=51%, signal=124%		-
GO_CIS_TRANS_ISOMERASE_ACTIVITY	34	-0.17754	-1.20229	0.206564	0.487937	1	8134	tags=71%, list=53%, signal=149%		-
GO_PHOSPHATIDYLSERINE_BINDING	50	-0.143535	-1.19698	0.223969	0.494434	1	9183	tags=74%, list=60%, signal=183%		-
GO_DIOXYGENASE_ACTIVITY	83	-0.110842	-1.19681	0.224719	0.491854	1	11278	tags=84%, list=73%, signal=314%		-
GO_SNAP_RECEPTOR_ACTIVITY	28	-0.190648	-1.19612	0.237603	0.490229	1	2018	tags=32%, list=13%, signal=37%		-
GO_GTP_DEPENDENT_PROTEIN_BINDING	21	-0.222353	-1.19468	0.226054	0.489754	1	9770	tags=86%, list=64%, signal=235%		-
GO_HORMONE_RECEPTOR_BINDING	168	-0.0799491	-1.19355	0.257143	0.488907	1	9314	tags=68%, list=61%, signal=172%		-
GO_TRANSFERASE_ACTIVITY_TRANSFERRING_ONE_CARBON_GROUPS	195	-0.0733883	-1.192	0.218437	0.489042	1	9220	tags=67%, list=60%, signal=166%		-
GO_CHEMOREPELLENT_ACTIVITY	27	-0.190111	-1.1861	0.26616	0.496148	1	4488	tags=48%, list=29%, signal=68%		-
GO_ION_CHANNEL_BINDING	122	-0.0905712	-1.18574	0.230612	0.494093	1	3410	tags=31%, list=22%, signal=40%		-
GO_NEUROPILIN_BINDING	19	-0.228375	-1.18508	0.235174	0.492397	1	7017	tags=68%, list=46%, signal=126%		-
GO_METHYL_CPG_BINDING	17	-0.232687	-1.17068	0.236686	0.514737	1	5474	tags=59%, list=36%, signal=91%		-
GO_PHOSPHATIDYLINOSITOL_BISPHOSPHATE_BINDING	96	-0.0996827	-1.17015	0.249497	0.512903	1	8091	tags=63%, list=53%, signal=131%		-
GO_PHOSPHATIDYLINOSITOL_3_PHOSPHATE_BINDING	37	-0.163967	-1.16855	0.286013	0.512969	1	11204	tags=89%, list=73%, signal=328%		-
GO_S_ACYLTRANSFERASE_ACTIVITY	30	-0.178735	-1.16705	0.247444	0.512909	1	6999	tags=63%, list=46%, signal=116%		-
GO_OXIDOREDUCTASE_ACTIVITY_ACTING_ON_NAD_P_H_QUINONE_OR_SIMILAR_COMPOUND_AS_ACCEPTOR	54	-0.135059	-1.16686	0.240506	0.510482	1	11034	tags=85%, list=72%, signal=300%		-
GO_PHOSPHATIDYLINOSITOL_4_5_BISPHOSPHATE_BINDING	64	-0.123613	-1.16318	0.245868	0.514486	1	9644	tags=75%, list=63%, signal=200%		-
GO_CARBOHYDRATE_KINASE_ACTIVITY	21	-0.21093	-1.16193	0.246465	0.513913	1	9213	tags=81%, list=60%, signal=202%		-
GO_INTRAMOLECULAR_TRANSFERASE_ACTIVITY	25	-0.193817	-1.16073	0.262548	0.513312	1	11176	tags=92%, list=73%, signal=336%		-
GO_LRR_DOMAIN_BINDING	15	-0.251908	-1.16036	0.26572	0.511222	1	9461	tags=87%, list=62%, signal=225%		-
GO_CULLIN_FAMILY_PROTEIN_BINDING	17	-0.236764	-1.15958	0.251046	0.509825	1	7221	tags=71%, list=47%, signal=133%		-
GO_PROTON_EXPORTING_ATPASE_ACTIVITY	30	-0.174653	-1.15333	0.274704	0.518343	1	12189	tags=97%, list=79%, signal=465%		-
GO_HSP90_PROTEIN_BINDING	38	-0.153171	-1.15317	0.282306	0.515977	1	10604	tags=84%, list=69%, signal=270%		-
GO_POLYUBIQUITIN_MODIFICATION_DEPENDENT_PROTEIN_BINDING	42	-0.151655	-1.15165	0.258517	0.515925	1	9028	tags=74%, list=59%, signal=178%		-
GO_PROTEIN_TYROSINE_PHOSPHATASE_ACTIVITY	92	-0.101894	-1.14813	0.289157	0.519652	1	7806	tags=61%, list=51%, signal=123%		-
GO_PROTEIN_SELF_ASSOCIATION	52	-0.137207	-1.14513	0.279352	0.522239	1	4997	tags=46%, list=32%, signal=68%		-
GO_METHYLATED_HISTONE_BINDING	58	-0.126207	-1.14168	0.285429	0.52562	1	5758	tags=50%, list=37%, signal=80%		-
GO_LYSOPHOSPHOLIPID_ACYLTRANSFERASE_ACTIVITY	15	-0.244264	-1.13695	0.277886	0.53147	1	8553	tags=80%, list=56%, signal=180%		-
GO_SPECTRIN_BINDING	26	-0.187859	-1.13346	0.30083	0.53502	1	3624	tags=42%, list=24%, signal=55%		-
GO_G_PROTEIN_ALPHA_SUBUNIT_BINDING	22	-0.205273	-1.13314	0.277886	0.532998	1	4539	tags=50%, list=30%, signal=71%		-
GO_TRANSMEMBRANE_RECEPTOR_PROTEIN_PHOSPHATASE_ACTIVITY	16	-0.234959	-1.13167	0.296774	0.533072	1	5043	tags=56%, list=33%, signal=84%		-
GO_BASAL_TRANSCRIPTION_MACHINERY_BINDING	55	-0.130116	-1.12849	0.305785	0.535521	1	11431	tags=87%, list=74%, signal=339%		-
GO_ANTIOXIDANT_ACTIVITY	70	-0.111466	-1.12069	0.300395	0.546686	1	5326	tags=46%, list=35%, signal=70%		-
GO_S_ADENOSYLMETHIONINE_DEPENDENT_METHYLTRANSFERASE_ACTIVITY	138	-0.0807968	-1.11841	0.302231	0.548106	1	9024	tags=67%, list=59%, signal=160%		-
GO_EPHRIN_RECEPTOR_ACTIVITY	19	-0.210341	-1.11541	0.319192	0.55054	1	1627	tags=32%, list=11%, signal=35%		-
GO_STRUCTURAL_CONSTITUENT_OF_SYNAPSE	16	-0.232087	-1.11492	0.315789	0.548631	1	2203	tags=38%, list=14%, signal=44%		-
GO_PHOSPHATIDYLINOSITOL_3_KINASE_REGULATOR_ACTIVITY	17	-0.221458	-1.11122	0.307217	0.552572	1	8361	tags=76%, list=54%, signal=167%		-
GO_MICROTUBULE_BINDING	220	-0.0631195	-1.1039	0.327381	0.5628	1	7574	tags=55%, list=49%, signal=108%		-
GO_ADENYLYLTRANSFERASE_ACTIVITY	20	-0.209849	-1.10161	0.335354	0.564435	1	9852	tags=85%, list=64%, signal=236%		-
GO_SNORNA_BINDING	23	-0.192647	-1.09899	0.338086	0.566375	1	9749	tags=83%, list=63%, signal=225%		-
GO_KINASE_INHIBITOR_ACTIVITY	62	-0.117567	-1.09627	0.32948	0.568374	1	3658	tags=35%, list=24%, signal=46%		-
GO_PROTEIN_SERINE_THREONINE_KINASE_INHIBITOR_ACTIVITY	29	-0.168342	-1.09528	0.334012	0.567463	1	3251	tags=38%, list=21%, signal=48%		-
GO_SEMAPHORIN_RECEPTOR_BINDING	23	-0.186836	-1.09371	0.322772	0.567547	1	4488	tags=48%, list=29%, signal=67%		-
GO_TRANSFERASE_ACTIVITY_TRANSFERRING_ACYL_GROUPS	225	-0.0635174	-1.09043	0.331237	0.570858	1	7242	tags=53%, list=47%, signal=99%		-
GO_PEPTIDE_TRANSMEMBRANE_TRANSPORTER_ACTIVITY	28	-0.172868	-1.08643	0.341317	0.575543	1	9982	tags=82%, list=65%, signal=234%		-
GO_GLUCURONOSYLTRANSFERASE_ACTIVITY	17	-0.215497	-1.08155	0.336614	0.581551	1	1214	tags=29%, list=8%, signal=32%		-
GO_NUCLEOSIDE_DIPHOSPHATE_KINASE_ACTIVITY	18	-0.21068	-1.08143	0.352941	0.579091	1	10437	tags=89%, list=68%, signal=276%		-
GO_PROTEIN_KINASE_C_BINDING	45	-0.135442	-1.07907	0.339768	0.580455	1	5102	tags=47%, list=33%, signal=70%		-
GO_3_5_EXONUCLEASE_ACTIVITY	49	-0.131675	-1.07786	0.356998	0.579961	1	9597	tags=76%, list=62%, signal=200%		-
GO_PHOSPHOPROTEIN_BINDING	81	-0.101232	-1.07688	0.347992	0.579069	1	6238	tags=51%, list=41%, signal=85%		-
GO_ARF_GUANYL_NUCLEOTIDE_EXCHANGE_FACTOR_ACTIVITY	19	-0.206097	-1.07391	0.338205	0.581741	1	9788	tags=84%, list=64%, signal=231%		-
GO_GABA_RECEPTOR_ACTIVITY	20	-0.202578	-1.07128	0.35214	0.583893	1	12271	tags=100%, list=80%, signal=494%		-
GO_VITAMIN_D_RECEPTOR_BINDING	15	-0.225913	-1.06892	0.348089	0.585564	1	8835	tags=80%, list=57%, signal=188%		-
GO_ACTIN_FILAMENT_BINDING	182	-0.067847	-1.06681	0.352475	0.586758	1	2942	tags=26%, list=19%, signal=32%		-
GO_DOPAMINE_RECEPTOR_BINDING	16	-0.222317	-1.06659	0.369748	0.584528	1	7160	tags=69%, list=47%, signal=128%		-
GO_DNA_POLYMERASE_BINDING	17	-0.211991	-1.05882	0.353877	0.596001	1	5792	tags=59%, list=38%, signal=94%		-
GO_ESTROGEN_RECEPTOR_BINDING	37	-0.147154	-1.05689	0.397177	0.59668	1	11462	tags=89%, list=75%, signal=349%		-
GO_PHOSPHOLIPID_BINDING	390	-0.0465793	-1.05547	0.393064	0.596578	1	762	tags=9%, list=5%, signal=10%		-
GO_OXYGEN_BINDING	20	-0.193315	-1.05051	0.368627	0.602955	1	2415	tags=35%, list=16%, signal=41%		-
GO_EXONUCLEASE_ACTIVITY_ACTIVE_WITH_EITHER_RIBO_OR_DEOXYRIBONUCLEIC_ACIDS_AND_PRODUCING_5_PHOSPHOMONOESTERS	53	-0.121111	-1.05024	0.359026	0.600952	1	10334	tags=79%, list=67%, signal=241%		-
GO_HYDROLASE_ACTIVITY_ACTING_ON_CARBON_NITROGEN_BUT_NOT_PEPTIDE_BONDS	108	-0.0863668	-1.04928	0.365702	0.599895	1	12782	tags=92%, list=83%, signal=539%		-
GO_CALCIUM_ACTIVATED_POTASSIUM_CHANNEL_ACTIVITY	15	-0.230203	-1.04895	0.356415	0.597849	1	10820	tags=93%, list=70%, signal=314%		-
GO_ACTIN_BINDING	391	-0.0450943	-1.04627	0.37751	0.600087	1	1292	tags=13%, list=8%, signal=14%		-
GO_GENERAL_TRANSCRIPTION_INITIATION_FACTOR_BINDING	41	-0.139244	-1.04511	0.383838	0.599748	1	11371	tags=88%, list=74%, signal=336%		-
GO_MOLECULAR_ADAPTOR_ACTIVITY	196	-0.0643947	-1.03979	0.408451	0.606814	1	3261	tags=28%, list=21%, signal=35%		-
GO_RNA_POLYMERASE_II_ACTIVATING_TRANSCRIPTION_FACTOR_BINDING	40	-0.139744	-1.03948	0.382664	0.604811	1	1318	tags=23%, list=9%, signal=25%		-
GO_PHOSPHATIDYLINOSITOL_PHOSPHATE_PHOSPHATASE_ACTIVITY	25	-0.173992	-1.03448	0.378543	0.611633	1	12711	tags=100%, list=83%, signal=575%		-
GO_PROTEIN_FOLDING_CHAPERONE	20	-0.189747	-1.03339	0.409182	0.611044	1	11699	tags=95%, list=76%, signal=396%		-
GO_PROTEASE_BINDING	104	-0.0887399	-1.03169	0.406852	0.611403	1	5153	tags=42%, list=34%, signal=63%		-
GO_MITOGEN_ACTIVATED_PROTEIN_KINASE_BINDING	25	-0.174086	-1.02634	0.4	0.618629	1	11479	tags=92%, list=75%, signal=362%		-
GO_AMMONIUM_TRANSMEMBRANE_TRANSPORTER_ACTIVITY	25	-0.169408	-1.02613	0.384462	0.616534	1	9705	tags=80%, list=63%, signal=216%		-
GO_ATP_DEPENDENT_MICROTUBULE_MOTOR_ACTIVITY	42	-0.131856	-1.0199	0.430528	0.624921	1	8233	tags=67%, list=54%, signal=143%		-
GO_HELICASE_ACTIVITY	141	-0.0733441	-1.01667	0.407767	0.628325	1	8156	tags=60%, list=53%, signal=127%		-
GO_CATECHOLAMINE_BINDING	15	-0.216169	-1.01069	0.412698	0.636681	1	781	tags=27%, list=5%, signal=28%		-
GO_HEAT_SHOCK_PROTEIN_BINDING	111	-0.0823559	-1.0072	0.431373	0.64039	1	12601	tags=90%, list=82%, signal=495%		-
GO_METAL_CLUSTER_BINDING	60	-0.110403	-1.00715	0.408451	0.637873	1	10615	tags=80%, list=69%, signal=257%		-
GO_DISULFIDE_OXIDOREDUCTASE_ACTIVITY	38	-0.135273	-1.00224	0.419679	0.644332	1	4402	tags=42%, list=29%, signal=59%		-
GO_STEROID_HORMONE_RECEPTOR_BINDING	86	-0.0926355	-1.00172	0.429688	0.642603	1	11462	tags=84%, list=75%, signal=327%		-
GO_IONOTROPIC_GLUTAMATE_RECEPTOR_ACTIVITY	19	-0.194041	-1.00083	0.444898	0.641574	1	2687	tags=37%, list=17%, signal=45%		-
GO_POSTSYNAPTIC_NEUROTRANSMITTER_RECEPTOR_ACTIVITY	48	-0.124071	-0.99133	0.458167	0.656421	1	1944	tags=25%, list=13%, signal=29%		-
GO_GLUTAMATE_RECEPTOR_ACTIVITY	27	-0.158993	-0.988214	0.442623	0.659565	1	2687	tags=33%, list=17%, signal=40%		-
GO_TRANSFORMING_GROWTH_FACTOR_BETA_RECEPTOR_BINDING	49	-0.119811	-0.987671	0.462322	0.657771	1	9465	tags=73%, list=62%, signal=190%		-
GO_MYOSIN_V_BINDING	17	-0.195999	-0.98506	0.461386	0.660053	1	9657	tags=82%, list=63%, signal=221%		-
GO_TBP_CLASS_PROTEIN_BINDING	21	-0.177106	-0.978428	0.468127	0.669521	1	11930	tags=95%, list=78%, signal=424%		-
GO_CYSTEINE_TYPE_PEPTIDASE_ACTIVITY	142	-0.0709641	-0.973176	0.478702	0.676527	1	12460	tags=88%, list=81%, signal=459%		-
GO_MAP_KINASE_KINASE_ACTIVITY	16	-0.200467	-0.970432	0.495127	0.678993	1	5573	tags=56%, list=36%, signal=88%		-
GO_RNA_POLYMERASE_II_CORE_PROMOTER_SEQUENCE_SPECIFIC_DNA_BINDING	32	-0.144788	-0.967728	0.47451	0.68127	1	1624	tags=25%, list=11%, signal=28%		-
GO_CHAPERONE_BINDING	100	-0.081509	-0.963835	0.477046	0.685988	1	5062	tags=41%, list=33%, signal=61%		-
GO_GUANYL_NUCLEOTIDE_BINDING	336	-0.0466779	-0.958439	0.478764	0.693585	1	4014	tags=31%, list=26%, signal=41%		-
GO_MODIFIED_AMINO_ACID_BINDING	76	-0.0920107	-0.956868	0.479452	0.693764	1	1831	tags=21%, list=12%, signal=24%		-
GO_RAN_GTPASE_BINDING	32	-0.141372	-0.954762	0.49503	0.694958	1	6964	tags=59%, list=45%, signal=108%		-
GO_CATION_CHLORIDE_SYMPORTER_ACTIVITY	15	-0.203293	-0.953642	0.5	0.694598	1	12259	tags=100%, list=80%, signal=492%		-
GO_ENDONUCLEASE_ACTIVITY	109	-0.0792788	-0.952033	0.477046	0.694815	1	9233	tags=68%, list=60%, signal=169%		-
GO_ANKYRIN_BINDING	19	-0.181119	-0.949975	0.49703	0.69605	1	7743	tags=68%, list=50%, signal=138%		-
GO_LIPOPROTEIN_PARTICLE_RECEPTOR_ACTIVITY	15	-0.203961	-0.948532	0.508163	0.696097	1	4045	tags=47%, list=26%, signal=63%		-
GO_NEUROTRANSMITTER_RECEPTOR_ACTIVITY	88	-0.087243	-0.943729	0.496881	0.702773	1	2687	tags=26%, list=17%, signal=31%		-
GO_PHOSPHATIDYLINOSITOL_BISPHOSPHATE_PHOSPHATASE_ACTIVITY	20	-0.173936	-0.940311	0.517241	0.706509	1	12711	tags=100%, list=83%, signal=575%		-
GO_PHOSPHATIDYLINOSITOL_PHOSPHATE_BINDING	146	-0.0676067	-0.939544	0.527054	0.705272	1	762	tags=12%, list=5%, signal=12%		-
GO_CAMP_BINDING	22	-0.16421	-0.935081	0.509091	0.711104	1	10064	tags=82%, list=65%, signal=236%		-
GO_BETA_CATENIN_BINDING	79	-0.0889211	-0.929639	0.553753	0.719019	1	2145	tags=23%, list=14%, signal=26%		-
GO_MICROTUBULE_PLUS_END_BINDING	17	-0.185632	-0.925984	0.550725	0.723323	1	6197	tags=59%, list=40%, signal=98%		-
GO_NOTCH_BINDING	19	-0.174712	-0.922689	0.535497	0.72692	1	8651	tags=74%, list=56%, signal=168%		-
GO_2_IRON_2_SULFUR_CLUSTER_BINDING	21	-0.167604	-0.921406	0.542443	0.726677	1	10611	tags=86%, list=69%, signal=276%		-
GO_OXIDOREDUCTASE_ACTIVITY_ACTING_ON_PAIRED_DONORS_WITH_INCORPORATION_OR_REDUCTION_OF_MOLECULAR_OXYGEN	120	-0.0711331	-0.911213	0.537037	0.743316	1	6350	tags=48%, list=41%, signal=82%		-
GO_RECEPTOR_TYROSINE_KINASE_BINDING	61	-0.0993108	-0.909841	0.552743	0.743084	1	10079	tags=75%, list=66%, signal=218%		-
GO_RNA_POLYMERASE_CORE_ENZYME_BINDING	43	-0.117122	-0.904802	0.562372	0.749659	1	3928	tags=37%, list=26%, signal=50%		-
GO_NAD_BINDING	52	-0.10647	-0.902499	0.581673	0.751032	1	5764	tags=48%, list=37%, signal=77%		-
GO_RETINOID_X_RECEPTOR_BINDING	15	-0.193132	-0.896004	0.576923	0.76032	1	1135	tags=27%, list=7%, signal=29%		-
GO_LIPOPOLYSACCHARIDE_BINDING	22	-0.156096	-0.891477	0.576402	0.766041	1	3896	tags=41%, list=25%, signal=55%		-
GO_MHC_PROTEIN_BINDING	23	-0.155366	-0.890438	0.574181	0.765237	1	2965	tags=35%, list=19%, signal=43%		-
GO_ELECTRON_TRANSFER_ACTIVITY	103	-0.0751689	-0.890089	0.59	0.763175	1	10501	tags=76%, list=68%, signal=237%		-
GO_SH3_DOMAIN_BINDING	121	-0.0678844	-0.884999	0.599198	0.769644	1	999	tags=13%, list=6%, signal=14%		-
GO_CALCIUM_DEPENDENT_PHOSPHOLIPID_BINDING	48	-0.105074	-0.875287	0.603448	0.784427	1	633	tags=15%, list=4%, signal=15%		-
GO_KINASE_REGULATOR_ACTIVITY	188	-0.0540058	-0.872086	0.620042	0.787715	1	8426	tags=60%, list=55%, signal=131%		-
GO_WW_DOMAIN_BINDING	28	-0.139433	-0.868075	0.625475	0.79238	1	9946	tags=79%, list=65%, signal=222%		-
GO_PHOSPHATIDYLINOSITOL_3_4_5_TRISPHOSPHATE_BINDING	38	-0.11462	-0.867764	0.623967	0.790196	1	671	tags=16%, list=4%, signal=16%		-
GO_CHANNEL_INHIBITOR_ACTIVITY	34	-0.127294	-0.867116	0.60404	0.788646	1	2119	tags=26%, list=14%, signal=31%		-
GO_NEUROPEPTIDE_HORMONE_ACTIVITY	23	-0.148266	-0.859017	0.611219	0.800977	1	12437	tags=96%, list=81%, signal=499%		-
GO_POLY_PYRIMIDINE_TRACT_BINDING	30	-0.129047	-0.855671	0.647658	0.804331	1	9300	tags=73%, list=60%, signal=185%		-
GO_LIGASE_ACTIVITY_FORMING_CARBON_OXYGEN_BONDS	40	-0.114157	-0.85421	0.645833	0.804038	1	9017	tags=70%, list=59%, signal=169%		-
GO_SH3_SH2_ADAPTOR_ACTIVITY	49	-0.103715	-0.848624	0.643892	0.811264	1	1236	tags=18%, list=8%, signal=20%		-
GO_ACTIVE_ION_TRANSMEMBRANE_TRANSPORTER_ACTIVITY	62	-0.0906869	-0.848499	0.635458	0.808718	1	12257	tags=89%, list=80%, signal=435%		-
GO_TRANSCRIPTION_COFACTOR_BINDING	38	-0.116143	-0.845094	0.646365	0.811911	1	1862	tags=24%, list=12%, signal=27%		-
GO_PHOSPHORIC_ESTER_HYDROLASE_ACTIVITY	339	-0.040031	-0.843556	0.672481	0.811843	1	7294	tags=51%, list=47%, signal=95%		-
GO_PROTEIN_KINASE_A_BINDING	47	-0.105774	-0.843311	0.644444	0.809467	1	1979	tags=23%, list=13%, signal=27%		-
GO_PROTEIN_HORMONE_RECEPTOR_ACTIVITY	16	-0.177209	-0.840116	0.660156	0.812224	1	4969	tags=50%, list=32%, signal=74%		-
GO_MECHANOSENSITIVE_ION_CHANNEL_ACTIVITY	15	-0.17941	-0.839591	0.653226	0.810478	1	12626	tags=100%, list=82%, signal=558%		-
GO_NUCLEOBASE_CONTAINING_COMPOUND_KINASE_ACTIVITY	42	-0.107785	-0.839189	0.637571	0.8085	1	8236	tags=64%, list=54%, signal=138%		-
GO_REPRESSING_TRANSCRIPTION_FACTOR_BINDING	66	-0.0889207	-0.834892	0.668627	0.813509	1	2135	tags=23%, list=14%, signal=26%		-
GO_STEROL_TRANSPORTER_ACTIVITY	30	-0.126025	-0.832378	0.648544	0.815281	1	6270	tags=53%, list=41%, signal=90%		-
GO_ACETYLGALACTOSAMINYLTRANSFERASE_ACTIVITY	43	-0.104875	-0.824295	0.660886	0.82672	1	11628	tags=86%, list=76%, signal=352%		-
GO_MAGNESIUM_DEPENDENT_PROTEIN_SERINE_THREONINE_PHOSPHATASE_ACTIVITY	17	-0.168385	-0.822329	0.665347	0.827225	1	6462	tags=59%, list=42%, signal=101%		-
GO_ANION_CATION_SYMPORTER_ACTIVITY	18	-0.160295	-0.82205	0.674044	0.825011	1	9502	tags=78%, list=62%, signal=203%		-
GO_PRENYLTRANSFERASE_ACTIVITY	15	-0.177593	-0.820608	0.692	0.824815	1	10603	tags=87%, list=69%, signal=279%		-
GO_RNA_POLYMERASE_BINDING	58	-0.09431	-0.81761	0.680723	0.827025	1	6512	tags=52%, list=42%, signal=89%		-
GO_ENZYME_ACTIVATOR_ACTIVITY	454	-0.0333017	-0.811893	0.706226	0.834117	1	2316	tags=18%, list=15%, signal=21%		-
GO_CALCIUM_ACTIVATED_CATION_CHANNEL_ACTIVITY	25	-0.136868	-0.810262	0.689583	0.834331	1	10820	tags=84%, list=70%, signal=283%		-
GO_ALCOHOL_BINDING	75	-0.079385	-0.810259	0.717602	0.831622	1	3503	tags=31%, list=23%, signal=40%		-
GO_MICROTUBULE_MOTOR_ACTIVITY	78	-0.0787929	-0.807883	0.714	0.832918	1	8261	tags=62%, list=54%, signal=132%		-
GO_PHOSPHATIDYLINOSITOL_BINDING	231	-0.0464624	-0.807055	0.719124	0.83158	1	762	tags=10%, list=5%, signal=10%		-
GO_FATTY_ACID_LIGASE_ACTIVITY	16	-0.169506	-0.805466	0.697628	0.831708	1	11817	tags=94%, list=77%, signal=404%		-
GO_OXIDOREDUCTASE_ACTIVITY_ACTING_ON_THE_ALDEHYDE_OR_OXO_GROUP_OF_DONORS	40	-0.106339	-0.803369	0.732535	0.832529	1	5676	tags=48%, list=37%, signal=75%		-
GO_ION_CHANNEL_REGULATOR_ACTIVITY	107	-0.0683898	-0.801953	0.713726	0.832284	1	2119	tags=21%, list=14%, signal=24%		-
GO_HEPARAN_SULFATE_SULFOTRANSFERASE_ACTIVITY	15	-0.167228	-0.792393	0.74898	0.845398	1	3584	tags=40%, list=23%, signal=52%		-
GO_ALPHA_TUBULIN_BINDING	31	-0.119166	-0.78855	0.751566	0.849025	1	4126	tags=39%, list=27%, signal=53%		-
GO_3_5_CYCLIC_GMP_PHOSPHODIESTERASE_ACTIVITY	15	-0.16476	-0.786508	0.74898	0.849507	1	1571	tags=27%, list=10%, signal=30%		-
GO_MHC_PROTEIN_COMPLEX_BINDING	15	-0.169684	-0.784771	0.711864	0.849519	1	11750	tags=93%, list=76%, signal=395%		-
GO_MONOSACCHARIDE_BINDING	65	-0.081448	-0.774952	0.741935	0.862424	1	11769	tags=85%, list=77%, signal=359%		-
GO_CYCLIC_NUCLEOTIDE_PHOSPHODIESTERASE_ACTIVITY	25	-0.128645	-0.772139	0.786982	0.863971	1	10331	tags=80%, list=67%, signal=243%		-
GO_TRANSMITTER_GATED_CHANNEL_ACTIVITY	53	-0.0898408	-0.766375	0.758416	0.87016	1	2687	tags=26%, list=17%, signal=32%		-
GO_DNA_DIRECTED_DNA_POLYMERASE_ACTIVITY	24	-0.127892	-0.762591	0.762781	0.87348	1	12137	tags=92%, list=79%, signal=434%		-
GO_CYCLASE_ACTIVITY	19	-0.144376	-0.760617	0.782868	0.87385	1	3450	tags=37%, list=22%, signal=47%		-
GO_PHOSPHOTRANSFERASE_ACTIVITY_PHOSPHATE_GROUP_AS_ACCEPTOR	38	-0.105493	-0.757919	0.778234	0.875248	1	10526	tags=79%, list=68%, signal=249%		-
GO_NEUROPEPTIDE_RECEPTOR_BINDING	25	-0.125525	-0.755774	0.781312	0.875746	1	1765	tags=24%, list=11%, signal=27%		-
GO_ISOMERASE_ACTIVITY	132	-0.055071	-0.753971	0.785288	0.875832	1	8134	tags=58%, list=53%, signal=123%		-
GO_PROTEIN_DISULFIDE_ISOMERASE_ACTIVITY	15	-0.159081	-0.75115	0.775	0.877451	1	9862	tags=80%, list=64%, signal=223%		-
GO_RNA_POLYMERASE_II_CTD_HEPTAPEPTIDE_REPEAT_KINASE_ACTIVITY	16	-0.154708	-0.747525	0.793651	0.88029	1	11083	tags=88%, list=72%, signal=313%		-
GO_ANDROGEN_RECEPTOR_BINDING	44	-0.094815	-0.746282	0.784836	0.879433	1	3441	tags=32%, list=22%, signal=41%		-
GO_EXTRACELLULAR_LIGAND_GATED_ION_CHANNEL_ACTIVITY	63	-0.0803619	-0.739679	0.798039	0.886455	1	1944	tags=21%, list=13%, signal=24%		-
GO_L_ASCORBIC_ACID_BINDING	19	-0.138504	-0.736369	0.799607	0.888254	1	11636	tags=89%, list=76%, signal=367%		-
GO_POLY_PURINE_TRACT_BINDING	28	-0.114903	-0.734524	0.824017	0.888252	1	10872	tags=82%, list=71%, signal=280%		-
GO_R_SMAD_BINDING	23	-0.129925	-0.730396	0.785582	0.89141	1	8706	tags=70%, list=57%, signal=160%		-
GO_G_PROTEIN_COUPLED_RECEPTOR_BINDING	224	-0.04127	-0.719813	0.83432	0.903214	1	4869	tags=36%, list=32%, signal=51%		-
GO_CALCIUM_ION_TRANSMEMBRANE_TRANSPORTER_ACTIVITY	129	-0.0543164	-0.714745	0.823409	0.907425	1	2392	tags=21%, list=16%, signal=25%		-
GO_CYSTEINE_TYPE_ENDOPEPTIDASE_ACTIVITY	81	-0.0669229	-0.708931	0.863454	0.912214	1	12460	tags=88%, list=81%, signal=459%		-
GO_RNA_POLYMERASE_II_DISTAL_ENHANCER_SEQUENCE_SPECIFIC_DNA_BINDING	87	-0.0650089	-0.707514	0.837573	0.911241	1	3250	tags=28%, list=21%, signal=35%		-
GO_CYCLIN_DEPENDENT_PROTEIN_KINASE_ACTIVITY	28	-0.111144	-0.704027	0.85119	0.913097	1	9831	tags=75%, list=64%, signal=207%		-
GO_TRANSFERASE_ACTIVITY_TRANSFERRING_ALKYL_OR_ARYL_OTHER_THAN_METHYL_GROUPS	50	-0.0845422	-0.703501	0.867173	0.911084	1	7934	tags=60%, list=52%, signal=124%		-
GO_COFACTOR_TRANSMEMBRANE_TRANSPORTER_ACTIVITY	19	-0.132999	-0.702899	0.843931	0.909143	1	10911	tags=84%, list=71%, signal=289%		-
GO_PHOSPHATIDYLINOSITOL_3_4_BISPHOSPHATE_BINDING	26	-0.114643	-0.696862	0.854545	0.914039	1	607	tags=15%, list=4%, signal=16%		-
GO_CHLORIDE_CHANNEL_REGULATOR_ACTIVITY	15	-0.150283	-0.69291	0.851351	0.916244	1	768	tags=20%, list=5%, signal=21%		-
GO_PALMITOYLTRANSFERASE_ACTIVITY	37	-0.0941991	-0.685144	0.845214	0.923116	1	3960	tags=35%, list=26%, signal=47%		-
GO_OXIDOREDUCTASE_ACTIVITY_ACTING_ON_A_SULFUR_GROUP_OF_DONORS	55	-0.0778009	-0.684676	0.867704	0.920997	1	4402	tags=36%, list=29%, signal=51%		-
GO_TRNA_BINDING	54	-0.0793754	-0.682865	0.856311	0.920397	1	9039	tags=67%, list=59%, signal=161%		-
GO_SYNTAXIN_1_BINDING	22	-0.120614	-0.671197	0.881048	0.931005	1	12132	tags=91%, list=79%, signal=430%		-
GO_TRANSCRIPTION_COREPRESSOR_ACTIVITY	223	-0.0397062	-0.666023	0.878407	0.934195	1	8918	tags=62%, list=58%, signal=145%		-
GO_RNA_POLYMERASE_II_TRANSCRIPTION_FACTOR_BINDING	49	-0.0790585	-0.654993	0.876768	0.943271	1	5695	tags=45%, list=37%, signal=71%		-
GO_ANTIGEN_BINDING	32	-0.0974104	-0.642366	0.913386	0.953349	1	11965	tags=88%, list=78%, signal=393%		-
GO_TELOMERASE_RNA_BINDING	21	-0.11771	-0.638729	0.902637	0.954269	1	9180	tags=71%, list=60%, signal=177%		-
GO_MHC_CLASS_I_PROTEIN_BINDING	15	-0.134257	-0.630867	0.919831	0.958991	1	9218	tags=73%, list=60%, signal=183%		-
GO_SCAFFOLD_PROTEIN_BINDING	54	-0.0709329	-0.627202	0.914062	0.959651	1	338	tags=9%, list=2%, signal=9%		-
GO_PEPTIDE_HORMONE_RECEPTOR_BINDING	16	-0.129157	-0.626001	0.929719	0.957966	1	12437	tags=94%, list=81%, signal=489%		-
GO_SUMO_BINDING	16	-0.129564	-0.613753	0.93595	0.965825	1	2817	tags=31%, list=18%, signal=38%		-
GO_PHOSPHATIDYLINOSITOL_5_PHOSPHATE_BINDING	15	-0.129811	-0.60621	0.925852	0.96927	1	4159	tags=40%, list=27%, signal=55%		-
GO_ATPASE_REGULATOR_ACTIVITY	39	-0.081442	-0.604504	0.934694	0.967834	1	5062	tags=41%, list=33%, signal=61%		-
GO_GLUTATHIONE_TRANSFERASE_ACTIVITY	21	-0.11085	-0.602586	0.943277	0.966619	1	5623	tags=48%, list=37%, signal=75%		-
GO_GENERAL_TRANSCRIPTION_INITIATION_FACTOR_ACTIVITY	19	-0.112416	-0.590546	0.944338	0.972608	1	3941	tags=37%, list=26%, signal=49%		-
GO_TRANSFERASE_ACTIVITY_TRANSFERRING_SULFUR_CONTAINING_GROUPS	56	-0.0657752	-0.576917	0.94892	0.978635	1	8332	tags=61%, list=54%, signal=132%		-
GO_SIALYLTRANSFERASE_ACTIVITY	20	-0.105891	-0.575967	0.956262	0.97649	1	11449	tags=85%, list=74%, signal=332%		-
GO_ENHANCER_BINDING	116	-0.0452696	-0.574383	0.962151	0.974657	1	10316	tags=72%, list=67%, signal=216%		-
GO_G_PROTEIN_COUPLED_NEUROTRANSMITTER_RECEPTOR_ACTIVITY	27	-0.0915011	-0.565432	0.957282	0.977264	1	13978	tags=100%, list=91%, signal=1094%		-
GO_SEROTONIN_RECEPTOR_ACTIVITY	20	-0.106555	-0.560752	0.96945	0.977118	1	12977	tags=95%, list=84%, signal=607%		-
GO_LIGASE_ACTIVITY_FORMING_CARBON_NITROGEN_BONDS	43	-0.0717218	-0.555579	0.959839	0.977047	1	6413	tags=49%, list=42%, signal=84%		-
GO_PROTEIN_SERINE_THREONINE_KINASE_ACTIVATOR_ACTIVITY	26	-0.0913599	-0.550835	0.96748	0.976521	1	11022	tags=81%, list=72%, signal=284%		-
GO_PHOSPHOLIPASE_A2_ACTIVITY_CONSUMING_1_2_DIPALMITOYLPHOSPHATIDYLCHOLINE_	16	-0.112261	-0.544512	0.971537	0.976837	1	5967	tags=50%, list=39%, signal=82%		-
GO_ALPHA_ACTININ_BINDING	29	-0.0817542	-0.52178	0.985356	0.982747	1	13067	tags=93%, list=85%, signal=617%		-

## Sheet: P0_female_Up_C5BP
NAME	SIZE	ES	NES	NOM p-val	FDR q-val	FWER p-val	RANK AT MAX	LEADING EDGE		CLUSTER
GO_RENAL_SYSTEM_DEVELOPMENT	280	0.183695	3.60506	0	0	0	3927	tags=44%, list=26%, signal=57%		development metanephric epithelium
GO_NEPHRON_DEVELOPMENT	133	0.273586	3.54967	0	0	0	5889	tags=65%, list=38%, signal=105%		development metanephric epithelium
GO_GLOMERULUS_DEVELOPMENT	57	0.392987	3.51217	0	0	0	4501	tags=68%, list=29%, signal=96%		development metanephric epithelium
GO_UROGENITAL_SYSTEM_DEVELOPMENT	315	0.171142	3.46883	0	0	0	4501	tags=46%, list=29%, signal=64%		development metanephric epithelium
GO_NEPHRON_EPITHELIUM_DEVELOPMENT	102	0.2774	3.2608	0	0	0	6015	tags=67%, list=39%, signal=109%		development metanephric epithelium
GO_METANEPHROS_DEVELOPMENT	84	0.29633	3.24367	0	0	0	6636	tags=73%, list=43%, signal=127%		development metanephric epithelium
GO_RENAL_TUBULE_DEVELOPMENT	90	0.288358	3.21373	0	0	0	6015	tags=68%, list=39%, signal=111%		development metanephric epithelium
GO_NEPHRON_MORPHOGENESIS	75	0.317106	3.19994	0	0	0	6015	tags=71%, list=39%, signal=115%		development metanephric epithelium
GO_BRANCHING_MORPHOGENESIS_OF_AN_EPITHELIAL_TUBE	144	0.222084	3.14147	0	6.97273e-05	0.001	6015	tags=61%, list=39%, signal=99%		development metanephric epithelium
GO_KIDNEY_MORPHOGENESIS	90	0.277182	3.07046	0	5.38802e-05	0.001	6015	tags=67%, list=39%, signal=109%		development metanephric epithelium
GO_MESONEPHRIC_TUBULE_MORPHOGENESIS	63	0.324508	3.05416	0	9.71475e-05	0.002	6015	tags=71%, list=39%, signal=117%		development metanephric epithelium
GO_METANEPHRIC_NEPHRON_DEVELOPMENT	40	0.384894	2.93297	0	0.00021979	0.006	6015	tags=78%, list=39%, signal=127%		development metanephric epithelium
GO_CELL_DIFFERENTIATION_INVOLVED_IN_KIDNEY_DEVELOPMENT	51	0.341809	2.86647	0	0.000389098	0.013	5315	tags=69%, list=35%, signal=105%		development metanephric epithelium
GO_KIDNEY_EPITHELIUM_DEVELOPMENT	133	0.205046	2.84565	0	0.000455026	0.016	5315	tags=55%, list=35%, signal=83%		development metanephric epithelium
GO_CELL_DIFFERENTIATION_INVOLVED_IN_METANEPHROS_DEVELOPMENT	25	0.456118	2.79104	0	0.000804282	0.033	5300	tags=80%, list=34%, signal=122%		development metanephric epithelium
GO_REGULATION_OF_KIDNEY_DEVELOPMENT	52	0.31339	2.69734	0	0.00131795	0.068	5548	tags=67%, list=36%, signal=105%		development metanephric epithelium
GO_MESONEPHROS_DEVELOPMENT	98	0.231059	2.68117	0	0.00139328	0.078	6042	tags=62%, list=39%, signal=102%		development metanephric epithelium
GO_MORPHOGENESIS_OF_A_BRANCHING_STRUCTURE	188	0.170649	2.6688	0	0.00156174	0.088	6979	tags=62%, list=45%, signal=113%		development metanephric epithelium
GO_RENAL_SYSTEM_VASCULATURE_DEVELOPMENT	24	0.447112	2.65606	0	0.00161688	0.093	2746	tags=63%, list=18%, signal=76%		development metanephric epithelium
GO_EPITHELIAL_TUBE_MORPHOGENESIS	301	0.131827	2.64167	0	0.00177404	0.107	4501	tags=42%, list=29%, signal=58%		development metanephric epithelium
GO_METANEPHRIC_GLOMERULUS_DEVELOPMENT	15	0.558313	2.63574	0	0.00178176	0.111	3725	tags=80%, list=24%, signal=105%		development metanephric epithelium
GO_METANEPHRIC_EPITHELIUM_DEVELOPMENT	25	0.409187	2.45118	0	0.00579044	0.404	6636	tags=84%, list=43%, signal=147%		development metanephric epithelium
GO_EPITHELIAL_CELL_DIFFERENTIATION_INVOLVED_IN_KIDNEY_DEVELOPMENT	41	0.313774	2.38344	0	0.00774334	0.576	5315	tags=66%, list=35%, signal=100%		development metanephric epithelium
GO_METANEPHRIC_NEPHRON_EPITHELIUM_DEVELOPMENT	21	0.426246	2.37439	0	0.00772952	0.595	6636	tags=86%, list=43%, signal=151%		development metanephric epithelium
GO_REGULATION_OF_MESONEPHROS_DEVELOPMENT	24	0.389862	2.35175	0	0.00899637	0.657	5548	tags=75%, list=36%, signal=117%		development metanephric epithelium
GO_REGULATION_OF_EPITHELIAL_CELL_DIFFERENTIATION	120	0.18466	2.32751	0	0.0100204	0.719	5769	tags=56%, list=38%, signal=89%		development metanephric epithelium
GO_POSITIVE_REGULATION_OF_KIDNEY_DEVELOPMENT	37	0.315689	2.28299	0	0.0120075	0.818	5548	tags=68%, list=36%, signal=105%		development metanephric epithelium
GO_EPITHELIAL_CELL_DEVELOPMENT	191	0.138365	2.23729	0	0.0146352	0.892	2407	tags=29%, list=16%, signal=34%		development metanephric epithelium
GO_REGULATION_OF_MORPHOGENESIS_OF_A_BRANCHING_STRUCTURE	53	0.244526	2.13137	0	0.0229209	0.988	4377	tags=53%, list=28%, signal=74%		development metanephric epithelium
GO_POSITIVE_REGULATION_OF_MESONEPHROS_DEVELOPMENT	20	0.38976	2.12427	0	0.0238601	0.991	5548	tags=75%, list=36%, signal=117%		development metanephric epithelium
GO_GLOMERULAR_EPITHELIUM_DEVELOPMENT	19	0.4032	2.0849	0	0.0270526	0.998	2710	tags=58%, list=18%, signal=70%		development metanephric epithelium
GO_POSITIVE_REGULATION_OF_CELL_ADHESION	346	0.149957	3.19356	0	0	0	4146	tags=42%, list=27%, signal=56%		positive regulation leukocyte
GO_POSITIVE_REGULATION_OF_LEUKOCYTE_PROLIFERATION	105	0.246792	2.937	0	0.00022688	0.006	4286	tags=52%, list=28%, signal=72%		positive regulation leukocyte
GO_LEUKOCYTE_PROLIFERATION	225	0.165401	2.86674	0	0.000399338	0.013	4055	tags=43%, list=26%, signal=57%		positive regulation leukocyte
GO_LEUKOCYTE_DIFFERENTIATION	420	0.118054	2.81041	0	0.000711996	0.028	7645	tags=61%, list=50%, signal=118%		positive regulation leukocyte
GO_REGULATION_OF_LEUKOCYTE_PROLIFERATION	174	0.18372	2.77703	0	0.000837483	0.038	5338	tags=53%, list=35%, signal=80%		positive regulation leukocyte
GO_POSITIVE_REGULATION_OF_T_CELL_PROLIFERATION	70	0.279713	2.7712	0	0.000843466	0.038	4286	tags=56%, list=28%, signal=77%		positive regulation leukocyte
GO_REGULATION_OF_CELL_ACTIVATION	445	0.109283	2.6937	0	0.00129298	0.07	4554	tags=40%, list=30%, signal=55%		positive regulation leukocyte
GO_T_CELL_ACTIVATION	369	0.111912	2.48094	0	0.00513683	0.341	3738	tags=35%, list=24%, signal=45%		positive regulation leukocyte
GO_POSITIVE_REGULATION_OF_CELL_ACTIVATION	265	0.128734	2.40387	0	0.00718637	0.514	4554	tags=42%, list=30%, signal=59%		positive regulation leukocyte
GO_REGULATION_OF_CELL_CELL_ADHESION	328	0.1024	2.17538	0	0.0191432	0.967	4554	tags=40%, list=30%, signal=55%		positive regulation leukocyte
GO_T_CELL_DIFFERENTIATION	198	0.13008	2.14137	0	0.0220795	0.984	3695	tags=37%, list=24%, signal=48%		positive regulation leukocyte
GO_REGULATION_OF_LEUKOCYTE_DIFFERENTIATION	223	0.124342	2.10467	0	0.0256866	0.996	7633	tags=62%, list=50%, signal=121%		positive regulation leukocyte
GO_REGULATION_OF_LYMPHOCYTE_ACTIVATION	338	0.098583	2.05083	0	0.0309139	1	4068	tags=36%, list=26%, signal=48%		positive regulation leukocyte
GO_OUTFLOW_TRACT_MORPHOGENESIS	73	0.27576	2.8192	0	0.000717775	0.027	6313	tags=68%, list=41%, signal=116%		endocardial cushion valve
GO_HEART_MORPHOGENESIS	234	0.156605	2.77996	0	0.000847652	0.037	7487	tags=64%, list=49%, signal=123%		endocardial cushion valve
GO_CARDIAC_SEPTUM_MORPHOGENESIS	67	0.270462	2.57633	0	0.00284893	0.185	4581	tags=57%, list=30%, signal=80%		endocardial cushion valve
GO_CARDIAC_CHAMBER_MORPHOGENESIS	115	0.202885	2.53551	0	0.00346366	0.234	5997	tags=59%, list=39%, signal=96%		endocardial cushion valve
GO_SEMI_LUNAR_VALVE_DEVELOPMENT	33	0.339258	2.35565	0	0.00892896	0.644	7377	tags=82%, list=48%, signal=157%		endocardial cushion valve
GO_MESENCHYME_MORPHOGENESIS	48	0.278912	2.2544	0	0.013884	0.866	4695	tags=58%, list=31%, signal=84%		endocardial cushion valve
GO_ENDOCARDIAL_CUSHION_DEVELOPMENT	40	0.295476	2.18809	0	0.0186543	0.955	4695	tags=60%, list=31%, signal=86%		endocardial cushion valve
GO_PULMONARY_VALVE_DEVELOPMENT	19	0.404643	2.17303	0	0.0193817	0.969	4307	tags=68%, list=28%, signal=95%		endocardial cushion valve
GO_CARDIAC_CHAMBER_DEVELOPMENT	152	0.15103	2.16453	0	0.0200452	0.972	5997	tags=54%, list=39%, signal=88%		endocardial cushion valve
GO_ENDOCARDIAL_CUSHION_FORMATION	23	0.347401	2.03322	0	0.0330823	1	4695	tags=65%, list=31%, signal=94%		endocardial cushion valve
GO_SKELETAL_SYSTEM_DEVELOPMENT	463	0.142178	3.56782	0	0	0	3725	tags=38%, list=24%, signal=49%		chondrocyte bone morphogenesis
GO_CARTILAGE_DEVELOPMENT	187	0.19944	3.21342	0	0	0	6099	tags=59%, list=40%, signal=97%		chondrocyte bone morphogenesis
GO_CONNECTIVE_TISSUE_DEVELOPMENT	245	0.170798	3.11212	0	6.23875e-05	0.001	3692	tags=41%, list=24%, signal=53%		chondrocyte bone morphogenesis
GO_SKELETAL_SYSTEM_MORPHOGENESIS	213	0.176969	3.05463	0	0.000101371	0.002	3814	tags=42%, list=25%, signal=55%		chondrocyte bone morphogenesis
GO_EMBRYONIC_SKELETAL_SYSTEM_DEVELOPMENT	110	0.223	2.75733	0	0.00091334	0.042	3725	tags=46%, list=24%, signal=61%		chondrocyte bone morphogenesis
GO_CHONDROCYTE_DIFFERENTIATION	109	0.203782	2.46483	0	0.00548606	0.37	3237	tags=41%, list=21%, signal=52%		chondrocyte bone morphogenesis
GO_EMBRYONIC_SKELETAL_SYSTEM_MORPHOGENESIS	81	0.228106	2.4026	0	0.00714354	0.52	3725	tags=47%, list=24%, signal=62%		chondrocyte bone morphogenesis
GO_BONE_MORPHOGENESIS	102	0.200803	2.38614	0	0.00777596	0.567	7487	tags=69%, list=49%, signal=133%		chondrocyte bone morphogenesis
GO_CHONDROCYTE_DIFFERENTIATION_INVOLVED_IN_ENDOCHONDRAL_BONE_MORPHOGENESIS	28	0.3636	2.28311	0	0.0120839	0.818	3206	tags=57%, list=21%, signal=72%		chondrocyte bone morphogenesis
GO_BONE_DEVELOPMENT	194	0.136827	2.16808	0	0.0197369	0.971	5374	tags=48%, list=35%, signal=74%		chondrocyte bone morphogenesis
GO_EMBRYONIC_ORGAN_MORPHOGENESIS	257	0.157705	2.96807	0	0.000167763	0.004	4377	tags=44%, list=28%, signal=60%		sensory organ specification
GO_PATTERN_SPECIFICATION_PROCESS	385	0.118136	2.70322	0	0.00130117	0.066	7896	tags=63%, list=51%, signal=126%		sensory organ specification
GO_NOTOCHORD_DEVELOPMENT	19	0.501862	2.62106	0	0.00199515	0.129	3623	tags=74%, list=24%, signal=96%		sensory organ specification
GO_SPECIFICATION_OF_SYMMETRY	114	0.203981	2.53899	0	0.00342481	0.23	7679	tags=70%, list=50%, signal=139%		sensory organ specification
GO_EMBRYONIC_ORGAN_DEVELOPMENT	385	0.114521	2.51496	0	0.00395329	0.264	4714	tags=42%, list=31%, signal=59%		sensory organ specification
GO_SENSORY_ORGAN_DEVELOPMENT	495	0.0951301	2.37999	0	0.00768802	0.581	4487	tags=38%, list=29%, signal=52%		sensory organ specification
GO_HINDLIMB_MORPHOGENESIS	33	0.322279	2.24802	0	0.0141592	0.874	5307	tags=67%, list=35%, signal=102%		sensory organ specification
GO_EAR_DEVELOPMENT	201	0.132852	2.17129	0	0.0194861	0.969	4487	tags=42%, list=29%, signal=59%		sensory organ specification
GO_SENSORY_ORGAN_MORPHOGENESIS	236	0.121105	2.09452	0	0.0264269	0.996	4487	tags=41%, list=29%, signal=57%		sensory organ specification
GO_EAR_MORPHOGENESIS	108	0.172404	2.07992	0	0.0277063	0.999	4487	tags=46%, list=29%, signal=65%		sensory organ specification
GO_REGULATION_OF_VASCULATURE_DEVELOPMENT	292	0.178891	3.47566	0	0	0	5570	tags=54%, list=36%, signal=83%		ameboedal type endothelial
GO_NEGATIVE_REGULATION_OF_VASCULATURE_DEVELOPMENT	110	0.247132	2.94874	0	0.000195798	0.005	5454	tags=60%, list=35%, signal=92%		ameboedal type endothelial
GO_POSITIVE_REGULATION_OF_VASCULATURE_DEVELOPMENT	169	0.186352	2.81519	0	0.000701824	0.027	7267	tags=66%, list=47%, signal=123%		ameboedal type endothelial
GO_TISSUE_MIGRATION	267	0.144119	2.79085	0	0.000787868	0.033	5310	tags=49%, list=35%, signal=73%		ameboedal type endothelial
GO_AMEBOIDAL_TYPE_CELL_MIGRATION	364	0.125973	2.78095	0	0.000864605	0.037	3812	tags=37%, list=25%, signal=48%		ameboedal type endothelial
GO_REGULATION_OF_ENDOTHELIAL_CELL_MIGRATION	146	0.170039	2.40687	0	0.00719791	0.513	5310	tags=51%, list=35%, signal=78%		ameboedal type endothelial
GO_ENDOTHELIAL_CELL_MIGRATION	186	0.145736	2.3147	0	0.010575	0.74	5310	tags=49%, list=35%, signal=74%		ameboedal type endothelial
GO_REGULATION_OF_SPROUTING_ANGIOGENESIS	64	0.233547	2.24302	0	0.0145469	0.884	7237	tags=70%, list=47%, signal=132%		ameboedal type endothelial
GO_NEGATIVE_REGULATION_OF_ENDOTHELIAL_CELL_PROLIFERATION	33	0.30938	2.09306	0	0.0263398	0.996	5505	tags=67%, list=36%, signal=104%		ameboedal type endothelial
GO_MUSCLE_CONTRACTION	325	0.139393	2.87689	0	0.000379089	0.012	7508	tags=62%, list=49%, signal=119%		smooth muscle contraction
GO_MUSCLE_SYSTEM_PROCESS	404	0.124	2.84623	0	0.000466402	0.016	7508	tags=61%, list=49%, signal=116%		smooth muscle contraction
GO_CIRCULATORY_SYSTEM_PROCESS	481	0.112774	2.77972	0	0.000831351	0.037	6857	tags=56%, list=45%, signal=97%		smooth muscle contraction
GO_MITOTIC_NUCLEAR_DIVISION	256	0.146039	2.69516	0	0.00131545	0.069	3378	tags=36%, list=22%, signal=46%		smooth muscle contraction
GO_REGULATION_OF_SMOOTH_MUSCLE_CONTRACTION	58	0.28899	2.5727	0	0.00289737	0.19	6444	tags=71%, list=42%, signal=121%		smooth muscle contraction
GO_REGULATION_OF_MUSCLE_CONTRACTION	147	0.159616	2.26258	0	0.0133886	0.85	7508	tags=65%, list=49%, signal=125%		smooth muscle contraction
GO_REGULATION_OF_BLOOD_PRESSURE	157	0.154457	2.23927	0	0.0145799	0.892	6857	tags=60%, list=45%, signal=107%		smooth muscle contraction
GO_REGULATION_OF_MUSCLE_SYSTEM_PROCESS	211	0.120115	2.01187	0	0.0356377	1	7508	tags=61%, list=49%, signal=117%		smooth muscle contraction
GO_ORGANELLE_FISSION	409	0.130999	3.07117	0	5.64459e-05	0.001	3378	tags=35%, list=22%, signal=43%		cell cycle nuclear
GO_SMOOTH_MUSCLE_CONTRACTION	99	0.228942	2.69516	0	0.0012949	0.069	6444	tags=65%, list=42%, signal=111%		cell cycle nuclear
GO_MEIOTIC_CELL_CYCLE	208	0.153946	2.60529	0	0.00232099	0.144	2322	tags=30%, list=15%, signal=35%		cell cycle nuclear
GO_MEIOTIC_CELL_CYCLE_PROCESS	157	0.159901	2.37649	0	0.0077135	0.585	3345	tags=38%, list=22%, signal=48%		cell cycle nuclear
GO_NUCLEAR_CHROMOSOME_SEGREGATION	225	0.12534	2.1619	0	0.0202087	0.975	2748	tags=30%, list=18%, signal=36%		cell cycle nuclear
GO_REGULATION_OF_NUCLEAR_DIVISION	188	0.133017	2.13443	0	0.0225828	0.988	3378	tags=35%, list=22%, signal=44%		cell cycle nuclear
GO_MEIOSIS_I_CELL_CYCLE_PROCESS	100	0.176033	2.02222	0	0.0341064	1	9153	tags=77%, list=60%, signal=189%		cell cycle nuclear
GO_WOUND_HEALING	457	0.129834	3.14834	0	7.40852e-05	0.001	4591	tags=42%, list=30%, signal=59%		wound healing body
GO_REGULATION_OF_COAGULATION	71	0.309334	3.02785	0	9.32616e-05	0.002	4362	tags=59%, list=28%, signal=82%		wound healing body
GO_REGULATION_OF_BODY_FLUID_LEVELS	424	0.119243	2.82312	0	0.000653175	0.024	4165	tags=39%, list=27%, signal=52%		wound healing body
GO_REGULATION_OF_WOUND_HEALING	114	0.211377	2.6009	0	0.00232037	0.149	5812	tags=59%, list=38%, signal=94%		wound healing body
GO_COAGULATION	280	0.128859	2.46446	0	0.00543174	0.37	4865	tags=44%, list=32%, signal=64%		wound healing body
GO_POSITIVE_REGULATION_OF_WOUND_HEALING	48	0.303813	2.46125	0	0.00550396	0.377	5595	tags=67%, list=36%, signal=104%		wound healing body
GO_HOMOTYPIC_CELL_CELL_ADHESION	71	0.225895	2.28583	0	0.0121374	0.815	4123	tags=49%, list=27%, signal=67%		wound healing body
GO_ORGANIC_ACID_CATABOLIC_PROCESS	224	0.174546	2.964	0	0.000161978	0.004	7379	tags=65%, list=48%, signal=123%		acid oxidation catabolic
GO_LIPID_OXIDATION	97	0.230673	2.72524	0	0.00110936	0.054	7415	tags=71%, list=48%, signal=136%		acid oxidation catabolic
GO_SMALL_MOLECULE_CATABOLIC_PROCESS	347	0.125241	2.68442	0	0.00139678	0.077	7425	tags=61%, list=48%, signal=114%		acid oxidation catabolic
GO_FATTY_ACID_BETA_OXIDATION	69	0.263391	2.52611	0	0.00360371	0.244	7335	tags=74%, list=48%, signal=141%		acid oxidation catabolic
GO_FATTY_ACID_CATABOLIC_PROCESS	95	0.211919	2.42757	0	0.00655584	0.465	9065	tags=80%, list=59%, signal=194%		acid oxidation catabolic
GO_MONOCARBOXYLIC_ACID_CATABOLIC_PROCESS	109	0.192739	2.35351	0	0.00895847	0.65	7357	tags=67%, list=48%, signal=127%		acid oxidation catabolic
GO_LIPID_CATABOLIC_PROCESS	269	0.110602	2.0995	0	0.026405	0.996	9478	tags=72%, list=62%, signal=186%		acid oxidation catabolic
GO_CELL_FATE_COMMITMENT	228	0.17454	3.02489	0	8.96747e-05	0.002	6057	tags=57%, list=39%, signal=92%		spinal chord fate
GO_CELL_FATE_SPECIFICATION	76	0.232575	2.38195	0	0.00768417	0.579	4535	tags=53%, list=29%, signal=74%		spinal chord fate
GO_CELL_DIFFERENTIATION_IN_SPINAL_CORD	48	0.285702	2.37638	0	0.00766207	0.586	7475	tags=77%, list=49%, signal=149%		spinal chord fate
GO_CELL_FATE_DETERMINATION	39	0.298731	2.23146	0	0.0149278	0.901	4487	tags=59%, list=29%, signal=83%		spinal chord fate
GO_REGULATION_OF_CELL_FATE_COMMITMENT	25	0.370666	2.18112	0	0.01901	0.962	5997	tags=76%, list=39%, signal=124%		spinal chord fate
GO_GLAND_MORPHOGENESIS	115	0.249796	3.12215	0	6.58535e-05	0.001	4077	tags=51%, list=27%, signal=69%		mammary gland duct
GO_NEGATIVE_REGULATION_OF_ANIMAL_ORGAN_MORPHOGENESIS	32	0.395839	2.65669	0	0.00164031	0.093	4498	tags=69%, list=29%, signal=97%		mammary gland duct
GO_MAMMARY_GLAND_MORPHOGENESIS	44	0.314993	2.44316	0	0.00602926	0.428	4257	tags=59%, list=28%, signal=81%		mammary gland duct
GO_GLAND_DEVELOPMENT	406	0.106858	2.42011	0	0.00666846	0.481	4650	tags=41%, list=30%, signal=57%		mammary gland duct
GO_MAMMARY_GLAND_DUCT_MORPHOGENESIS	31	0.321211	2.17734	0	0.019174	0.963	2511	tags=48%, list=16%, signal=58%		mammary gland duct
GO_SKIN_DEVELOPMENT	243	0.149213	2.73774	0	0.00104632	0.05	4260	tags=42%, list=28%, signal=58%		epidermal cell skin
GO_EPIDERMIS_DEVELOPMENT	281	0.131076	2.54077	0	0.00342421	0.227	4260	tags=41%, list=28%, signal=55%		epidermal cell skin
GO_CORNIFICATION	57	0.271589	2.47481	0	0.00521789	0.354	7171	tags=74%, list=47%, signal=138%		epidermal cell skin
GO_EPIDERMAL_CELL_DIFFERENTIATION	183	0.145746	2.32986	0	0.00998122	0.714	5769	tags=52%, list=38%, signal=82%		epidermal cell skin
GO_ANIMAL_ORGAN_FORMATION	57	0.33122	2.97758	0	0.000130515	0.003	4638	tags=63%, list=30%, signal=90%		respiratory development fold
GO_MORPHOGENESIS_OF_AN_EPITHELIAL_FOLD	25	0.386852	2.30393	0	0.0111715	0.771	6979	tags=84%, list=45%, signal=154%		respiratory development fold
GO_RESPIRATORY_SYSTEM_DEVELOPMENT	185	0.147668	2.28365	0	0.0121168	0.818	4656	tags=45%, list=30%, signal=64%		respiratory development fold
GO_DIGESTIVE_SYSTEM_DEVELOPMENT	127	0.174102	2.23978	0	0.0146234	0.891	7517	tags=66%, list=49%, signal=128%		respiratory development fold
GO_POSITIVE_REGULATION_OF_RECEPTOR_SIGNALING_PATHWAY_VIA_STAT	65	0.284154	2.71746	0	0.00114808	0.057	2746	tags=46%, list=18%, signal=56%		peptidyl tyrosine phosphorylation
GO_POSITIVE_REGULATION_OF_TYROSINE_PHOSPHORYLATION_OF_STAT_PROTEIN	47	0.311729	2.48086	0	0.00508332	0.341	2746	tags=49%, list=18%, signal=59%		peptidyl tyrosine phosphorylation
GO_PEPTIDYL_TYROSINE_MODIFICATION	322	0.104025	2.14769	0	0.0214626	0.982	2254	tags=25%, list=15%, signal=29%		peptidyl tyrosine phosphorylation
GO_OSSIFICATION	353	0.119478	2.64137	0	0.00175007	0.107	7572	tags=61%, list=49%, signal=117%		biomineral tissue development
GO_BIOMINERAL_TISSUE_DEVELOPMENT	134	0.180389	2.38699	0	0.00779151	0.564	7924	tags=69%, list=52%, signal=142%		biomineral tissue development
GO_BONE_MINERALIZATION	101	0.186112	2.24049	0	0.0147044	0.888	8425	tags=73%, list=55%, signal=161%		biomineral tissue development
GO_EXTRACELLULAR_STRUCTURE_ORGANIZATION	378	0.223709	5.00641	0	0	0	4130	tags=49%, list=27%, signal=65%		extracellular structure collagen
GO_COLLAGEN_FIBRIL_ORGANIZATION	49	0.426812	3.4922	0	0	0	3814	tags=67%, list=25%, signal=89%		extracellular structure collagen
GO_EXTRACELLULAR_MATRIX_ASSEMBLY	25	0.365837	2.13716	0	0.0223507	0.986	7917	tags=88%, list=51%, signal=181%		extracellular structure collagen
GO_DNA_DEPENDENT_DNA_REPLICATION	140	0.178823	2.53133	0	0.00350189	0.238	5294	tags=52%, list=34%, signal=79%		regulation dna dependent
GO_DNA_REPLICATION	259	0.125162	2.31142	0	0.0106846	0.747	3867	tags=37%, list=25%, signal=49%		regulation dna dependent
GO_REGULATION_OF_DNA_REPLICATION	99	0.17771	2.05327	0	0.0307924	1	3498	tags=40%, list=23%, signal=52%		regulation dna dependent
GO_GENITALIA_DEVELOPMENT	44	0.308174	2.43124	0	0.00646564	0.456	4012	tags=57%, list=26%, signal=77%		male genitalia reproductive
GO_MALE_GENITALIA_DEVELOPMENT	21	0.425992	2.32337	0	0.0102049	0.725	3710	tags=67%, list=24%, signal=88%		male genitalia reproductive
GO_REPRODUCTIVE_SYSTEM_DEVELOPMENT	390	0.100789	2.29442	0	0.0116827	0.8	7165	tags=56%, list=47%, signal=103%		male genitalia reproductive
GO_ORGANIC_ANION_TRANSPORT	424	0.103529	2.4444	0	0.00603093	0.425	4654	tags=40%, list=30%, signal=56%		anion transmembrane transport
GO_ANION_TRANSMEMBRANE_TRANSPORT	248	0.126176	2.3501	0	0.00898972	0.657	4602	tags=42%, list=30%, signal=59%		anion transmembrane transport
GO_ORGANIC_ACID_TRANSPORT	292	0.103447	2.05855	0	0.0301723	1	4654	tags=40%, list=30%, signal=57%		anion transmembrane transport
GO_MUSCLE_CELL_PROLIFERATION	171	0.18988	2.88959	0	0.000389619	0.012	4307	tags=47%, list=28%, signal=64%		smooth muscle cell
GO_MUSCLE_CELL_MIGRATION	76	0.256227	2.63341	0	0.00180452	0.114	3161	tags=46%, list=21%, signal=58%		smooth muscle cell
GO_SMOOTH_MUSCLE_CELL_MIGRATION	63	0.268619	2.48062	0	0.00505516	0.342	1988	tags=40%, list=13%, signal=45%		smooth muscle cell
GO_FORMATION_OF_PRIMARY_GERM_LAYER	109	0.212338	2.56613	0	0.00298598	0.197	5082	tags=54%, list=33%, signal=80%		endoderm formation primary
GO_ENDODERM_FORMATION	49	0.284836	2.3842	0	0.00776951	0.572	5677	tags=65%, list=37%, signal=103%		endoderm formation primary
GO_MESODERMAL_CELL_DIFFERENTIATION	29	0.326415	2.09143	0	0.0263281	0.996	4535	tags=62%, list=29%, signal=88%		endoderm formation primary
GO_INTERMEDIATE_FILAMENT_ORGANIZATION	21	0.438132	2.38904	0	0.00780814	0.561	4256	tags=71%, list=28%, signal=99%		intermediate filament organization
GO_INTERMEDIATE_FILAMENT_BASED_PROCESS	42	0.268889	2.09885	0	0.0264016	0.996	3199	tags=48%, list=21%, signal=60%		intermediate filament organization
GO_CHROMATIN_REMODELING_AT_CENTROMERE	31	0.366781	2.4215	0	0.00669681	0.478	5781	tags=74%, list=38%, signal=119%		chromatin remodeling centromere
GO_CENTROMERE_COMPLEX_ASSEMBLY	39	0.317218	2.28446	0	0.0121489	0.817	5781	tags=69%, list=38%, signal=111%		chromatin remodeling centromere
GO_ARTERY_MORPHOGENESIS	60	0.289573	2.64856	0	0.00174183	0.102	4535	tags=58%, list=29%, signal=82%		artery morphogenesis development
GO_ARTERY_DEVELOPMENT	82	0.206574	2.19093	0	0.0184596	0.953	4717	tags=51%, list=31%, signal=73%		artery morphogenesis development
GO_POSITIVE_REGULATION_OF_CARDIAC_MUSCLE_CELL_PROLIFERATION	22	0.413192	2.28665	0	0.0121552	0.815	7636	tags=91%, list=50%, signal=180%		positive regulation cardiac
GO_ORGAN_GROWTH	156	0.145907	2.14799	0	0.0215187	0.982	4581	tags=44%, list=30%, signal=62%		positive regulation cardiac
GO_REGULATION_OF_REPRODUCTIVE_PROCESS	128	0.211422	2.79988	0	0.000796228	0.032	5186	tags=55%, list=34%, signal=82%		prostate gland morphogenesis
GO_PROSTATE_GLAND_MORPHOGENESIS	27	0.423764	2.6475	0	0.00173385	0.103	7165	tags=89%, list=47%, signal=166%		prostate gland morphogenesis
GO_ADAPTIVE_IMMUNE_RESPONSE	291	0.13796	2.72898	0	0.00110815	0.053	4313	tags=42%, list=28%, signal=57%		immune built immunoglobulin
GO_ADAPTIVE_IMMUNE_RESPONSE_BASED_ON_SOMATIC_RECOMBINATION_OF_IMMUNE_RECEPTORS_BUILT_FROM_IMMUNOGLOBULIN_SUPERFAMILY_DOMAINS	201	0.139273	2.23497	0	0.0147745	0.894	4313	tags=42%, list=28%, signal=57%		immune built immunoglobulin
GO_INTERLEUKIN_8_PRODUCTION	57	0.283903	2.54159	0	0.00342303	0.225	5633	tags=65%, list=37%, signal=102%		positive regulation interleukin 8
GO_POSITIVE_REGULATION_OF_INTERLEUKIN_8_PRODUCTION	37	0.341021	2.49596	0	0.00463346	0.308	5575	tags=70%, list=36%, signal=110%		positive regulation interleukin 9
GO_INTERFERON_GAMMA_MEDIATED_SIGNALING_PATHWAY	72	0.298708	2.92532	0	0.000241688	0.007	6535	tags=72%, list=42%, signal=125%		interferon gamma mediated
GO_RESPONSE_TO_INTERFERON_GAMMA	157	0.196564	2.8914	0	0.000367609	0.011	5922	tags=58%, list=38%, signal=93%		interferon gamma mediated
GO_RESPONSE_TO_BACTERIUM	433	0.110779	2.60168	0	0.00234866	0.149	8645	tags=67%, list=56%, signal=149%		defense response bacterium
GO_DEFENSE_RESPONSE_TO_BACTERIUM	127	0.182569	2.40364	0	0.00716448	0.518	6540	tags=61%, list=43%, signal=105%		defense response bacterium
GO_CELL_ADHESION_MEDIATED_BY_INTEGRIN	63	0.342034	3.21199	0	0	0	6479	tags=76%, list=42%, signal=131%		cell substrate adhesion
GO_CELL_SUBSTRATE_ADHESION	316	0.140959	2.92576	0	0.000249011	0.007	4106	tags=41%, list=27%, signal=54%		cell substrate adhesion
GO_RESPONSE_TO_ACID_CHEMICAL	309	0.128816	2.60421	0	0.00232057	0.146	5375	tags=48%, list=35%, signal=72%		reponse retinoic acid
GO_RESPONSE_TO_RETINOIC_ACID	101	0.192837	2.24043	0	0.0146204	0.888	5124	tags=52%, list=33%, signal=78%		reponse retinoic acid
GO_RESPONSE_TO_VITAMIN	83	0.224653	2.38329	0	0.00767987	0.576	5087	tags=55%, list=33%, signal=82%		response vitamin nutrient
GO_RESPONSE_TO_NUTRIENT	198	0.118318	1.95766	0	0.0443315	1	7991	tags=64%, list=52%, signal=131%		response vitamin nutrient
GO_EPITHELIAL_CELL_PROLIFERATION	339	0.145164	3.08659	0	5.92682e-05	0.001	4077	tags=41%, list=27%, signal=54%		-
GO_LEUKOCYTE_MIGRATION	343	0.133518	2.84371	0	0.000444192	0.016	4673	tags=43%, list=30%, signal=61%		-
GO_PLASMA_MEMBRANE_ORGANIZATION	86	0.227392	2.45693	0	0.00558913	0.388	6537	tags=65%, list=42%, signal=113%		-
GO_CELLULAR_AMINO_ACID_BIOSYNTHETIC_PROCESS	59	0.267173	2.44475	0	0.00605461	0.423	6855	tags=71%, list=45%, signal=128%		-
GO_RESPONSE_TO_CORTICOSTEROID	151	0.165987	2.33508	0	0.0097754	0.699	7352	tags=64%, list=48%, signal=122%		-
GO_TISSUE_REMODELING	138	0.169506	2.30101	0	0.0113077	0.777	6778	tags=61%, list=44%, signal=108%		-
GO_NEGATIVE_REGULATION_OF_SECRETION	194	0.140257	2.27271	0	0.0126606	0.84	7542	tags=63%, list=49%, signal=122%		-
GO_STEM_CELL_PROLIFERATION	111	0.175631	2.19152	0	0.0184828	0.953	2860	tags=36%, list=19%, signal=44%		-
GO_CYTOKINE_METABOLIC_PROCESS	93	0.190623	2.18675	0	0.0186546	0.957	9324	tags=80%, list=61%, signal=201%		-
GO_DEFENSE_RESPONSE_TO_VIRUS	176	0.134462	2.06727	0	0.0290951	1	4247	tags=41%, list=28%, signal=56%		-
GO_REGULATION_OF_VIRAL_ENTRY_INTO_HOST_CELL	23	0.355014	2.06415	0	0.0293629	1	7922	tags=87%, list=52%, signal=179%		-
GO_POSITIVE_REGULATION_OF_FIBROBLAST_PROLIFERATION	46	0.228859	1.89655	0	0.0560116	1	4849	tags=54%, list=32%, signal=79%		-
GO_RESPONSE_TO_BMP	147	0.148708	2.07385	0.00185874	0.0282349	0.999	4535	tags=44%, list=29%, signal=62%		-
GO_AORTIC_VALVE_DEVELOPMENT	25	0.334675	1.9787	0.0018622	0.0413231	1	7165	tags=80%, list=47%, signal=150%		-
GO_ENDOTHELIUM_DEVELOPMENT	109	0.22244	2.73893	0.00186916	0.00106501	0.05	4081	tags=49%, list=27%, signal=66%		-
GO_VASCULAR_PROCESS_IN_CIRCULATORY_SYSTEM	142	0.154169	2.13141	0.00189036	0.0230123	0.988	6857	tags=60%, list=45%, signal=107%		-
GO_BLASTODERM_SEGMENTATION	18	0.416334	2.09533	0.00190476	0.0264209	0.996	2148	tags=56%, list=14%, signal=64%		-
GO_T_CELL_PROLIFERATION	142	0.168575	2.30671	0.00191205	0.011025	0.764	4146	tags=44%, list=27%, signal=59%		-
GO_CELL_CHEMOTAXIS	225	0.134586	2.27454	0.00191939	0.0125656	0.834	6573	tags=56%, list=43%, signal=96%		-
GO_NEGATIVE_REGULATION_OF_PLATELET_ACTIVATION	17	0.414648	2.04283	0.00191939	0.0320733	1	3581	tags=65%, list=23%, signal=84%		-
GO_MORPHOGENESIS_OF_AN_EPITHELIUM	499	0.090474	2.31926	0.00192308	0.0104119	0.729	4571	tags=38%, list=30%, signal=53%		-
GO_PLATELET_DEGRANULATION	112	0.188625	2.28705	0.00192678	0.0121817	0.813	4123	tags=46%, list=27%, signal=62%		-
GO_CHROMOSOME_SEGREGATION	274	0.122741	2.27644	0.00192678	0.0125261	0.831	2748	tags=30%, list=18%, signal=36%		-
GO_PROSTATE_GLAND_DEVELOPMENT	45	0.268249	2.1373	0.00193424	0.0224253	0.986	7165	tags=73%, list=47%, signal=137%		-
GO_DRUG_TRANSMEMBRANE_TRANSPORT	75	0.207386	2.08642	0.00193798	0.0270355	0.998	4413	tags=49%, list=29%, signal=69%		-
GO_POSITIVE_REGULATION_OF_RESPONSE_TO_EXTERNAL_STIMULUS	257	0.123838	2.31483	0.00194175	0.0106326	0.74	7822	tags=63%, list=51%, signal=126%		-
GO_URETER_DEVELOPMENT	15	0.441149	2.07382	0.00194175	0.0281375	0.999	4500	tags=73%, list=29%, signal=104%		-
GO_KINETOCHORE_ORGANIZATION	20	0.365122	1.938	0.00194175	0.0479626	1	2081	tags=50%, list=14%, signal=58%		-
GO_REGULATION_OF_DNA_DEPENDENT_DNA_REPLICATION	48	0.277268	2.24309	0.00194553	0.0146248	0.884	2477	tags=44%, list=16%, signal=52%		-
GO_SISTER_CHROMATID_SEGREGATION	164	0.152175	2.32876	0.00194932	0.00997612	0.716	2748	tags=33%, list=18%, signal=40%		-
GO_HEART_VALVE_DEVELOPMENT	50	0.246165	2.09353	0.00194932	0.0263656	0.996	5454	tags=60%, list=35%, signal=93%		-
GO_MORPHOGENESIS_OF_AN_EPITHELIAL_BUD	16	0.514936	2.45746	0.00195695	0.00562077	0.386	3623	tags=75%, list=24%, signal=98%		-
GO_REGULATION_OF_ANIMAL_ORGAN_FORMATION	32	0.341718	2.29787	0.00195695	0.0114725	0.786	3406	tags=56%, list=22%, signal=72%		-
GO_HETEROTYPIC_CELL_CELL_ADHESION	48	0.28452	2.33965	0.00196078	0.00956317	0.689	4609	tags=58%, list=30%, signal=83%		-
GO_CELLULAR_RESPONSE_TO_ACID_CHEMICAL	190	0.131067	2.11677	0.00196078	0.0244174	0.993	5375	tags=48%, list=35%, signal=73%		-
GO_PHOSPHOLIPASE_C_ACTIVATING_G_PROTEIN_COUPLED_RECEPTOR_SIGNALING_PATHWAY	90	0.210367	2.33258	0.00196464	0.00984907	0.705	6524	tags=63%, list=42%, signal=109%		-
GO_B_CELL_ACTIVATION	197	0.135159	2.16939	0.0019685	0.019669	0.97	7941	tags=65%, list=52%, signal=133%		-
GO_ATTACHMENT_OF_SPINDLE_MICROTUBULES_TO_KINETOCHORE	29	0.35292	2.31323	0.00197628	0.0106222	0.743	1476	tags=45%, list=10%, signal=49%		-
GO_MESENCHYME_DEVELOPMENT	244	0.118372	2.11141	0.00197628	0.0250353	0.995	5772	tags=49%, list=38%, signal=77%		-
GO_LEUKOCYTE_CELL_CELL_ADHESION	273	0.117992	2.22591	0.00198413	0.0154318	0.907	3738	tags=36%, list=24%, signal=47%		-
GO_TYROSINE_PHOSPHORYLATION_OF_STAT_PROTEIN	58	0.270711	2.37836	0.00198807	0.00770062	0.583	2746	tags=45%, list=18%, signal=54%		-
GO_CELLULAR_RESPONSE_TO_XENOBIOTIC_STIMULUS	122	0.171221	2.19247	0.00199601	0.0184884	0.952	4825	tags=48%, list=31%, signal=70%		-
GO_NEGATIVE_REGULATION_OF_EPITHELIAL_CELL_DIFFERENTIATION	35	0.316594	2.2304	0.002	0.0149805	0.902	2172	tags=46%, list=14%, signal=53%		-
GO_REGULATION_OF_IMMUNE_EFFECTOR_PROCESS	308	0.106187	2.19627	0.002	0.0181956	0.948	8087	tags=63%, list=53%, signal=130%		-
GO_MONOCARBOXYLIC_ACID_METABOLIC_PROCESS	395	0.0956495	2.17941	0.002	0.0190494	0.963	4251	tags=37%, list=28%, signal=50%		-
GO_SERINE_FAMILY_AMINO_ACID_METABOLIC_PROCESS	34	0.317869	2.14075	0.002	0.0220533	0.984	4621	tags=62%, list=30%, signal=88%		-
GO_CELL_MATRIX_ADHESION	205	0.125433	2.02995	0.002	0.0331425	1	4023	tags=39%, list=26%, signal=51%		-
GO_PTERIDINE_CONTAINING_COMPOUND_METABOLIC_PROCESS	26	0.331031	1.99868	0.00200803	0.0382459	1	6748	tags=77%, list=44%, signal=137%		-
GO_ACTIN_MEDIATED_CELL_CONTRACTION	112	0.173812	2.11981	0.00201207	0.0242846	0.992	7508	tags=66%, list=49%, signal=128%		-
GO_POSITIVE_REGULATION_OF_CYTOKINE_PRODUCTION	361	0.0968766	2.07176	0.00201613	0.028365	1	9324	tags=70%, list=61%, signal=174%		-
GO_POSITIVE_REGULATION_OF_LYMPHOCYTE_ACTIVATION	218	0.132356	2.23207	0.0020202	0.0149523	0.901	4554	tags=43%, list=30%, signal=60%		-
GO_REGULATION_OF_CYTOSOLIC_CALCIUM_ION_CONCENTRATION	310	0.103908	2.15287	0.0020202	0.0212111	0.982	7414	tags=58%, list=48%, signal=110%		-
GO_DEFENSE_RESPONSE_TO_OTHER_ORGANISM	309	0.131039	2.63669	0.00202429	0.00178959	0.11	6586	tags=56%, list=43%, signal=95%		-
GO_RETINA_VASCULATURE_DEVELOPMENT_IN_CAMERA_TYPE_EYE	17	0.452189	2.25756	0.00202429	0.0138106	0.863	3909	tags=71%, list=25%, signal=95%		-
GO_GROWTH_PLATE_CARTILAGE_CHONDROCYTE_DIFFERENTIATION	22	0.382966	2.18649	0.00202429	0.0185829	0.957	3206	tags=59%, list=21%, signal=75%		-
GO_BRANCH_ELONGATION_OF_AN_EPITHELIUM	20	0.385744	2.04082	0.00202429	0.0322391	1	7917	tags=90%, list=51%, signal=185%		-
GO_VITAMIN_METABOLIC_PROCESS	112	0.185922	2.28163	0.00203252	0.0120713	0.821	5675	tags=55%, list=37%, signal=87%		-
GO_REGULATION_OF_LIPASE_ACTIVITY	86	0.201372	2.15329	0.00203252	0.0212728	0.981	6935	tags=65%, list=45%, signal=118%		-
GO_MITOTIC_SISTER_CHROMATID_SEGREGATION	135	0.159505	2.11603	0.00203252	0.024398	0.993	3378	tags=38%, list=22%, signal=48%		-
GO_VASCULOGENESIS	73	0.212308	2.10995	0.00203252	0.0250809	0.995	3913	tags=47%, list=25%, signal=62%		-
GO_NEGATIVE_REGULATION_OF_COAGULATION	45	0.280588	2.22315	0.00203666	0.0156763	0.91	4583	tags=58%, list=30%, signal=82%		-
GO_FATTY_ACID_METABOLIC_PROCESS	232	0.141549	2.47008	0.00204082	0.00537592	0.362	8065	tags=66%, list=52%, signal=137%		-
GO_KIDNEY_MESENCHYME_DEVELOPMENT	19	0.423547	2.25272	0.00204082	0.0139604	0.869	3207	tags=63%, list=21%, signal=80%		-
GO_POSITIVE_REGULATION_OF_LEUKOCYTE_CELL_CELL_ADHESION	176	0.131516	2.03037	0.00204082	0.0331918	1	4554	tags=43%, list=30%, signal=60%		-
GO_CELLULAR_RESPONSE_TO_VITAMIN	29	0.330545	2.11827	0.00204499	0.0244075	0.993	5002	tags=66%, list=33%, signal=97%		-
GO_REGENERATION	166	0.147799	2.25666	0.00204918	0.013812	0.864	7665	tags=64%, list=50%, signal=127%		-
GO_POSITIVE_REGULATION_OF_RESPONSE_TO_WOUNDING	57	0.240584	2.17699	0.00204918	0.0190959	0.963	6027	tags=63%, list=39%, signal=103%		-
GO_POSITIVE_REGULATION_OF_REPRODUCTIVE_PROCESS	61	0.233531	2.17579	0.00204918	0.0191746	0.966	2473	tags=39%, list=16%, signal=47%		-
GO_METANEPHROS_MORPHOGENESIS	33	0.312987	2.09264	0.00204918	0.0263051	0.996	6848	tags=76%, list=45%, signal=136%		-
GO_ORGANIC_ACID_TRANSMEMBRANE_TRANSPORT	127	0.166697	2.22241	0.00205761	0.0156794	0.911	4602	tags=46%, list=30%, signal=66%		-
GO_DIVALENT_INORGANIC_CATION_HOMEOSTASIS	440	0.0888523	2.08593	0.00205761	0.027003	0.998	6677	tags=52%, list=43%, signal=89%		-
GO_REGULATION_OF_SYSTEMIC_ARTERIAL_BLOOD_PRESSURE_BY_CIRCULATORY_RENIN_ANGIOTENSIN	17	0.417151	2.03038	0.00205761	0.0333058	1	6257	tags=82%, list=41%, signal=139%		-
GO_CELLULAR_RESPONSE_TO_MECHANICAL_STIMULUS	68	0.241818	2.3463	0.00206612	0.00920862	0.671	4213	tags=51%, list=27%, signal=71%		-
GO_EMBRYONIC_HINDLIMB_MORPHOGENESIS	27	0.331068	2.09713	0.00207469	0.0263551	0.996	3461	tags=56%, list=23%, signal=72%		-
GO_CARDIAC_EPITHELIAL_TO_MESENCHYMAL_TRANSITION	31	0.295137	1.95164	0.00207469	0.0452646	1	7377	tags=77%, list=48%, signal=148%		-
GO_REGULATION_OF_PLATELET_ACTIVATION	28	0.375435	2.36357	0.002079	0.00841225	0.621	4123	tags=64%, list=27%, signal=88%		-
GO_REGULATION_OF_RESPONSE_TO_WOUNDING	140	0.152046	2.1171	0.002079	0.0244473	0.993	5812	tags=53%, list=38%, signal=84%		-
GO_POSITIVE_REGULATION_OF_CELL_CELL_ADHESION	207	0.125858	2.15248	0.00208768	0.0211774	0.982	4554	tags=42%, list=30%, signal=59%		-
GO_GASTRULATION	165	0.134974	1.96949	0.00210084	0.0427112	1	3725	tags=38%, list=24%, signal=49%		-
GO_REGULATION_OF_EPITHELIAL_CELL_MIGRATION	203	0.1543	2.62121	0.0021097	0.00202073	0.129	5310	tags=50%, list=35%, signal=75%		-
GO_DETERMINATION_OF_HEART_LEFT_RIGHT_ASYMMETRY	58	0.238233	2.1025	0.00211416	0.0259815	0.996	7487	tags=72%, list=49%, signal=141%		-
GO_ALPHA_BETA_T_CELL_ACTIVATION	116	0.181448	2.25116	0.00212314	0.0140076	0.871	4257	tags=46%, list=28%, signal=63%		-
GO_POSITIVE_REGULATION_OF_LOCOMOTION	488	0.0875344	2.20552	0.00215517	0.0171749	0.935	7521	tags=57%, list=49%, signal=109%		-
GO_RENAL_FILTRATION	17	0.392584	1.95389	0.00385356	0.0447403	1	3920	tags=65%, list=25%, signal=87%		-
GO_REGIONALIZATION	299	0.110836	2.20748	0.003861	0.017066	0.933	7896	tags=62%, list=51%, signal=125%		-
GO_POSITIVE_REGULATION_OF_CYTOSOLIC_CALCIUM_ION_CONCENTRATION_INVOLVED_IN_PHOSPHOLIPASE_C_ACTIVATING_G_PROTEIN_COUPLED_SIGNALING_PATHWAY	27	0.319307	2.03129	0.003861	0.033248	1	4781	tags=63%, list=31%, signal=91%		-
GO_METANEPHRIC_NEPHRON_MORPHOGENESIS	26	0.340238	2.05049	0.00387597	0.0308697	1	6015	tags=73%, list=39%, signal=120%		-
GO_SENSORY_PERCEPTION	465	0.0850367	2.05845	0.00389105	0.0300745	1	3924	tags=34%, list=26%, signal=44%		-
GO_VENTRICULAR_CARDIAC_MUSCLE_TISSUE_DEVELOPMENT	50	0.232231	1.93131	0.00389105	0.0493326	1	5360	tags=58%, list=35%, signal=89%		-
GO_POSITIVE_REGULATION_OF_MUSCLE_TISSUE_DEVELOPMENT	63	0.218052	2.03376	0.00389864	0.0330955	1	1786	tags=33%, list=12%, signal=38%		-
GO_METAPHASE_PLATE_CONGRESSION	53	0.234257	2.01475	0.00390625	0.0352697	1	6566	tags=66%, list=43%, signal=115%		-
GO_POSITIVE_REGULATION_OF_PEPTIDYL_TYROSINE_PHOSPHORYLATION	157	0.155361	2.24496	0.00391389	0.014465	0.88	3904	tags=41%, list=25%, signal=54%		-
GO_RESPONSE_TO_STEROID_HORMONE	354	0.0974336	2.10623	0.00392157	0.0256663	0.996	6921	tags=55%, list=45%, signal=97%		-
GO_NEGATIVE_REGULATION_OF_IMMUNE_RESPONSE	115	0.166013	2.07822	0.00392157	0.0278022	0.999	8165	tags=70%, list=53%, signal=147%		-
GO_CELLULAR_RESPONSE_TO_ABIOTIC_STIMULUS	287	0.0994981	1.9412	0.00392157	0.0472645	1	4607	tags=40%, list=30%, signal=56%		-
GO_NEGATIVE_REGULATION_OF_EPITHELIAL_CELL_PROLIFERATION	109	0.177454	2.17858	0.00393701	0.0191005	0.963	3498	tags=40%, list=23%, signal=52%		-
GO_PULMONARY_VALVE_MORPHOGENESIS	16	0.407857	1.95491	0.00393701	0.0446686	1	4307	tags=69%, list=28%, signal=95%		-
GO_PYRUVATE_METABOLIC_PROCESS	23	0.329627	1.90762	0.00393701	0.0542518	1	4968	tags=65%, list=32%, signal=96%		-
GO_WATER_SOLUBLE_VITAMIN_METABOLIC_PROCESS	72	0.211048	2.0982	0.0039604	0.0263796	0.996	8518	tags=76%, list=55%, signal=170%		-
GO_REGULATION_OF_TUBE_SIZE	120	0.155366	1.98465	0.0039604	0.0404001	1	6857	tags=60%, list=45%, signal=107%		-
GO_NEGATIVE_REGULATION_OF_IMMUNE_SYSTEM_PROCESS	361	0.0977263	2.09434	0.00396825	0.026354	0.996	8246	tags=63%, list=54%, signal=133%		-
GO_CELL_COMMUNICATION_INVOLVED_IN_CARDIAC_CONDUCTION	53	0.23291	2.0521	0.00396825	0.0308927	1	8328	tags=77%, list=54%, signal=168%		-
GO_PYRIDINE_CONTAINING_COMPOUND_METABOLIC_PROCESS	38	0.269288	1.93099	0.00396825	0.0491155	1	5582	tags=63%, list=36%, signal=99%		-
GO_NEGATIVE_REGULATION_OF_HEMOPOIESIS	110	0.169257	2.07637	0.00399202	0.0278915	0.999	7762	tags=67%, list=50%, signal=135%		-
GO_REGULATION_OF_KERATINOCYTE_DIFFERENTIATION	31	0.302916	2.01842	0.00399202	0.0346065	1	5769	tags=68%, list=38%, signal=108%		-
GO_SMOOTH_MUSCLE_CELL_PROLIFERATION	123	0.168761	2.1958	0.00400802	0.0181669	0.949	4302	tags=45%, list=28%, signal=62%		-
GO_POSITIVE_REGULATION_OF_TOLL_LIKE_RECEPTOR_SIGNALING_PATHWAY	23	0.349912	1.99685	0.00400802	0.0385514	1	5994	tags=74%, list=39%, signal=121%		-
GO_RENAL_VESICLE_DEVELOPMENT	20	0.38976	2.07652	0.00403226	0.0279622	0.999	5548	tags=75%, list=36%, signal=117%		-
GO_DNA_REPLICATION_CHECKPOINT	15	0.420321	1.95123	0.00403226	0.045262	1	6871	tags=87%, list=45%, signal=156%		-
GO_HEMATOPOIETIC_STEM_CELL_PROLIFERATION	21	0.424107	2.27468	0.00404858	0.0126364	0.834	2274	tags=57%, list=15%, signal=67%		-
GO_MONOVALENT_INORGANIC_ANION_HOMEOSTASIS	22	0.345277	1.95739	0.00406504	0.0442861	1	7980	tags=86%, list=52%, signal=179%		-
GO_POTASSIUM_ION_HOMEOSTASIS	27	0.337518	2.10555	0.00408163	0.0256667	0.996	9059	tags=93%, list=59%, signal=225%		-
GO_SPROUTING_ANGIOGENESIS	109	0.163637	2.02505	0.00408163	0.033868	1	7237	tags=63%, list=47%, signal=119%		-
GO_REGULATION_OF_CELL_ADHESION_MEDIATED_BY_INTEGRIN	43	0.264679	2.02911	0.00408998	0.033177	1	6313	tags=67%, list=41%, signal=114%		-
GO_EMBRYONIC_DIGESTIVE_TRACT_MORPHOGENESIS	18	0.397119	1.98135	0.00409836	0.0410091	1	6716	tags=83%, list=44%, signal=148%		-
GO_PHARYNGEAL_SYSTEM_DEVELOPMENT	23	0.345969	1.97036	0.00409836	0.0425941	1	4717	tags=65%, list=31%, signal=94%		-
GO_EMBRYONIC_HEART_TUBE_DEVELOPMENT	66	0.217087	2.08128	0.00411523	0.0275564	0.998	7861	tags=73%, list=51%, signal=148%		-
GO_T_CELL_MEDIATED_IMMUNITY	74	0.201416	2.07112	0.00411523	0.0283808	1	4191	tags=47%, list=27%, signal=65%		-
GO_REGULATION_OF_OSSIFICATION	171	0.136634	2.09761	0.00423729	0.0263629	0.996	8805	tags=71%, list=57%, signal=164%		-
GO_AMINO_ACID_TRANSMEMBRANE_TRANSPORT	79	0.19499	2.04228	0.00423729	0.032072	1	4414	tags=48%, list=29%, signal=67%		-
GO_T_CELL_MEDIATED_CYTOTOXICITY	30	0.331045	2.16422	0.00424628	0.0199716	0.972	4146	tags=60%, list=27%, signal=82%		-
GO_REGULATION_OF_RECEPTOR_SIGNALING_PATHWAY_VIA_STAT	93	0.178567	2.03404	0.00425532	0.0331658	1	3554	tags=41%, list=23%, signal=53%		-
GO_COLLAGEN_BIOSYNTHETIC_PROCESS	39	0.269283	2.01365	0.00544465	0.0353656	1	4150	tags=54%, list=27%, signal=74%		-
GO_CELL_CELL_ADHESION_MEDIATED_BY_INTEGRIN	15	0.441084	2.05447	0.00568182	0.0307009	1	4501	tags=73%, list=29%, signal=104%		-
GO_CELL_COMMUNICATION_BY_ELECTRICAL_COUPLING_INVOLVED_IN_CARDIAC_CONDUCTION	24	0.334044	1.99235	0.0056926	0.0391726	1	8328	tags=88%, list=54%, signal=191%		-
GO_POSITIVE_REGULATION_OF_B_CELL_PROLIFERATION	35	0.281045	1.99055	0.00570342	0.0393296	1	4915	tags=60%, list=32%, signal=88%		-
GO_REGULATION_OF_EMBRYONIC_DEVELOPMENT	118	0.152203	1.90481	0.00572519	0.0547798	1	4715	tags=46%, list=31%, signal=65%		-
GO_LYMPHOCYTE_DIFFERENTIATION	283	0.108872	2.15167	0.00575816	0.0212361	0.982	3410	tags=33%, list=22%, signal=41%		-
GO_MAMMARY_GLAND_DEVELOPMENT	132	0.15353	2.1242	0.00575816	0.0237555	0.991	2785	tags=33%, list=18%, signal=40%		-
GO_CARTILAGE_DEVELOPMENT_INVOLVED_IN_ENDOCHONDRAL_BONE_MORPHOGENESIS	43	0.26671	2.07842	0.00576923	0.0278863	0.999	7355	tags=74%, list=48%, signal=142%		-
GO_POSITIVE_REGULATION_OF_CARDIAC_MUSCLE_TISSUE_DEVELOPMENT	40	0.268039	2.03842	0.00576923	0.0325451	1	1655	tags=38%, list=11%, signal=42%		-
GO_POSITIVE_REGULATION_OF_SMOOTH_MUSCLE_CELL_MIGRATION	36	0.27192	1.93116	0.00579151	0.0492155	1	1808	tags=39%, list=12%, signal=44%		-
GO_DNA_DEPENDENT_DNA_REPLICATION_MAINTENANCE_OF_FIDELITY	39	0.293577	2.1674	0.00582524	0.0197429	0.971	9299	tags=90%, list=60%, signal=226%		-
GO_AMINOGLYCAN_METABOLIC_PROCESS	127	0.14719	1.9779	0.00582524	0.0413364	1	4294	tags=43%, list=28%, signal=58%		-
GO_MULTI_MULTICELLULAR_ORGANISM_PROCESS	189	0.12292	1.95644	0.00582524	0.0444258	1	9200	tags=72%, list=60%, signal=177%		-
GO_MUSCLE_FILAMENT_SLIDING	39	0.261937	1.93471	0.00584795	0.0487809	1	7418	tags=74%, list=48%, signal=143%		-
GO_CARDIAC_SEPTUM_DEVELOPMENT	98	0.172607	1.976	0.00590551	0.0416667	1	4581	tags=47%, list=30%, signal=66%		-
GO_ALPHA_BETA_T_CELL_DIFFERENTIATION	86	0.189358	2.06579	0.00591716	0.0292383	1	4257	tags=47%, list=28%, signal=64%		-
GO_NEGATIVE_REGULATION_OF_DNA_DEPENDENT_DNA_REPLICATION	23	0.319917	1.87882	0.00591716	0.0604165	1	2442	tags=48%, list=16%, signal=57%		-
GO_SECRETION_BY_TISSUE	32	0.276364	1.8643	0.00592885	0.0636738	1	7774	tags=78%, list=51%, signal=158%		-
GO_DNA_REPLICATION_INDEPENDENT_NUCLEOSOME_ORGANIZATION	40	0.247865	1.85582	0.00592885	0.0658183	1	5810	tags=63%, list=38%, signal=100%		-
GO_TOLL_LIKE_RECEPTOR_3_SIGNALING_PATHWAY	19	0.403591	2.14662	0.00595238	0.021545	0.983	2704	tags=58%, list=18%, signal=70%		-
GO_STRIATED_MUSCLE_CELL_PROLIFERATION	57	0.229285	2.04416	0.00595238	0.0319632	1	4581	tags=53%, list=30%, signal=75%		-
GO_MESODERM_MORPHOGENESIS	66	0.210764	2.03289	0.006	0.0330281	1	4695	tags=52%, list=31%, signal=74%		-
GO_EMBRYONIC_FORELIMB_MORPHOGENESIS	29	0.324802	2.09204	0.0060241	0.0262936	0.996	6151	tags=72%, list=40%, signal=120%		-
GO_RESPONSE_TO_OSMOTIC_STRESS	75	0.195646	1.99918	0.00606061	0.0382529	1	7464	tags=68%, list=49%, signal=131%		-
GO_RESPONSE_TO_INTERFERON_ALPHA	18	0.373232	1.89987	0.00607287	0.055523	1	7083	tags=83%, list=46%, signal=154%		-
GO_NEPHRON_TUBULE_FORMATION	18	0.40903	2.05112	0.00608519	0.030958	1	6533	tags=83%, list=42%, signal=145%		-
GO_FOLIC_ACID_METABOLIC_PROCESS	18	0.395058	1.98184	0.00608519	0.0410062	1	4184	tags=67%, list=27%, signal=91%		-
GO_MITOTIC_CELL_CYCLE_CHECKPOINT	158	0.135942	2.0248	0.00609756	0.0337852	1	5231	tags=47%, list=34%, signal=71%		-
GO_NEGATIVE_REGULATION_OF_PRODUCTION_OF_MOLECULAR_MEDIATOR_OF_IMMUNE_RESPONSE	29	0.302347	1.9338	0.00609756	0.0487752	1	8087	tags=83%, list=53%, signal=174%		-
GO_INTEGRIN_MEDIATED_SIGNALING_PATHWAY	95	0.184892	2.11131	0.00612245	0.0249787	0.995	7859	tags=69%, list=51%, signal=141%		-
GO_ENDOCHONDRAL_BONE_MORPHOGENESIS	67	0.224248	2.18428	0.00617284	0.0187792	0.959	7355	tags=70%, list=48%, signal=134%		-
GO_CELL_PROLIFERATION_INVOLVED_IN_KIDNEY_DEVELOPMENT	18	0.433032	2.15075	0.00626305	0.0212022	0.982	2746	tags=61%, list=18%, signal=74%		-
GO_POSITIVE_REGULATION_OF_COAGULATION	26	0.331081	1.97131	0.00630252	0.0425124	1	5564	tags=69%, list=36%, signal=108%		-
GO_CHROMOSOME_ORGANIZATION_INVOLVED_IN_MEIOTIC_CELL_CYCLE	53	0.252061	2.09553	0.00631579	0.0265134	0.996	1069	tags=32%, list=7%, signal=34%		-
GO_CELL_PROLIFERATION_IN_HINDBRAIN	16	0.409744	1.94393	0.00635593	0.0468547	1	4278	tags=69%, list=28%, signal=95%		-
GO_TUMOR_NECROSIS_FACTOR_BIOSYNTHETIC_PROCESS	20	0.366339	1.98894	0.00649351	0.0396104	1	7446	tags=85%, list=48%, signal=165%		-
GO_ACTIN_FILAMENT_BASED_MOVEMENT	134	0.14505	1.94979	0.0075188	0.0454863	1	3986	tags=40%, list=26%, signal=54%		-
GO_COENZYME_METABOLIC_PROCESS	237	0.117598	2.1197	0.00754717	0.0242195	0.992	7564	tags=61%, list=49%, signal=118%		-
GO_REGULATION_OF_CELLULAR_RESPONSE_TO_GROWTH_FACTOR_STIMULUS	248	0.100476	1.85238	0.00756144	0.066502	1	7720	tags=60%, list=50%, signal=119%		-
GO_REGULATION_OF_PHOSPHOLIPASE_C_ACTIVITY	42	0.246669	1.89842	0.00764818	0.0556653	1	6836	tags=69%, list=44%, signal=124%		-
GO_ENDOCARDIAL_CUSHION_MORPHOGENESIS	32	0.289059	1.97532	0.00767754	0.0417407	1	4695	tags=59%, list=31%, signal=85%		-
GO_MULTICELLULAR_ORGANISMAL_HOMEOSTASIS	412	0.0834718	1.967	0.00767754	0.043219	1	4275	tags=36%, list=28%, signal=48%		-
GO_ENDOCRINE_PROCESS	74	0.185649	1.91272	0.00767754	0.0532347	1	6511	tags=61%, list=42%, signal=105%		-
GO_POSITIVE_REGULATION_OF_ALPHA_BETA_T_CELL_DIFFERENTIATION	41	0.244581	1.85563	0.00769231	0.0655491	1	7502	tags=73%, list=49%, signal=142%		-
GO_POSITIVE_REGULATION_OF_EPITHELIAL_CELL_PROLIFERATION	170	0.130444	1.98117	0.0077821	0.0409089	1	4077	tags=39%, list=27%, signal=53%		-
GO_BLOOD_VESSEL_ENDOTHELIAL_CELL_MIGRATION	109	0.151211	1.86405	0.0077821	0.0634091	1	5310	tags=50%, list=35%, signal=75%		-
GO_BROWN_FAT_CELL_DIFFERENTIATION	36	0.252711	1.79975	0.00785855	0.0807672	1	5521	tags=61%, list=36%, signal=95%		-
GO_POSITIVE_REGULATION_OF_CHEMOKINE_PRODUCTION	46	0.233458	1.90623	0.00787402	0.0544955	1	7788	tags=74%, list=51%, signal=149%		-
GO_POSITIVE_REGULATION_OF_CD4_POSITIVE_ALPHA_BETA_T_CELL_ACTIVATION	28	0.314353	1.95905	0.00790514	0.0441288	1	8357	tags=86%, list=54%, signal=187%		-
GO_REGULATION_OF_TRANSMEMBRANE_RECEPTOR_PROTEIN_SERINE_THREONINE_KINASE_SIGNALING_PATHWAY	213	0.117298	1.99277	0.00795229	0.039205	1	7680	tags=62%, list=50%, signal=121%		-
GO_REGULATION_OF_CARDIAC_CONDUCTION	66	0.197181	1.89054	0.00795229	0.0573304	1	8632	tags=76%, list=56%, signal=172%		-
GO_CELLULAR_RESPONSE_TO_NUTRIENT	62	0.194984	1.83695	0.00795229	0.0705628	1	7680	tags=69%, list=50%, signal=138%		-
GO_REGULATION_OF_B_CELL_PROLIFERATION	52	0.21961	1.87318	0.00796813	0.061685	1	4915	tags=54%, list=32%, signal=79%		-
GO_ANTERIOR_POSTERIOR_PATTERN_SPECIFICATION	179	0.130271	2.02033	0.00798403	0.0343713	1	3776	tags=37%, list=25%, signal=49%		-
GO_DRUG_METABOLIC_PROCESS	273	0.105905	2.02416	0.00801603	0.0338244	1	7583	tags=60%, list=49%, signal=116%		-
GO_SODIUM_ION_TRANSPORT	198	0.119143	1.98837	0.00801603	0.0396216	1	6114	tags=52%, list=40%, signal=84%		-
GO_NEGATIVE_REGULATION_OF_SODIUM_ION_TRANSPORT	18	0.36059	1.90176	0.00801603	0.0552353	1	3859	tags=61%, list=25%, signal=81%		-
GO_REGULATION_OF_CELL_SUBSTRATE_ADHESION	192	0.119913	1.96675	0.00809717	0.0431402	1	4106	tags=39%, list=27%, signal=52%		-
GO_OSTEOBLAST_DIFFERENTIATION	191	0.121002	1.92054	0.00809717	0.0516624	1	6778	tags=56%, list=44%, signal=99%		-
GO_MYELOID_LEUKOCYTE_DIFFERENTIATION	172	0.124774	1.87905	0.00809717	0.0604978	1	3467	tags=35%, list=23%, signal=45%		-
GO_MUSCLE_ORGAN_DEVELOPMENT	355	0.0863583	1.86536	0.00813008	0.0637353	1	2081	tags=22%, list=14%, signal=25%		-
GO_MEMBRANE_RAFT_ORGANIZATION	20	0.335451	1.83823	0.00813008	0.0702273	1	4075	tags=60%, list=26%, signal=82%		-
GO_MACROPHAGE_DIFFERENTIATION	37	0.26545	1.90207	0.00814664	0.055265	1	4656	tags=57%, list=30%, signal=81%		-
GO_CELL_CYCLE_DNA_REPLICATION	63	0.212191	1.99483	0.00817996	0.038866	1	5294	tags=56%, list=34%, signal=84%		-
GO_MORPHOGENESIS_OF_AN_EPITHELIAL_SHEET	53	0.20537	1.78713	0.00821355	0.0841774	1	4687	tags=51%, list=30%, signal=73%		-
GO_NEGATIVE_REGULATION_OF_MORPHOGENESIS_OF_AN_EPITHELIUM	15	0.434611	1.99171	0.00823045	0.0391555	1	3575	tags=67%, list=23%, signal=87%		-
GO_VENTRAL_SPINAL_CORD_DEVELOPMENT	42	0.245775	1.86488	0.00840336	0.0637695	1	5751	tags=62%, list=37%, signal=99%		-
GO_REGULATION_OF_LEUKOCYTE_MIGRATION	157	0.135331	1.94245	0.00842105	0.0470754	1	4013	tags=39%, list=26%, signal=53%		-
GO_CD8_POSITIVE_ALPHA_BETA_T_CELL_ACTIVATION	18	0.381903	1.95956	0.00845666	0.0442754	1	2677	tags=56%, list=17%, signal=67%		-
GO_NEGATIVE_REGULATION_OF_CYTOKINE_SECRETION	50	0.230845	1.9178	0.00934579	0.0523262	1	8150	tags=76%, list=53%, signal=161%		-
GO_POSITIVE_REGULATION_OF_RESPONSE_TO_CYTOKINE_STIMULUS	54	0.222106	1.9347	0.0094697	0.048644	1	3431	tags=44%, list=22%, signal=57%		-
GO_NITRIC_OXIDE_MEDIATED_SIGNAL_TRANSDUCTION	24	0.322351	1.89946	0.00957854	0.0554932	1	5303	tags=67%, list=34%, signal=102%		-
GO_CELLULAR_RESPONSE_TO_RETINOIC_ACID	67	0.198016	1.89536	0.00965251	0.0560819	1	7068	tags=66%, list=46%, signal=121%		-
GO_CHONDROCYTE_DEVELOPMENT_INVOLVED_IN_ENDOCHONDRAL_BONE_MORPHOGENESIS	22	0.337447	1.89207	0.00965251	0.0569208	1	3206	tags=55%, list=21%, signal=69%		-
GO_PRODUCTION_OF_MOLECULAR_MEDIATOR_OF_IMMUNE_RESPONSE	153	0.142247	2.03827	0.00967118	0.0324471	1	8389	tags=69%, list=55%, signal=149%		-
GO_NEGATIVE_REGULATION_OF_CELL_DIVISION	16	0.413104	1.96164	0.00978474	0.0441759	1	3265	tags=63%, list=21%, signal=79%		-
GO_REGULATION_OF_RESPONSE_TO_CYTOKINE_STIMULUS	150	0.133634	1.89645	0.00978474	0.0558904	1	3501	tags=36%, list=23%, signal=46%		-
GO_MESENCHYMAL_CELL_PROLIFERATION	43	0.245874	1.87833	0.00984252	0.0603931	1	5886	tags=63%, list=38%, signal=101%		-
GO_POSITIVE_REGULATION_OF_BMP_SIGNALING_PATHWAY	29	0.299809	1.95921	0.00986193	0.0442407	1	1761	tags=41%, list=11%, signal=47%		-
GO_DEFENSE_RESPONSE_TO_GRAM_NEGATIVE_BACTERIUM	40	0.242129	1.82365	0.00990099	0.0736501	1	5898	tags=63%, list=38%, signal=101%		-
GO_REGULATION_OF_EPIDERMAL_CELL_DIFFERENTIATION	51	0.225316	1.88286	0.00992064	0.0594743	1	8609	tags=78%, list=56%, signal=178%		-
GO_BICARBONATE_TRANSPORT	38	0.262787	1.92444	0.00994036	0.0507031	1	3253	tags=47%, list=21%, signal=60%		-
GO_REGULATION_OF_MUSCLE_ORGAN_DEVELOPMENT	123	0.136166	1.76439	0.00994036	0.0906568	1	1798	tags=25%, list=12%, signal=28%		-
GO_ALPHA_AMINO_ACID_METABOLIC_PROCESS	152	0.12969	1.81515	0.00998004	0.0761268	1	6828	tags=57%, list=44%, signal=102%		-
GO_INNER_EAR_MORPHOGENESIS	89	0.181189	1.96214	0.0100604	0.0441612	1	4487	tags=47%, list=29%, signal=66%		-
GO_POSITIVE_REGULATION_OF_CELL_SUBSTRATE_ADHESION	109	0.146885	1.83413	0.0100604	0.0708702	1	4106	tags=41%, list=27%, signal=56%		-
GO_NEGATIVE_REGULATION_OF_TRANSPORT	420	0.0770256	1.78435	0.0102459	0.0848812	1	7856	tags=59%, list=51%, signal=116%		-
GO_CHROMOSOME_LOCALIZATION	70	0.188215	1.8621	0.0103093	0.0639541	1	6566	tags=61%, list=43%, signal=107%		-
GO_POTASSIUM_ION_IMPORT_ACROSS_PLASMA_MEMBRANE	43	0.25115	1.96056	0.0103734	0.044177	1	9740	tags=88%, list=63%, signal=240%		-
GO_COFACTOR_METABOLIC_PROCESS	388	0.0850797	1.96131	0.0104167	0.044166	1	7564	tags=57%, list=49%, signal=110%		-
GO_PEROXISOME_ORGANIZATION	77	0.175895	1.79829	0.0105485	0.0810299	1	7495	tags=66%, list=49%, signal=129%		-
GO_POSITIVE_REGULATION_OF_ALPHA_BETA_T_CELL_ACTIVATION	54	0.223969	1.91139	0.0111111	0.0535277	1	4257	tags=50%, list=28%, signal=69%		-
GO_POSITIVE_REGULATION_OF_CELL_ADHESION_MEDIATED_BY_INTEGRIN	19	0.33679	1.76966	0.0114723	0.0892409	1	6159	tags=74%, list=40%, signal=123%		-
GO_EXOCRINE_SYSTEM_DEVELOPMENT	47	0.22622	1.8722	0.011583	0.0617095	1	3730	tags=47%, list=24%, signal=62%		-
GO_GLIOGENESIS	264	0.104178	1.91622	0.0116054	0.0526563	1	2153	tags=24%, list=14%, signal=28%		-
GO_CRANIAL_NERVE_DEVELOPMENT	46	0.221896	1.84993	0.0116959	0.0669822	1	4287	tags=50%, list=28%, signal=69%		-
GO_LEUKOCYTE_CHEMOTAXIS	161	0.118412	1.77829	0.0117878	0.0870684	1	3738	tags=36%, list=24%, signal=47%		-
GO_REGULATION_OF_HOMOTYPIC_CELL_CELL_ADHESION	23	0.321661	1.83491	0.011811	0.0709074	1	3084	tags=52%, list=20%, signal=65%		-
GO_POSITIVE_REGULATION_OF_B_CELL_ACTIVATION	63	0.196538	1.85572	0.0118577	0.0656862	1	4313	tags=48%, list=28%, signal=66%		-
GO_ODONTOGENESIS	111	0.148284	1.85047	0.0118577	0.0669403	1	5772	tags=52%, list=38%, signal=83%		-
GO_AORTA_MORPHOGENESIS	30	0.272308	1.76914	0.0118812	0.0893216	1	4535	tags=57%, list=29%, signal=80%		-
GO_REGULATION_OF_CELL_DIVISION	145	0.133702	1.87932	0.012	0.0605285	1	3372	tags=35%, list=22%, signal=45%		-
GO_NEGATIVE_REGULATION_OF_T_CELL_RECEPTOR_SIGNALING_PATHWAY	16	0.389334	1.86826	0.012	0.0629221	1	5553	tags=75%, list=36%, signal=117%		-
GO_EPITHELIAL_TO_MESENCHYMAL_TRANSITION_INVOLVED_IN_ENDOCARDIAL_CUSHION_FORMATION	16	0.382606	1.8499	0.012	0.0668232	1	4695	tags=69%, list=31%, signal=99%		-
GO_SPINAL_CORD_MOTOR_NEURON_DIFFERENTIATION	28	0.305183	1.92646	0.012024	0.0502685	1	5751	tags=68%, list=37%, signal=108%		-
GO_CARDIAC_MUSCLE_CELL_PROLIFERATION	43	0.237667	1.81798	0.0120482	0.0752932	1	4581	tags=53%, list=30%, signal=76%		-
GO_REGULATION_OF_MACROPHAGE_DERIVED_FOAM_CELL_DIFFERENTIATION	23	0.326691	1.91396	0.0120724	0.053023	1	8357	tags=87%, list=54%, signal=190%		-
GO_RENAL_SYSTEM_PROCESS_INVOLVED_IN_REGULATION_OF_SYSTEMIC_ARTERIAL_BLOOD_PRESSURE	21	0.316953	1.7927	0.0121704	0.082503	1	3920	tags=57%, list=25%, signal=77%		-
GO_ENDOTHELIAL_CELL_PROLIFERATION	128	0.146858	1.90943	0.0121951	0.0538949	1	5570	tags=51%, list=36%, signal=79%		-
GO_REGULATION_OF_EPIDERMIS_DEVELOPMENT	71	0.190833	1.90221	0.0121951	0.0553679	1	2710	tags=37%, list=18%, signal=44%		-
GO_SULFUR_COMPOUND_BIOSYNTHETIC_PROCESS	159	0.121553	1.83528	0.01222	0.0708903	1	5501	tags=48%, list=36%, signal=74%		-
GO_REGULATION_OF_EPITHELIAL_CELL_DIFFERENTIATION_INVOLVED_IN_KIDNEY_DEVELOPMENT	17	0.360682	1.80994	0.0122699	0.0778988	1	5315	tags=71%, list=35%, signal=108%		-
GO_REGULATION_OF_INFLAMMATORY_RESPONSE	269	0.0937879	1.73806	0.0123457	0.098067	1	7502	tags=58%, list=49%, signal=111%		-
GO_POSITIVE_REGULATION_OF_IMMUNOGLOBULIN_PRODUCTION	33	0.265567	1.8439	0.0130435	0.0685328	1	4313	tags=55%, list=28%, signal=76%		-
GO_CELL_AGGREGATION	17	0.371899	1.82395	0.0132576	0.0736915	1	3333	tags=59%, list=22%, signal=75%		-
GO_CELL_COMMUNICATION_BY_ELECTRICAL_COUPLING	29	0.28665	1.83011	0.0136187	0.0721405	1	8328	tags=83%, list=54%, signal=180%		-
GO_WATER_TRANSPORT	15	0.384174	1.75697	0.0136986	0.0932959	1	6401	tags=80%, list=42%, signal=137%		-
GO_POSITIVE_REGULATION_OF_ADAPTIVE_IMMUNE_RESPONSE	81	0.164855	1.71246	0.0137255	0.107333	1	4313	tags=44%, list=28%, signal=61%		-
GO_ANIMAL_ORGAN_REGENERATION	71	0.182862	1.76749	0.0138067	0.0897334	1	7165	tags=65%, list=47%, signal=121%		-
GO_POSITIVE_REGULATION_OF_TRANSMEMBRANE_RECEPTOR_PROTEIN_SERINE_THREONINE_KINASE_SIGNALING_PATHWAY	97	0.154466	1.82036	0.013834	0.0745802	1	1761	tags=27%, list=11%, signal=30%		-
GO_REGULATION_OF_BMP_SIGNALING_PATHWAY	80	0.168303	1.79013	0.0138614	0.0832222	1	6076	tags=56%, list=40%, signal=92%		-
GO_TRANSMEMBRANE_RECEPTOR_PROTEIN_SERINE_THREONINE_KINASE_SIGNALING_PATHWAY	310	0.0862595	1.7864	0.0138889	0.0843299	1	7680	tags=58%, list=50%, signal=114%		-
GO_METANEPHRIC_RENAL_VESICLE_MORPHOGENESIS	16	0.405799	1.9085	0.0139165	0.0540801	1	5300	tags=75%, list=34%, signal=114%		-
GO_MUCOPOLYSACCHARIDE_METABOLIC_PROCESS	19	0.336872	1.77119	0.0139165	0.0887666	1	3729	tags=58%, list=24%, signal=76%		-
GO_POSITIVE_REGULATION_OF_CELL_MIGRATION_INVOLVED_IN_SPROUTING_ANGIOGENESIS	20	0.328629	1.75144	0.0139442	0.0951108	1	5718	tags=70%, list=37%, signal=111%		-
GO_CYTOKINE_SECRETION	167	0.127926	1.93874	0.0139721	0.0478649	1	8645	tags=69%, list=56%, signal=156%		-
GO_BONE_GROWTH	42	0.244558	1.91026	0.0141129	0.0537283	1	3206	tags=45%, list=21%, signal=57%		-
GO_MEIOTIC_CHROMOSOME_SEGREGATION	73	0.182	1.84082	0.0141414	0.0694988	1	2902	tags=37%, list=19%, signal=45%		-
GO_CELLULAR_RESPONSE_TO_CORTICOSTEROID_STIMULUS	62	0.190422	1.77707	0.0143149	0.0872514	1	7998	tags=71%, list=52%, signal=147%		-
GO_PLATELET_AGGREGATION	53	0.213133	1.86411	0.0144033	0.0635543	1	4568	tags=51%, list=30%, signal=72%		-
GO_FORELIMB_MORPHOGENESIS	36	0.267344	1.8615	0.014433	0.0640386	1	6151	tags=67%, list=40%, signal=111%		-
GO_POSITIVE_REGULATION_OF_LIPASE_ACTIVITY	63	0.191223	1.80523	0.0146751	0.0793556	1	6836	tags=63%, list=44%, signal=114%		-
GO_ESTABLISHMENT_OF_ENDOTHELIAL_BARRIER	37	0.246414	1.78433	0.0146751	0.0847137	1	2038	tags=38%, list=13%, signal=44%		-
GO_SENSORY_SYSTEM_DEVELOPMENT	336	0.0892668	1.83429	0.0147679	0.0709755	1	8819	tags=66%, list=57%, signal=151%		-
GO_RESPONSE_TO_TYPE_I_INTERFERON	72	0.181445	1.79726	0.0147992	0.0812525	1	5553	tags=54%, list=36%, signal=84%		-
GO_POSITIVE_REGULATION_OF_ORGAN_GROWTH	43	0.225538	1.73808	0.0153846	0.0982525	1	2263	tags=37%, list=15%, signal=44%		-
GO_PEROXISOMAL_TRANSPORT	68	0.189988	1.82781	0.015444	0.072736	1	7495	tags=68%, list=49%, signal=131%		-
GO_DEFINITIVE_HEMOPOIESIS	17	0.387604	1.88318	0.0154739	0.0595269	1	6711	tags=82%, list=44%, signal=146%		-
GO_REGULATION_OF_INSULIN_LIKE_GROWTH_FACTOR_RECEPTOR_SIGNALING_PATHWAY	22	0.343945	1.9	0.0155945	0.0556225	1	2407	tags=50%, list=16%, signal=59%		-
GO_GLYCOPROTEIN_CATABOLIC_PROCESS	18	0.34523	1.74905	0.0157171	0.0956623	1	4095	tags=61%, list=27%, signal=83%		-
GO_DOUBLE_STRAND_BREAK_REPAIR	202	0.109168	1.82708	0.015748	0.0728851	1	10221	tags=77%, list=66%, signal=227%		-
GO_CARDIAC_MUSCLE_TISSUE_MORPHOGENESIS	63	0.191944	1.78955	0.015748	0.0832346	1	5360	tags=54%, list=35%, signal=82%		-
GO_POSITIVE_REGULATION_OF_INTERLEUKIN_6_PRODUCTION	68	0.192569	1.84601	0.0157791	0.0680116	1	4741	tags=50%, list=31%, signal=72%		-
GO_HISTONE_EXCHANGE	40	0.249756	1.84039	0.0158103	0.069552	1	5781	tags=63%, list=38%, signal=100%		-
GO_NEGATIVE_REGULATION_OF_IMMUNE_EFFECTOR_PROCESS	93	0.152532	1.73608	0.0158103	0.0982348	1	8087	tags=68%, list=53%, signal=142%		-
GO_L_AMINO_ACID_TRANSPORT	61	0.193051	1.77348	0.016	0.0878498	1	5867	tags=57%, list=38%, signal=92%		-
GO_REGULATION_OF_STEM_CELL_PROLIFERATION	60	0.198601	1.83615	0.0160643	0.0707328	1	1827	tags=32%, list=12%, signal=36%		-
GO_NUCLEAR_DNA_REPLICATION	53	0.222571	1.87299	0.0162933	0.0615861	1	5294	tags=57%, list=34%, signal=86%		-
GO_NEGATIVE_REGULATION_OF_BLOOD_VESSEL_DIAMETER	67	0.183133	1.75518	0.0162933	0.0939456	1	8903	tags=76%, list=58%, signal=180%		-
GO_PITUITARY_GLAND_DEVELOPMENT	40	0.240024	1.8234	0.0163265	0.0735545	1	3623	tags=48%, list=24%, signal=62%		-
GO_REGULATION_OF_BIOMINERAL_TISSUE_DEVELOPMENT	75	0.175396	1.76912	0.0163265	0.0891422	1	10030	tags=83%, list=65%, signal=236%		-
GO_POSITIVE_REGULATION_OF_ENDOTHELIAL_CELL_MIGRATION	94	0.153092	1.76168	0.0163265	0.0915318	1	6495	tags=57%, list=42%, signal=99%		-
GO_MAMMARY_GLAND_EPITHELIUM_DEVELOPMENT	67	0.19762	1.86468	0.0164609	0.0636846	1	2712	tags=37%, list=18%, signal=45%		-
GO_FUCOSYLATION	17	0.347329	1.72281	0.0165631	0.1034	1	6425	tags=76%, list=42%, signal=131%		-
GO_LEUKOCYTE_TETHERING_OR_ROLLING	22	0.303267	1.72912	0.0167715	0.100969	1	3731	tags=55%, list=24%, signal=72%		-
GO_REGULATION_OF_T_HELPER_1_TYPE_IMMUNE_RESPONSE	20	0.318741	1.71061	0.0168224	0.10769	1	6639	tags=75%, list=43%, signal=132%		-
GO_RETINA_DEVELOPMENT_IN_CAMERA_TYPE_EYE	135	0.13116	1.79847	0.0170576	0.081118	1	4152	tags=40%, list=27%, signal=54%		-
GO_REGULATION_OF_PEPTIDYL_TYROSINE_PHOSPHORYLATION	215	0.10746	1.79665	0.0170778	0.0813533	1	2161	tags=25%, list=14%, signal=28%		-
GO_POSITIVE_REGULATION_OF_SMOOTH_MUSCLE_CELL_PROLIFERATION	80	0.175972	1.81575	0.0172414	0.0760596	1	4805	tags=49%, list=31%, signal=71%		-
GO_POSITIVE_REGULATION_OF_PHOSPHOLIPASE_ACTIVITY	53	0.216643	1.87427	0.017316	0.0615188	1	6836	tags=66%, list=44%, signal=118%		-
GO_ENTRY_INTO_OTHER_ORGANISM_INVOLVED_IN_SYMBIOTIC_INTERACTION	119	0.141474	1.7823	0.0173745	0.085456	1	7922	tags=66%, list=52%, signal=134%		-
GO_ACUTE_INFLAMMATORY_RESPONSE	79	0.166339	1.74436	0.0174419	0.0972072	1	5826	tags=54%, list=38%, signal=87%		-
GO_ALPHA_BETA_T_CELL_PROLIFERATION	27	0.287714	1.75252	0.0176471	0.0949494	1	3557	tags=52%, list=23%, signal=67%		-
GO_INTERLEUKIN_2_PRODUCTION	55	0.199751	1.7062	0.0177165	0.108902	1	8404	tags=75%, list=55%, signal=164%		-
GO_GROWTH_PLATE_CARTILAGE_DEVELOPMENT	33	0.261869	1.76735	0.0177515	0.0896031	1	5302	tags=61%, list=34%, signal=92%		-
GO_NERVE_DEVELOPMENT	74	0.170386	1.71725	0.0179641	0.10564	1	4666	tags=47%, list=30%, signal=68%		-
GO_REGULATION_OF_ODONTOGENESIS	21	0.327009	1.80331	0.0180361	0.0794383	1	4498	tags=62%, list=29%, signal=87%		-
GO_POSITIVE_REGULATION_OF_HEART_GROWTH	33	0.248106	1.7127	0.0182556	0.107397	1	4581	tags=55%, list=30%, signal=78%		-
GO_CAMERA_TYPE_EYE_DEVELOPMENT	285	0.0863325	1.70228	0.0184049	0.109295	1	3769	tags=33%, list=25%, signal=43%		-
GO_GLIAL_CELL_DEVELOPMENT	104	0.149123	1.79171	0.018595	0.0826306	1	1862	tags=27%, list=12%, signal=30%		-
GO_REGULATION_OF_ALPHA_BETA_T_CELL_ACTIVATION	79	0.167079	1.77482	0.0189076	0.0877952	1	4257	tags=44%, list=28%, signal=61%		-
GO_PLATELET_ACTIVATION	140	0.134884	1.847	0.0189753	0.0678467	1	4865	tags=45%, list=32%, signal=65%		-
GO_REGULATION_OF_T_CELL_ACTIVATION	252	0.0920273	1.66261	0.0190114	0.124722	1	3795	tags=34%, list=25%, signal=44%		-
GO_MESODERM_DEVELOPMENT	114	0.14604	1.82561	0.0190476	0.0733128	1	7889	tags=66%, list=51%, signal=134%		-
GO_ENDOTHELIAL_CELL_DEVELOPMENT	56	0.194935	1.74077	0.0192308	0.0972619	1	2505	tags=36%, list=16%, signal=43%		-
GO_BRANCHING_INVOLVED_IN_MAMMARY_GLAND_DUCT_MORPHOGENESIS	23	0.322196	1.85594	0.0192678	0.0659422	1	2407	tags=48%, list=16%, signal=57%		-
GO_NEGATIVE_REGULATION_OF_REPRODUCTIVE_PROCESS	48	0.214029	1.77422	0.019305	0.0878655	1	5049	tags=54%, list=33%, signal=80%		-
GO_MOLTING_CYCLE	94	0.149433	1.71588	0.0193424	0.10599	1	4260	tags=43%, list=28%, signal=58%		-
GO_PLACENTA_DEVELOPMENT	138	0.123718	1.73099	0.0193548	0.100441	1	7476	tags=61%, list=49%, signal=117%		-
GO_FEMALE_GAMETE_GENERATION	111	0.140917	1.71583	0.0196078	0.105814	1	7686	tags=64%, list=50%, signal=127%		-
GO_BASIC_AMINO_ACID_TRANSPORT	15	0.375163	1.74979	0.019685	0.0955278	1	5514	tags=73%, list=36%, signal=114%		-
GO_POSITIVE_REGULATION_OF_EPITHELIAL_CELL_MIGRATION	134	0.133501	1.80437	0.0197239	0.0792006	1	5310	tags=48%, list=35%, signal=72%		-
GO_EPIBOLY	30	0.272651	1.79473	0.0197239	0.0820257	1	4017	tags=53%, list=26%, signal=72%		-
GO_VITAMIN_TRANSPORT	30	0.265368	1.73656	0.0197628	0.098199	1	5667	tags=63%, list=37%, signal=100%		-
GO_COCHLEA_MORPHOGENESIS	23	0.309225	1.77636	0.0198413	0.0872173	1	3275	tags=52%, list=21%, signal=66%		-
GO_REGULATION_OF_OSTEOBLAST_DIFFERENTIATION	104	0.140349	1.69812	0.0198413	0.111033	1	3623	tags=38%, list=24%, signal=49%		-
GO_DEVELOPMENTAL_INDUCTION	30	0.262963	1.72627	0.02	0.101793	1	3653	tags=50%, list=24%, signal=65%		-
GO_REGULATION_OF_TOLL_LIKE_RECEPTOR_SIGNALING_PATHWAY	62	0.184204	1.68561	0.02	0.11531	1	4868	tags=50%, list=32%, signal=73%		-
GO_CARDIAC_VENTRICLE_DEVELOPMENT	112	0.140643	1.75004	0.0201207	0.0956157	1	4581	tags=44%, list=30%, signal=62%		-
GO_POSITIVE_REGULATION_OF_PHOSPHATIDYLINOSITOL_3_KINASE_SIGNALING	78	0.175216	1.77652	0.0201613	0.0873679	1	9347	tags=78%, list=61%, signal=198%		-
GO_KERATINIZATION	68	0.194125	1.91464	0.0203666	0.0529652	1	5622	tags=56%, list=37%, signal=88%		-
GO_FOAM_CELL_DIFFERENTIATION	29	0.284761	1.80904	0.0204918	0.0781211	1	8357	tags=83%, list=54%, signal=181%		-
GO_POSITIVE_REGULATION_OF_INTERFERON_ALPHA_PRODUCTION	21	0.32125	1.74419	0.0206379	0.0969278	1	3854	tags=57%, list=25%, signal=76%		-
GO_CRANIAL_NERVE_MORPHOGENESIS	26	0.298661	1.79219	0.0206612	0.0825863	1	4287	tags=58%, list=28%, signal=80%		-
GO_ODONTOGENESIS_OF_DENTIN_CONTAINING_TOOTH	75	0.165171	1.68126	0.0206767	0.11664	1	4649	tags=47%, list=30%, signal=67%		-
GO_CARDIAC_CELL_DEVELOPMENT	73	0.16666	1.69459	0.02079	0.111835	1	819	tags=22%, list=5%, signal=23%		-
GO_REGULATION_OF_HEART_MORPHOGENESIS	34	0.244358	1.66932	0.0210084	0.121465	1	4392	tags=53%, list=29%, signal=74%		-
GO_INTERFERON_ALPHA_PRODUCTION	27	0.268372	1.69467	0.0212355	0.111993	1	3854	tags=52%, list=25%, signal=69%		-
GO_REGULATION_OF_ENDOTHELIAL_CELL_CHEMOTAXIS	19	0.317365	1.65665	0.0213178	0.127435	1	7267	tags=79%, list=47%, signal=149%		-
GO_ENDODERM_DEVELOPMENT	70	0.183331	1.81285	0.0215686	0.0768729	1	7300	tags=66%, list=47%, signal=125%		-
GO_RECEPTOR_SIGNALING_PATHWAY_VIA_STAT	110	0.147205	1.80494	0.021611	0.0793154	1	2785	tags=33%, list=18%, signal=40%		-
GO_CELL_CYCLE_G1_S_PHASE_TRANSITION	239	0.100908	1.8241	0.0216535	0.0737877	1	8318	tags=64%, list=54%, signal=137%		-
GO_NEGATIVE_REGULATION_OF_DNA_REPLICATION	36	0.245323	1.75289	0.0216535	0.0949197	1	3498	tags=47%, list=23%, signal=61%		-
GO_MITOTIC_DNA_INTEGRITY_CHECKPOINT	101	0.139124	1.67887	0.0217391	0.11759	1	5031	tags=47%, list=33%, signal=69%		-
GO_NEGATIVE_REGULATION_OF_MYELOID_CELL_DIFFERENTIATION	64	0.181863	1.6864	0.0219561	0.11505	1	7548	tags=67%, list=49%, signal=131%		-
GO_DORSAL_VENTRAL_PATTERN_FORMATION	82	0.160376	1.74868	0.022	0.0956482	1	5799	tags=54%, list=38%, signal=86%		-
GO_RESPONSE_TO_MOLECULE_OF_BACTERIAL_ORIGIN	276	0.0899695	1.72014	0.0220441	0.104363	1	8393	tags=63%, list=55%, signal=137%		-
GO_NEGATIVE_REGULATION_OF_PEPTIDASE_ACTIVITY	174	0.111698	1.70826	0.0221328	0.108452	1	2190	tags=25%, list=14%, signal=29%		-
GO_ACTIVATION_OF_PHOSPHOLIPASE_C_ACTIVITY	28	0.266078	1.70254	0.0222222	0.109539	1	4154	tags=54%, list=27%, signal=73%		-
GO_DEFENSE_RESPONSE_TO_GRAM_POSITIVE_BACTERIUM	43	0.236273	1.80637	0.0223577	0.0791036	1	6391	tags=65%, list=42%, signal=111%		-
GO_REGULATION_OF_SODIUM_ION_TRANSMEMBRANE_TRANSPORTER_ACTIVITY	50	0.204521	1.72698	0.0226804	0.101583	1	3939	tags=46%, list=26%, signal=62%		-
GO_MAINTENANCE_OF_GASTROINTESTINAL_EPITHELIUM	15	0.361177	1.6685	0.0229167	0.121767	1	3678	tags=60%, list=24%, signal=79%		-
GO_GLOMERULAR_EPITHELIAL_CELL_DIFFERENTIATION	16	0.366133	1.76307	0.0231214	0.0911025	1	2064	tags=50%, list=13%, signal=58%		-
GO_GRANULOCYTE_DIFFERENTIATION	29	0.260446	1.70177	0.0233546	0.109353	1	4487	tags=55%, list=29%, signal=78%		-
GO_REGULATION_OF_BONE_MINERALIZATION	63	0.174323	1.67763	0.0234043	0.118142	1	8804	tags=75%, list=57%, signal=174%		-
GO_GLIAL_CELL_DIFFERENTIATION	200	0.106948	1.74125	0.0234834	0.0974356	1	2067	tags=24%, list=13%, signal=27%		-
GO_TOLL_LIKE_RECEPTOR_SIGNALING_PATHWAY	125	0.129841	1.69643	0.0234834	0.11161	1	6755	tags=57%, list=44%, signal=100%		-
GO_CELL_CELL_JUNCTION_ASSEMBLY	117	0.136866	1.71226	0.0235294	0.107227	1	5535	tags=50%, list=36%, signal=77%		-
GO_REGULATION_OF_ADAPTIVE_IMMUNE_RESPONSE	127	0.12639	1.71197	0.0239651	0.107185	1	5338	tags=47%, list=35%, signal=72%		-
GO_SODIUM_ION_TRANSMEMBRANE_TRANSPORT	128	0.134972	1.75234	0.0240964	0.0948448	1	6232	tags=54%, list=41%, signal=90%		-
GO_REGULATION_OF_TRANSCRIPTION_INVOLVED_IN_CELL_FATE_COMMITMENT	15	0.370543	1.73816	0.0241449	0.0983992	1	5585	tags=73%, list=36%, signal=115%		-
GO_RESPONSE_TO_MECHANICAL_STIMULUS	191	0.10566	1.68346	0.0241935	0.11618	1	6850	tags=55%, list=45%, signal=98%		-
GO_REGULATION_OF_SYSTEMIC_ARTERIAL_BLOOD_PRESSURE_BY_RENIN_ANGIOTENSIN	24	0.301965	1.74732	0.0243408	0.095908	1	6257	tags=71%, list=41%, signal=119%		-
GO_POSITIVE_REGULATION_OF_CALCIUM_ION_TRANSMEMBRANE_TRANSPORTER_ACTIVITY	35	0.243901	1.70969	0.0243408	0.107798	1	7243	tags=71%, list=47%, signal=135%		-
GO_NEGATIVE_REGULATION_OF_CARTILAGE_DEVELOPMENT	23	0.286568	1.64663	0.0243408	0.12993	1	3623	tags=52%, list=24%, signal=68%		-
GO_ICOSANOID_METABOLIC_PROCESS	66	0.182285	1.72905	0.0244898	0.100798	1	4432	tags=47%, list=29%, signal=66%		-
GO_VENTRAL_SPINAL_CORD_INTERNEURON_DIFFERENTIATION	16	0.381654	1.82891	0.0245902	0.0724984	1	5671	tags=75%, list=37%, signal=119%		-
GO_HEAD_MORPHOGENESIS	36	0.234936	1.68125	0.0246212	0.116438	1	9212	tags=83%, list=60%, signal=207%		-
GO_RECOMBINATIONAL_REPAIR	114	0.139272	1.76489	0.0249042	0.0906093	1	10556	tags=82%, list=69%, signal=261%		-
GO_TISSUE_HOMEOSTASIS	179	0.110095	1.68765	0.025	0.114544	1	3739	tags=35%, list=24%, signal=46%		-
GO_GLANDULAR_EPITHELIAL_CELL_DIFFERENTIATION	42	0.234556	1.78596	0.0250965	0.0843468	1	1162	tags=31%, list=8%, signal=33%		-
GO_CARDIOCYTE_DIFFERENTIATION	129	0.132662	1.77413	0.0252101	0.0877148	1	1195	tags=21%, list=8%, signal=23%		-
GO_MUSCLE_TISSUE_DEVELOPMENT	350	0.0786417	1.64776	0.0252101	0.129842	1	2113	tags=21%, list=14%, signal=24%		-
GO_CARDIOBLAST_DIFFERENTIATION	16	0.360121	1.70738	0.0252918	0.10849	1	1195	tags=44%, list=8%, signal=47%		-
GO_POSITIVE_REGULATION_OF_ANIMAL_ORGAN_MORPHOGENESIS	71	0.167202	1.68132	0.0257937	0.116815	1	4805	tags=48%, list=31%, signal=69%		-
GO_MITOTIC_RECOMBINATION	23	0.315722	1.77708	0.0259481	0.0874381	1	3844	tags=57%, list=25%, signal=75%		-
GO_CHONDROCYTE_DEVELOPMENT	45	0.212338	1.67185	0.026	0.120499	1	3237	tags=42%, list=21%, signal=53%		-
GO_MELANOCYTE_DIFFERENTIATION	22	0.305558	1.69678	0.0261044	0.111609	1	4395	tags=59%, list=29%, signal=83%		-
GO_REGULATION_OF_CARDIAC_MUSCLE_TISSUE_DEVELOPMENT	71	0.173402	1.68926	0.0263158	0.114054	1	1677	tags=28%, list=11%, signal=31%		-
GO_REGULATION_OF_WATER_LOSS_VIA_SKIN	20	0.309133	1.65944	0.0263692	0.126503	1	2172	tags=45%, list=14%, signal=52%		-
GO_CARTILAGE_MORPHOGENESIS	24	0.322416	1.87799	0.0264228	0.0603671	1	5302	tags=67%, list=34%, signal=102%		-
GO_NEGATIVE_REGULATION_OF_BMP_SIGNALING_PATHWAY	46	0.214264	1.68976	0.0264766	0.11398	1	6076	tags=61%, list=40%, signal=100%		-
GO_REGULATION_OF_SODIUM_ION_TRANSPORT	82	0.153981	1.65486	0.0265306	0.127992	1	4021	tags=41%, list=26%, signal=56%		-
GO_REGULATION_OF_MACROPHAGE_DIFFERENTIATION	19	0.329229	1.70379	0.0265849	0.109275	1	4656	tags=63%, list=30%, signal=90%		-
GO_POSITIVE_REGULATION_OF_IMMUNE_EFFECTOR_PROCESS	167	0.115608	1.74083	0.0266393	0.097414	1	5056	tags=44%, list=33%, signal=65%		-
GO_MOLTING_CYCLE_PROCESS	81	0.158515	1.70614	0.0269231	0.108732	1	2511	tags=32%, list=16%, signal=38%		-
GO_REGULATION_OF_T_CELL_DIFFERENTIATION	113	0.128793	1.64556	0.0271399	0.130106	1	8514	tags=68%, list=55%, signal=151%		-
GO_LYMPHOCYTE_ACTIVATION_INVOLVED_IN_IMMUNE_RESPONSE	127	0.122125	1.63315	0.0272232	0.135564	1	4313	tags=40%, list=28%, signal=55%		-
GO_SENSORY_PERCEPTION_OF_MECHANICAL_STIMULUS	153	0.120968	1.72047	0.0273973	0.104407	1	4390	tags=41%, list=29%, signal=56%		-
GO_REGULATION_OF_MESENCHYMAL_CELL_PROLIFERATION	34	0.235447	1.6261	0.0273973	0.137999	1	5886	tags=62%, list=38%, signal=100%		-
GO_CELLULAR_LIPID_CATABOLIC_PROCESS	184	0.10992	1.74221	0.0275049	0.0973417	1	7357	tags=59%, list=48%, signal=111%		-
GO_POSITIVE_REGULATION_OF_SMOOTH_MUSCLE_CONTRACTION	30	0.266471	1.71049	0.0275591	0.107561	1	7701	tags=77%, list=50%, signal=153%		-
GO_SMOOTH_MUSCLE_CELL_DIFFERENTIATION	53	0.197218	1.69558	0.0276134	0.111664	1	7424	tags=68%, list=48%, signal=131%		-
GO_REGULATION_OF_HETEROTYPIC_CELL_CELL_ADHESION	17	0.352168	1.73722	0.0277778	0.0982646	1	4541	tags=65%, list=30%, signal=92%		-
GO_MESENCHYMAL_CELL_DIFFERENTIATION	195	0.110135	1.7942	0.0280374	0.0820591	1	3927	tags=36%, list=26%, signal=48%		-
GO_NEGATIVE_REGULATION_OF_ENDOTHELIAL_CELL_APOPTOTIC_PROCESS	24	0.276105	1.64078	0.0285171	0.132108	1	7936	tags=79%, list=52%, signal=163%		-
GO_REGULATION_OF_PHOSPHOLIPASE_ACTIVITY	63	0.184761	1.74393	0.0286299	0.096857	1	6935	tags=63%, list=45%, signal=115%		-
GO_POSITIVE_REGULATION_OF_MORPHOGENESIS_OF_AN_EPITHELIUM	30	0.27312	1.76051	0.0288066	0.0919196	1	5548	tags=63%, list=36%, signal=99%		-
GO_INTERLEUKIN_8_SECRETION	21	0.310114	1.70762	0.0293501	0.108588	1	5490	tags=67%, list=36%, signal=104%		-
GO_HOMEOSTASIS_OF_NUMBER_OF_CELLS_WITHIN_A_TISSUE	27	0.275861	1.74436	0.0294118	0.0970152	1	3739	tags=52%, list=24%, signal=68%		-
GO_REGULATION_OF_SYSTEMIC_ARTERIAL_BLOOD_PRESSURE_BY_HORMONE	36	0.249182	1.75954	0.029661	0.0922232	1	6857	tags=69%, list=45%, signal=125%		-
GO_ENDOTHELIAL_CELL_APOPTOTIC_PROCESS	47	0.208047	1.70558	0.0300601	0.108836	1	7936	tags=72%, list=52%, signal=149%		-
GO_REGULATION_OF_STEROL_TRANSPORT	37	0.236196	1.68874	0.0300601	0.114091	1	8015	tags=76%, list=52%, signal=158%		-
GO_DETECTION_OF_BIOTIC_STIMULUS	19	0.312494	1.63857	0.0300601	0.132698	1	8961	tags=89%, list=58%, signal=214%		-
GO_REGULATION_OF_B_CELL_ACTIVATION	101	0.136749	1.62295	0.0301075	0.138841	1	4915	tags=46%, list=32%, signal=66%		-
GO_REGULATION_OF_POSITIVE_CHEMOTAXIS	24	0.290956	1.68499	0.0301318	0.115509	1	7067	tags=75%, list=46%, signal=139%		-
GO_NEUROTRANSMITTER_CATABOLIC_PROCESS	18	0.33888	1.7052	0.0302419	0.108847	1	3338	tags=56%, list=22%, signal=71%		-
GO_POSITIVE_REGULATION_OF_CHEMOTAXIS	114	0.139165	1.74148	0.0302457	0.0975398	1	4081	tags=40%, list=27%, signal=55%		-
GO_GLYCOSYLATION	235	0.093349	1.62434	0.0305344	0.138332	1	10367	tags=77%, list=67%, signal=231%		-
GO_DRUG_TRANSPORT	181	0.107418	1.70356	0.0306122	0.109183	1	4230	tags=38%, list=27%, signal=52%		-
GO_LYMPHOCYTE_MEDIATED_IMMUNITY	181	0.110854	1.73106	0.0308008	0.100597	1	8087	tags=64%, list=53%, signal=132%		-
GO_RETINOIC_ACID_RECEPTOR_SIGNALING_PATHWAY	28	0.256262	1.62123	0.0309278	0.139495	1	3206	tags=46%, list=21%, signal=59%		-
GO_POSITIVE_CHEMOTAXIS	53	0.197773	1.72915	0.0309654	0.10116	1	4223	tags=47%, list=27%, signal=65%		-
GO_AMINOGLYCAN_CATABOLIC_PROCESS	57	0.182796	1.61516	0.0311284	0.142398	1	4214	tags=46%, list=27%, signal=63%		-
GO_SECONDARY_ALCOHOL_METABOLIC_PROCESS	75	0.157755	1.61453	0.03125	0.142363	1	8044	tags=68%, list=52%, signal=142%		-
GO_NEGATIVE_REGULATION_OF_CYTOKINE_PRODUCTION	218	0.0967205	1.64669	0.0313112	0.130101	1	8199	tags=63%, list=53%, signal=133%		-
GO_NEURON_FATE_COMMITMENT	63	0.182568	1.69344	0.0316832	0.112241	1	4527	tags=48%, list=29%, signal=67%		-
GO_CARDIAC_MUSCLE_TISSUE_DEVELOPMENT	189	0.103088	1.66425	0.0316832	0.123894	1	5432	tags=46%, list=35%, signal=69%		-
GO_MITOTIC_CHROMOSOME_CONDENSATION	16	0.337018	1.65063	0.0316832	0.128965	1	1550	tags=44%, list=10%, signal=49%		-
GO_FATTY_ACID_BETA_OXIDATION_USING_ACYL_COA_OXIDASE	15	0.375068	1.73691	0.0317125	0.0982154	1	4490	tags=67%, list=29%, signal=94%		-
GO_NEURONAL_STEM_CELL_POPULATION_MAINTENANCE	21	0.297104	1.61106	0.031746	0.143919	1	1295	tags=38%, list=8%, signal=42%		-
GO_CELLULAR_CARBOHYDRATE_METABOLIC_PROCESS	236	0.0915904	1.62425	0.032	0.138166	1	8584	tags=65%, list=56%, signal=144%		-
GO_AMINOGLYCAN_BIOSYNTHETIC_PROCESS	107	0.132917	1.62687	0.0320641	0.13788	1	4294	tags=41%, list=28%, signal=57%		-
GO_POSITIVE_REGULATION_OF_LEUKOCYTE_MIGRATION	106	0.14571	1.69569	0.0325048	0.111803	1	4013	tags=41%, list=26%, signal=55%		-
GO_BRANCHING_INVOLVED_IN_SALIVARY_GLAND_MORPHOGENESIS	23	0.300696	1.74822	0.0327198	0.095679	1	3406	tags=52%, list=22%, signal=67%		-
GO_REPLICATION_FORK_PROCESSING	30	0.262576	1.72875	0.033264	0.100797	1	9299	tags=87%, list=60%, signal=219%		-
GO_B_CELL_DIFFERENTIATION	103	0.138605	1.6398	0.0338645	0.132126	1	7439	tags=62%, list=48%, signal=120%		-
GO_VENTRICULAR_SEPTUM_MORPHOGENESIS	40	0.230886	1.74278	0.0338983	0.0972397	1	2225	tags=38%, list=14%, signal=44%		-
GO_POSITIVE_REGULATION_OF_CALCIUM_ION_TRANSPORT	103	0.140241	1.65918	0.0345528	0.126242	1	7414	tags=62%, list=48%, signal=119%		-
GO_RECEPTOR_MEDIATED_ENDOCYTOSIS	260	0.0877595	1.62993	0.034749	0.136621	1	7132	tags=55%, list=46%, signal=101%		-
GO_DNA_METHYLATION_INVOLVED_IN_GAMETE_GENERATION	15	0.346496	1.65235	0.0347648	0.128511	1	6980	tags=80%, list=45%, signal=146%		-
GO_POSITIVE_REGULATION_OF_STEM_CELL_DIFFERENTIATION	16	0.334529	1.62996	0.0347648	0.136822	1	3511	tags=56%, list=23%, signal=73%		-
GO_POSITIVE_REGULATION_OF_SPROUTING_ANGIOGENESIS	37	0.232712	1.65497	0.0348361	0.128148	1	7237	tags=70%, list=47%, signal=132%		-
GO_ASPARTATE_FAMILY_AMINO_ACID_METABOLIC_PROCESS	47	0.225926	1.80468	0.0348837	0.0792327	1	6680	tags=66%, list=43%, signal=116%		-
GO_ORGANIC_ACID_BIOSYNTHETIC_PROCESS	248	0.0910724	1.65323	0.035124	0.128349	1	7056	tags=55%, list=46%, signal=100%		-
GO_LYMPHOID_PROGENITOR_CELL_DIFFERENTIATION	19	0.322384	1.69343	0.0351967	0.112043	1	3142	tags=53%, list=20%, signal=66%		-
GO_PURINERGIC_NUCLEOTIDE_RECEPTOR_SIGNALING_PATHWAY	17	0.318053	1.60452	0.0352697	0.14668	1	5970	tags=71%, list=39%, signal=115%		-
GO_CHROMOSOME_CONDENSATION	31	0.25452	1.65936	0.035343	0.12634	1	1550	tags=35%, list=10%, signal=39%		-
GO_APPENDAGE_DEVELOPMENT	159	0.110861	1.65351	0.0354331	0.128377	1	8953	tags=69%, list=58%, signal=164%		-
GO_HYPEROSMOTIC_RESPONSE	23	0.297746	1.671	0.035503	0.120772	1	7464	tags=78%, list=49%, signal=152%		-
GO_POST_ANAL_TAIL_MORPHOGENESIS	18	0.31482	1.6406	0.0355731	0.132024	1	8835	tags=89%, list=57%, signal=209%		-
GO_RESPONSE_TO_VITAMIN_D	35	0.24296	1.6983	0.0357143	0.111117	1	5060	tags=57%, list=33%, signal=85%		-
GO_POSITIVE_REGULATION_OF_CELL_JUNCTION_ASSEMBLY	32	0.235505	1.58962	0.0357143	0.153739	1	4075	tags=50%, list=26%, signal=68%		-
GO_AXON_ENSHEATHMENT_IN_CENTRAL_NERVOUS_SYSTEM	20	0.306028	1.62067	0.0358566	0.139398	1	4527	tags=60%, list=29%, signal=85%		-
GO_REGULATION_OF_CHROMOSOME_SEGREGATION	94	0.149171	1.70478	0.0359168	0.10885	1	4264	tags=43%, list=28%, signal=59%		-
GO_POSITIVE_REGULATION_OF_HEMOPOIESIS	160	0.113	1.65535	0.0359281	0.128123	1	9527	tags=73%, list=62%, signal=190%		-
GO_NEGATIVE_REGULATION_OF_SMOOTH_MUSCLE_CELL_MIGRATION	20	0.305507	1.62479	0.0359281	0.138494	1	4535	tags=60%, list=29%, signal=85%		-
GO_BODY_FLUID_SECRETION	85	0.153586	1.67349	0.0360721	0.120204	1	5793	tags=53%, list=38%, signal=84%		-
GO_POSITIVE_REGULATION_OF_GLIOGENESIS	63	0.181485	1.66713	0.0362473	0.122379	1	2102	tags=32%, list=14%, signal=37%		-
GO_AXIS_ELONGATION	31	0.251817	1.6399	0.0364683	0.132282	1	8042	tags=77%, list=52%, signal=162%		-
GO_SIGNAL_TRANSDUCTION_INVOLVED_IN_REGULATION_OF_GENE_EXPRESSION	20	0.308671	1.62102	0.0364683	0.139402	1	9101	tags=90%, list=59%, signal=220%		-
GO_IMMUNOGLOBULIN_PRODUCTION	81	0.154014	1.63212	0.0365112	0.13585	1	8087	tags=68%, list=53%, signal=142%		-
GO_NEGATIVE_REGULATION_OF_SPROUTING_ANGIOGENESIS	24	0.284575	1.67494	0.0366599	0.119514	1	7165	tags=75%, list=47%, signal=140%		-
GO_HEART_TRABECULA_MORPHOGENESIS	31	0.254009	1.67243	0.0367347	0.120588	1	4535	tags=55%, list=29%, signal=78%		-
GO_SYNAPTIC_TRANSMISSION_CHOLINERGIC	25	0.268677	1.60981	0.037037	0.144614	1	2641	tags=44%, list=17%, signal=53%		-
GO_UNSATURATED_FATTY_ACID_METABOLIC_PROCESS	61	0.178302	1.65414	0.0373444	0.12821	1	3067	tags=38%, list=20%, signal=47%		-
GO_REGULATION_OF_ENDOTHELIAL_CELL_DIFFERENTIATION	28	0.260774	1.60383	0.0374753	0.146751	1	2038	tags=39%, list=13%, signal=45%		-
GO_SEX_DIFFERENTIATION	240	0.0955543	1.70244	0.0376984	0.109391	1	4064	tags=36%, list=26%, signal=48%		-
GO_REGULATION_OF_SIGNALING_RECEPTOR_ACTIVITY	436	0.0688905	1.63748	0.038	0.133194	1	7119	tags=53%, list=46%, signal=96%		-
GO_DETECTION_OF_EXTERNAL_BIOTIC_STIMULUS	15	0.351047	1.68308	0.0384615	0.116173	1	8961	tags=93%, list=58%, signal=223%		-
GO_INOSITOL_LIPID_MEDIATED_SIGNALING	166	0.107877	1.59777	0.0389864	0.149706	1	3176	tags=31%, list=21%, signal=39%		-
GO_REGULATION_OF_T_CELL_MEDIATED_CYTOTOXICITY	21	0.30224	1.65146	0.0391389	0.128606	1	4146	tags=57%, list=27%, signal=78%		-
GO_REGULATION_OF_MAST_CELL_ACTIVATION	36	0.239976	1.7159	0.0394477	0.106188	1	6571	tags=67%, list=43%, signal=116%		-
GO_T_CELL_DIFFERENTIATION_IN_THYMUS	60	0.181621	1.61739	0.039666	0.141193	1	3369	tags=40%, list=22%, signal=51%		-
GO_NEGATIVE_REGULATION_OF_CELL_ADHESION	231	0.092266	1.64641	0.0396825	0.129816	1	3795	tags=34%, list=25%, signal=44%		-
GO_RESPONSE_TO_MURAMYL_DIPEPTIDE	18	0.320164	1.63283	0.0397614	0.135545	1	10462	tags=100%, list=68%, signal=312%		-
GO_OLIGODENDROCYTE_DIFFERENTIATION	90	0.1468	1.63167	0.039916	0.135936	1	1856	tags=27%, list=12%, signal=30%		-
GO_REGULATION_OF_SYSTEMIC_ARTERIAL_BLOOD_PRESSURE_MEDIATED_BY_A_CHEMICAL_SIGNAL	45	0.20559	1.64876	0.0405405	0.129634	1	8126	tags=73%, list=53%, signal=155%		-
GO_RESPONSE_TO_DEXAMETHASONE	40	0.216289	1.62203	0.0409836	0.139198	1	6679	tags=65%, list=43%, signal=115%		-
GO_DIENCEPHALON_DEVELOPMENT	71	0.162353	1.60531	0.0410156	0.146361	1	3796	tags=41%, list=25%, signal=54%		-
GO_NEGATIVE_REGULATION_OF_LEUKOCYTE_DIFFERENTIATION	79	0.1556	1.60005	0.0410678	0.148969	1	7548	tags=65%, list=49%, signal=126%		-
GO_DNA_REPLICATION_INITIATION	36	0.23099	1.60812	0.0411765	0.145095	1	8418	tags=78%, list=55%, signal=171%		-
GO_POSITIVE_REGULATION_OF_BLOOD_PRESSURE	33	0.221296	1.55771	0.0411765	0.167855	1	6857	tags=67%, list=45%, signal=120%		-
GO_REGULATION_OF_PRODUCTION_OF_MOLECULAR_MEDIATOR_OF_IMMUNE_RESPONSE	111	0.13118	1.59907	0.0413223	0.149007	1	8389	tags=68%, list=55%, signal=148%		-
GO_CELLULAR_SODIUM_ION_HOMEOSTASIS	16	0.343022	1.65666	0.0414201	0.127651	1	7226	tags=81%, list=47%, signal=153%		-
GO_MESODERMAL_CELL_FATE_COMMITMENT	16	0.330454	1.59934	0.041502	0.149273	1	4535	tags=63%, list=29%, signal=89%		-
GO_POSITIVE_REGULATION_OF_CALCINEURIN_MEDIATED_SIGNALING	15	0.344127	1.60582	0.0415094	0.146224	1	3940	tags=60%, list=26%, signal=81%		-
GO_CARDIAC_MUSCLE_CONTRACTION	123	0.119911	1.57052	0.0417495	0.161775	1	8549	tags=67%, list=56%, signal=151%		-
GO_ALPHA_AMINO_ACID_BIOSYNTHETIC_PROCESS	54	0.196274	1.68222	0.0417537	0.116463	1	9524	tags=81%, list=62%, signal=213%		-
GO_DORSAL_SPINAL_CORD_DEVELOPMENT	21	0.293647	1.64127	0.0419847	0.131982	1	4278	tags=57%, list=28%, signal=79%		-
GO_XENOBIOTIC_METABOLIC_PROCESS	69	0.165259	1.61477	0.0420475	0.142427	1	4825	tags=48%, list=31%, signal=69%		-
GO_FLUID_TRANSPORT	21	0.298492	1.6119	0.0425101	0.143525	1	6401	tags=71%, list=42%, signal=122%		-
GO_NEGATIVE_REGULATION_OF_CELL_ACTIVATION	159	0.113196	1.64742	0.042735	0.129856	1	5338	tags=46%, list=35%, signal=70%		-
GO_CD4_POSITIVE_ALPHA_BETA_T_CELL_ACTIVATION	74	0.164143	1.63403	0.0429185	0.135224	1	8711	tags=73%, list=57%, signal=167%		-
GO_POSITIVE_REGULATION_OF_BEHAVIOR	21	0.305291	1.65211	0.0429688	0.128432	1	8494	tags=86%, list=55%, signal=191%		-
GO_RESPONSE_TO_TRANSFORMING_GROWTH_FACTOR_BETA	229	0.0921175	1.59357	0.0433071	0.152061	1	2096	tags=23%, list=14%, signal=26%		-
GO_REGULATION_OF_ALPHA_BETA_T_CELL_DIFFERENTIATION	53	0.18391	1.6277	0.0438931	0.137799	1	7628	tags=68%, list=50%, signal=134%		-
GO_OSTEOBLAST_DEVELOPMENT	17	0.325461	1.62516	0.0441459	0.138442	1	6761	tags=76%, list=44%, signal=136%		-
GO_CELL_FATE_COMMITMENT_INVOLVED_IN_FORMATION_OF_PRIMARY_GERM_LAYER	31	0.240472	1.64268	0.0445344	0.131497	1	5239	tags=58%, list=34%, signal=88%		-
GO_OUTFLOW_TRACT_SEPTUM_MORPHOGENESIS	26	0.252024	1.53501	0.0447154	0.178078	1	6778	tags=69%, list=44%, signal=124%		-
GO_MICROTUBULE_CYTOSKELETON_ORGANIZATION_INVOLVED_IN_MITOSIS	118	0.124956	1.58386	0.045098	0.156745	1	1872	tags=25%, list=12%, signal=28%		-
GO_INORGANIC_ANION_TRANSPORT	150	0.110319	1.57417	0.0453608	0.16102	1	7958	tags=63%, list=52%, signal=129%		-
GO_REGULATION_OF_ANION_TRANSMEMBRANE_TRANSPORT	25	0.263643	1.59337	0.0453649	0.151987	1	6410	tags=68%, list=42%, signal=116%		-
GO_HUMORAL_IMMUNE_RESPONSE_MEDIATED_BY_CIRCULATING_IMMUNOGLOBULIN	38	0.21964	1.60713	0.0454545	0.145526	1	5939	tags=61%, list=39%, signal=98%		-
GO_CELL_JUNCTION_ASSEMBLY	231	0.0888967	1.57495	0.0458333	0.161193	1	5311	tags=43%, list=35%, signal=65%		-
GO_FEMALE_GENITALIA_DEVELOPMENT	17	0.327708	1.61334	0.0460922	0.142962	1	4012	tags=59%, list=26%, signal=79%		-
GO_CELLULAR_RESPONSE_TO_VITAMIN_D	21	0.294199	1.62467	0.0461847	0.13834	1	5002	tags=62%, list=33%, signal=92%		-
GO_RESPONSE_TO_ESTRADIOL	117	0.12586	1.5399	0.0462107	0.176254	1	7938	tags=64%, list=52%, signal=131%		-
GO_POSITIVE_REGULATION_OF_CYTOKINE_BIOSYNTHETIC_PROCESS	51	0.185762	1.5597	0.0464217	0.167027	1	9517	tags=80%, list=62%, signal=210%		-
GO_REGULATION_OF_GASTRULATION	35	0.236804	1.65258	0.0466926	0.128555	1	4715	tags=54%, list=31%, signal=78%		-
GO_DIGESTIVE_TRACT_MORPHOGENESIS	47	0.206446	1.67206	0.046748	0.120577	1	7306	tags=68%, list=47%, signal=129%		-
GO_NEGATIVE_REGULATION_OF_PEPTIDE_SECRETION	110	0.125538	1.5569	0.0467836	0.167802	1	8150	tags=65%, list=53%, signal=138%		-
GO_MALE_SEX_DIFFERENTIATION	141	0.119807	1.64783	0.0469667	0.130026	1	4064	tags=38%, list=26%, signal=52%		-
GO_FACE_MORPHOGENESIS	31	0.240247	1.58116	0.0469667	0.158518	1	9212	tags=84%, list=60%, signal=209%		-
GO_OLIGODENDROCYTE_DEVELOPMENT	42	0.207456	1.60821	0.0474227	0.145251	1	8170	tags=74%, list=53%, signal=157%		-
GO_REGULATION_OF_HEART_RATE_BY_CARDIAC_CONDUCTION	37	0.218684	1.57523	0.0478088	0.161217	1	7868	tags=73%, list=51%, signal=149%		-
GO_MYD88_DEPENDENT_TOLL_LIKE_RECEPTOR_SIGNALING_PATHWAY	34	0.218542	1.53926	0.0478088	0.176496	1	3431	tags=44%, list=22%, signal=57%		-
GO_L_GLUTAMATE_TRANSMEMBRANE_TRANSPORT	22	0.27078	1.52326	0.0478088	0.183815	1	4230	tags=55%, list=27%, signal=75%		-
GO_B_CELL_MEDIATED_IMMUNITY	93	0.142133	1.64452	0.0479042	0.13044	1	8246	tags=68%, list=54%, signal=145%		-
GO_CHLORIDE_TRANSPORT	96	0.139699	1.58755	0.0479042	0.154561	1	7958	tags=66%, list=52%, signal=135%		-
GO_SPERM_MOTILITY	60	0.175458	1.60281	0.0479167	0.147236	1	5258	tags=52%, list=34%, signal=78%		-
GO_INSULIN_LIKE_GROWTH_FACTOR_RECEPTOR_SIGNALING_PATHWAY	35	0.215372	1.54327	0.0484848	0.174082	1	2407	tags=37%, list=16%, signal=44%		-
GO_PERIPHERAL_NERVOUS_SYSTEM_DEVELOPMENT	71	0.158703	1.58774	0.0486815	0.154664	1	2552	tags=32%, list=17%, signal=39%		-
GO_NEGATIVE_REGULATION_OF_LOCOMOTION	285	0.0786302	1.56193	0.0487805	0.16667	1	4425	tags=36%, list=29%, signal=50%		-
GO_REGULATION_OF_VASOCONSTRICTION	47	0.202002	1.62625	0.0495049	0.13812	1	2465	tags=36%, list=16%, signal=43%		-
GO_DECIDUALIZATION	22	0.28096	1.59271	0.05	0.152199	1	5472	tags=64%, list=36%, signal=99%		-
GO_HOMOLOGOUS_CHROMOSOME_SEGREGATION	44	0.199267	1.57391	0.05	0.160948	1	6032	tags=59%, list=39%, signal=97%		-
GO_SPECIFICATION_OF_ANIMAL_ORGAN_IDENTITY	30	0.249201	1.64205	0.0501089	0.131692	1	4377	tags=53%, list=28%, signal=74%		-
GO_POSITIVE_REGULATION_OF_BLOOD_VESSEL_DIAMETER	51	0.187362	1.59598	0.0504032	0.15057	1	6778	tags=63%, list=44%, signal=112%		-
GO_INTERLEUKIN_2_BIOSYNTHETIC_PROCESS	19	0.296053	1.54749	0.0504386	0.171691	1	8404	tags=84%, list=55%, signal=185%		-
GO_TRABECULA_MORPHOGENESIS	46	0.199451	1.61233	0.0505837	0.143463	1	5300	tags=54%, list=34%, signal=83%		-
GO_NEGATIVE_REGULATION_OF_EXOCYTOSIS	31	0.244301	1.59923	0.0506823	0.14913	1	7165	tags=71%, list=47%, signal=133%		-
GO_NEGATIVE_REGULATION_OF_OSSIFICATION	62	0.170134	1.55987	0.050813	0.167135	1	8805	tags=74%, list=57%, signal=173%		-
GO_DIGESTIVE_SYSTEM_PROCESS	81	0.149015	1.57421	0.0510204	0.161228	1	9113	tags=74%, list=59%, signal=181%		-
GO_NEURON_FATE_SPECIFICATION	30	0.240173	1.57062	0.0511247	0.161919	1	7592	tags=73%, list=49%, signal=145%		-
GO_NEGATIVE_REGULATION_OF_OSTEOBLAST_DIFFERENTIATION	40	0.212427	1.57222	0.0511727	0.161485	1	8661	tags=78%, list=56%, signal=177%		-
GO_INORGANIC_ION_IMPORT_ACROSS_PLASMA_MEMBRANE	77	0.155392	1.60828	0.0512295	0.145406	1	10206	tags=82%, list=66%, signal=242%		-
GO_INTEGRIN_ACTIVATION	22	0.281753	1.57291	0.0513834	0.16144	1	6159	tags=68%, list=40%, signal=114%		-
GO_HYALURONAN_CATABOLIC_PROCESS	15	0.359294	1.65026	0.0517928	0.128977	1	1656	tags=47%, list=11%, signal=52%		-
GO_ARACHIDONIC_ACID_METABOLIC_PROCESS	37	0.207124	1.53293	0.052	0.178837	1	5551	tags=57%, list=36%, signal=89%		-
GO_ENTEROENDOCRINE_CELL_DIFFERENTIATION	24	0.258199	1.52241	0.052	0.184274	1	520	tags=29%, list=3%, signal=30%		-
GO_NEGATIVE_REGULATION_OF_T_CELL_PROLIFERATION	46	0.186118	1.51035	0.0521235	0.189132	1	8514	tags=74%, list=55%, signal=165%		-
GO_REGULATION_OF_CHEMOTAXIS	181	0.100448	1.57814	0.0521921	0.160059	1	4081	tags=36%, list=27%, signal=49%		-
GO_SENSORY_PERCEPTION_OF_LIGHT_STIMULUS	182	0.104418	1.62697	0.0522088	0.13803	1	4328	tags=38%, list=28%, signal=53%		-
GO_PATTERN_RECOGNITION_RECEPTOR_SIGNALING_PATHWAY	164	0.104583	1.55236	0.0522088	0.169599	1	6755	tags=54%, list=44%, signal=96%		-
GO_REGULATION_OF_CHROMOSOME_SEPARATION	59	0.168277	1.50502	0.052521	0.191271	1	4199	tags=44%, list=27%, signal=60%		-
GO_AGING	283	0.0826238	1.59226	0.0529301	0.152046	1	7448	tags=57%, list=48%, signal=108%		-
GO_NEGATIVE_REGULATION_OF_ADAPTIVE_IMMUNE_RESPONSE	36	0.224735	1.58004	0.0530452	0.159121	1	8514	tags=78%, list=55%, signal=174%		-
GO_ASTROCYTE_DIFFERENTIATION	73	0.153978	1.51622	0.0530612	0.187223	1	1856	tags=27%, list=12%, signal=31%		-
GO_ENDOCRINE_SYSTEM_DEVELOPMENT	113	0.123318	1.5631	0.0532787	0.165884	1	4650	tags=42%, list=30%, signal=60%		-
GO_NEGATIVE_REGULATION_OF_SMOOTH_MUSCLE_CELL_PROLIFERATION	40	0.220832	1.6174	0.0533597	0.141407	1	4302	tags=50%, list=28%, signal=69%		-
GO_REGULATION_OF_ACTIN_CYTOSKELETON_REORGANIZATION	34	0.215008	1.53368	0.0534653	0.178452	1	2128	tags=35%, list=14%, signal=41%		-
GO_RESPONSE_TO_ESTROGEN	68	0.167125	1.5762	0.0535714	0.160994	1	11012	tags=88%, list=72%, signal=309%		-
GO_DNA_CONFORMATION_CHANGE	216	0.0936928	1.60447	0.0536082	0.146484	1	1569	tags=19%, list=10%, signal=21%		-
GO_LIVER_REGENERATION	30	0.239999	1.55123	0.0537037	0.170266	1	5031	tags=57%, list=33%, signal=84%		-
GO_SPINAL_CORD_DEVELOPMENT	98	0.136644	1.57208	0.0537428	0.161365	1	7642	tags=63%, list=50%, signal=125%		-
GO_DIGESTION	100	0.132955	1.55713	0.0546875	0.168079	1	5812	tags=51%, list=38%, signal=81%		-
GO_INTERLEUKIN_1_SECRETION	39	0.20576	1.49458	0.0547945	0.196057	1	3547	tags=44%, list=23%, signal=57%		-
GO_CARDIAC_VENTRICLE_MORPHOGENESIS	63	0.168472	1.55023	0.054902	0.170309	1	7917	tags=68%, list=51%, signal=140%		-
GO_MESENCHYMAL_TO_EPITHELIAL_TRANSITION	19	0.290705	1.51159	0.0550098	0.189094	1	6867	tags=74%, list=45%, signal=133%		-
GO_POSITIVE_REGULATION_OF_T_CELL_MEDIATED_IMMUNITY	30	0.230849	1.49938	0.0550847	0.193953	1	4146	tags=50%, list=27%, signal=68%		-
GO_POSITIVE_REGULATION_OF_TRANSCRIPTION_OF_NOTCH_RECEPTOR_TARGET	18	0.312274	1.56341	0.0551181	0.165888	1	7165	tags=78%, list=47%, signal=145%		-
GO_SPINAL_CORD_PATTERNING	23	0.27001	1.536	0.0551181	0.178017	1	7890	tags=78%, list=51%, signal=160%		-
GO_CARDIAC_MUSCLE_CELL_ACTION_POTENTIAL_INVOLVED_IN_CONTRACTION	49	0.188959	1.5546	0.0552268	0.169059	1	7461	tags=67%, list=49%, signal=130%		-
GO_ERK1_AND_ERK2_CASCADE	248	0.0830596	1.50002	0.0554371	0.193626	1	6495	tags=50%, list=42%, signal=86%		-
GO_NUCLEOSIDE_PHOSPHATE_METABOLIC_PROCESS	196	0.0964167	1.57986	0.0554455	0.159005	1	1674	tags=20%, list=11%, signal=23%		-
GO_IMPORT_ACROSS_PLASMA_MEMBRANE	107	0.129163	1.56193	0.0555556	0.166437	1	7514	tags=62%, list=49%, signal=120%		-
GO_SULFUR_AMINO_ACID_METABOLIC_PROCESS	15	0.335954	1.55425	0.0555556	0.168612	1	7142	tags=80%, list=46%, signal=149%		-
GO_POSITIVE_REGULATION_OF_CELL_CYCLE_PROCESS	252	0.0849296	1.56158	0.055666	0.166479	1	1766	tags=20%, list=11%, signal=22%		-
GO_ACUTE_PHASE_RESPONSE	29	0.235652	1.51999	0.0563107	0.185086	1	2746	tags=41%, list=18%, signal=50%		-
GO_CRANIAL_SKELETAL_SYSTEM_DEVELOPMENT	61	0.168272	1.52955	0.0572034	0.180139	1	3725	tags=41%, list=24%, signal=54%		-
GO_FIBROBLAST_PROLIFERATION	77	0.145614	1.5004	0.0575397	0.193527	1	2365	tags=30%, list=15%, signal=35%		-
GO_CELLULAR_RESPONSE_TO_OSMOTIC_STRESS	34	0.226015	1.59251	0.0578512	0.152087	1	7388	tags=71%, list=48%, signal=136%		-
GO_GPI_ANCHOR_BIOSYNTHETIC_PROCESS	31	0.234933	1.53182	0.0580271	0.178998	1	7805	tags=74%, list=51%, signal=150%		-
GO_REGULATION_OF_PLATELET_AGGREGATION	16	0.318455	1.53825	0.0581162	0.177057	1	3758	tags=56%, list=24%, signal=74%		-
GO_NEGATIVE_REGULATION_OF_CELLULAR_RESPONSE_TO_GROWTH_FACTOR_STIMULUS	136	0.111839	1.50734	0.0581162	0.190537	1	6098	tags=51%, list=40%, signal=83%		-
GO_REGULATION_OF_MEMBRANE_PROTEIN_ECTODOMAIN_PROTEOLYSIS	20	0.295469	1.57473	0.0584677	0.161121	1	3151	tags=50%, list=20%, signal=63%		-
GO_POSITIVE_REGULATION_OF_LYMPHOCYTE_DIFFERENTIATION	81	0.146296	1.51052	0.0584677	0.189479	1	8395	tags=69%, list=55%, signal=151%		-
GO_NEGATIVE_REGULATION_OF_CELL_MOTILITY	239	0.0865155	1.57665	0.0584795	0.160908	1	4610	tags=38%, list=30%, signal=54%		-
GO_AXIS_SPECIFICATION	78	0.144898	1.50995	0.0586011	0.18925	1	2120	tags=28%, list=14%, signal=33%		-
GO_CARBOHYDRATE_METABOLIC_PROCESS	500	0.0597522	1.52989	0.0588235	0.18006	1	9508	tags=68%, list=62%, signal=171%		-
GO_POSITIVE_REGULATION_OF_MYOTUBE_DIFFERENTIATION	25	0.259251	1.5511	0.0591716	0.169889	1	7708	tags=76%, list=50%, signal=152%		-
GO_NEGATIVE_REGULATION_OF_NEURON_DIFFERENTIATION	212	0.0911332	1.51442	0.0591837	0.18799	1	1809	tags=21%, list=12%, signal=23%		-
GO_METANEPHRIC_MESENCHYME_DEVELOPMENT	15	0.328088	1.54811	0.0596154	0.171393	1	3161	tags=53%, list=21%, signal=67%		-
GO_EMBRYONIC_AXIS_SPECIFICATION	35	0.209085	1.49319	0.0598802	0.19636	1	2064	tags=34%, list=13%, signal=40%		-
GO_INTERLEUKIN_1_PRODUCTION	69	0.161369	1.5843	0.0599174	0.156639	1	3547	tags=39%, list=23%, signal=51%		-
GO_SULFUR_COMPOUND_METABOLIC_PROCESS	170	0.101378	1.54337	0.0600775	0.174245	1	7867	tags=61%, list=51%, signal=124%		-
GO_SPINDLE_ORGANIZATION	155	0.1051	1.51587	0.0602911	0.187254	1	1872	tags=23%, list=12%, signal=25%		-
GO_MITOTIC_SPINDLE_ORGANIZATION	97	0.136829	1.56969	0.0603622	0.162133	1	1872	tags=26%, list=12%, signal=29%		-
GO_REGULATION_OF_ANOIKIS	20	0.290691	1.56786	0.0605469	0.163225	1	7839	tags=80%, list=51%, signal=163%		-
GO_MITOTIC_METAPHASE_PLATE_CONGRESSION	41	0.207773	1.55429	0.0605469	0.168818	1	6566	tags=63%, list=43%, signal=110%		-
GO_REGULATION_OF_RENAL_SYSTEM_PROCESS	31	0.227237	1.49531	0.0607211	0.195922	1	2465	tags=39%, list=16%, signal=46%		-
GO_COLUMNAR_CUBOIDAL_EPITHELIAL_CELL_DIFFERENTIATION	96	0.128426	1.47051	0.0608519	0.210646	1	920	tags=19%, list=6%, signal=20%		-
GO_REGULATION_OF_CD4_POSITIVE_ALPHA_BETA_T_CELL_ACTIVATION	48	0.184199	1.49938	0.0609037	0.193722	1	8711	tags=75%, list=57%, signal=172%		-
GO_TISSUE_REGENERATION	51	0.184893	1.56021	0.0609524	0.167099	1	4403	tags=47%, list=29%, signal=66%		-
GO_ANION_HOMEOSTASIS	49	0.184954	1.54462	0.0612648	0.173493	1	9092	tags=78%, list=59%, signal=189%		-
GO_GLYCOPROTEIN_BIOSYNTHETIC_PROCESS	307	0.0766856	1.52215	0.0613027	0.18424	1	9916	tags=72%, list=64%, signal=199%		-
GO_REGULATION_OF_METANEPHROS_DEVELOPMENT	22	0.293069	1.59677	0.0613497	0.150247	1	5286	tags=64%, list=34%, signal=97%		-
GO_REGULATION_OF_T_CELL_APOPTOTIC_PROCESS	29	0.235782	1.50794	0.0614754	0.19048	1	2744	tags=41%, list=18%, signal=50%		-
GO_PEPTIDE_CATABOLIC_PROCESS	23	0.263743	1.5049	0.0615385	0.191148	1	2636	tags=43%, list=17%, signal=52%		-
GO_WOUND_HEALING_SPREADING_OF_EPIDERMAL_CELLS	16	0.320562	1.52088	0.061753	0.184792	1	4687	tags=63%, list=30%, signal=90%		-
GO_RESPONSE_TO_MAGNESIUM_ION	18	0.297557	1.53401	0.0618557	0.178438	1	5682	tags=67%, list=37%, signal=106%		-
GO_COMPLEMENT_ACTIVATION	47	0.191445	1.53626	0.062	0.178066	1	3936	tags=45%, list=26%, signal=60%		-
GO_REGULATION_OF_CELL_MIGRATION_INVOLVED_IN_SPROUTING_ANGIOGENESIS	37	0.20562	1.49412	0.0621242	0.195746	1	7237	tags=68%, list=47%, signal=127%		-
GO_BRANCHED_CHAIN_AMINO_ACID_CATABOLIC_PROCESS	19	0.307451	1.58859	0.0626223	0.154249	1	4181	tags=58%, list=27%, signal=79%		-
GO_RESPONSE_TO_ANTINEOPLASTIC_AGENT	88	0.134679	1.5105	0.0626223	0.189251	1	6679	tags=57%, list=43%, signal=100%		-
GO_POSITIVE_REGULATION_OF_NEURAL_PRECURSOR_CELL_PROLIFERATION	50	0.181751	1.51803	0.0626305	0.186199	1	1827	tags=30%, list=12%, signal=34%		-
GO_T_CELL_MIGRATION	47	0.192916	1.55442	0.0627451	0.16897	1	4568	tags=49%, list=30%, signal=69%		-
GO_HEART_GROWTH	76	0.15023	1.55793	0.0628571	0.168136	1	4581	tags=45%, list=30%, signal=63%		-
GO_POSITIVE_REGULATION_OF_VASCULAR_ENDOTHELIAL_GROWTH_FACTOR_PRODUCTION	25	0.239344	1.47668	0.0629771	0.207509	1	8629	tags=80%, list=56%, signal=182%		-
GO_ANATOMICAL_STRUCTURE_HOMEOSTASIS	362	0.0678477	1.51156	0.0631164	0.188876	1	3739	tags=31%, list=24%, signal=40%		-
GO_NEGATIVE_REGULATION_OF_ANTIGEN_RECEPTOR_MEDIATED_SIGNALING_PATHWAY	22	0.275687	1.56632	0.0632184	0.163962	1	5553	tags=64%, list=36%, signal=99%		-
GO_POSITIVE_REGULATION_OF_T_CELL_MEDIATED_CYTOTOXICITY	15	0.330722	1.51162	0.0634615	0.189315	1	4146	tags=60%, list=27%, signal=82%		-
GO_REGULATION_OF_IMMUNOGLOBULIN_PRODUCTION	51	0.172057	1.48694	0.0634921	0.200188	1	5203	tags=51%, list=34%, signal=77%		-
GO_TRNA_METHYLATION	35	0.217604	1.52125	0.063786	0.184747	1	9844	tags=86%, list=64%, signal=238%		-
GO_PEPTIDE_CROSS_LINKING	28	0.244864	1.5343	0.0638686	0.178401	1	3381	tags=46%, list=22%, signal=59%		-
GO_GROWTH_PLATE_CARTILAGE_MORPHOGENESIS	17	0.30264	1.50349	0.0640777	0.192105	1	5302	tags=65%, list=34%, signal=99%		-
GO_ASPARTATE_FAMILY_AMINO_ACID_CATABOLIC_PROCESS	20	0.293412	1.57614	0.0642023	0.160801	1	6259	tags=70%, list=41%, signal=118%		-
GO_VENTRICULAR_CARDIAC_MUSCLE_CELL_MEMBRANE_REPOLARIZATION	24	0.26598	1.55114	0.0643154	0.170102	1	4246	tags=54%, list=28%, signal=75%		-
GO_ORGAN_INDUCTION	19	0.3052	1.57178	0.0644491	0.161346	1	3406	tags=53%, list=22%, signal=68%		-
GO_CELL_SURFACE_RECEPTOR_SIGNALING_PATHWAY_INVOLVED_IN_HEART_DEVELOPMENT	25	0.255123	1.51967	0.0647773	0.185121	1	4695	tags=56%, list=31%, signal=80%		-
GO_HOMOLOGOUS_RECOMBINATION	46	0.191371	1.5059	0.0648536	0.190745	1	9771	tags=83%, list=64%, signal=226%		-
GO_SMOOTHENED_SIGNALING_PATHWAY	123	0.122357	1.55259	0.0653061	0.169669	1	2634	tags=29%, list=17%, signal=35%		-
GO_PROTEIN_PROCESSING	176	0.101873	1.55468	0.0657084	0.169245	1	10773	tags=80%, list=70%, signal=264%		-
GO_PROTEIN_MATURATION	238	0.0858249	1.52599	0.0657371	0.182277	1	9234	tags=68%, list=60%, signal=169%		-
GO_DNA_REPAIR	485	0.0601681	1.51294	0.0658915	0.188794	1	11662	tags=82%, list=76%, signal=327%		-
GO_METAPHASE_ANAPHASE_TRANSITION_OF_CELL_CYCLE	55	0.18215	1.57271	0.0660194	0.161332	1	4199	tags=45%, list=27%, signal=62%		-
GO_POSITIVE_REGULATION_OF_MITOTIC_CELL_CYCLE	143	0.108184	1.50634	0.0662393	0.190867	1	3406	tags=33%, list=22%, signal=42%		-
GO_REGULATION_OF_LYMPHOCYTE_DIFFERENTIATION	136	0.107598	1.47151	0.0662768	0.210032	1	7633	tags=60%, list=50%, signal=119%		-
GO_POSITIVE_REGULATION_OF_ENDOTHELIAL_CELL_CHEMOTAXIS	15	0.327819	1.52915	0.0665362	0.180012	1	7267	tags=80%, list=47%, signal=151%		-
GO_DENDRITIC_CELL_DIFFERENTIATION	32	0.219902	1.49083	0.0665362	0.197752	1	8160	tags=75%, list=53%, signal=159%		-
GO_MUSCLE_ORGAN_MORPHOGENESIS	78	0.152683	1.56657	0.0665399	0.163994	1	7917	tags=67%, list=51%, signal=137%		-
GO_REGULATION_OF_SYSTEMIC_ARTERIAL_BLOOD_PRESSURE	83	0.1453	1.56121	0.0666667	0.166522	1	6857	tags=59%, list=45%, signal=106%		-
GO_INTERFERON_GAMMA_PRODUCTION	79	0.139253	1.45358	0.0668016	0.222749	1	8577	tags=70%, list=56%, signal=157%		-
GO_NEGATIVE_REGULATION_OF_DIGESTIVE_SYSTEM_PROCESS	15	0.32385	1.50632	0.0670611	0.190665	1	7328	tags=80%, list=48%, signal=153%		-
GO_THYMIC_T_CELL_SELECTION	15	0.321611	1.50211	0.0671937	0.192745	1	4286	tags=60%, list=28%, signal=83%		-
GO_CYTOSKELETON_DEPENDENT_CYTOKINESIS	75	0.14447	1.49165	0.0674603	0.19729	1	864	tags=20%, list=6%, signal=21%		-
GO_REGULATION_OF_CARTILAGE_DEVELOPMENT	59	0.167336	1.48244	0.068	0.203111	1	3692	tags=41%, list=24%, signal=53%		-
GO_OOGENESIS	70	0.152471	1.49783	0.0681363	0.19481	1	9091	tags=74%, list=59%, signal=181%		-
GO_REGULATION_OF_SODIUM_ION_TRANSMEMBRANE_TRANSPORT	60	0.168783	1.52075	0.0684105	0.184675	1	5873	tags=55%, list=38%, signal=89%		-
GO_CARDIAC_MUSCLE_CELL_ACTION_POTENTIAL	66	0.158895	1.54904	0.0686869	0.170935	1	3858	tags=41%, list=25%, signal=54%		-
GO_CELL_CELL_JUNCTION_ORGANIZATION	148	0.103087	1.47999	0.0688259	0.204802	1	2378	tags=26%, list=15%, signal=30%		-
GO_STRIATED_MUSCLE_CONTRACTION	157	0.102223	1.50349	0.0690335	0.191867	1	8632	tags=66%, list=56%, signal=149%		-
GO_REGULATION_OF_COFACTOR_METABOLIC_PROCESS	34	0.225479	1.5571	0.0692464	0.167857	1	6039	tags=62%, list=39%, signal=101%		-
GO_RESPONSE_TO_LITHIUM_ION	22	0.277551	1.53743	0.0693277	0.177455	1	4126	tags=55%, list=27%, signal=74%		-
GO_PLASMA_MEMBRANE_PHOSPHOLIPID_SCRAMBLING	15	0.328401	1.55788	0.0700637	0.167938	1	9309	tags=93%, list=61%, signal=236%		-
GO_REGULATION_OF_MULTICELLULAR_ORGANISM_GROWTH	66	0.15442	1.50733	0.0700758	0.190302	1	9520	tags=77%, list=62%, signal=202%		-
GO_POSITIVE_REGULATION_OF_INTERFERON_BETA_PRODUCTION	30	0.228722	1.51763	0.0703934	0.186292	1	9306	tags=83%, list=60%, signal=211%		-
GO_REGULATION_OF_BEHAVIOR	59	0.174269	1.54509	0.0705645	0.173344	1	8800	tags=75%, list=57%, signal=174%		-
GO_CARDIAC_CONDUCTION	138	0.111249	1.51176	0.0705882	0.189663	1	7889	tags=62%, list=51%, signal=127%		-
GO_TRANSFORMING_GROWTH_FACTOR_BETA_PRODUCTION	33	0.219732	1.49622	0.0708661	0.195672	1	6881	tags=67%, list=45%, signal=120%		-
GO_CELLULAR_RESPONSE_TO_ORGANIC_CYCLIC_COMPOUND	491	0.0574725	1.46015	0.0712831	0.217719	1	2088	tags=19%, list=14%, signal=21%		-
GO_ROOF_OF_MOUTH_DEVELOPMENT	84	0.141284	1.52516	0.0712871	0.182729	1	6078	tags=54%, list=40%, signal=88%		-
GO_POSITIVE_REGULATION_OF_OSSIFICATION	78	0.142651	1.53536	0.071579	0.178032	1	2746	tags=32%, list=18%, signal=39%		-
GO_CELLULAR_RESPONSE_TO_DEXAMETHASONE_STIMULUS	31	0.218611	1.45014	0.0717213	0.224655	1	4086	tags=48%, list=27%, signal=66%		-
GO_CELL_CELL_ADHESION_MEDIATED_BY_CADHERIN	41	0.199721	1.52423	0.0721443	0.183307	1	5564	tags=56%, list=36%, signal=88%		-
GO_MYELOID_LEUKOCYTE_MIGRATION	151	0.106093	1.53549	0.0722433	0.178191	1	3069	tags=30%, list=20%, signal=38%		-
GO_CELLULAR_RESPONSE_TO_EXTERNAL_STIMULUS	306	0.0746553	1.49166	0.0723809	0.197531	1	7972	tags=59%, list=52%, signal=120%		-
GO_T_CELL_SELECTION	39	0.209007	1.50945	0.0724346	0.189437	1	4286	tags=49%, list=28%, signal=67%		-
GO_POSITIVE_REGULATION_OF_EPIDERMIS_DEVELOPMENT	33	0.226901	1.53154	0.0724638	0.178972	1	3042	tags=42%, list=20%, signal=53%		-
GO_REGULATION_OF_FATTY_ACID_METABOLIC_PROCESS	44	0.199078	1.54265	0.0725806	0.174401	1	10230	tags=86%, list=67%, signal=257%		-
GO_MAST_CELL_ACTIVATION	53	0.177131	1.5117	0.0725806	0.189482	1	6571	tags=60%, list=43%, signal=105%		-
GO_REGULATION_OF_FATTY_ACID_OXIDATION	29	0.231861	1.48621	0.0731183	0.200505	1	10230	tags=90%, list=67%, signal=267%		-
GO_EPITHELIAL_CELL_FATE_COMMITMENT	16	0.302055	1.46118	0.0731225	0.217457	1	4010	tags=56%, list=26%, signal=76%		-
GO_MEMBRANE_LIPID_METABOLIC_PROCESS	194	0.0921678	1.49454	0.0738397	0.195851	1	5973	tags=48%, list=39%, signal=77%		-
GO_SECOND_MESSENGER_MEDIATED_SIGNALING	380	0.0696283	1.51343	0.0742188	0.188608	1	6524	tags=49%, list=42%, signal=83%		-
GO_T_CELL_LINEAGE_COMMITMENT	22	0.260434	1.48307	0.074364	0.202771	1	8584	tags=82%, list=56%, signal=185%		-
GO_POSITIVE_REGULATION_OF_VASOCONSTRICTION	24	0.249674	1.45098	0.0752896	0.224147	1	7701	tags=75%, list=50%, signal=150%		-
GO_POSITIVE_REGULATION_OF_T_HELPER_1_TYPE_IMMUNE_RESPONSE	15	0.314214	1.48424	0.0755814	0.202016	1	9527	tags=93%, list=62%, signal=245%		-
GO_TOLL_LIKE_RECEPTOR_4_SIGNALING_PATHWAY	31	0.226399	1.49608	0.0760234	0.195564	1	7936	tags=74%, list=52%, signal=153%		-
GO_HORMONE_METABOLIC_PROCESS	171	0.0960189	1.46605	0.0761719	0.21386	1	10952	tags=81%, list=71%, signal=277%		-
GO_MULTICELLULAR_ORGANISMAL_SIGNALING	194	0.0913071	1.49651	0.0764331	0.195669	1	7889	tags=60%, list=51%, signal=122%		-
GO_NEGATIVE_REGULATION_OF_STEM_CELL_DIFFERENTIATION	19	0.291027	1.5295	0.0766045	0.17994	1	1195	tags=37%, list=8%, signal=40%		-
GO_REGULATION_OF_CARDIAC_MUSCLE_CELL_MEMBRANE_REPOLARIZATION	24	0.256348	1.5015	0.0767717	0.193042	1	3753	tags=50%, list=24%, signal=66%		-
GO_POSITIVE_REGULATION_OF_MUSCLE_CONTRACTION	42	0.203269	1.50777	0.0769231	0.19041	1	7868	tags=71%, list=51%, signal=146%		-
GO_BLOOD_VESSEL_ENDOTHELIAL_CELL_PROLIFERATION_INVOLVED_IN_SPROUTING_ANGIOGENESIS	19	0.287115	1.49024	0.0769231	0.198018	1	5303	tags=63%, list=34%, signal=96%		-
GO_SERINE_FAMILY_AMINO_ACID_BIOSYNTHETIC_PROCESS	16	0.29937	1.46467	0.0769231	0.214856	1	5974	tags=69%, list=39%, signal=112%		-
GO_APPENDAGE_MORPHOGENESIS	133	0.112301	1.53231	0.0772201	0.179117	1	6151	tags=51%, list=40%, signal=84%		-
GO_REGULATION_OF_HEART_RATE	92	0.133233	1.51561	0.0790021	0.187235	1	8328	tags=67%, list=54%, signal=146%		-
GO_CYTOKINE_PRODUCTION_INVOLVED_IN_IMMUNE_RESPONSE	83	0.137451	1.475	0.0795229	0.208008	1	8645	tags=70%, list=56%, signal=159%		-
GO_L_ALPHA_AMINO_ACID_TRANSMEMBRANE_TRANSPORT	48	0.181582	1.49448	0.0796813	0.195676	1	5867	tags=56%, list=38%, signal=91%		-
GO_EXPORT_ACROSS_PLASMA_MEMBRANE	30	0.21361	1.40457	0.0805085	0.254753	1	9538	tags=83%, list=62%, signal=219%		-
GO_INTERLEUKIN_4_PRODUCTION	26	0.233479	1.45276	0.0807692	0.223057	1	8246	tags=77%, list=54%, signal=166%		-
GO_REGULATION_OF_COLLAGEN_BIOSYNTHETIC_PROCESS	30	0.230589	1.53183	0.0809717	0.179234	1	4150	tags=50%, list=27%, signal=68%		-
GO_REGULATION_OF_CELL_SHAPE	141	0.108504	1.50054	0.0813008	0.193637	1	3909	tags=36%, list=25%, signal=48%		-
GO_REGULATION_OF_CELL_JUNCTION_ASSEMBLY	86	0.134489	1.48798	0.0814196	0.199776	1	5454	tags=49%, list=35%, signal=75%		-
GO_REGULATION_OF_HAIR_FOLLICLE_DEVELOPMENT	16	0.286623	1.42363	0.0817996	0.243388	1	1363	tags=38%, list=9%, signal=41%		-
GO_ALPHA_AMINO_ACID_CATABOLIC_PROCESS	69	0.150588	1.48777	0.0819672	0.19973	1	7056	tags=61%, list=46%, signal=112%		-
GO_REGULATION_OF_HUMORAL_IMMUNE_RESPONSE	50	0.178802	1.47311	0.0823755	0.208785	1	8025	tags=70%, list=52%, signal=146%		-
GO_EPITHELIAL_TUBE_BRANCHING_INVOLVED_IN_LUNG_MORPHOGENESIS	29	0.22928	1.461	0.0826772	0.217359	1	1783	tags=34%, list=12%, signal=39%		-
GO_ENSHEATHMENT_OF_NEURONS	121	0.111685	1.433	0.0828516	0.237334	1	6939	tags=56%, list=45%, signal=102%		-
GO_FAT_CELL_DIFFERENTIATION	200	0.0865044	1.42658	0.0833333	0.24174	1	9530	tags=71%, list=62%, signal=183%		-
GO_SUBSTRATE_ADHESION_DEPENDENT_CELL_SPREADING	82	0.137433	1.4456	0.083499	0.227421	1	3899	tags=39%, list=25%, signal=52%		-
GO_POSITIVE_REGULATION_OF_LEUKOCYTE_DIFFERENTIATION	127	0.113608	1.49463	0.0838446	0.196251	1	7592	tags=61%, list=49%, signal=119%		-
GO_POSITIVE_REGULATION_OF_CELL_CYCLE	348	0.0669322	1.4453	0.0839552	0.227472	1	1247	tags=15%, list=8%, signal=16%		-
GO_PIGMENT_CELL_DIFFERENTIATION	32	0.214658	1.43766	0.0839695	0.233162	1	4395	tags=50%, list=29%, signal=70%		-
GO_CELLULAR_AMINO_ACID_CATABOLIC_PROCESS	72	0.151067	1.47502	0.0847784	0.20824	1	6659	tags=58%, list=43%, signal=102%		-
GO_EYE_MORPHOGENESIS	140	0.103442	1.44802	0.0851064	0.225869	1	1279	tags=19%, list=8%, signal=20%		-
GO_REGULATION_OF_DIGESTIVE_SYSTEM_PROCESS	33	0.216165	1.46008	0.0858283	0.21753	1	7868	tags=73%, list=51%, signal=149%		-
GO_CELLULAR_RESPONSE_TO_BIOTIC_STIMULUS	184	0.0881266	1.42717	0.0861057	0.241634	1	8357	tags=63%, list=54%, signal=136%		-
GO_RELAXATION_OF_MUSCLE	27	0.236716	1.47517	0.0863724	0.208364	1	8328	tags=78%, list=54%, signal=169%		-
GO_AMINE_CATABOLIC_PROCESS	22	0.259369	1.47023	0.0863724	0.210698	1	7202	tags=73%, list=47%, signal=137%		-
GO_TRABECULA_FORMATION	23	0.256836	1.44217	0.0870445	0.229773	1	6086	tags=65%, list=40%, signal=108%		-
GO_AMINO_ACID_TRANSPORT	132	0.107841	1.43244	0.0870488	0.237594	1	4414	tags=39%, list=29%, signal=55%		-
GO_REACTIVE_OXYGEN_SPECIES_METABOLIC_PROCESS	144	0.103312	1.46123	0.0873016	0.217674	1	5368	tags=45%, list=35%, signal=69%		-
GO_T_CELL_ACTIVATION_INVOLVED_IN_IMMUNE_RESPONSE	68	0.148419	1.45799	0.0875764	0.219201	1	8584	tags=71%, list=56%, signal=159%		-
GO_POSITIVE_REGULATION_OF_MACROPHAGE_ACTIVATION	23	0.258245	1.45201	0.0876494	0.223434	1	4058	tags=52%, list=26%, signal=71%		-
GO_NEGATIVE_REGULATION_OF_METAPHASE_ANAPHASE_TRANSITION_OF_CELL_CYCLE	37	0.197348	1.44363	0.0876494	0.228835	1	1128	tags=27%, list=7%, signal=29%		-
GO_CELLULAR_PROTEIN_CONTAINING_COMPLEX_LOCALIZATION	24	0.25433	1.47615	0.0878906	0.207741	1	11475	tags=100%, list=75%, signal=393%		-
GO_PROTEOGLYCAN_METABOLIC_PROCESS	72	0.148458	1.45702	0.0881764	0.21993	1	3708	tags=39%, list=24%, signal=51%		-
GO_POSITIVE_REGULATION_OF_STEM_CELL_PROLIFERATION	38	0.197437	1.43194	0.0883534	0.237778	1	1827	tags=32%, list=12%, signal=36%		-
GO_PATHWAY_RESTRICTED_SMAD_PROTEIN_PHOSPHORYLATION	61	0.158	1.44805	0.0894309	0.226101	1	7917	tags=67%, list=51%, signal=138%		-
GO_ZYMOGEN_ACTIVATION	39	0.195531	1.42672	0.0899796	0.241855	1	5676	tags=56%, list=37%, signal=89%		-
GO_REGULATION_OF_MYELOID_CELL_DIFFERENTIATION	192	0.090372	1.44087	0.09	0.230224	1	8240	tags=63%, list=54%, signal=133%		-
GO_REGULATION_OF_MYELOID_LEUKOCYTE_DIFFERENTIATION	98	0.123083	1.46085	0.0900383	0.217252	1	5024	tags=45%, list=33%, signal=66%		-
GO_POSITIVE_REGULATION_OF_INFLAMMATORY_RESPONSE	111	0.120861	1.44626	0.0903491	0.227018	1	4805	tags=43%, list=31%, signal=62%		-
GO_REGULATION_OF_PHOSPHATIDYLINOSITOL_3_KINASE_SIGNALING	110	0.114214	1.39825	0.0905433	0.260745	1	3149	tags=32%, list=20%, signal=40%		-
GO_REGULATION_OF_BICELLULAR_TIGHT_JUNCTION_ASSEMBLY	19	0.276879	1.46719	0.0907298	0.213112	1	7889	tags=79%, list=51%, signal=162%		-
GO_PROTEIN_MANNOSYLATION	21	0.260403	1.44938	0.0907298	0.225062	1	9916	tags=90%, list=64%, signal=254%		-
GO_POSITIVE_REGULATION_OF_BIOMINERAL_TISSUE_DEVELOPMENT	39	0.198236	1.46426	0.0909091	0.215002	1	9973	tags=85%, list=65%, signal=240%		-
GO_NEGATIVE_REGULATION_OF_EPITHELIAL_CELL_MIGRATION	60	0.155789	1.42526	0.0909091	0.242537	1	5303	tags=50%, list=34%, signal=76%		-
GO_ALPHA_BETA_T_CELL_LINEAGE_COMMITMENT	16	0.294221	1.43033	0.0910931	0.23878	1	10860	tags=100%, list=71%, signal=340%		-
GO_COLLAGEN_METABOLIC_PROCESS	16	0.289649	1.43095	0.0924855	0.238461	1	5162	tags=63%, list=34%, signal=94%		-
GO_RETINA_LAYER_FORMATION	22	0.25783	1.4368	0.0930693	0.233784	1	8624	tags=82%, list=56%, signal=186%		-
GO_REGULATION_OF_TRANSCRIPTION_INVOLVED_IN_G1_S_TRANSITION_OF_MITOTIC_CELL_CYCLE	28	0.222711	1.40547	0.0930693	0.254911	1	8116	tags=75%, list=53%, signal=158%		-
GO_REGULATION_OF_MEIOTIC_NUCLEAR_DIVISION	27	0.227649	1.42282	0.09375	0.243637	1	5049	tags=56%, list=33%, signal=83%		-
GO_CELLULAR_EXTRAVASATION	50	0.168896	1.41816	0.0938697	0.246986	1	2947	tags=36%, list=19%, signal=44%		-
GO_POSITIVE_REGULATION_OF_OSTEOBLAST_DIFFERENTIATION	55	0.160228	1.42235	0.0944123	0.243867	1	4535	tags=45%, list=29%, signal=64%		-
GO_NEGATIVE_REGULATION_OF_CELL_CELL_ADHESION	141	0.102083	1.39805	0.0945946	0.26069	1	8916	tags=68%, list=58%, signal=160%		-
GO_HEART_PROCESS	268	0.0781474	1.47414	0.0947776	0.208252	1	7542	tags=57%, list=49%, signal=109%		-
GO_SERTOLI_CELL_DIFFERENTIATION	19	0.268146	1.42226	0.0949612	0.243679	1	6404	tags=68%, list=42%, signal=117%		-
GO_FATTY_ACID_BIOSYNTHETIC_PROCESS	119	0.115781	1.44124	0.0951417	0.230359	1	3273	tags=33%, list=21%, signal=41%		-
GO_RESPONSE_TO_CHEMOKINE	65	0.145933	1.4064	0.0952381	0.254448	1	6283	tags=55%, list=41%, signal=93%		-
GO_REGULATION_OF_GLIOGENESIS	108	0.114083	1.40854	0.0953347	0.253332	1	2102	tags=25%, list=14%, signal=29%		-
GO_REGULATION_OF_RESPONSE_TO_INTERFERON_GAMMA	24	0.264341	1.48032	0.0954274	0.204768	1	5553	tags=63%, list=36%, signal=98%		-
GO_CELLULAR_MONOVALENT_INORGANIC_CATION_HOMEOSTASIS	102	0.12143	1.44106	0.0954274	0.230311	1	7795	tags=63%, list=51%, signal=126%		-
GO_RESPONSE_TO_HYPEROXIA	20	0.260884	1.42157	0.0968992	0.244122	1	9066	tags=85%, list=59%, signal=207%		-
GO_CELLULAR_RESPONSE_TO_REACTIVE_NITROGEN_SPECIES	17	0.29903	1.47411	0.0970297	0.208043	1	2643	tags=47%, list=17%, signal=57%		-
GO_CHEMOKINE_PRODUCTION	71	0.142172	1.42544	0.0970297	0.24261	1	7788	tags=65%, list=51%, signal=131%		-
GO_NEGATIVE_REGULATION_OF_RESPONSE_TO_WOUNDING	75	0.135168	1.40982	0.0970297	0.252543	1	6749	tags=57%, list=44%, signal=102%		-
GO_BLOOD_VESSEL_REMODELING	35	0.202303	1.42449	0.0971074	0.242771	1	4805	tags=51%, list=31%, signal=75%		-
GO_REGULATION_OF_CELLULAR_EXTRAVASATION	22	0.253817	1.45276	0.097166	0.223315	1	2393	tags=41%, list=16%, signal=48%		-
GO_MEMBRANE_LIPID_BIOSYNTHETIC_PROCESS	139	0.0989108	1.40805	0.0976096	0.253283	1	5463	tags=45%, list=36%, signal=70%		-
GO_STEM_CELL_DIFFERENTIATION	234	0.0843862	1.44244	0.0976562	0.229798	1	1876	tags=21%, list=12%, signal=23%		-
GO_POSITIVE_REGULATION_OF_EPITHELIAL_CELL_DIFFERENTIATION	49	0.175508	1.45424	0.0981595	0.222376	1	8609	tags=73%, list=56%, signal=166%		-
GO_VENTRICULAR_SEPTUM_DEVELOPMENT	62	0.154354	1.41086	0.0983936	0.251773	1	4581	tags=45%, list=30%, signal=64%		-
GO_T_HELPER_17_TYPE_IMMUNE_RESPONSE	23	0.24611	1.40517	0.0985626	0.25463	1	11601	tags=100%, list=75%, signal=406%		-
GO_PROTEIN_LOCALIZATION_TO_CYTOSKELETON	53	0.169443	1.47445	0.0988764	0.208221	1	1755	tags=28%, list=11%, signal=32%		-
GO_NUCLEOTIDE_EXCISION_REPAIR_DNA_GAP_FILLING	23	0.244689	1.41658	0.0993789	0.247751	1	4935	tags=57%, list=32%, signal=83%		-
GO_REGULATION_OF_MACROPHAGE_ACTIVATION	48	0.176126	1.4157	0.0993789	0.248401	1	3387	tags=40%, list=22%, signal=51%		-
GO_POSITIVE_REGULATION_OF_BONE_MINERALIZATION	34	0.204985	1.42341	0.0998043	0.243321	1	9068	tags=79%, list=59%, signal=193%		-
GO_MALE_MEIOTIC_NUCLEAR_DIVISION	38	0.19023	1.4065	0.1	0.254617	1	1128	tags=26%, list=7%, signal=28%		-
GO_REGULATION_OF_MEIOTIC_CELL_CYCLE	43	0.17832	1.38285	0.1002	0.271312	1	3345	tags=40%, list=22%, signal=50%		-
GO_PYRIDINE_CONTAINING_COMPOUND_BIOSYNTHETIC_PROCESS	35	0.198911	1.41558	0.100629	0.24825	1	6615	tags=63%, list=43%, signal=110%		-
GO_POSITIVE_REGULATION_OF_BLOOD_CIRCULATION	58	0.158199	1.40421	0.101833	0.254832	1	6857	tags=60%, list=45%, signal=108%		-
GO_POSITIVE_REGULATION_OF_FATTY_ACID_METABOLIC_PROCESS	15	0.318188	1.44759	0.101961	0.226028	1	7415	tags=80%, list=48%, signal=154%		-
GO_DEVELOPMENT_OF_PRIMARY_SEXUAL_CHARACTERISTICS	196	0.0837358	1.33821	0.102564	0.306184	1	4064	tags=35%, list=26%, signal=47%		-
GO_RESPONSE_TO_ANGIOTENSIN	25	0.228024	1.38429	0.102913	0.270902	1	6957	tags=68%, list=45%, signal=124%		-
GO_POSITIVE_REGULATION_OF_NOTCH_SIGNALING_PATHWAY	46	0.176309	1.42057	0.103376	0.244857	1	2311	tags=33%, list=15%, signal=38%		-
GO_LATERAL_MESODERM_DEVELOPMENT	15	0.305408	1.40546	0.103448	0.254641	1	4535	tags=60%, list=29%, signal=85%		-
GO_POSITIVE_REGULATION_OF_SODIUM_ION_TRANSPORT	33	0.2015	1.39036	0.103734	0.266504	1	3898	tags=45%, list=25%, signal=61%		-
GO_ANGIOGENESIS_INVOLVED_IN_WOUND_HEALING	19	0.276197	1.42478	0.104247	0.242749	1	3042	tags=47%, list=20%, signal=59%		-
GO_NEGATIVE_REGULATION_OF_VIRAL_PROCESS	71	0.144469	1.41304	0.104331	0.250341	1	5803	tags=52%, list=38%, signal=83%		-
GO_POSITIVE_REGULATION_OF_G1_S_TRANSITION_OF_MITOTIC_CELL_CYCLE	36	0.202362	1.40844	0.104651	0.25316	1	3730	tags=44%, list=24%, signal=59%		-
GO_NEURAL_TUBE_PATTERNING	40	0.184305	1.38455	0.105906	0.270897	1	1786	tags=30%, list=12%, signal=34%		-
GO_POSITIVE_REGULATION_OF_ISOTYPE_SWITCHING	20	0.269893	1.41252	0.10856	0.250597	1	4313	tags=55%, list=28%, signal=76%		-
GO_AORTA_DEVELOPMENT	51	0.167407	1.39717	0.108738	0.260823	1	1655	tags=27%, list=11%, signal=31%		-
GO_PHOSPHATIDYLINOSITOL_3_KINASE_SIGNALING	133	0.104388	1.41704	0.108911	0.247572	1	3149	tags=31%, list=20%, signal=38%		-
GO_RETINA_MORPHOGENESIS_IN_CAMERA_TYPE_EYE	48	0.167811	1.41209	0.109344	0.250777	1	7360	tags=65%, list=48%, signal=123%		-
GO_NEGATIVE_REGULATION_OF_TRANSPORTER_ACTIVITY	70	0.142975	1.41709	0.109504	0.247799	1	6160	tags=54%, list=40%, signal=90%		-
GO_REGULATION_OF_SYNCYTIUM_FORMATION_BY_PLASMA_MEMBRANE_FUSION	22	0.242519	1.37345	0.109959	0.277928	1	8160	tags=77%, list=53%, signal=164%		-
GO_NEGATIVE_REGULATION_OF_GROWTH	231	0.0808328	1.38674	0.11	0.269022	1	5300	tags=42%, list=34%, signal=64%		-
GO_DETECTION_OF_CHEMICAL_STIMULUS_INVOLVED_IN_SENSORY_PERCEPTION_OF_TASTE	15	0.294961	1.3821	0.110251	0.2716	1	5721	tags=67%, list=37%, signal=106%		-
GO_RESPONSE_TO_AMYLOID_BETA	39	0.18787	1.39769	0.110442	0.260819	1	8160	tags=72%, list=53%, signal=153%		-
GO_POSITIVE_REGULATION_OF_BLOOD_VESSEL_ENDOTHELIAL_CELL_MIGRATION	53	0.164728	1.38409	0.110664	0.270554	1	5310	tags=51%, list=35%, signal=78%		-
GO_RESPONSE_TO_ISCHEMIA	42	0.19603	1.46883	0.110887	0.211768	1	1753	tags=31%, list=11%, signal=35%		-
GO_ATRIOVENTRICULAR_VALVE_DEVELOPMENT	22	0.247976	1.38731	0.110895	0.26896	1	7377	tags=73%, list=48%, signal=140%		-
GO_PARAXIAL_MESODERM_DEVELOPMENT	17	0.275492	1.37876	0.110895	0.274127	1	1195	tags=35%, list=8%, signal=38%		-
GO_POSITIVE_REGULATION_OF_CALCIUM_ION_TRANSMEMBRANE_TRANSPORT	62	0.14757	1.37579	0.111554	0.275953	1	7414	tags=63%, list=48%, signal=121%		-
GO_POSITIVE_REGULATION_OF_NUCLEAR_DIVISION	58	0.155188	1.39138	0.111765	0.265926	1	1599	tags=26%, list=10%, signal=29%		-
GO_POSITIVE_REGULATION_OF_MESENCHYMAL_CELL_PROLIFERATION	26	0.233059	1.40611	0.112266	0.25448	1	5886	tags=62%, list=38%, signal=100%		-
GO_RESPONSE_TO_X_RAY	29	0.212197	1.38688	0.112811	0.269156	1	6819	tags=66%, list=44%, signal=117%		-
GO_MEMBRANE_PROTEIN_ECTODOMAIN_PROTEOLYSIS	39	0.185535	1.36956	0.11284	0.280262	1	7407	tags=67%, list=48%, signal=128%		-
GO_REGULATION_OF_T_CELL_MEDIATED_IMMUNITY	48	0.16549	1.38153	0.112903	0.271618	1	4191	tags=44%, list=27%, signal=60%		-
GO_RESPONSE_TO_METAL_ION	332	0.0651603	1.36453	0.112994	0.284213	1	6802	tags=51%, list=44%, signal=89%		-
GO_REGULATION_OF_CELLULAR_RESPONSE_TO_VASCULAR_ENDOTHELIAL_GROWTH_FACTOR_STIMULUS	16	0.279212	1.3517	0.11332	0.295063	1	4361	tags=56%, list=28%, signal=78%		-
GO_PROTEIN_O_LINKED_MANNOSYLATION	16	0.29309	1.39056	0.114688	0.266563	1	9916	tags=94%, list=64%, signal=264%		-
GO_ANTIBIOTIC_BIOSYNTHETIC_PROCESS	16	0.285842	1.37787	0.115079	0.274806	1	9066	tags=88%, list=59%, signal=213%		-
GO_EMBRYONIC_DIGESTIVE_TRACT_DEVELOPMENT	33	0.200114	1.3503	0.115686	0.296082	1	6716	tags=64%, list=44%, signal=113%		-
GO_REGULATION_OF_LEUKOCYTE_MEDIATED_IMMUNITY	153	0.0988444	1.4131	0.115942	0.250562	1	4928	tags=42%, list=32%, signal=61%		-
GO_REGULATION_OF_MAST_CELL_ACTIVATION_INVOLVED_IN_IMMUNE_RESPONSE	26	0.226977	1.40893	0.116601	0.253196	1	6571	tags=65%, list=43%, signal=114%		-
[truncated: 1,278 more rows]

## Sheet: P0_female_Up_C5CC
NAME	SIZE	ES	NES	NOM p-val	FDR q-val	FWER p-val	RANK AT MAX	LEADING EDGE	CLUSTER
[truncated: 174 more rows]

## Sheet: P0_female_Up_C5MF
NAME	SIZE	ES	NES	NOM p-val	FDR q-val	FWER p-val	RANK AT MAX	LEADING EDGE		CLUSTER
[truncated: 357 more rows]

[truncated: 26 more sheets: P0_male_Down_C5BP, P0_male_Down_C5CC, P0_male_Down_C5MF, P0_male_Up_C5BP, P0_male_Up_C5CC, P0_male_Up_C5MF, P0_female_Down_C2All, P0_female_Down_ASD_RISK, P0_female_Down_Celltype, P0_female_Down_Subcelltype, P0_female_Down_Celltype_Velmesh, P0_female_Up_C2All, P0_female_Up_ASD_RISK, P0_female_Up_Celltype, P0_female_Up_Subcelltype, P0_female_Up_Celltype_Velmesh, P0_male_Down_C2All, P0_male_Down_ASD_RISK, P0_male_Down_Celltype, P0_male_Down_Subcelltype …]
