# Supplementary material for: Age-differential sexual dimorphisms in CHD8-S62X-mutant mouse synapses and transcriptomes
Source: Front Mol Neurosci. 2023 Feb 16;16:1111388. doi: 10.3389/fnmol.2023.1111388 (PMC9978779; doi:10.3389/fnmol.2023.1111388)
Supplement: Supplementary file 6 [file Table_6.XLSX]

## Sheet: P25_female_Down_C5BP
Table S6. Results of GSEA using gene sets for P25 male and female Chd8+/S62X mice.
NAME	SIZE	ES	NES	NOM p-val	FDR q-val	FWER p-val	RANK AT MAX	LEADING EDGE
GO_SENSORY_ORGAN_DEVELOPMENT	493	-0.116694	-2.97942	0	0.00470796	0.005	8567	tags=67%, list=56%, signal=146%
GO_REGULATION_OF_MRNA_PROCESSING	126	-0.215223	-2.81239	0	0.0132079	0.027	6245	tags=62%, list=41%, signal=103%
GO_MRNA_METABOLIC_PROCESS	484	-0.100184	-2.55486	0	0.0786658	0.219	6809	tags=54%, list=44%, signal=94%
GO_RNA_3_END_PROCESSING	130	-0.182854	-2.52193	0	0.0728678	0.267	6802	tags=62%, list=44%, signal=111%
GO_SENSORY_SYSTEM_DEVELOPMENT	337	-0.120677	-2.50038	0	0.0691726	0.311	8234	tags=65%, list=53%, signal=137%
GO_MRNA_3_END_PROCESSING	96	-0.215984	-2.48057	0	0.066693	0.348	6960	tags=67%, list=45%, signal=121%
GO_GLUTAMATE_RECEPTOR_SIGNALING_PATHWAY	95	-0.199102	-2.29345	0.00193424	0.202432	0.763	7002	tags=65%, list=45%, signal=119%
GO_MRNA_CIS_SPLICING_VIA_SPLICEOSOME	29	-0.347761	-2.23746	0	0.261003	0.882	7398	tags=83%, list=48%, signal=159%
GO_REGULATION_OF_GLUTAMATE_RECEPTOR_SIGNALING_PATHWAY	61	-0.234697	-2.19416	0.00200803	0.308815	0.94	7002	tags=69%, list=45%, signal=126%
GO_TONGUE_DEVELOPMENT	17	-0.435339	-2.11886	0.00582524	0.448479	0.991	5079	tags=76%, list=33%, signal=114%
GO_REGULATION_OF_MRNA_SPLICING_VIA_SPLICEOSOME	90	-0.190987	-2.11678	0	0.413248	0.991	3407	tags=41%, list=22%, signal=52%
GO_REGULATION_OF_NUCLEOBASE_CONTAINING_COMPOUND_TRANSPORT	16	-0.442161	-2.10164	0.0020202	0.417917	0.994	8596	tags=100%, list=56%, signal=226%
GO_POSITIVE_REGULATION_OF_MRNA_PROCESSING	28	-0.319732	-2.06181	0	0.493926	0.998	3335	tags=54%, list=22%, signal=68%
GO_REGULATION_OF_RNA_SPLICING	125	-0.157375	-2.05042	0.00207469	0.49264	1	1539	tags=26%, list=10%, signal=28%
GO_NEGATIVE_REGULATION_OF_MRNA_PROCESSING	29	-0.321691	-2.04586	0.0038835	0.47244	1	6206	tags=72%, list=40%, signal=121%
GO_NCRNA_TRANSCRIPTION	95	-0.171555	-2.02855	0.00200401	0.493079	1	5965	tags=56%, list=39%, signal=91%
GO_MRNA_TRANSPORT	139	-0.145824	-2.01875	0.00998004	0.492229	1	6969	tags=60%, list=45%, signal=108%
GO_REGULATION_OF_AMPA_RECEPTOR_ACTIVITY	25	-0.338074	-2.01765	0	0.468278	1	9584	tags=96%, list=62%, signal=254%
GO_NUCLEOBASE_CONTAINING_COMPOUND_TRANSPORT	222	-0.115229	-2.01314	0.00404858	0.456157	1	8724	tags=68%, list=57%, signal=155%
GO_CAMERA_TYPE_EYE_DEVELOPMENT	284	-0.104467	-2.00487	0.00587084	0.456215	1	8234	tags=64%, list=53%, signal=134%
GO_RNA_SPLICING_VIA_TRANSESTERIFICATION_REACTIONS	316	-0.0964091	-1.97377	0.00761905	0.525301	1	5855	tags=47%, list=38%, signal=75%
GO_NEGATIVE_REGULATION_OF_SYSTEMIC_ARTERIAL_BLOOD_PRESSURE	19	-0.381404	-1.96561	0.003861	0.525867	1	7911	tags=89%, list=51%, signal=184%
GO_REGULATION_OF_CATION_CHANNEL_ACTIVITY	158	-0.13258	-1.95455	0.00410678	0.534821	1	6263	tags=54%, list=41%, signal=90%
GO_RNA_SPLICING	397	-0.0847133	-1.95309	0.00590551	0.517181	1	4586	tags=38%, list=30%, signal=53%
GO_NEGATIVE_REGULATION_OF_CHROMATIN_ORGANIZATION	47	-0.23892	-1.95197	0.00980392	0.500082	1	5178	tags=57%, list=34%, signal=86%
GO_SENSORY_ORGAN_MORPHOGENESIS	235	-0.10944	-1.9388	0.00409836	0.518473	1	8234	tags=64%, list=53%, signal=136%
GO_EXTRACELLULAR_STRUCTURE_ORGANIZATION	371	-0.0879014	-1.93747	0.00590551	0.503508	1	7602	tags=58%, list=49%, signal=112%
GO_PLATELET_DEGRANULATION	112	-0.157357	-1.9374	0.0123203	0.485629	1	10242	tags=82%, list=67%, signal=244%
GO_REGULATION_OF_NMDA_RECEPTOR_ACTIVITY	33	-0.280977	-1.92496	0.00959693	0.503152	1	6881	tags=73%, list=45%, signal=131%
GO_STRIATED_MUSCLE_CELL_DIFFERENTIATION	236	-0.108238	-1.92426	0.00587084	0.488438	1	9776	tags=74%, list=64%, signal=200%
GO_REGULATION_OF_STRIATED_MUSCLE_CONTRACTION	85	-0.175141	-1.89919	0.0116279	0.541658	1	5651	tags=54%, list=37%, signal=85%
GO_NEGATIVE_REGULATION_OF_SMOOTH_MUSCLE_CELL_PROLIFERATION	41	-0.252974	-1.89836	0.00618557	0.527474	1	6255	tags=66%, list=41%, signal=111%
GO_HOMOPHILIC_CELL_ADHESION_VIA_PLASMA_MEMBRANE_ADHESION_MOLECULES	154	-0.13013	-1.89123	0.0115385	0.532322	1	6315	tags=54%, list=41%, signal=90%
GO_FATTY_ACID_DERIVATIVE_BIOSYNTHETIC_PROCESS	49	-0.230323	-1.88511	0.012024	0.534849	1	9348	tags=84%, list=61%, signal=212%
GO_RESPONSE_TO_DSRNA	35	-0.265923	-1.88354	0.00632911	0.524627	1	3394	tags=49%, list=22%, signal=62%
GO_NEGATIVE_REGULATION_OF_MRNA_SPLICING_VIA_SPLICEOSOME	20	-0.347398	-1.86641	0.0158103	0.560855	1	6206	tags=75%, list=40%, signal=125%
GO_SEMAPHORIN_PLEXIN_SIGNALING_PATHWAY	39	-0.249579	-1.85665	0.00813008	0.57555	1	9195	tags=85%, list=60%, signal=210%
GO_MESENCHYME_MORPHOGENESIS	45	-0.236193	-1.85464	0.0170778	0.566331	1	10402	tags=91%, list=68%, signal=280%
GO_REGULATION_OF_NEUROTRANSMITTER_RECEPTOR_ACTIVITY	66	-0.197604	-1.8538	0.00589391	0.554494	1	7002	tags=65%, list=45%, signal=119%
GO_FATTY_ACID_BETA_OXIDATION_USING_ACYL_COA_OXIDASE	15	-0.401691	-1.84903	0.0159681	0.554779	1	3060	tags=60%, list=20%, signal=75%
GO_POSITIVE_REGULATION_OF_MRNA_SPLICING_VIA_SPLICEOSOME	18	-0.356279	-1.84302	0.0192678	0.559368	1	2220	tags=50%, list=14%, signal=58%
GO_REGULATION_OF_RNA_METABOLIC_PROCESS	206	-0.110455	-1.84221	0.022869	0.548114	1	6245	tags=51%, list=41%, signal=85%
GO_LEUKOCYTE_ACTIVATION_INVOLVED_IN_INFLAMMATORY_RESPONSE	29	-0.288279	-1.83613	0.0136986	0.553842	1	8312	tags=83%, list=54%, signal=180%
GO_POSITIVE_REGULATION_OF_AXON_EXTENSION	40	-0.240817	-1.8248	0.0248963	0.575373	1	9389	tags=85%, list=61%, signal=217%
GO_SENSORY_PERCEPTION_OF_LIGHT_STIMULUS	180	-0.116437	-1.81941	0.00965251	0.578984	1	7723	tags=62%, list=50%, signal=122%
GO_REGULATION_OF_CELL_MORPHOGENESIS	454	-0.0758807	-1.81781	0.0141988	0.571016	1	9481	tags=69%, list=62%, signal=174%
GO_B_CELL_ACTIVATION_INVOLVED_IN_IMMUNE_RESPONSE	61	-0.196138	-1.81299	0.0077821	0.5738	1	6079	tags=59%, list=39%, signal=97%
GO_REGULATION_OF_MRNA_3_END_PROCESSING	26	-0.295745	-1.81112	0.0214844	0.567752	1	7298	tags=77%, list=47%, signal=146%
GO_NEGATIVE_REGULATION_OF_VASCULAR_SMOOTH_MUSCLE_CELL_PROLIFERATION	16	-0.377386	-1.80798	0.0160966	0.565365	1	8630	tags=94%, list=56%, signal=213%
GO_REGULATION_OF_HISTONE_METHYLATION	57	-0.203676	-1.80764	0.0160643	0.555067	1	6060	tags=60%, list=39%, signal=98%
GO_MACROPHAGE_CYTOKINE_PRODUCTION	15	-0.382727	-1.80552	0.011811	0.550519	1	7457	tags=87%, list=48%, signal=168%
GO_REGULATION_OF_MYOTUBE_DIFFERENTIATION	44	-0.228746	-1.80459	0.00595238	0.542679	1	7336	tags=70%, list=48%, signal=134%
GO_POSITIVE_REGULATION_OF_ERAD_PATHWAY	15	-0.392176	-1.80406	0.0143443	0.533861	1	8338	tags=93%, list=54%, signal=203%
GO_REGULATION_OF_CELL_MORPHOGENESIS_INVOLVED_IN_DIFFERENTIATION	286	-0.0911863	-1.80303	0.0153846	0.527047	1	9389	tags=70%, list=61%, signal=176%
GO_RESPONSE_TO_ACTIVITY	58	-0.19776	-1.7942	0.0185185	0.542396	1	2542	tags=36%, list=17%, signal=43%
GO_RESPONSE_TO_AXON_INJURY	69	-0.18383	-1.79283	0.0172084	0.536846	1	9455	tags=80%, list=61%, signal=206%
GO_PHOTORECEPTOR_CELL_DEVELOPMENT	43	-0.231876	-1.78659	0.0147679	0.544849	1	8256	tags=77%, list=54%, signal=165%
GO_POSITIVE_REGULATION_OF_RNA_SPLICING	32	-0.262658	-1.775	0.0238569	0.570198	1	2220	tags=41%, list=14%, signal=47%
GO_NEGATIVE_REGULATION_OF_HISTONE_MODIFICATION	38	-0.24327	-1.77408	0.0265306	0.563327	1	5178	tags=58%, list=34%, signal=87%
GO_REGULATION_OF_ERAD_PATHWAY	29	-0.27292	-1.7725	0.00575816	0.558324	1	8548	tags=83%, list=56%, signal=186%
GO_REGULATION_OF_ION_TRANSMEMBRANE_TRANSPORT	429	-0.0743947	-1.76926	0.023301	0.558595	1	9761	tags=71%, list=63%, signal=188%
GO_RNA_LOCALIZATION	215	-0.10478	-1.7639	0.0232068	0.565856	1	7003	tags=56%, list=45%, signal=101%
GO_HEART_VALVE_DEVELOPMENT	52	-0.202545	-1.76288	0.0202429	0.55993	1	10512	tags=88%, list=68%, signal=278%
GO_NEGATIVE_REGULATION_OF_PROTEIN_SERINE_THREONINE_KINASE_ACTIVITY	120	-0.139272	-1.76172	0.0277778	0.554879	1	5956	tags=52%, list=39%, signal=85%
GO_UBIQUITIN_DEPENDENT_ERAD_PATHWAY	70	-0.175959	-1.75872	0.0240964	0.555401	1	7861	tags=69%, list=51%, signal=139%
GO_BIOMINERAL_TISSUE_DEVELOPMENT	130	-0.133037	-1.75816	0.0238569	0.548439	1	8273	tags=67%, list=54%, signal=143%
GO_COVALENT_CHROMATIN_MODIFICATION	419	-0.0768367	-1.75464	0.020202	0.550411	1	6162	tags=47%, list=40%, signal=77%
GO_MYELOID_LEUKOCYTE_CYTOKINE_PRODUCTION	29	-0.274825	-1.7541	0.0204499	0.543636	1	7457	tags=76%, list=48%, signal=147%
GO_POSITIVE_REGULATION_OF_BIOMINERAL_TISSUE_DEVELOPMENT	39	-0.235042	-1.74834	0.0234375	0.551897	1	8234	tags=77%, list=53%, signal=165%
GO_LYMPHOCYTE_ACTIVATION_INVOLVED_IN_IMMUNE_RESPONSE	127	-0.13386	-1.74527	0.0156863	0.552259	1	6079	tags=53%, list=39%, signal=86%
GO_ENDOCARDIAL_CUSHION_MORPHOGENESIS	31	-0.260399	-1.74474	0.0221328	0.546251	1	10402	tags=94%, list=68%, signal=288%
GO_RESPONSE_TO_IMMOBILIZATION_STRESS	24	-0.297755	-1.73952	0.0250522	0.553524	1	6329	tags=71%, list=41%, signal=120%
GO_REGULATION_OF_CARDIAC_MUSCLE_TISSUE_DEVELOPMENT	71	-0.17128	-1.73554	0.0158103	0.557249	1	10603	tags=86%, list=69%, signal=275%
GO_MATURE_B_CELL_DIFFERENTIATION_INVOLVED_IN_IMMUNE_RESPONSE	18	-0.335002	-1.732	0.0204918	0.559109	1	5113	tags=67%, list=33%, signal=100%
GO_NEURON_PROJECTION_EXTENSION_INVOLVED_IN_NEURON_PROJECTION_GUIDANCE	36	-0.23668	-1.72941	0.0246407	0.559341	1	9195	tags=83%, list=60%, signal=206%
GO_MUSCLE_TISSUE_DEVELOPMENT	346	-0.080681	-1.72826	0.0159681	0.555203	1	5194	tags=42%, list=34%, signal=61%
GO_NEGATIVE_REGULATION_OF_CALCIUM_ION_TRANSPORT_INTO_CYTOSOL	15	-0.372475	-1.72383	0.0174419	0.560778	1	5562	tags=73%, list=36%, signal=115%
GO_REGULATION_OF_SYNAPSE_STRUCTURE_OR_ACTIVITY	220	-0.10108	-1.72326	0.0282258	0.555005	1	4975	tags=42%, list=32%, signal=62%
GO_SYNCYTIUM_FORMATION	42	-0.221123	-1.72206	0.0248092	0.551589	1	11268	tags=95%, list=73%, signal=354%
GO_ALPHA_AMINO_ACID_CATABOLIC_PROCESS	71	-0.174937	-1.72061	0.0252427	0.548925	1	6644	tags=61%, list=43%, signal=106%
GO_SKELETAL_MUSCLE_ORGAN_DEVELOPMENT	154	-0.118806	-1.71911	0.023622	0.546096	1	5188	tags=45%, list=34%, signal=68%
GO_LIMBIC_SYSTEM_DEVELOPMENT	103	-0.146404	-1.71804	0.0267176	0.542213	1	9570	tags=77%, list=62%, signal=201%
GO_ESTABLISHMENT_OF_RNA_LOCALIZATION	183	-0.109318	-1.71476	0.0298805	0.544565	1	7003	tags=56%, list=45%, signal=102%
GO_POSITIVE_REGULATION_OF_AXONOGENESIS	82	-0.159333	-1.70795	0.0188324	0.557135	1	9389	tags=77%, list=61%, signal=196%
GO_PHOSPHATIDIC_ACID_BIOSYNTHETIC_PROCESS	36	-0.23547	-1.70701	0.0306748	0.553088	1	2799	tags=42%, list=18%, signal=51%
GO_POSITIVE_REGULATION_OF_RESPONSE_TO_ENDOPLASMIC_RETICULUM_STRESS	35	-0.243052	-1.70487	0.0204461	0.553013	1	7704	tags=74%, list=50%, signal=148%
GO_CELLULAR_RESPONSE_TO_CALCIUM_ION	78	-0.163084	-1.70416	0.0282258	0.548904	1	7569	tags=65%, list=49%, signal=128%
GO_NEGATIVE_REGULATION_OF_HISTONE_METHYLATION	20	-0.31413	-1.7017	0.0285132	0.549243	1	5178	tags=65%, list=34%, signal=98%
GO_CHAPERONE_MEDIATED_PROTEIN_COMPLEX_ASSEMBLY	19	-0.3302	-1.69666	0.016632	0.557438	1	4647	tags=63%, list=30%, signal=90%
GO_CHROMOSOME_CONDENSATION	30	-0.258455	-1.69431	0.0302419	0.557427	1	2701	tags=43%, list=18%, signal=52%
GO_APOPTOTIC_PROCESS_INVOLVED_IN_MORPHOGENESIS	20	-0.316959	-1.69103	0.0242424	0.55991	1	9753	tags=95%, list=63%, signal=259%
GO_REGULATION_OF_CHROMOSOME_ORGANIZATION	304	-0.0837117	-1.68796	0.0357853	0.561968	1	6182	tags=48%, list=40%, signal=79%
GO_NEGATIVE_REGULATION_OF_REPRODUCTIVE_PROCESS	46	-0.205	-1.68789	0.0273438	0.556101	1	6560	tags=63%, list=43%, signal=110%
GO_DEVELOPMENTAL_CELL_GROWTH	209	-0.0979021	-1.68644	0.0334728	0.554233	1	9195	tags=69%, list=60%, signal=170%
GO_NEGATIVE_REGULATION_OF_GTPASE_ACTIVITY	43	-0.213744	-1.68205	0.0335968	0.560413	1	2806	tags=40%, list=18%, signal=48%
GO_CHONDROITIN_SULFATE_BIOSYNTHETIC_PROCESS	25	-0.287417	-1.67749	0.0410678	0.567087	1	6052	tags=68%, list=39%, signal=112%
GO_MYOTUBE_DIFFERENTIATION	87	-0.157501	-1.67267	0.0372671	0.574964	1	5199	tags=49%, list=34%, signal=74%
GO_REGULATION_OF_AXONOGENESIS	180	-0.108122	-1.66937	0.0372549	0.578648	1	9389	tags=72%, list=61%, signal=182%
GO_POSITIVE_REGULATION_OF_COAGULATION	26	-0.272879	-1.66321	0.0307102	0.590877	1	10610	tags=96%, list=69%, signal=309%
GO_DRUG_CATABOLIC_PROCESS	77	-0.162843	-1.66182	0.0383838	0.589333	1	8503	tags=71%, list=55%, signal=159%
GO_NEURON_PROJECTION_GUIDANCE	263	-0.0882309	-1.66103	0.0337972	0.585801	1	9378	tags=70%, list=61%, signal=175%
GO_NEGATIVE_REGULATION_OF_GENE_EXPRESSION_EPIGENETIC	82	-0.154788	-1.66058	0.0386179	0.581645	1	4765	tags=46%, list=31%, signal=67%
GO_ENDOCARDIAL_CUSHION_DEVELOPMENT	39	-0.22239	-1.65781	0.025641	0.583995	1	10402	tags=90%, list=68%, signal=276%
GO_CELL_CELL_ADHESION_VIA_PLASMA_MEMBRANE_ADHESION_MOLECULES	242	-0.0909721	-1.65557	0.0275591	0.584947	1	6320	tags=50%, list=41%, signal=83%
GO_RRNA_TRANSCRIPTION	26	-0.270079	-1.6478	0.0349515	0.601804	1	5324	tags=62%, list=35%, signal=94%
GO_POSITIVE_REGULATION_OF_CELL_MORPHOGENESIS_INVOLVED_IN_DIFFERENTIATION	143	-0.118566	-1.64745	0.0344828	0.597062	1	9389	tags=73%, list=61%, signal=185%
GO_CELLULAR_RESPONSE_TO_LIGHT_STIMULUS	111	-0.132705	-1.64268	0.0377734	0.605579	1	9623	tags=76%, list=63%, signal=200%
GO_AXON_EXTENSION	115	-0.130295	-1.63721	0.0280561	0.616119	1	9389	tags=74%, list=61%, signal=188%
GO_SEQUESTERING_OF_CALCIUM_ION	119	-0.125127	-1.63541	0.0333333	0.616036	1	5593	tags=49%, list=36%, signal=76%
GO_PHOSPHATIDYLCHOLINE_METABOLIC_PROCESS	30	-0.247359	-1.62629	0.0374753	0.637243	1	7490	tags=73%, list=49%, signal=143%
GO_REGULATION_OF_DENDRITIC_SPINE_MORPHOGENESIS	40	-0.221548	-1.62618	0.0299401	0.631837	1	6221	tags=63%, list=40%, signal=105%
GO_CARDIAC_MUSCLE_CELL_DIFFERENTIATION	99	-0.139735	-1.62382	0.0261044	0.633445	1	9682	tags=77%, list=63%, signal=206%
GO_MYOBLAST_FUSION	29	-0.253619	-1.62119	0.0386965	0.63615	1	7252	tags=72%, list=47%, signal=137%
GO_NEGATIVE_REGULATION_OF_TISSUE_REMODELING	16	-0.329658	-1.61819	0.0484848	0.638964	1	9364	tags=94%, list=61%, signal=239%
GO_ASPARTATE_FAMILY_AMINO_ACID_METABOLIC_PROCESS	49	-0.201188	-1.61794	0.0542169	0.634189	1	7910	tags=71%, list=51%, signal=146%
GO_PLACENTA_DEVELOPMENT	132	-0.122666	-1.61673	0.0442656	0.632543	1	9675	tags=75%, list=63%, signal=200%
GO_NEUROINFLAMMATORY_RESPONSE	46	-0.199877	-1.61472	0.0378486	0.633184	1	8312	tags=74%, list=54%, signal=160%
GO_INACTIVATION_OF_MAPK_ACTIVITY	26	-0.26867	-1.61154	0.0454545	0.637187	1	7122	tags=73%, list=46%, signal=136%
GO_MUSCLE_SYSTEM_PROCESS	407	-0.0678137	-1.60744	0.0442656	0.644031	1	5188	tags=40%, list=34%, signal=59%
GO_CELLULAR_AMINO_ACID_CATABOLIC_PROCESS	75	-0.155923	-1.60598	0.044	0.642869	1	6644	tags=59%, list=43%, signal=103%
GO_NEGATIVE_REGULATION_OF_RNA_METABOLIC_PROCESS	47	-0.199095	-1.60521	0.0272904	0.639912	1	7427	tags=68%, list=48%, signal=131%
GO_CELLULAR_BIOGENIC_AMINE_METABOLIC_PROCESS	49	-0.192988	-1.60463	0.0448343	0.636221	1	4894	tags=51%, list=32%, signal=75%
GO_SARCOMERE_ORGANIZATION	43	-0.21051	-1.60377	0.0524194	0.633756	1	8226	tags=74%, list=53%, signal=159%
GO_ACYLGLYCEROL_HOMEOSTASIS	25	-0.262238	-1.60286	0.0504202	0.631334	1	6439	tags=68%, list=42%, signal=117%
GO_MEMBRANE_INVAGINATION	62	-0.172656	-1.60267	0.0333333	0.626794	1	6541	tags=60%, list=42%, signal=103%
GO_PHOTORECEPTOR_CELL_DIFFERENTIATION	59	-0.179535	-1.60127	0.0414201	0.626178	1	7424	tags=66%, list=48%, signal=127%
GO_NEGATIVE_REGULATION_OF_INTERLEUKIN_6_PRODUCTION	35	-0.227269	-1.59987	0.0416667	0.625432	1	9266	tags=83%, list=60%, signal=208%
GO_REGULATION_OF_THE_FORCE_OF_HEART_CONTRACTION	26	-0.256993	-1.5996	0.0552147	0.621357	1	4933	tags=58%, list=32%, signal=85%
GO_REGULATION_OF_HEART_GROWTH	59	-0.177331	-1.599	0.0420842	0.618108	1	10589	tags=86%, list=69%, signal=276%
GO_REGULATION_OF_CARDIAC_MUSCLE_CONTRACTION	70	-0.162307	-1.59843	0.0325048	0.615054	1	5651	tags=53%, list=37%, signal=83%
GO_REGULATION_OF_RELEASE_OF_SEQUESTERED_CALCIUM_ION_INTO_CYTOSOL	73	-0.158063	-1.59741	0.0354167	0.613213	1	5593	tags=52%, list=36%, signal=81%
GO_RETROGRADE_TRANSPORT_ENDOSOME_TO_PLASMA_MEMBRANE	24	-0.276156	-1.59495	0.03861	0.615815	1	6661	tags=71%, list=43%, signal=125%
GO_STRIATED_MUSCLE_CONTRACTION	158	-0.108798	-1.59182	0.0420842	0.620821	1	5651	tags=47%, list=37%, signal=74%
GO_MUSCLE_ORGAN_DEVELOPMENT	350	-0.0762341	-1.59166	0.0449219	0.616637	1	5188	tags=41%, list=34%, signal=61%
GO_BONE_MINERALIZATION	99	-0.136601	-1.58975	0.042	0.617515	1	11907	tags=91%, list=77%, signal=399%
GO_ENDOCARDIAL_CUSHION_FORMATION	22	-0.279336	-1.58864	0.0439122	0.616216	1	10402	tags=95%, list=68%, signal=294%
GO_COLLAGEN_FIBRIL_ORGANIZATION	49	-0.188333	-1.5882	0.0510397	0.613053	1	9364	tags=80%, list=61%, signal=203%
GO_NEGATIVE_REGULATION_OF_VASCULATURE_DEVELOPMENT	108	-0.131648	-1.58813	0.0489237	0.608784	1	7254	tags=60%, list=47%, signal=113%
GO_NEURON_PROJECTION_EXTENSION	158	-0.106474	-1.5866	0.045098	0.608743	1	9389	tags=72%, list=61%, signal=181%
GO_PROXIMAL_DISTAL_PATTERN_FORMATION	25	-0.26838	-1.58576	0.0404624	0.606662	1	5113	tags=60%, list=33%, signal=90%
GO_CHONDROCYTE_DIFFERENTIATION	108	-0.131114	-1.58478	0.0334646	0.605292	1	8260	tags=67%, list=54%, signal=143%
GO_RESPONSE_TO_LITHIUM_ION	21	-0.285374	-1.58462	0.054326	0.601546	1	5877	tags=67%, list=38%, signal=108%
GO_NEGATIVE_REGULATION_OF_CELL_CYCLE_ARREST	21	-0.293597	-1.5828	0.0519481	0.602443	1	1352	tags=38%, list=9%, signal=42%
GO_NEGATIVE_REGULATION_OF_MAP_KINASE_ACTIVITY	66	-0.167711	-1.58243	0.054326	0.599286	1	8160	tags=70%, list=53%, signal=148%
GO_CELLULAR_RESPONSE_TO_CHOLESTEROL	15	-0.339814	-1.58027	0.0433145	0.601066	1	1959	tags=47%, list=13%, signal=53%
GO_HISTONE_METHYLATION	124	-0.123837	-1.57638	0.0592885	0.608094	1	6304	tags=53%, list=41%, signal=89%
GO_RESPONSE_TO_CORTICOSTERONE	20	-0.297252	-1.57201	0.0484211	0.616692	1	6977	tags=75%, list=45%, signal=137%
GO_HISTONE_H3_DEACETYLATION	17	-0.320645	-1.57079	0.0505051	0.616086	1	4126	tags=59%, list=27%, signal=80%
GO_LEUKOCYTE_MEDIATED_CYTOTOXICITY	72	-0.153049	-1.56884	0.0299401	0.617374	1	10485	tags=83%, list=68%, signal=260%
GO_MRNA_EXPORT_FROM_NUCLEUS	106	-0.133208	-1.56739	0.0679012	0.617607	1	6969	tags=58%, list=45%, signal=106%
GO_TERMINATION_OF_RNA_POLYMERASE_I_TRANSCRIPTION	29	-0.24089	-1.56144	0.0546875	0.630535	1	5855	tags=62%, list=38%, signal=100%
GO_ORGANIC_ACID_CATABOLIC_PROCESS	225	-0.092409	-1.55891	0.0439122	0.633832	1	4894	tags=41%, list=32%, signal=59%
GO_MAINTENANCE_OF_PROTEIN_LOCATION_IN_NUCLEUS	22	-0.276403	-1.55802	0.0422265	0.632466	1	7648	tags=77%, list=50%, signal=153%
GO_CELLULAR_RESPONSE_TO_UV	73	-0.155842	-1.55261	0.0535332	0.644495	1	1831	tags=27%, list=12%, signal=31%
GO_CHROMATIN_DISASSEMBLY	18	-0.302718	-1.55034	0.06917	0.647193	1	7320	tags=78%, list=48%, signal=148%
GO_SMOOTH_MUSCLE_CELL_APOPTOTIC_PROCESS	21	-0.278479	-1.54786	0.0598456	0.650606	1	5983	tags=67%, list=39%, signal=109%
GO_NEGATIVE_REGULATION_OF_ACTIN_FILAMENT_BUNDLE_ASSEMBLY	22	-0.282121	-1.54765	0.0517598	0.647098	1	4761	tags=59%, list=31%, signal=85%
GO_CHONDROITIN_SULFATE_PROTEOGLYCAN_METABOLIC_PROCESS	36	-0.218573	-1.54746	0.041841	0.643583	1	6052	tags=61%, list=39%, signal=100%
GO_ALTERNATIVE_MRNA_SPLICING_VIA_SPLICEOSOME	71	-0.158525	-1.54437	0.0585938	0.64846	1	6245	tags=56%, list=41%, signal=94%
GO_CORPUS_CALLOSUM_DEVELOPMENT	16	-0.321908	-1.54422	0.0684105	0.644841	1	8521	tags=88%, list=55%, signal=196%
GO_LIPID_CATABOLIC_PROCESS	267	-0.0812648	-1.54373	0.0636183	0.642128	1	6152	tags=48%, list=40%, signal=78%
GO_REGULATION_OF_DNA_TEMPLATED_TRANSCRIPTION_ELONGATION	47	-0.189741	-1.53852	0.0767635	0.654002	1	7243	tags=66%, list=47%, signal=124%
GO_CHONDROITIN_SULFATE_PROTEOGLYCAN_BIOSYNTHETIC_PROCESS	30	-0.240753	-1.53696	0.0613861	0.654919	1	6052	tags=63%, list=39%, signal=104%
GO_MUSCLE_CELL_DIFFERENTIATION	308	-0.0752566	-1.53657	0.0575816	0.652138	1	9962	tags=72%, list=65%, signal=200%
GO_BLASTODERM_SEGMENTATION	17	-0.311679	-1.53637	0.0612648	0.648793	1	10603	tags=100%, list=69%, signal=321%
GO_NEGATIVE_REGULATION_OF_CHROMOSOME_ORGANIZATION	122	-0.118677	-1.53291	0.0552268	0.654954	1	5255	tags=46%, list=34%, signal=69%
GO_AMINO_SUGAR_METABOLIC_PROCESS	21	-0.279219	-1.53007	0.0723404	0.659322	1	8904	tags=86%, list=58%, signal=203%
GO_LONG_CHAIN_FATTY_ACID_METABOLIC_PROCESS	67	-0.158724	-1.53001	0.0568627	0.655499	1	7908	tags=67%, list=51%, signal=138%
GO_REGULATION_OF_TELOMERASE_ACTIVITY	48	-0.185259	-1.52796	0.0571429	0.658156	1	9987	tags=83%, list=65%, signal=236%
GO_REGULATION_OF_CHEMOTAXIS	179	-0.0999407	-1.52656	0.0652632	0.658542	1	9231	tags=70%, list=60%, signal=172%
GO_FATTY_ACID_BETA_OXIDATION	69	-0.155614	-1.52643	0.0691057	0.655088	1	5202	tags=49%, list=34%, signal=74%
GO_REGULATION_OF_HISTONE_H3_K9_METHYLATION	21	-0.282162	-1.52375	0.0565217	0.658747	1	2994	tags=48%, list=19%, signal=59%
GO_AXON_DEVELOPMENT	492	-0.0595849	-1.52272	0.0632184	0.657904	1	10847	tags=76%, list=70%, signal=250%
GO_NEGATIVE_REGULATION_OF_KINASE_ACTIVITY	222	-0.0868643	-1.52151	0.059761	0.657787	1	5479	tags=44%, list=36%, signal=68%
GO_SEMI_LUNAR_VALVE_DEVELOPMENT	34	-0.21999	-1.51703	0.0647773	0.667456	1	7036	tags=68%, list=46%, signal=124%
GO_REGULATION_OF_LIPOPROTEIN_PARTICLE_CLEARANCE	16	-0.320961	-1.51503	0.0784314	0.66973	1	5649	tags=69%, list=37%, signal=108%
GO_DNA_TEMPLATED_TRANSCRIPTION_ELONGATION	108	-0.123917	-1.51253	0.0651341	0.673383	1	6802	tags=56%, list=44%, signal=100%
GO_EAR_DEVELOPMENT	200	-0.0901843	-1.50955	0.0646388	0.678576	1	9869	tags=73%, list=64%, signal=201%
GO_REGULATION_OF_MICROGLIAL_CELL_ACTIVATION	15	-0.327135	-1.5067	0.0546875	0.68343	1	8312	tags=87%, list=54%, signal=188%
GO_REGULATION_OF_NEUROINFLAMMATORY_RESPONSE	24	-0.258639	-1.50483	0.0726915	0.685874	1	10779	tags=96%, list=70%, signal=319%
GO_POSITIVE_REGULATION_OF_MYELOID_LEUKOCYTE_CYTOKINE_PRODUCTION_INVOLVED_IN_IMMUNE_RESPONSE	18	-0.293808	-1.50399	0.0547945	0.684703	1	7457	tags=78%, list=48%, signal=151%
GO_TRANSCRIPTION_ELONGATION_FROM_RNA_POLYMERASE_I_PROMOTER	29	-0.234542	-1.50216	0.08413	0.686597	1	8076	tags=76%, list=52%, signal=159%
GO_DETECTION_OF_VISIBLE_LIGHT	50	-0.181505	-1.50178	0.0967078	0.683944	1	8916	tags=76%, list=58%, signal=180%
GO_RENAL_SYSTEM_DEVELOPMENT	279	-0.0795611	-1.50033	0.0666667	0.684845	1	8234	tags=61%, list=53%, signal=129%
GO_REGULATION_OF_RESPONSE_TO_ENDOPLASMIC_RETICULUM_STRESS	77	-0.143054	-1.49713	0.0697211	0.690495	1	9206	tags=74%, list=60%, signal=183%
GO_AMYLOID_BETA_CLEARANCE	30	-0.228691	-1.49551	0.0808081	0.691829	1	8290	tags=77%, list=54%, signal=166%
GO_NERVE_DEVELOPMENT	74	-0.146995	-1.48936	0.0752475	0.707603	1	8567	tags=70%, list=56%, signal=158%
GO_CELLULAR_LIPID_CATABOLIC_PROCESS	181	-0.0960721	-1.48849	0.0753138	0.70629	1	5684	tags=46%, list=37%, signal=73%
GO_CELLULAR_RESPONSE_TO_INORGANIC_SUBSTANCE	188	-0.0948566	-1.4852	0.0734127	0.713018	1	8467	tags=64%, list=55%, signal=141%
GO_REPRODUCTIVE_SYSTEM_DEVELOPMENT	380	-0.0645994	-1.48516	0.0601202	0.70938	1	9686	tags=69%, list=63%, signal=182%
GO_NEURON_MATURATION	47	-0.187112	-1.48483	0.0834952	0.706612	1	11214	tags=91%, list=73%, signal=336%
GO_REGULATION_OF_RYANODINE_SENSITIVE_CALCIUM_RELEASE_CHANNEL_ACTIVITY	25	-0.250098	-1.48459	0.0841889	0.703682	1	5394	tags=60%, list=35%, signal=92%
GO_RETINA_HOMEOSTASIS	53	-0.170719	-1.48355	0.0708502	0.703363	1	11034	tags=89%, list=72%, signal=312%
GO_REGULATION_OF_FIBROBLAST_GROWTH_FACTOR_RECEPTOR_SIGNALING_PATHWAY	28	-0.235586	-1.48279	0.0818363	0.702237	1	7927	tags=75%, list=51%, signal=154%
GO_REGULATION_OF_TRANSMEMBRANE_TRANSPORT	497	-0.057504	-1.47801	0.0727273	0.713384	1	9800	tags=69%, list=64%, signal=184%
GO_HISTONE_H4_K16_ACETYLATION	20	-0.280244	-1.47754	0.0828283	0.711247	1	5699	tags=65%, list=37%, signal=103%
GO_REGULATION_OF_MACROPHAGE_DIFFERENTIATION	19	-0.281067	-1.47483	0.0737052	0.716546	1	7023	tags=74%, list=46%, signal=135%
GO_NEGATIVE_REGULATION_OF_RNA_SPLICING	25	-0.24838	-1.47339	0.0770751	0.717418	1	494	tags=28%, list=3%, signal=29%
GO_REGULATION_OF_BIOMINERAL_TISSUE_DEVELOPMENT	75	-0.145927	-1.47242	0.0682731	0.716763	1	8234	tags=68%, list=53%, signal=145%
GO_NEURAL_RETINA_DEVELOPMENT	60	-0.166558	-1.47189	0.0796117	0.71479	1	7197	tags=63%, list=47%, signal=118%
GO_CARDIAC_CONDUCTION	137	-0.105269	-1.47183	0.0694981	0.711429	1	5699	tags=47%, list=37%, signal=75%
GO_POSITIVE_REGULATION_OF_COLLAGEN_BIOSYNTHETIC_PROCESS	22	-0.266701	-1.46892	0.0885827	0.716968	1	11296	tags=100%, list=73%, signal=375%
GO_CENTRAL_NERVOUS_SYSTEM_NEURON_DEVELOPMENT	78	-0.144565	-1.46846	0.0740741	0.714845	1	9629	tags=77%, list=63%, signal=204%
GO_GLUTAMINE_FAMILY_AMINO_ACID_CATABOLIC_PROCESS	24	-0.250718	-1.46751	0.0795918	0.714313	1	7052	tags=71%, list=46%, signal=131%
GO_MATURE_B_CELL_DIFFERENTIATION	24	-0.25167	-1.46733	0.0710059	0.711423	1	5113	tags=58%, list=33%, signal=87%
GO_POSITIVE_REGULATION_OF_OSSIFICATION	77	-0.13955	-1.46671	0.0785855	0.709778	1	8260	tags=68%, list=54%, signal=145%
GO_REGULATION_OF_POTASSIUM_ION_TRANSMEMBRANE_TRANSPORTER_ACTIVITY	52	-0.173214	-1.46627	0.0858283	0.707755	1	5633	tags=54%, list=37%, signal=85%
GO_RESPONSE_TO_TOPOLOGICALLY_INCORRECT_PROTEIN	183	-0.0938614	-1.46592	0.0699029	0.705448	1	7154	tags=56%, list=46%, signal=103%
GO_EPITHELIAL_TO_MESENCHYMAL_TRANSITION_INVOLVED_IN_ENDOCARDIAL_CUSHION_FORMATION	15	-0.324707	-1.4658	0.0789474	0.702432	1	10402	tags=100%, list=68%, signal=308%
GO_DENDRITIC_SPINE_MORPHOGENESIS	54	-0.170645	-1.46144	0.0749064	0.712061	1	6221	tags=57%, list=40%, signal=96%
GO_CHAPERONE_MEDIATED_PROTEIN_FOLDING	54	-0.173169	-1.45981	0.104208	0.713596	1	5327	tags=52%, list=35%, signal=79%
GO_REGULATION_OF_ENDOPLASMIC_RETICULUM_STRESS_INDUCED_INTRINSIC_APOPTOTIC_SIGNALING_PATHWAY	28	-0.234921	-1.45949	0.0805501	0.711303	1	2439	tags=39%, list=16%, signal=47%
GO_POSITIVE_REGULATION_OF_TRANSCRIPTION_FROM_RNA_POLYMERASE_II_PROMOTER_IN_RESPONSE_TO_STRESS	27	-0.234087	-1.45789	0.10664	0.713007	1	10088	tags=89%, list=66%, signal=257%
GO_MESENCHYME_DEVELOPMENT	242	-0.081135	-1.4571	0.10166	0.712099	1	9459	tags=69%, list=61%, signal=177%
GO_INORGANIC_ION_IMPORT_ACROSS_PLASMA_MEMBRANE	76	-0.142207	-1.45579	0.0851485	0.713084	1	11597	tags=89%, list=75%, signal=361%
GO_REGULATION_OF_AXON_GUIDANCE	42	-0.189905	-1.45495	0.0934959	0.712369	1	9548	tags=81%, list=62%, signal=213%
GO_ASPARTATE_FAMILY_AMINO_ACID_CATABOLIC_PROCESS	22	-0.262837	-1.45467	0.0943026	0.709916	1	6457	tags=68%, list=42%, signal=117%
GO_RNA_EXPORT_FROM_NUCLEUS	132	-0.106698	-1.4545	0.0785441	0.707211	1	7003	tags=56%, list=45%, signal=102%
GO_NEGATIVE_REGULATION_OF_ADAPTIVE_IMMUNE_RESPONSE	35	-0.208947	-1.45276	0.0903614	0.709228	1	10867	tags=91%, list=71%, signal=310%
GO_POTASSIUM_ION_IMPORT_ACROSS_PLASMA_MEMBRANE	42	-0.188716	-1.45224	0.0833333	0.707585	1	11399	tags=93%, list=74%, signal=357%
GO_MATURATION_OF_5_8S_RRNA_FROM_TRICISTRONIC_RRNA_TRANSCRIPT_SSU_RRNA_5_8S_RRNA_LSU_RRNA_	21	-0.257748	-1.45218	0.0852391	0.704565	1	8501	tags=81%, list=55%, signal=181%
GO_POSITIVE_REGULATION_OF_VIRAL_TRANSCRIPTION	41	-0.193872	-1.44678	0.104938	0.717302	1	6036	tags=59%, list=39%, signal=96%
GO_CARDIAC_EPITHELIAL_TO_MESENCHYMAL_TRANSITION	30	-0.224829	-1.44271	0.0927022	0.72666	1	10402	tags=90%, list=68%, signal=277%
GO_EYE_MORPHOGENESIS	141	-0.10586	-1.43746	0.101833	0.74003	1	12471	tags=91%, list=81%, signal=477%
GO_RELEASE_OF_SEQUESTERED_CALCIUM_ION_INTO_CYTOSOL_BY_ENDOPLASMIC_RETICULUM	30	-0.217486	-1.43729	0.0847784	0.737272	1	4870	tags=53%, list=32%, signal=78%
GO_MACROPHAGE_ACTIVATION	70	-0.143263	-1.43728	0.0852713	0.734043	1	8582	tags=70%, list=56%, signal=157%
GO_TRANSCRIPTION_INITIATION_FROM_RNA_POLYMERASE_I_PROMOTER	33	-0.211679	-1.43719	0.0957854	0.731053	1	6546	tags=64%, list=43%, signal=110%
GO_HYDROGEN_PEROXIDE_CATABOLIC_PROCESS	23	-0.248017	-1.43428	0.0972222	0.736765	1	4890	tags=57%, list=32%, signal=83%
GO_APOPTOTIC_PROCESS_INVOLVED_IN_DEVELOPMENT	30	-0.220653	-1.43284	0.0988806	0.737983	1	9953	tags=87%, list=65%, signal=245%
GO_CARDIAC_MUSCLE_CELL_PROLIFERATION	45	-0.179435	-1.43272	0.0976562	0.73516	1	10589	tags=87%, list=69%, signal=277%
GO_IMPORT_ACROSS_PLASMA_MEMBRANE	107	-0.117704	-1.43206	0.0665323	0.733931	1	11870	tags=89%, list=77%, signal=385%
GO_MAINTENANCE_OF_LOCATION	299	-0.0723825	-1.43088	0.0831683	0.734397	1	6889	tags=52%, list=45%, signal=92%
GO_PHOTORECEPTOR_CELL_MAINTENANCE	34	-0.205367	-1.42955	0.0838323	0.735307	1	8619	tags=76%, list=56%, signal=173%
GO_REGULATION_OF_TRIGLYCERIDE_BIOSYNTHETIC_PROCESS	17	-0.287699	-1.4295	0.113244	0.732308	1	8255	tags=82%, list=54%, signal=177%
GO_MAINTENANCE_OF_SYNAPSE_STRUCTURE	15	-0.305007	-1.42715	0.102767	0.736068	1	10705	tags=100%, list=70%, signal=328%
GO_CAMERA_TYPE_EYE_MORPHOGENESIS	107	-0.116035	-1.42695	0.0860656	0.733643	1	11320	tags=85%, list=74%, signal=319%
GO_POSITIVE_REGULATION_OF_TELOMERE_MAINTENANCE_VIA_TELOMERE_LENGTHENING	37	-0.198477	-1.42601	0.114173	0.733614	1	3194	tags=41%, list=21%, signal=51%
GO_POTASSIUM_ION_TRANSPORT	213	-0.0868637	-1.42439	0.104743	0.735576	1	10102	tags=74%, list=66%, signal=213%
GO_HYALURONAN_CATABOLIC_PROCESS	15	-0.30726	-1.42299	0.108216	0.736699	1	6565	tags=73%, list=43%, signal=128%
GO_RETINA_DEVELOPMENT_IN_CAMERA_TYPE_EYE	133	-0.108465	-1.41905	0.107422	0.74583	1	7490	tags=59%, list=49%, signal=115%
GO_SNRNA_TRANSCRIPTION	68	-0.149415	-1.41887	0.107724	0.743221	1	6314	tags=56%, list=41%, signal=94%
GO_SNRNA_PROCESSING	22	-0.243452	-1.41839	0.0901804	0.74152	1	6755	tags=68%, list=44%, signal=121%
GO_POSITIVE_REGULATION_OF_ORGANELLE_ASSEMBLY	65	-0.145381	-1.41436	0.0886598	0.750855	1	1325	tags=23%, list=9%, signal=25%
GO_PROTEIN_LOCALIZATION_TO_CILIUM	44	-0.182712	-1.41347	0.109405	0.750471	1	6993	tags=64%, list=45%, signal=116%
GO_RESPONSE_TO_ATP	30	-0.209329	-1.41327	0.0916335	0.747981	1	3969	tags=47%, list=26%, signal=63%
GO_POSITIVE_REGULATION_OF_TELOMERE_MAINTENANCE	49	-0.170251	-1.41237	0.0985916	0.747746	1	3672	tags=41%, list=24%, signal=53%
GO_DIGESTIVE_SYSTEM_PROCESS	75	-0.140796	-1.41161	0.0987903	0.747059	1	7081	tags=60%, list=46%, signal=111%
GO_CELL_KILLING	86	-0.1337	-1.41137	0.112033	0.744823	1	10485	tags=81%, list=68%, signal=254%
GO_GLYCOPROTEIN_CATABOLIC_PROCESS	17	-0.29048	-1.40926	0.0958084	0.748485	1	10929	tags=100%, list=71%, signal=344%
GO_HEART_GROWTH	78	-0.133433	-1.40894	0.084507	0.74649	1	10589	tags=82%, list=69%, signal=262%
GO_NEGATIVE_REGULATION_OF_DNA_REPLICATION	35	-0.196512	-1.40683	0.125725	0.749811	1	1821	tags=31%, list=12%, signal=36%
GO_DEVELOPMENTAL_GROWTH_INVOLVED_IN_MORPHOGENESIS	221	-0.0829253	-1.40543	0.0927419	0.751471	1	10585	tags=77%, list=69%, signal=243%
GO_NEGATIVE_REGULATION_OF_BLOOD_PRESSURE	43	-0.178849	-1.40533	0.0932836	0.748786	1	7996	tags=70%, list=52%, signal=145%
GO_CARDIOCYTE_DIFFERENTIATION	127	-0.107593	-1.40523	0.0992218	0.746138	1	9753	tags=74%, list=63%, signal=200%
GO_PRESYNAPTIC_ENDOCYTOSIS	51	-0.167606	-1.40211	0.111954	0.752956	1	6787	tags=61%, list=44%, signal=108%
GO_NEGATIVE_REGULATION_OF_TRANSFERASE_ACTIVITY	249	-0.0751038	-1.401	0.106212	0.753494	1	5479	tags=43%, list=36%, signal=66%
GO_ODONTOGENESIS	109	-0.114022	-1.39855	0.0897959	0.757991	1	8286	tags=65%, list=54%, signal=140%
GO_REGULATION_OF_SYNCYTIUM_FORMATION_BY_PLASMA_MEMBRANE_FUSION	20	-0.262195	-1.39349	0.10757	0.771129	1	10595	tags=95%, list=69%, signal=304%
GO_REGULATION_OF_MONONUCLEAR_CELL_MIGRATION	39	-0.187161	-1.39344	0.102119	0.768281	1	9364	tags=79%, list=61%, signal=202%
GO_REGULATION_OF_IMMUNOGLOBULIN_PRODUCTION	51	-0.16723	-1.39172	0.129293	0.770814	1	4076	tags=43%, list=26%, signal=58%
GO_ISOPRENOID_BIOSYNTHETIC_PROCESS	22	-0.252754	-1.39133	0.128151	0.769077	1	6612	tags=68%, list=43%, signal=119%
GO_REGULATION_OF_DNA_BIOSYNTHETIC_PROCESS	99	-0.119795	-1.39088	0.118952	0.767574	1	9987	tags=77%, list=65%, signal=217%
GO_TRANSCRIPTION_ELONGATION_FROM_RNA_POLYMERASE_II_PROMOTER	81	-0.130642	-1.39045	0.114919	0.766038	1	6173	tags=53%, list=40%, signal=88%
GO_NEGATIVE_REGULATION_OF_NUCLEAR_DIVISION	54	-0.15646	-1.3892	0.118952	0.766863	1	10715	tags=85%, list=70%, signal=279%
GO_MYOTUBE_CELL_DEVELOPMENT	29	-0.219181	-1.38857	0.119374	0.76603	1	4596	tags=52%, list=30%, signal=74%
GO_MATURATION_OF_5_8S_RRNA	27	-0.226047	-1.38784	0.125749	0.765625	1	8501	tags=78%, list=55%, signal=173%
GO_REGULATION_OF_OSSIFICATION	169	-0.0919993	-1.38715	0.114688	0.764819	1	10898	tags=80%, list=71%, signal=270%
GO_FATTY_ACID_CATABOLIC_PROCESS	94	-0.122988	-1.38519	0.12334	0.768342	1	4834	tags=44%, list=31%, signal=63%
GO_POSITIVE_REGULATION_OF_BONE_MINERALIZATION	34	-0.200954	-1.38435	0.106855	0.768042	1	8234	tags=74%, list=53%, signal=158%
GO_PLASMINOGEN_ACTIVATION	17	-0.270547	-1.38423	0.0914634	0.765515	1	5802	tags=65%, list=38%, signal=104%
GO_POSITIVE_REGULATION_OF_CREB_TRANSCRIPTION_FACTOR_ACTIVITY	17	-0.278679	-1.3838	0.140562	0.764051	1	1149	tags=35%, list=7%, signal=38%
GO_SYNAPSE_ASSEMBLY	164	-0.0938534	-1.3817	0.116858	0.767873	1	10681	tags=79%, list=69%, signal=254%
GO_COAGULATION	279	-0.0718323	-1.38162	0.110899	0.765287	1	4709	tags=38%, list=31%, signal=53%
GO_NEGATIVE_REGULATION_OF_MAPK_CASCADE	149	-0.0988174	-1.38069	0.1222	0.76543	1	8620	tags=66%, list=56%, signal=148%
GO_POSITIVE_REGULATION_OF_CATION_CHANNEL_ACTIVITY	62	-0.147944	-1.38012	0.128964	0.764504	1	6175	tags=55%, list=40%, signal=91%
GO_ATRIAL_SEPTUM_DEVELOPMENT	15	-0.291547	-1.37971	0.134855	0.762909	1	7833	tags=80%, list=51%, signal=163%
GO_NEGATIVE_REGULATION_OF_DNA_DEPENDENT_DNA_REPLICATION	23	-0.240191	-1.37952	0.101796	0.760729	1	6349	tags=65%, list=41%, signal=111%
GO_POSITIVE_REGULATION_OF_TRANSFORMING_GROWTH_FACTOR_BETA_PRODUCTION	16	-0.287421	-1.37868	0.107724	0.760681	1	7127	tags=75%, list=46%, signal=140%
GO_MUSCLE_CONTRACTION	326	-0.0663172	-1.37857	0.104331	0.758286	1	5188	tags=40%, list=34%, signal=59%
GO_REGULATION_OF_TRANSPORTER_ACTIVITY	251	-0.0734168	-1.37832	0.116424	0.756357	1	6188	tags=47%, list=40%, signal=78%
GO_MEMBRANE_RAFT_ORGANIZATION	21	-0.251278	-1.37824	0.112903	0.753955	1	4935	tags=57%, list=32%, signal=84%
GO_MULTICELLULAR_ORGANISMAL_MOVEMENT	52	-0.160819	-1.37739	0.126	0.754081	1	4935	tags=48%, list=32%, signal=71%
GO_MUSCLE_HYPERTROPHY	79	-0.132168	-1.37681	0.125257	0.753205	1	8305	tags=67%, list=54%, signal=145%
GO_REGULATION_OF_GTPASE_ACTIVITY	419	-0.0587766	-1.37629	0.121514	0.752095	1	12201	tags=85%, list=79%, signal=398%
GO_POSITIVE_REGULATION_OF_PROTEIN_OLIGOMERIZATION	20	-0.258634	-1.37536	0.134538	0.752314	1	9880	tags=90%, list=64%, signal=251%
GO_RESPONSE_TO_NUTRIENT	198	-0.0835119	-1.3751	0.110187	0.750495	1	2775	tags=26%, list=18%, signal=32%
GO_EYE_PHOTORECEPTOR_CELL_DEVELOPMENT	33	-0.203122	-1.37502	0.130682	0.748155	1	8077	tags=73%, list=52%, signal=153%
GO_REGULATION_OF_STRIATED_MUSCLE_CELL_DIFFERENTIATION	82	-0.129096	-1.3745	0.118217	0.747226	1	10603	tags=82%, list=69%, signal=261%
GO_REGULATION_OF_EXTENT_OF_CELL_GROWTH	105	-0.114784	-1.37354	0.122917	0.747701	1	9389	tags=72%, list=61%, signal=184%
GO_ERAD_PATHWAY	90	-0.123529	-1.37257	0.110187	0.748112	1	9229	tags=72%, list=60%, signal=179%
GO_NEGATIVE_REGULATION_OF_IMMUNE_RESPONSE	113	-0.112393	-1.37188	0.12476	0.747642	1	9455	tags=73%, list=61%, signal=187%
GO_ASTROCYTE_DEVELOPMENT	36	-0.195897	-1.37164	0.121514	0.745787	1	5545	tags=56%, list=36%, signal=87%
GO_COLLAGEN_BIOSYNTHETIC_PROCESS	40	-0.180861	-1.37123	0.119835	0.744566	1	12234	tags=98%, list=79%, signal=474%
GO_POSITIVE_REGULATION_OF_HISTONE_METHYLATION	34	-0.195097	-1.36905	0.113131	0.748682	1	6060	tags=59%, list=39%, signal=97%
GO_NEUTRAL_LIPID_METABOLIC_PROCESS	98	-0.116752	-1.36803	0.138258	0.74925	1	4970	tags=44%, list=32%, signal=64%
GO_RESPONSE_TO_LEPTIN	19	-0.258691	-1.36461	0.137864	0.757175	1	4126	tags=53%, list=27%, signal=72%
GO_PHOSPHOLIPID_CATABOLIC_PROCESS	36	-0.187149	-1.36364	0.133056	0.757504	1	6107	tags=58%, list=40%, signal=96%
GO_APPENDAGE_MORPHOGENESIS	129	-0.103309	-1.36355	0.118367	0.75525	1	10358	tags=78%, list=67%, signal=235%
GO_POSITIVE_REGULATION_OF_VASCULAR_ASSOCIATED_SMOOTH_MUSCLE_CELL_MIGRATION	16	-0.283276	-1.36187	0.140845	0.757933	1	3342	tags=50%, list=22%, signal=64%
GO_SULFUR_COMPOUND_CATABOLIC_PROCESS	40	-0.180804	-1.35851	0.12749	0.76555	1	8771	tags=75%, list=57%, signal=174%
GO_CRANIAL_NERVE_MORPHOGENESIS	25	-0.222589	-1.35818	0.122699	0.764064	1	8280	tags=76%, list=54%, signal=164%
GO_CELLULAR_RESPONSE_TO_STEROL	18	-0.262011	-1.35797	0.145194	0.762167	1	1959	tags=39%, list=13%, signal=45%
GO_SYNAPTIC_VESICLE_RECYCLING	62	-0.1454	-1.3536	0.116279	0.772778	1	6214	tags=55%, list=40%, signal=92%
GO_SPLICEOSOMAL_COMPLEX_ASSEMBLY	52	-0.158733	-1.352	0.134615	0.77521	1	4967	tags=48%, list=32%, signal=71%
GO_NEGATIVE_REGULATION_OF_MUSCLE_CELL_DIFFERENTIATION	46	-0.171408	-1.35147	0.129845	0.774283	1	9753	tags=80%, list=63%, signal=219%
GO_POSITIVE_REGULATION_OF_MACROPHAGE_ACTIVATION	22	-0.238775	-1.35128	0.141684	0.772316	1	9626	tags=86%, list=63%, signal=230%
GO_CARDIAC_MUSCLE_TISSUE_DEVELOPMENT	185	-0.0853333	-1.34886	0.1341	0.776992	1	10603	tags=77%, list=69%, signal=245%
GO_METANEPHRIC_EPITHELIUM_DEVELOPMENT	24	-0.230355	-1.34804	0.129094	0.776995	1	7365	tags=71%, list=48%, signal=136%
GO_POSITIVE_REGULATION_OF_ENDOTHELIAL_CELL_APOPTOTIC_PROCESS	17	-0.267697	-1.34717	0.130097	0.777312	1	7657	tags=76%, list=50%, signal=152%
GO_2_OXOGLUTARATE_METABOLIC_PROCESS	16	-0.279395	-1.34553	0.126252	0.779748	1	10137	tags=94%, list=66%, signal=274%
GO_ACTIN_FILAMENT_BASED_MOVEMENT	133	-0.101435	-1.34497	0.130097	0.778949	1	4935	tags=42%, list=32%, signal=61%
GO_CORTICAL_CYTOSKELETON_ORGANIZATION	43	-0.171169	-1.34374	0.136821	0.780359	1	9546	tags=79%, list=62%, signal=208%
GO_POSITIVE_REGULATION_OF_DENDRITIC_SPINE_MORPHOGENESIS	18	-0.259056	-1.34333	0.140655	0.779184	1	3715	tags=50%, list=24%, signal=66%
GO_PLASMA_MEMBRANE_TUBULATION	20	-0.251659	-1.34184	0.154	0.781414	1	7678	tags=75%, list=50%, signal=149%
GO_LEUKOCYTE_MIGRATION	338	-0.0635691	-1.3398	0.129921	0.785046	1	11706	tags=82%, list=76%, signal=336%
GO_PINOCYTOSIS	20	-0.249951	-1.33947	0.157795	0.783605	1	8474	tags=80%, list=55%, signal=178%
GO_NEGATIVE_REGULATION_OF_MYELOID_CELL_DIFFERENTIATION	69	-0.136795	-1.33887	0.12326	0.782886	1	6606	tags=57%, list=43%, signal=99%
GO_NEGATIVE_REGULATION_OF_ADENYLATE_CYCLASE_ACTIVITY	17	-0.268244	-1.33716	0.13189	0.785678	1	6743	tags=71%, list=44%, signal=125%
GO_CARDIAC_CELL_DEVELOPMENT	73	-0.134308	-1.33666	0.147705	0.78484	1	9753	tags=77%, list=63%, signal=208%
GO_POSITIVE_REGULATION_OF_DNA_BIOSYNTHETIC_PROCESS	66	-0.139826	-1.3362	0.116959	0.783972	1	9987	tags=79%, list=65%, signal=223%
GO_POSITIVE_REGULATION_OF_MRNA_CATABOLIC_PROCESS	46	-0.165714	-1.33601	0.121442	0.78218	1	7163	tags=63%, list=47%, signal=118%
GO_LENS_FIBER_CELL_DIFFERENTIATION	28	-0.210646	-1.33433	0.137014	0.784974	1	12159	tags=100%, list=79%, signal=475%
GO_UROGENITAL_SYSTEM_DEVELOPMENT	313	-0.0639605	-1.3332	0.139535	0.785991	1	8234	tags=60%, list=53%, signal=126%
GO_NEGATIVE_REGULATION_OF_POTASSIUM_ION_TRANSPORT	28	-0.214962	-1.33204	0.129436	0.787111	1	4945	tags=54%, list=32%, signal=79%
GO_NATURAL_KILLER_CELL_MEDIATED_IMMUNITY	37	-0.184308	-1.32938	0.168627	0.7932	1	10485	tags=86%, list=68%, signal=271%
GO_POSITIVE_REGULATION_OF_CARDIAC_MUSCLE_CELL_PROLIFERATION	23	-0.227902	-1.32701	0.16129	0.79818	1	10554	tags=91%, list=69%, signal=290%
GO_CELLULAR_RESPONSE_TO_ALKALOID	33	-0.197222	-1.32657	0.156934	0.797116	1	3969	tags=45%, list=26%, signal=61%
GO_CARTILAGE_DEVELOPMENT	182	-0.0858794	-1.32602	0.143954	0.79638	1	10706	tags=78%, list=70%, signal=253%
GO_OSTEOCLAST_DIFFERENTIATION	81	-0.126727	-1.32495	0.1569	0.797316	1	9464	tags=74%, list=61%, signal=191%
GO_RESPONSE_TO_MINERALOCORTICOID	29	-0.210043	-1.32494	0.150101	0.794966	1	6329	tags=62%, list=41%, signal=105%
GO_VENTRICULAR_SYSTEM_DEVELOPMENT	26	-0.217461	-1.32337	0.142574	0.79754	1	2580	tags=38%, list=17%, signal=46%
GO_PHOSPHATIDYLCHOLINE_ACYL_CHAIN_REMODELING	22	-0.241161	-1.32252	0.139535	0.797687	1	7490	tags=73%, list=49%, signal=141%
GO_RNA_DESTABILIZATION	30	-0.201844	-1.3225	0.117895	0.795349	1	7163	tags=67%, list=47%, signal=124%
GO_ADRENERGIC_RECEPTOR_SIGNALING_PATHWAY	24	-0.227468	-1.32039	0.166667	0.799635	1	5485	tags=58%, list=36%, signal=90%
GO_REGULATION_OF_SKELETAL_MUSCLE_TISSUE_DEVELOPMENT	44	-0.16354	-1.32029	0.123984	0.797549	1	5188	tags=50%, list=34%, signal=75%
GO_POSITIVE_REGULATION_OF_LIPID_TRANSPORT	57	-0.147067	-1.32014	0.158103	0.79566	1	6118	tags=54%, list=40%, signal=90%
GO_MUSCLE_FILAMENT_SLIDING	38	-0.177598	-1.31961	0.151341	0.794975	1	4566	tags=47%, list=30%, signal=67%
GO_PROTEIN_FOLDING	200	-0.0800839	-1.31722	0.160825	0.800002	1	5327	tags=43%, list=35%, signal=64%
GO_SMOOTH_MUSCLE_CELL_PROLIFERATION	123	-0.102557	-1.31706	0.170974	0.798163	1	6320	tags=51%, list=41%, signal=86%
GO_KERATAN_SULFATE_BIOSYNTHETIC_PROCESS	26	-0.215664	-1.31469	0.163148	0.80324	1	9713	tags=85%, list=63%, signal=229%
GO_FATTY_ACID_METABOLIC_PROCESS	226	-0.0757717	-1.3131	0.143133	0.805706	1	6481	tags=50%, list=42%, signal=84%
GO_POSITIVE_REGULATION_OF_STEM_CELL_DIFFERENTIATION	16	-0.266597	-1.31198	0.154839	0.806794	1	11296	tags=100%, list=73%, signal=375%
GO_REGULATION_OF_SKELETAL_MUSCLE_CELL_DIFFERENTIATION	19	-0.242319	-1.30854	0.135827	0.815446	1	5188	tags=58%, list=34%, signal=87%
GO_SOMATIC_RECOMBINATION_OF_IMMUNOGLOBULIN_GENE_SEGMENTS	41	-0.174497	-1.30743	0.171375	0.816599	1	5958	tags=56%, list=39%, signal=91%
GO_REGULATION_OF_MEIOTIC_NUCLEAR_DIVISION	27	-0.212377	-1.30653	0.139925	0.816987	1	11562	tags=96%, list=75%, signal=386%
GO_PHARYNGEAL_SYSTEM_DEVELOPMENT	23	-0.230739	-1.303	0.15587	0.825733	1	7833	tags=74%, list=51%, signal=150%
GO_REGULATION_OF_VIRAL_TRANSCRIPTION	62	-0.140815	-1.30275	0.168103	0.824165	1	6036	tags=53%, list=39%, signal=87%
GO_CALCIUM_ION_TRANSMEMBRANE_IMPORT_INTO_CYTOSOL	128	-0.0991773	-1.30208	0.16129	0.823889	1	6906	tags=55%, list=45%, signal=98%
GO_NEGATIVE_REGULATION_OF_LYASE_ACTIVITY	21	-0.234592	-1.29769	0.158664	0.835431	1	8857	tags=81%, list=58%, signal=190%
GO_NEGATIVE_REGULATION_OF_STRIATED_MUSCLE_CELL_DIFFERENTIATION	30	-0.200271	-1.29757	0.152918	0.833425	1	9753	tags=83%, list=63%, signal=227%
GO_ARTERY_DEVELOPMENT	80	-0.125041	-1.29743	0.167653	0.831534	1	10402	tags=80%, list=68%, signal=245%
GO_RESPONSE_TO_CALCIUM_ION	140	-0.0931966	-1.29508	0.18595	0.836761	1	8696	tags=66%, list=56%, signal=150%
GO_LIVER_MORPHOGENESIS	16	-0.272466	-1.29464	0.166038	0.835854	1	7357	tags=75%, list=48%, signal=143%
GO_REGULATION_OF_CELL_DIVISION	148	-0.0915191	-1.29404	0.17484	0.83541	1	10880	tags=80%, list=71%, signal=269%
GO_CELLULAR_RESPONSE_TO_GLUCOSE_STARVATION	41	-0.168613	-1.29341	0.147609	0.835039	1	1167	tags=24%, list=8%, signal=26%
GO_CARDIAC_MUSCLE_CONTRACTION	124	-0.101558	-1.29041	0.180672	0.842522	1	5651	tags=47%, list=37%, signal=73%
GO_SKELETAL_MUSCLE_CELL_DIFFERENTIATION	61	-0.137966	-1.29002	0.189824	0.841443	1	6971	tags=59%, list=45%, signal=107%
GO_FATTY_ACYL_COA_BIOSYNTHETIC_PROCESS	27	-0.208035	-1.28982	0.161702	0.839774	1	9348	tags=81%, list=61%, signal=207%
GO_REGULATION_OF_MUSCLE_CONTRACTION	149	-0.090247	-1.28954	0.184676	0.838318	1	5651	tags=46%, list=37%, signal=71%
GO_CYCLIC_NUCLEOTIDE_BIOSYNTHETIC_PROCESS	20	-0.24065	-1.28704	0.185259	0.843745	1	8617	tags=80%, list=56%, signal=181%
GO_REGULATION_OF_CELL_ACTIVATION	452	-0.0530602	-1.28622	0.174664	0.843931	1	12253	tags=85%, list=80%, signal=403%
GO_REGULATION_OF_ORGAN_GROWTH	83	-0.120121	-1.2835	0.171717	0.850376	1	10589	tags=81%, list=69%, signal=257%
GO_MYOFIBRIL_ASSEMBLY	62	-0.138797	-1.28294	0.169661	0.849888	1	8550	tags=69%, list=56%, signal=155%
GO_PHAGOCYTOSIS	222	-0.0746484	-1.28203	0.169323	0.850492	1	8993	tags=66%, list=58%, signal=156%
GO_NEGATIVE_REGULATION_OF_SYNAPSE_ORGANIZATION	21	-0.23549	-1.28058	0.169524	0.852725	1	7377	tags=71%, list=48%, signal=137%
GO_VENTRICULAR_CARDIAC_MUSCLE_CELL_ACTION_POTENTIAL	32	-0.191853	-1.28045	0.189409	0.850853	1	9562	tags=81%, list=62%, signal=214%
GO_HIPPOCAMPUS_DEVELOPMENT	78	-0.122057	-1.27892	0.167702	0.853357	1	2671	tags=29%, list=17%, signal=35%
GO_REGULATION_OF_DENDRITE_EXTENSION	21	-0.22889	-1.27868	0.17495	0.851742	1	3813	tags=48%, list=25%, signal=63%
GO_POSITIVE_REGULATION_OF_DEVELOPMENTAL_GROWTH	152	-0.0917393	-1.27813	0.170782	0.851195	1	10554	tags=78%, list=69%, signal=244%
GO_HISTONE_MRNA_METABOLIC_PROCESS	22	-0.22549	-1.2767	0.169734	0.853331	1	10530	tags=91%, list=68%, signal=287%
GO_POSTSYNAPTIC_SPECIALIZATION_ORGANIZATION	34	-0.18106	-1.27669	0.181633	0.851075	1	7634	tags=68%, list=50%, signal=134%
GO_INTRA_S_DNA_DAMAGE_CHECKPOINT	15	-0.274729	-1.27629	0.183365	0.850125	1	2960	tags=47%, list=19%, signal=58%
GO_SECONDARY_PALATE_DEVELOPMENT	21	-0.23549	-1.27606	0.160643	0.848571	1	7377	tags=71%, list=48%, signal=137%
GO_REGULATION_OF_CELL_SIZE	171	-0.0835219	-1.27545	0.184647	0.84822	1	9623	tags=71%, list=63%, signal=187%
GO_CELL_SUBSTRATE_JUNCTION_ASSEMBLY	95	-0.114458	-1.27461	0.155319	0.848474	1	5056	tags=44%, list=33%, signal=65%
GO_REGULATION_OF_MUSCLE_CELL_DIFFERENTIATION	132	-0.09466	-1.27399	0.187625	0.848144	1	11502	tags=84%, list=75%, signal=330%
GO_PROTEIN_DNA_COMPLEX_DISASSEMBLY	18	-0.247097	-1.27343	0.189796	0.847716	1	7320	tags=72%, list=48%, signal=138%
GO_AMYLOID_PRECURSOR_PROTEIN_CATABOLIC_PROCESS	37	-0.176973	-1.27196	0.184584	0.850347	1	7269	tags=65%, list=47%, signal=123%
GO_COLLAGEN_METABOLIC_PROCESS	16	-0.266032	-1.27136	0.173729	0.850005	1	2645	tags=44%, list=17%, signal=53%
GO_REGULATION_OF_LIPOPROTEIN_LIPASE_ACTIVITY	18	-0.24877	-1.26796	0.189723	0.858182	1	6439	tags=67%, list=42%, signal=114%
GO_CRANIAL_NERVE_DEVELOPMENT	46	-0.158322	-1.26702	0.170168	0.85901	1	1587	tags=26%, list=10%, signal=29%
GO_NEGATIVE_REGULATION_OF_CELL_ACTIVATION	159	-0.0859377	-1.2661	0.187251	0.859575	1	12247	tags=88%, list=80%, signal=426%
GO_INTESTINAL_ABSORPTION	22	-0.22719	-1.26556	0.186992	0.859051	1	7005	tags=68%, list=46%, signal=125%
GO_MONOCARBOXYLIC_ACID_CATABOLIC_PROCESS	108	-0.103459	-1.2649	0.184906	0.858954	1	4834	tags=42%, list=31%, signal=60%
GO_AORTIC_VALVE_DEVELOPMENT	26	-0.20886	-1.26365	0.179688	0.860618	1	6857	tags=65%, list=45%, signal=118%
GO_METANEPHRIC_MESENCHYME_DEVELOPMENT	15	-0.262657	-1.2636	0.192872	0.858529	1	7251	tags=73%, list=47%, signal=138%
GO_REGULATION_OF_TELOMERE_MAINTENANCE	75	-0.123842	-1.26276	0.187621	0.859016	1	10625	tags=81%, list=69%, signal=261%
GO_VASCULAR_ASSOCIATED_SMOOTH_MUSCLE_CELL_MIGRATION	21	-0.237085	-1.26193	0.191529	0.859427	1	3687	tags=48%, list=24%, signal=63%
GO_ODONTOGENESIS_OF_DENTIN_CONTAINING_TOOTH	74	-0.126704	-1.26171	0.173116	0.857921	1	9502	tags=74%, list=62%, signal=193%
GO_COFACTOR_CATABOLIC_PROCESS	47	-0.157272	-1.26127	0.184959	0.857236	1	8724	tags=72%, list=57%, signal=166%
GO_ENDOCYTOSIS	495	-0.0495058	-1.26097	0.191939	0.856043	1	6541	tags=47%, list=42%, signal=80%
GO_POSITIVE_REGULATION_OF_RNA_METABOLIC_PROCESS	65	-0.133348	-1.26071	0.185336	0.85469	1	2220	tags=28%, list=14%, signal=32%
GO_AMINE_BIOSYNTHETIC_PROCESS	20	-0.235594	-1.25996	0.2173	0.854974	1	4846	tags=55%, list=31%, signal=80%
GO_COLLAGEN_CATABOLIC_PROCESS	35	-0.179204	-1.2597	0.183953	0.853692	1	7805	tags=69%, list=51%, signal=139%
GO_GLIAL_CELL_ACTIVATION	37	-0.170271	-1.25946	0.182573	0.852207	1	7788	tags=68%, list=51%, signal=136%
GO_NUCLEAR_TRANSCRIBED_MRNA_CATABOLIC_PROCESS_EXONUCLEOLYTIC	34	-0.178755	-1.25794	0.180672	0.854947	1	8575	tags=74%, list=56%, signal=166%
GO_POSITIVE_REGULATION_OF_NEURAL_PRECURSOR_CELL_PROLIFERATION	50	-0.151339	-1.25705	0.191268	0.855731	1	12150	tags=94%, list=79%, signal=445%
GO_REGULATION_OF_OSTEOCLAST_DIFFERENTIATION	51	-0.150524	-1.25519	0.196356	0.859564	1	9464	tags=76%, list=61%, signal=198%
GO_REGULATION_OF_BONE_MINERALIZATION	62	-0.134292	-1.25494	0.191358	0.858274	1	9364	tags=74%, list=61%, signal=189%
GO_REGULATION_OF_PROTEIN_EXIT_FROM_ENDOPLASMIC_RETICULUM	24	-0.209382	-1.25413	0.180791	0.858622	1	5763	tags=58%, list=37%, signal=93%
GO_PHOSPHATIDYLSERINE_METABOLIC_PROCESS	20	-0.232098	-1.2536	0.189899	0.85833	1	7209	tags=70%, list=47%, signal=131%
GO_RNA_CAPPING	32	-0.184852	-1.25275	0.208589	0.858748	1	6783	tags=63%, list=44%, signal=111%
GO_ENTRY_INTO_OTHER_ORGANISM_INVOLVED_IN_SYMBIOTIC_INTERACTION	118	-0.0977352	-1.25254	0.189516	0.857272	1	5814	tags=47%, list=38%, signal=76%
GO_REGULATION_OF_MUSCLE_SYSTEM_PROCESS	212	-0.0751903	-1.25152	0.200795	0.858201	1	5395	tags=42%, list=35%, signal=64%
GO_REGULATION_OF_CELL_SHAPE	141	-0.0903105	-1.25114	0.182186	0.857359	1	8450	tags=64%, list=55%, signal=140%
GO_SKELETAL_MUSCLE_CONTRACTION	40	-0.167901	-1.25091	0.184557	0.855977	1	3196	tags=38%, list=21%, signal=47%
GO_REGULATION_OF_PROTEIN_EXPORT_FROM_NUCLEUS	39	-0.170848	-1.25057	0.209163	0.854928	1	10404	tags=85%, list=68%, signal=260%
GO_OSSIFICATION	347	-0.0587884	-1.24955	0.175299	0.856148	1	11317	tags=79%, list=74%, signal=292%
GO_REGULATION_OF_COLLAGEN_BIOSYNTHETIC_PROCESS	31	-0.185198	-1.24904	0.187747	0.855745	1	12054	tags=97%, list=78%, signal=445%
GO_MITOTIC_CHROMOSOME_CONDENSATION	16	-0.262391	-1.24865	0.194059	0.854819	1	2701	tags=44%, list=18%, signal=53%
GO_NEGATIVE_REGULATION_OF_TUMOR_NECROSIS_FACTOR_SUPERFAMILY_CYTOKINE_PRODUCTION	48	-0.157376	-1.24857	0.188605	0.853003	1	9132	tags=75%, list=59%, signal=184%
GO_MEMBRANE_BIOGENESIS	32	-0.184845	-1.24774	0.197183	0.853534	1	6302	tags=59%, list=41%, signal=100%
GO_POSITIVE_REGULATION_OF_CARDIAC_MUSCLE_TISSUE_DEVELOPMENT	40	-0.164946	-1.24753	0.198039	0.852083	1	10554	tags=85%, list=69%, signal=270%
GO_POSITIVE_REGULATION_OF_DNA_TEMPLATED_TRANSCRIPTION_ELONGATION	30	-0.191941	-1.24693	0.178988	0.851933	1	6802	tags=63%, list=44%, signal=113%
GO_POSITIVE_REGULATION_OF_CHROMOSOME_ORGANIZATION	159	-0.0852991	-1.2464	0.194932	0.85158	1	6060	tags=48%, list=39%, signal=78%
GO_POSITIVE_REGULATION_OF_GTPASE_ACTIVITY	350	-0.0582092	-1.24626	0.210117	0.849945	1	12189	tags=85%, list=79%, signal=398%
GO_CELLULAR_RESPONSE_TO_RADIATION	170	-0.0821211	-1.24534	0.215164	0.850794	1	9980	tags=73%, list=65%, signal=205%
GO_AXON_REGENERATION	46	-0.159529	-1.2453	0.200401	0.848846	1	10270	tags=83%, list=67%, signal=247%
GO_REGULATION_OF_TUMOR_NECROSIS_FACTOR_MEDIATED_SIGNALING_PATHWAY	47	-0.15345	-1.24504	0.177866	0.847603	1	7800	tags=66%, list=51%, signal=133%
GO_GLOMERULAR_EPITHELIAL_CELL_DIFFERENTIATION	16	-0.261753	-1.24437	0.205479	0.847696	1	3673	tags=50%, list=24%, signal=66%
GO_MRNA_SPLICE_SITE_SELECTION	27	-0.199146	-1.24424	0.213725	0.84608	1	1502	tags=30%, list=10%, signal=33%
GO_SERTOLI_CELL_DIFFERENTIATION	19	-0.237024	-1.24421	0.198364	0.84413	1	10131	tags=89%, list=66%, signal=261%
GO_SNRNA_3_END_PROCESSING	15	-0.265691	-1.24415	0.220676	0.842305	1	9257	tags=87%, list=60%, signal=217%
GO_CELLULAR_RESPONSE_TO_LEPTIN_STIMULUS	15	-0.265648	-1.244	0.202929	0.840798	1	4126	tags=53%, list=27%, signal=73%
GO_TISSUE_REMODELING	140	-0.0911879	-1.24273	0.184739	0.842779	1	10706	tags=79%, list=70%, signal=256%
GO_CENTRAL_NERVOUS_SYSTEM_NEURON_AXONOGENESIS	35	-0.177325	-1.24029	0.198058	0.848299	1	4315	tags=46%, list=28%, signal=63%
GO_MAINTENANCE_OF_PROTEIN_LOCALIZATION_IN_ORGANELLE	39	-0.170379	-1.24019	0.206897	0.846599	1	7648	tags=67%, list=50%, signal=132%
GO_RESPONSE_TO_LEUKEMIA_INHIBITORY_FACTOR	95	-0.10612	-1.24004	0.195266	0.845068	1	6480	tags=53%, list=42%, signal=90%
GO_RENAL_TUBULE_DEVELOPMENT	92	-0.109317	-1.23964	0.19112	0.844336	1	8201	tags=64%, list=53%, signal=136%
GO_EAR_MORPHOGENESIS	106	-0.102687	-1.23829	0.191571	0.846539	1	8888	tags=68%, list=58%, signal=160%
GO_OOCYTE_MATURATION	21	-0.227536	-1.23806	0.205825	0.845252	1	5300	tags=57%, list=34%, signal=87%
GO_GROWTH_PLATE_CARTILAGE_DEVELOPMENT	32	-0.185248	-1.23755	0.204082	0.844817	1	7258	tags=66%, list=47%, signal=124%
GO_CELL_JUNCTION_ORGANIZATION	277	-0.0635902	-1.23754	0.212551	0.842877	1	6098	tags=46%, list=40%, signal=75%
GO_DOSAGE_COMPENSATION	17	-0.245863	-1.23748	0.217476	0.841116	1	5276	tags=59%, list=34%, signal=89%
GO_CELLULAR_RESPONSE_TO_ORGANIC_CYCLIC_COMPOUND	489	-0.048885	-1.23658	0.196755	0.841987	1	1665	tags=16%, list=11%, signal=17%
GO_INTRACELLULAR_STEROL_TRANSPORT	20	-0.227382	-1.23655	0.192547	0.840143	1	2663	tags=40%, list=17%, signal=48%
GO_NEGATIVE_REGULATION_OF_PROTEIN_LOCALIZATION_TO_MEMBRANE	26	-0.203727	-1.2346	0.222664	0.844093	1	7528	tags=69%, list=49%, signal=135%
GO_RESPONSE_TO_FLUID_SHEAR_STRESS	32	-0.184042	-1.23417	0.213307	0.843527	1	9682	tags=81%, list=63%, signal=218%
GO_POSITIVE_REGULATION_OF_LIPID_LOCALIZATION	76	-0.121593	-1.23365	0.209256	0.843231	1	9482	tags=74%, list=62%, signal=191%
GO_REGULATION_OF_SMOOTH_MUSCLE_CELL_DIFFERENTIATION	31	-0.186752	-1.23357	0.214286	0.841548	1	7064	tags=65%, list=46%, signal=119%
GO_L_ALPHA_AMINO_ACID_TRANSMEMBRANE_TRANSPORT	48	-0.154882	-1.23349	0.201139	0.839856	1	9491	tags=77%, list=62%, signal=200%
GO_REGULATION_OF_HISTONE_MODIFICATION	130	-0.0928972	-1.23245	0.179226	0.841222	1	6162	tags=49%, list=40%, signal=81%
GO_EYE_PHOTORECEPTOR_CELL_DIFFERENTIATION	44	-0.157683	-1.23229	0.193939	0.839771	1	8077	tags=68%, list=52%, signal=143%
GO_NEGATIVE_REGULATION_OF_BIOMINERAL_TISSUE_DEVELOPMENT	19	-0.237024	-1.232	0.194779	0.838804	1	10131	tags=89%, list=66%, signal=261%
GO_PROTEIN_CONTAINING_COMPLEX_LOCALIZATION	276	-0.0636178	-1.23191	0.201207	0.837189	1	6904	tags=51%, list=45%, signal=91%
GO_FOREBRAIN_NEURON_DEVELOPMENT	30	-0.186268	-1.23163	0.207661	0.836117	1	9455	tags=80%, list=61%, signal=207%
GO_REGULATION_OF_CELL_KILLING	59	-0.133069	-1.2314	0.201699	0.83488	1	10485	tags=81%, list=68%, signal=254%
GO_RNA_METHYLATION	70	-0.127532	-1.23078	0.216535	0.834908	1	9043	tags=71%, list=59%, signal=172%
GO_ADENYLATE_CYCLASE_INHIBITING_G_PROTEIN_COUPLED_RECEPTOR_SIGNALING_PATHWAY	74	-0.120007	-1.2298	0.215726	0.836057	1	6484	tags=54%, list=42%, signal=93%
GO_TELOMERE_CAPPING	40	-0.168919	-1.22916	0.241164	0.836202	1	10493	tags=85%, list=68%, signal=266%
GO_SYNAPSE_ORGANIZATION	388	-0.0549244	-1.22899	0.194553	0.834868	1	10723	tags=75%, list=70%, signal=241%
GO_PURINE_NUCLEOSIDE_BIOSYNTHETIC_PROCESS	20	-0.230488	-1.22872	0.205323	0.833873	1	6464	tags=65%, list=42%, signal=112%
GO_POSITIVE_REGULATION_OF_GENE_EXPRESSION_EPIGENETIC	49	-0.151118	-1.22857	0.229478	0.832478	1	8050	tags=67%, list=52%, signal=141%
GO_REGULATION_OF_MACROPHAGE_ACTIVATION	46	-0.154773	-1.22766	0.19883	0.833383	1	10343	tags=83%, list=67%, signal=251%
GO_ARTERY_MORPHOGENESIS	58	-0.135245	-1.22713	0.216475	0.833135	1	10402	tags=81%, list=68%, signal=249%
GO_POSITIVE_REGULATION_OF_MYOTUBE_DIFFERENTIATION	25	-0.203878	-1.22648	0.209256	0.833237	1	7336	tags=68%, list=48%, signal=130%
GO_POSITIVE_REGULATION_OF_CHEMOTAXIS	113	-0.100306	-1.22599	0.20155	0.832933	1	9231	tags=70%, list=60%, signal=173%
GO_NEGATIVE_REGULATION_OF_PEPTIDE_HORMONE_SECRETION	40	-0.161039	-1.22597	0.203252	0.831206	1	1377	tags=25%, list=9%, signal=27%
GO_PROTEIN_REFOLDING	31	-0.18843	-1.2258	0.213849	0.829893	1	6045	tags=58%, list=39%, signal=95%
GO_TOXIN_METABOLIC_PROCESS	18	-0.241829	-1.22449	0.22736	0.832056	1	7401	tags=72%, list=48%, signal=139%
GO_REGULATION_OF_SYNAPSE_ASSEMBLY	104	-0.105055	-1.22422	0.214859	0.83103	1	10681	tags=80%, list=69%, signal=259%
GO_MICROTUBULE_BUNDLE_FORMATION	85	-0.114262	-1.22362	0.199179	0.830912	1	4953	tags=44%, list=32%, signal=64%
GO_POSITIVE_REGULATION_OF_POTASSIUM_ION_TRANSMEMBRANE_TRANSPORTER_ACTIVITY	23	-0.214102	-1.22353	0.213147	0.82939	1	4742	tags=52%, list=31%, signal=75%
GO_AXONAL_FASCICULATION	23	-0.217318	-1.22068	0.208163	0.835838	1	9378	tags=83%, list=61%, signal=211%
GO_RESPONSE_TO_CAMP	91	-0.107551	-1.22042	0.211934	0.834782	1	6983	tags=56%, list=45%, signal=102%
GO_NEGATIVE_REGULATION_OF_ENDOPLASMIC_RETICULUM_STRESS_INDUCED_INTRINSIC_APOPTOTIC_SIGNALING_PATHWAY	17	-0.253682	-1.22004	0.222892	0.834153	1	2439	tags=41%, list=16%, signal=49%
GO_LIPID_LOCALIZATION	330	-0.0582627	-1.21891	0.213307	0.835566	1	6121	tags=45%, list=40%, signal=74%
GO_CELLULAR_RESPONSE_TO_RETINOIC_ACID	65	-0.125736	-1.21834	0.207983	0.83551	1	8021	tags=65%, list=52%, signal=134%
GO_POSITIVE_REGULATION_OF_PRI_MIRNA_TRANSCRIPTION_BY_RNA_POLYMERASE_II	28	-0.199156	-1.2162	0.225049	0.840095	1	7937	tags=71%, list=52%, signal=147%
GO_REGULATION_OF_VASCULAR_SMOOTH_MUSCLE_CELL_PROLIFERATION	47	-0.150792	-1.21597	0.198413	0.838954	1	9151	tags=74%, list=59%, signal=183%
GO_REGULATION_OF_ANOIKIS	20	-0.221886	-1.21566	0.215686	0.838071	1	4287	tags=50%, list=28%, signal=69%
GO_NEGATIVE_REGULATION_OF_CARTILAGE_DEVELOPMENT	23	-0.209774	-1.21557	0.231084	0.836641	1	11502	tags=96%, list=75%, signal=378%
GO_MRNA_TRANSCRIPTION	21	-0.222633	-1.21364	0.227898	0.840722	1	2443	tags=38%, list=16%, signal=45%
GO_ATP_DEPENDENT_CHROMATIN_REMODELING	65	-0.13229	-1.21363	0.226054	0.838958	1	4131	tags=40%, list=27%, signal=54%
GO_RETINA_MORPHOGENESIS_IN_CAMERA_TYPE_EYE	47	-0.150055	-1.21349	0.228457	0.837558	1	7197	tags=62%, list=47%, signal=116%
GO_REGULATION_OF_AMINO_ACID_TRANSPORT	32	-0.18011	-1.21084	0.232283	0.843874	1	2526	tags=34%, list=16%, signal=41%
GO_GLYCEROPHOSPHOLIPID_CATABOLIC_PROCESS	22	-0.214298	-1.21044	0.220648	0.843401	1	1605	tags=32%, list=10%, signal=35%
GO_POSITIVE_REGULATION_OF_GROWTH	229	-0.068689	-1.20852	0.194882	0.847344	1	10724	tags=76%, list=70%, signal=248%
GO_DETECTION_OF_EXTERNAL_BIOTIC_STIMULUS	15	-0.261422	-1.2077	0.209163	0.848081	1	7270	tags=73%, list=47%, signal=139%
GO_HISTONE_PHOSPHORYLATION	35	-0.172424	-1.20768	0.220884	0.84636	1	8349	tags=71%, list=54%, signal=156%
GO_PEPTIDYL_TYROSINE_DEPHOSPHORYLATION	93	-0.107992	-1.20685	0.225743	0.846936	1	7122	tags=57%, list=46%, signal=105%
GO_INCLUSION_BODY_ASSEMBLY	20	-0.22613	-1.20622	0.242972	0.8471	1	9610	tags=85%, list=62%, signal=226%
GO_RESPONSE_TO_THYROID_HORMONE	24	-0.207721	-1.2053	0.225207	0.848079	1	6430	tags=63%, list=42%, signal=107%
GO_PEPTIDE_HORMONE_PROCESSING	26	-0.197	-1.20506	0.225933	0.847096	1	526	tags=23%, list=3%, signal=24%
GO_THIOESTER_BIOSYNTHETIC_PROCESS	48	-0.143302	-1.20488	0.207171	0.845815	1	9348	tags=75%, list=61%, signal=190%
GO_UNSATURATED_FATTY_ACID_METABOLIC_PROCESS	58	-0.13461	-1.20461	0.228395	0.844943	1	7492	tags=62%, list=49%, signal=120%
GO_ASPARTATE_FAMILY_AMINO_ACID_BIOSYNTHETIC_PROCESS	22	-0.217938	-1.20251	0.233792	0.849698	1	7847	tags=73%, list=51%, signal=148%
GO_REGULATION_OF_MUSCLE_ORGAN_DEVELOPMENT	120	-0.0958892	-1.2019	0.25641	0.849833	1	10724	tags=79%, list=70%, signal=259%
GO_OUTFLOW_TRACT_MORPHOGENESIS	72	-0.11957	-1.20181	0.232794	0.848386	1	10998	tags=83%, list=71%, signal=290%
GO_REGULATION_OF_PLATELET_DERIVED_GROWTH_FACTOR_RECEPTOR_SIGNALING_PATHWAY	22	-0.211992	-1.20163	0.231061	0.847232	1	3040	tags=41%, list=20%, signal=51%
GO_VASCULAR_SMOOTH_MUSCLE_CELL_DIFFERENTIATION	24	-0.204476	-1.20156	0.235412	0.845753	1	12253	tags=100%, list=80%, signal=489%
GO_POSITIVE_REGULATION_OF_CELL_GROWTH	148	-0.0855255	-1.19996	0.240704	0.848893	1	8995	tags=67%, list=58%, signal=159%
GO_DENDRITIC_SPINE_DEVELOPMENT	88	-0.110114	-1.19993	0.235507	0.847245	1	12136	tags=90%, list=79%, signal=422%
GO_NEUROTRANSMITTER_UPTAKE	40	-0.161723	-1.19824	0.238281	0.850564	1	12143	tags=95%, list=79%, signal=449%
GO_REGULATION_OF_RESPONSE_TO_WOUNDING	140	-0.0873882	-1.19739	0.242972	0.851298	1	10654	tags=78%, list=69%, signal=251%
GO_C21_STEROID_HORMONE_BIOSYNTHETIC_PROCESS	21	-0.222156	-1.19721	0.217822	0.850165	1	7582	tags=71%, list=49%, signal=141%
GO_BASIC_AMINO_ACID_TRANSPORT	15	-0.263286	-1.19609	0.238477	0.851654	1	9294	tags=87%, list=60%, signal=218%
GO_INTEGRIN_ACTIVATION	21	-0.214245	-1.19544	0.233463	0.85193	1	10636	tags=90%, list=69%, signal=292%
GO_REGULATION_OF_RHODOPSIN_MEDIATED_SIGNALING_PATHWAY	22	-0.21337	-1.19514	0.243852	0.851083	1	8617	tags=77%, list=56%, signal=175%
GO_RESPONSE_TO_UV	126	-0.0962033	-1.19376	0.255859	0.853465	1	1831	tags=21%, list=12%, signal=24%
GO_ALPHA_AMINO_ACID_METABOLIC_PROCESS	154	-0.0832631	-1.1913	0.227083	0.859265	1	7929	tags=60%, list=52%, signal=122%
GO_AMINOGLYCAN_BIOSYNTHETIC_PROCESS	108	-0.0957246	-1.19103	0.230303	0.85845	1	10369	tags=77%, list=67%, signal=234%
GO_TYROSINE_PHOSPHORYLATION_OF_STAT_PROTEIN	58	-0.133	-1.19073	0.248	0.857791	1	10171	tags=79%, list=66%, signal=233%
GO_REGULATION_OF_CATION_TRANSMEMBRANE_TRANSPORT	303	-0.0593571	-1.19058	0.256917	0.856543	1	6320	tags=47%, list=41%, signal=78%
GO_ANATOMICAL_STRUCTURE_HOMEOSTASIS	369	-0.0531532	-1.18994	0.243644	0.856699	1	10759	tags=75%, list=70%, signal=243%
GO_PEPTIDYL_LYSINE_METHYLATION	109	-0.0958309	-1.18939	0.248485	0.856688	1	3197	tags=30%, list=21%, signal=38%
GO_MUSCLE_CELL_DEVELOPMENT	154	-0.0820147	-1.18789	0.239224	0.859477	1	4949	tags=40%, list=32%, signal=59%
GO_REGULATION_OF_DEVELOPMENTAL_GROWTH	297	-0.0610077	-1.18726	0.220676	0.859633	1	12246	tags=86%, list=80%, signal=410%
GO_NUCLEOTIDE_TRANSPORT	19	-0.226471	-1.18715	0.259036	0.858219	1	9483	tags=84%, list=62%, signal=219%
GO_REGULATION_OF_CARDIAC_CONDUCTION	66	-0.123797	-1.18682	0.234818	0.857484	1	11399	tags=86%, list=74%, signal=331%
GO_CELL_SURFACE_RECEPTOR_SIGNALING_PATHWAY_INVOLVED_IN_HEART_DEVELOPMENT	22	-0.207782	-1.18678	0.247465	0.855914	1	11502	tags=95%, list=75%, signal=377%
GO_MESODERM_MORPHOGENESIS	63	-0.127444	-1.18664	0.228866	0.854649	1	8066	tags=65%, list=52%, signal=136%
GO_NEGATIVE_REGULATION_OF_CARDIAC_MUSCLE_TISSUE_GROWTH	21	-0.215469	-1.18651	0.238372	0.853377	1	9151	tags=81%, list=59%, signal=199%
GO_NEGATIVE_REGULATION_OF_AXONOGENESIS	68	-0.121903	-1.18575	0.226562	0.853866	1	12622	tags=94%, list=82%, signal=520%
GO_CELL_JUNCTION_ASSEMBLY	233	-0.065414	-1.18561	0.253493	0.852652	1	6079	tags=46%, list=39%, signal=75%
GO_CHONDROCYTE_DEVELOPMENT	45	-0.147202	-1.18503	0.240246	0.852754	1	8689	tags=71%, list=56%, signal=163%
GO_NUCLEAR_EXPORT	189	-0.0752008	-1.18481	0.248544	0.851744	1	7003	tags=53%, list=45%, signal=96%
GO_ACTIVATION_OF_ADENYLATE_CYCLASE_ACTIVITY	37	-0.16868	-1.18361	0.244048	0.853604	1	10725	tags=86%, list=70%, signal=284%
GO_NEGATIVE_REGULATION_OF_LEUKOCYTE_MEDIATED_IMMUNITY	36	-0.164457	-1.18255	0.230924	0.854978	1	9449	tags=78%, list=61%, signal=201%
GO_DECIDUALIZATION	22	-0.207001	-1.18191	0.255533	0.855156	1	11514	tags=95%, list=75%, signal=378%
GO_BLOOD_VESSEL_REMODELING	36	-0.169861	-1.18083	0.245436	0.856694	1	9366	tags=78%, list=61%, signal=198%
GO_NEGATIVE_REGULATION_OF_CELLULAR_PROTEIN_LOCALIZATION	101	-0.101131	-1.18012	0.237052	0.857206	1	7295	tags=57%, list=47%, signal=108%
GO_REGULATION_OF_DNA_DAMAGE_CHECKPOINT	16	-0.246651	-1.18001	0.25567	0.8559	1	7754	tags=75%, list=50%, signal=151%
GO_HISTONE_H2A_UBIQUITINATION	24	-0.199624	-1.17961	0.255061	0.855481	1	5913	tags=58%, list=38%, signal=95%
GO_NEGATIVE_REGULATION_OF_CALCIUM_ION_TRANSPORT	51	-0.141573	-1.17959	0.25	0.85391	1	5979	tags=53%, list=39%, signal=86%
GO_RESPONSE_TO_HYDROPEROXIDE	19	-0.225622	-1.17835	0.240481	0.855839	1	6255	tags=63%, list=41%, signal=106%
GO_NEGATIVE_REGULATION_OF_CAMP_MEDIATED_SIGNALING	23	-0.201787	-1.178	0.237817	0.855218	1	6270	tags=61%, list=41%, signal=103%
GO_TRANSCRIPTION_BY_RNA_POLYMERASE_I	57	-0.128996	-1.17762	0.234615	0.854784	1	5855	tags=51%, list=38%, signal=82%
GO_NEGATIVE_REGULATION_OF_AXON_EXTENSION	41	-0.152281	-1.17649	0.257367	0.856589	1	9303	tags=76%, list=60%, signal=191%
GO_POSITIVE_REGULATION_OF_HEART_GROWTH	34	-0.16783	-1.17563	0.277228	0.857501	1	10554	tags=85%, list=69%, signal=271%
GO_REGULATION_OF_GLYCOPROTEIN_BIOSYNTHETIC_PROCESS	36	-0.164343	-1.17559	0.25	0.856038	1	5602	tags=53%, list=36%, signal=83%
GO_POSTSYNAPSE_ORGANIZATION	156	-0.0810825	-1.17527	0.244939	0.855333	1	7055	tags=54%, list=46%, signal=98%
GO_NEUTRAL_LIPID_BIOSYNTHETIC_PROCESS	34	-0.168548	-1.17341	0.264113	0.859339	1	8279	tags=71%, list=54%, signal=152%
GO_LIPID_OXIDATION	96	-0.102356	-1.17263	0.264045	0.859995	1	5010	tags=43%, list=33%, signal=63%
GO_C21_STEROID_HORMONE_METABOLIC_PROCESS	28	-0.186478	-1.1724	0.253061	0.859089	1	7582	tags=68%, list=49%, signal=133%
GO_GLIAL_CELL_PROLIFERATION	42	-0.152199	-1.17234	0.253359	0.857634	1	10860	tags=86%, list=71%, signal=290%
GO_NEGATIVE_REGULATION_OF_MUSCLE_TISSUE_DEVELOPMENT	46	-0.145216	-1.17161	0.253937	0.858248	1	9151	tags=74%, list=59%, signal=182%
GO_BONE_REMODELING	75	-0.114922	-1.17147	0.269461	0.857038	1	5630	tags=48%, list=37%, signal=75%
GO_BONE_MORPHOGENESIS	100	-0.0986368	-1.17138	0.258824	0.855671	1	11886	tags=87%, list=77%, signal=379%
GO_PHOTOTRANSDUCTION_VISIBLE_LIGHT	31	-0.178215	-1.17109	0.275053	0.854951	1	8685	tags=74%, list=56%, signal=170%
GO_POSITIVE_REGULATION_OF_CELL_KILLING	42	-0.152958	-1.17109	0.251037	0.853398	1	11948	tags=93%, list=78%, signal=414%
GO_RESPONSE_TO_AMINE	45	-0.145755	-1.17047	0.254132	0.853566	1	1869	tags=27%, list=12%, signal=30%
GO_TOLERANCE_INDUCTION	21	-0.210494	-1.17039	0.267347	0.852239	1	5562	tags=57%, list=36%, signal=89%
GO_ATTACHMENT_OF_SPINDLE_MICROTUBULES_TO_KINETOCHORE	30	-0.179011	-1.16911	0.252016	0.854281	1	4948	tags=50%, list=32%, signal=74%
GO_POLYSACCHARIDE_CATABOLIC_PROCESS	26	-0.188016	-1.16876	0.282	0.853738	1	5401	tags=54%, list=35%, signal=83%
GO_POSITIVE_REGULATION_OF_STEROL_TRANSPORT	20	-0.218488	-1.16875	0.267717	0.852192	1	5109	tags=55%, list=33%, signal=82%
GO_POSITIVE_REGULATION_OF_TELOMERE_CAPPING	17	-0.233959	-1.16848	0.255533	0.851404	1	9987	tags=88%, list=65%, signal=251%
GO_TRANSFORMING_GROWTH_FACTOR_BETA_PRODUCTION	33	-0.174845	-1.1684	0.258824	0.850071	1	11777	tags=94%, list=76%, signal=399%
GO_LYMPH_NODE_DEVELOPMENT	15	-0.248353	-1.16818	0.251509	0.849069	1	10550	tags=93%, list=69%, signal=296%
GO_PARTURITION	16	-0.241592	-1.16787	0.253465	0.848437	1	8794	tags=81%, list=57%, signal=189%
GO_NEGATIVE_REGULATION_OF_CELL_MORPHOGENESIS_INVOLVED_IN_DIFFERENTIATION	92	-0.106274	-1.16762	0.277433	0.847638	1	12431	tags=91%, list=81%, signal=471%
GO_HISTONE_DEACETYLATION	67	-0.121408	-1.16652	0.247082	0.849236	1	6412	tags=54%, list=42%, signal=92%
GO_CALCIUM_INDEPENDENT_CELL_CELL_ADHESION_VIA_PLASMA_MEMBRANE_CELL_ADHESION_MOLECULES	16	-0.239564	-1.16649	0.252033	0.847799	1	7863	tags=75%, list=51%, signal=153%
GO_REGULATION_OF_VENTRICULAR_CARDIAC_MUSCLE_CELL_ACTION_POTENTIAL	15	-0.240919	-1.16638	0.261506	0.846577	1	6559	tags=67%, list=43%, signal=116%
GO_STEROL_HOMEOSTASIS	65	-0.124778	-1.1655	0.267057	0.847497	1	10641	tags=82%, list=69%, signal=263%
GO_RNA_STABILIZATION	41	-0.15346	-1.16547	0.266402	0.84607	1	6281	tags=56%, list=41%, signal=95%
GO_T_CELL_MIGRATION	47	-0.144038	-1.16501	0.285714	0.845858	1	8272	tags=68%, list=54%, signal=147%
GO_SENSORY_PERCEPTION_OF_SMELL	47	-0.14639	-1.16498	0.272366	0.844442	1	11839	tags=91%, list=77%, signal=395%
GO_STRIATUM_DEVELOPMENT	19	-0.215887	-1.16456	0.279503	0.844188	1	10456	tags=89%, list=68%, signal=279%
GO_AMINE_CATABOLIC_PROCESS	22	-0.205898	-1.16437	0.25641	0.843241	1	5233	tags=55%, list=34%, signal=83%
GO_MICROTUBULE_ORGANIZING_CENTER_LOCALIZATION	26	-0.187766	-1.16377	0.255446	0.843459	1	11326	tags=92%, list=74%, signal=349%
GO_NEGATIVE_REGULATION_OF_CYCLIN_DEPENDENT_PROTEIN_KINASE_ACTIVITY	30	-0.178197	-1.16353	0.251497	0.842628	1	6500	tags=60%, list=42%, signal=104%
GO_BILE_ACID_METABOLIC_PROCESS	35	-0.16397	-1.16244	0.254438	0.844315	1	4960	tags=49%, list=32%, signal=71%
GO_GLUCAN_CATABOLIC_PROCESS	22	-0.201345	-1.16238	0.255859	0.842992	1	5303	tags=55%, list=34%, signal=83%
GO_POSITIVE_REGULATION_OF_CELLULAR_CARBOHYDRATE_METABOLIC_PROCESS	40	-0.157473	-1.16233	0.276596	0.841622	1	9899	tags=80%, list=64%, signal=224%
GO_AMINOGLYCAN_METABOLIC_PROCESS	127	-0.0868581	-1.16173	0.239686	0.841834	1	11403	tags=83%, list=74%, signal=316%
GO_REGULATION_OF_LEUKOCYTE_MIGRATION	153	-0.0814892	-1.16083	0.26501	0.842984	1	9626	tags=71%, list=63%, signal=186%
GO_BONE_GROWTH	42	-0.148065	-1.15981	0.280242	0.844374	1	7258	tags=62%, list=47%, signal=117%
GO_IMMUNOGLOBULIN_SECRETION	16	-0.238918	-1.15949	0.284848	0.843815	1	3062	tags=44%, list=20%, signal=55%
GO_REGULATION_OF_TELOMERE_MAINTENANCE_VIA_TELOMERE_LENGTHENING	58	-0.1269	-1.15849	0.251509	0.845268	1	10530	tags=81%, list=68%, signal=255%
GO_PURINE_NUCLEOSIDE_MONOPHOSPHATE_BIOSYNTHETIC_PROCESS	19	-0.218012	-1.15821	0.282692	0.844603	1	6372	tags=63%, list=41%, signal=108%
GO_ESTABLISHMENT_OF_PROTEIN_LOCALIZATION_TO_TELOMERE	18	-0.227692	-1.15631	0.243564	0.848512	1	3342	tags=44%, list=22%, signal=57%
GO_HYPOTHALAMUS_DEVELOPMENT	19	-0.218584	-1.15445	0.280164	0.852357	1	8794	tags=79%, list=57%, signal=184%
GO_PROTEIN_FOLDING_IN_ENDOPLASMIC_RETICULUM	16	-0.24136	-1.15363	0.280738	0.853153	1	5911	tags=63%, list=38%, signal=101%
GO_GLYCEROLIPID_CATABOLIC_PROCESS	48	-0.143602	-1.15287	0.29783	0.853771	1	3891	tags=40%, list=25%, signal=53%
GO_ORGANIC_ACID_TRANSMEMBRANE_TRANSPORT	126	-0.0904847	-1.15271	0.290944	0.852773	1	9738	tags=72%, list=63%, signal=195%
GO_ANTIBIOTIC_CATABOLIC_PROCESS	33	-0.167637	-1.15224	0.248092	0.852624	1	4890	tags=48%, list=32%, signal=71%
GO_REGULATION_OF_CARDIAC_MUSCLE_CONTRACTION_BY_REGULATION_OF_THE_RELEASE_OF_SEQUESTERED_CALCIUM_ION	19	-0.215979	-1.15188	0.293996	0.85224	1	5593	tags=58%, list=36%, signal=91%
GO_APOPTOTIC_CELL_CLEARANCE	37	-0.158602	-1.15127	0.271429	0.852511	1	1726	tags=27%, list=11%, signal=30%
GO_STEROID_CATABOLIC_PROCESS	19	-0.222093	-1.14999	0.265347	0.85462	1	5499	tags=58%, list=36%, signal=90%
GO_NEPHRON_DEVELOPMENT	135	-0.0867555	-1.14952	0.279592	0.854375	1	7572	tags=58%, list=49%, signal=113%
GO_REGULATION_OF_CHROMATIN_ORGANIZATION	159	-0.0789442	-1.14921	0.273973	0.853775	1	6060	tags=47%, list=39%, signal=77%
GO_HEART_FORMATION	22	-0.207782	-1.14894	0.288066	0.853112	1	11502	tags=95%, list=75%, signal=377%
GO_HISTONE_UBIQUITINATION	44	-0.15232	-1.14842	0.295547	0.853137	1	6060	tags=55%, list=39%, signal=90%
GO_PROTEIN_METHYLATION	158	-0.0787312	-1.14837	0.291339	0.851813	1	6304	tags=49%, list=41%, signal=82%
GO_PLASMA_MEMBRANE_ORGANIZATION	86	-0.104574	-1.14825	0.265748	0.850736	1	12721	tags=93%, list=83%, signal=533%
GO_NEGATIVE_REGULATION_OF_PROTEIN_TYROSINE_KINASE_ACTIVITY	28	-0.180212	-1.14689	0.281369	0.853216	1	5479	tags=54%, list=36%, signal=83%
GO_DIGESTION	93	-0.0998534	-1.14631	0.257642	0.853429	1	7081	tags=56%, list=46%, signal=103%
GO_OUTFLOW_TRACT_SEPTUM_MORPHOGENESIS	25	-0.194834	-1.14608	0.263462	0.852634	1	10554	tags=88%, list=69%, signal=279%
GO_REGULATION_OF_GOLGI_ORGANIZATION	15	-0.24599	-1.1448	0.275049	0.85484	1	6481	tags=67%, list=42%, signal=115%
GO_PHOSPHATIDYLETHANOLAMINE_ACYL_CHAIN_REMODELING	19	-0.216274	-1.14475	0.294677	0.853537	1	7209	tags=68%, list=47%, signal=129%
GO_L_AMINO_ACID_TRANSPORT	61	-0.121753	-1.14428	0.280083	0.853354	1	9491	tags=74%, list=62%, signal=192%
GO_MAINTENANCE_OF_CELL_NUMBER	148	-0.0809681	-1.14354	0.277185	0.853986	1	6568	tags=51%, list=43%, signal=88%
GO_COCHLEA_MORPHOGENESIS	21	-0.21143	-1.14347	0.27151	0.852773	1	8480	tags=76%, list=55%, signal=169%
GO_AMINOGLYCAN_CATABOLIC_PROCESS	58	-0.125763	-1.14345	0.294715	0.851385	1	10282	tags=79%, list=67%, signal=238%
GO_CELL_REDOX_HOMEOSTASIS	72	-0.114116	-1.14238	0.274704	0.853046	1	7019	tags=57%, list=46%, signal=104%
GO_POSITIVE_REGULATION_OF_ATPASE_ACTIVITY	52	-0.131179	-1.14192	0.27668	0.85283	1	6574	tags=56%, list=43%, signal=97%
GO_MATURATION_OF_SSU_RRNA	42	-0.15116	-1.1403	0.286822	0.85602	1	3545	tags=38%, list=23%, signal=49%
GO_KIDNEY_MESENCHYME_DEVELOPMENT	19	-0.213542	-1.14002	0.288421	0.855381	1	7251	tags=68%, list=47%, signal=129%
GO_REGULATION_OF_POSTSYNAPSE_ORGANIZATION	95	-0.0997454	-1.13981	0.292	0.854574	1	4957	tags=42%, list=32%, signal=62%
GO_PEPTIDE_CROSS_LINKING	29	-0.177299	-1.1395	0.282828	0.854057	1	7363	tags=66%, list=48%, signal=125%
GO_PARASYMPATHETIC_NERVOUS_SYSTEM_DEVELOPMENT	18	-0.230582	-1.13835	0.283433	0.855869	1	1587	tags=33%, list=10%, signal=37%
GO_SUBSTRATE_DEPENDENT_CELL_MIGRATION	29	-0.181049	-1.1375	0.298479	0.856805	1	12614	tags=100%, list=82%, signal=553%
GO_POSITIVE_REGULATION_OF_RESPONSE_TO_WOUNDING	55	-0.129525	-1.13604	0.278846	0.859532	1	10610	tags=82%, list=69%, signal=262%
GO_COCHLEA_DEVELOPMENT	46	-0.139655	-1.13564	0.279592	0.859308	1	8567	tags=70%, list=56%, signal=156%
GO_CELLULAR_RESPONSE_TO_FLUID_SHEAR_STRESS	18	-0.222291	-1.13377	0.284274	0.863218	1	9412	tags=83%, list=61%, signal=214%
GO_POSITIVE_REGULATION_OF_TRANSPORTER_ACTIVITY	102	-0.0952576	-1.13357	0.297619	0.862353	1	5638	tags=46%, list=37%, signal=72%
GO_NEGATIVE_REGULATION_OF_CELL_GROWTH	172	-0.0739647	-1.13319	0.309129	0.861976	1	13733	tags=97%, list=89%, signal=884%
GO_POSITIVE_REGULATION_OF_RESPONSE_TO_EXTERNAL_STIMULUS	257	-0.0611983	-1.13281	0.281369	0.861644	1	10516	tags=74%, list=68%, signal=231%
GO_POSITIVE_REGULATION_OF_WOUND_HEALING	46	-0.137378	-1.13146	0.282197	0.864106	1	10610	tags=83%, list=69%, signal=265%
GO_NEGATIVE_REGULATION_OF_AXON_GUIDANCE	27	-0.180888	-1.13096	0.2818	0.86411	1	9195	tags=78%, list=60%, signal=193%
GO_HISTONE_MONOUBIQUITINATION	28	-0.178183	-1.13085	0.279022	0.863011	1	6060	tags=57%, list=39%, signal=94%
GO_RETINA_VASCULATURE_DEVELOPMENT_IN_CAMERA_TYPE_EYE	17	-0.227391	-1.13035	0.290076	0.862961	1	10088	tags=88%, list=66%, signal=256%
GO_NEGATIVE_REGULATION_OF_TYPE_I_INTERFERON_PRODUCTION	38	-0.153004	-1.13025	0.27439	0.861842	1	8995	tags=74%, list=58%, signal=177%
GO_ANIMAL_ORGAN_FORMATION	53	-0.133762	-1.12956	0.296523	0.862431	1	11601	tags=89%, list=75%, signal=359%
GO_REGULATION_OF_MACROPHAGE_MIGRATION	29	-0.177533	-1.12925	0.293522	0.861901	1	8952	tags=76%, list=58%, signal=181%
GO_WOUND_HEALING	457	-0.0470982	-1.12904	0.288747	0.861056	1	5159	tags=38%, list=34%, signal=56%
GO_DETECTION_OF_ABIOTIC_STIMULUS	118	-0.0881734	-1.12823	0.30888	0.861974	1	8178	tags=62%, list=53%, signal=131%
GO_POSITIVE_REGULATION_OF_RESPONSE_TO_OXIDATIVE_STRESS	16	-0.232346	-1.12691	0.276923	0.864259	1	7974	tags=75%, list=52%, signal=155%
GO_SYNAPSE_MATURATION	25	-0.191594	-1.12678	0.298419	0.863286	1	6909	tags=64%, list=45%, signal=116%
GO_CELL_CELL_ADHESION_MEDIATED_BY_CADHERIN	40	-0.146263	-1.12599	0.282398	0.86416	1	7377	tags=63%, list=48%, signal=120%
GO_REGULATION_OF_PEPTIDYL_TYROSINE_PHOSPHORYLATION	212	-0.0673833	-1.12531	0.307692	0.864728	1	12267	tags=86%, list=80%, signal=419%
GO_INNER_EAR_MORPHOGENESIS	89	-0.101509	-1.12485	0.283168	0.864589	1	8480	tags=65%, list=55%, signal=144%
GO_NEGATIVE_REGULATION_OF_APOPTOTIC_SIGNALING_PATHWAY	204	-0.0664535	-1.12481	0.303393	0.863322	1	12198	tags=86%, list=79%, signal=408%
GO_EMBRYONIC_PLACENTA_DEVELOPMENT	78	-0.108976	-1.12458	0.309381	0.862603	1	9582	tags=73%, list=62%, signal=193%
GO_REGULATION_OF_ENDOTHELIAL_CELL_DIFFERENTIATION	27	-0.179179	-1.12416	0.329918	0.862441	1	11502	tags=93%, list=75%, signal=366%
GO_ADAPTIVE_IMMUNE_RESPONSE	290	-0.0562648	-1.12347	0.283368	0.862999	1	10777	tags=76%, list=70%, signal=247%
GO_MUSCLE_CELL_PROLIFERATION	171	-0.0722167	-1.12342	0.2749	0.861767	1	6374	tags=49%, list=41%, signal=82%
GO_SUBPALLIUM_DEVELOPMENT	24	-0.196189	-1.12334	0.308688	0.860621	1	10456	tags=88%, list=68%, signal=272%
GO_REGULATION_OF_CYTOSOLIC_CALCIUM_ION_CONCENTRATION	311	-0.0547779	-1.12193	0.316505	0.863163	1	7491	tags=54%, list=49%, signal=103%
GO_G0_TO_G1_TRANSITION	40	-0.148624	-1.1217	0.284585	0.862442	1	3492	tags=38%, list=23%, signal=48%
GO_NEGATIVE_REGULATION_OF_CELL_DEVELOPMENT	306	-0.0547064	-1.12098	0.310757	0.86304	1	6219	tags=46%, list=40%, signal=75%
GO_REGULATION_OF_TELOMERE_CAPPING	26	-0.186254	-1.12073	0.313346	0.862402	1	10165	tags=85%, list=66%, signal=249%
GO_MULTICELLULAR_ORGANISMAL_SIGNALING	193	-0.068168	-1.12048	0.316116	0.861737	1	9813	tags=70%, list=64%, signal=192%
GO_REGULATION_OF_TISSUE_REMODELING	57	-0.126942	-1.12017	0.296078	0.861205	1	10478	tags=81%, list=68%, signal=252%
GO_BONE_DEVELOPMENT	191	-0.0682137	-1.11985	0.288618	0.860776	1	11296	tags=80%, list=73%, signal=297%
GO_PLATELET_ACTIVATION	141	-0.0811414	-1.11924	0.316406	0.861181	1	10446	tags=76%, list=68%, signal=234%
GO_NEGATIVE_REGULATION_OF_NEURON_PROJECTION_DEVELOPMENT	143	-0.0769391	-1.11831	0.299376	0.862554	1	8732	tags=64%, list=57%, signal=147%
GO_STEROL_BIOSYNTHETIC_PROCESS	69	-0.117673	-1.11822	0.293069	0.861474	1	8684	tags=68%, list=56%, signal=156%
GO_RESPONSE_TO_RETINOIC_ACID	98	-0.0964408	-1.11817	0.303748	0.86027	1	10936	tags=81%, list=71%, signal=277%
GO_REGULATION_OF_MONOCYTE_CHEMOTAXIS	21	-0.201614	-1.11785	0.303393	0.859864	1	9364	tags=81%, list=61%, signal=206%
GO_REGULATION_OF_LYASE_ACTIVITY	40	-0.150138	-1.11768	0.320408	0.858989	1	8857	tags=73%, list=58%, signal=170%
GO_RESPONSE_TO_ESTROGEN	68	-0.113755	-1.1176	0.296842	0.857868	1	3691	tags=35%, list=24%, signal=46%
GO_REGULATION_OF_MYELOID_LEUKOCYTE_MEDIATED_IMMUNITY	48	-0.134736	-1.1157	0.293635	0.861828	1	8838	tags=71%, list=57%, signal=166%
GO_ANATOMICAL_STRUCTURE_ARRANGEMENT	16	-0.230684	-1.11561	0.311284	0.860735	1	5113	tags=56%, list=33%, signal=84%
GO_BLASTOCYST_FORMATION	32	-0.169828	-1.11547	0.304802	0.859793	1	7976	tags=69%, list=52%, signal=142%
GO_ACTIN_MEDIATED_CELL_CONTRACTION	111	-0.087697	-1.11488	0.30297	0.860127	1	3931	tags=34%, list=26%, signal=46%
GO_ACTIVATION_OF_CYSTEINE_TYPE_ENDOPEPTIDASE_ACTIVITY_INVOLVED_IN_APOPTOTIC_PROCESS	74	-0.111439	-1.1145	0.316206	0.859881	1	10360	tags=78%, list=67%, signal=238%
GO_SOMATIC_DIVERSIFICATION_OF_IMMUNE_RECEPTORS_VIA_GERMLINE_RECOMBINATION_WITHIN_A_SINGLE_LOCUS	48	-0.134308	-1.11289	0.319742	0.862959	1	5958	tags=52%, list=39%, signal=85%
GO_NUCLEAR_TRANSCRIBED_MRNA_CATABOLIC_PROCESS_DEADENYLATION_DEPENDENT_DECAY	68	-0.113909	-1.11175	0.32681	0.864741	1	7311	tags=59%, list=47%, signal=112%
GO_DENDRITE_MORPHOGENESIS	134	-0.0827262	-1.11142	0.320487	0.864358	1	8504	tags=63%, list=55%, signal=140%
GO_CELL_GROWTH	437	-0.0465806	-1.11103	0.324219	0.864122	1	12198	tags=84%, list=79%, signal=392%
GO_REGULATION_OF_CALCIUM_ION_TRANSPORT_INTO_CYTOSOL	91	-0.0988881	-1.11089	0.288845	0.863169	1	5593	tags=46%, list=36%, signal=72%
GO_SMALL_MOLECULE_CATABOLIC_PROCESS	346	-0.0524139	-1.10981	0.309381	0.86474	1	4774	tags=36%, list=31%, signal=51%
GO_IMMUNOGLOBULIN_PRODUCTION_INVOLVED_IN_IMMUNOGLOBULIN_MEDIATED_IMMUNE_RESPONSE	43	-0.139835	-1.10969	0.295181	0.863765	1	9311	tags=74%, list=60%, signal=188%
GO_RESPONSE_TO_MURAMYL_DIPEPTIDE	19	-0.208911	-1.10951	0.288934	0.86299	1	9753	tags=84%, list=63%, signal=229%
GO_ESTABLISHMENT_OF_ENDOTHELIAL_BARRIER	38	-0.15645	-1.1094	0.313152	0.861973	1	11778	tags=92%, list=77%, signal=391%
GO_CELLULAR_RESPONSE_TO_VITAMIN	29	-0.173433	-1.10894	0.33145	0.861987	1	9015	tags=76%, list=59%, signal=183%
GO_POSITIVE_REGULATION_OF_SUBSTRATE_ADHESION_DEPENDENT_CELL_SPREADING	32	-0.166335	-1.10867	0.319688	0.86147	1	4662	tags=47%, list=30%, signal=67%
GO_NEGATIVE_REGULATION_OF_HEMOPOIESIS	114	-0.0911945	-1.10852	0.305613	0.860607	1	6440	tags=51%, list=42%, signal=87%
GO_TOXIN_TRANSPORT	36	-0.155164	-1.1084	0.313646	0.859649	1	10447	tags=83%, list=68%, signal=259%
GO_KIDNEY_EPITHELIUM_DEVELOPMENT	134	-0.0811472	-1.10831	0.320408	0.858577	1	6575	tags=51%, list=43%, signal=88%
GO_PULMONARY_VALVE_DEVELOPMENT	19	-0.213953	-1.10817	0.313609	0.857623	1	11296	tags=95%, list=73%, signal=355%
GO_REGULATION_OF_GLUTAMATE_SECRETION	16	-0.230737	-1.10785	0.324701	0.857281	1	4150	tags=50%, list=27%, signal=68%
GO_REGULATION_OF_CARDIAC_MUSCLE_CELL_ACTION_POTENTIAL	28	-0.175741	-1.10773	0.320513	0.856354	1	7747	tags=68%, list=50%, signal=136%
GO_RECEPTOR_CLUSTERING	53	-0.129444	-1.10748	0.320151	0.855774	1	9053	tags=72%, list=59%, signal=173%
GO_REGULATION_OF_CYCLIN_DEPENDENT_PROTEIN_KINASE_ACTIVITY	94	-0.0973828	-1.10627	0.312871	0.857796	1	6536	tags=52%, list=42%, signal=90%
GO_REGULATION_OF_SISTER_CHROMATID_COHESION	20	-0.203203	-1.10624	0.334746	0.856599	1	11502	tags=95%, list=75%, signal=375%
GO_POSITIVE_REGULATION_OF_T_HELPER_CELL_DIFFERENTIATION	19	-0.211683	-1.10623	0.317172	0.855355	1	2418	tags=37%, list=16%, signal=44%
GO_MRNA_CLEAVAGE	22	-0.19578	-1.10555	0.316306	0.855982	1	3989	tags=45%, list=26%, signal=61%
GO_CARBOHYDRATE_PHOSPHORYLATION	24	-0.186612	-1.10506	0.307087	0.855987	1	6113	tags=58%, list=40%, signal=97%
GO_NEGATIVE_REGULATION_OF_B_CELL_ACTIVATION	28	-0.174476	-1.10459	0.317172	0.856103	1	12165	tags=96%, list=79%, signal=459%
GO_AMYLOID_PRECURSOR_PROTEIN_METABOLIC_PROCESS	53	-0.132127	-1.10423	0.330078	0.85586	1	7269	tags=60%, list=47%, signal=114%
GO_DNA_INTEGRITY_CHECKPOINT	150	-0.0779097	-1.10372	0.336557	0.855986	1	7845	tags=59%, list=51%, signal=118%
GO_RETINAL_GANGLION_CELL_AXON_GUIDANCE	20	-0.202537	-1.10357	0.312381	0.855166	1	6124	tags=60%, list=40%, signal=100%
GO_REACTIVE_OXYGEN_SPECIES_BIOSYNTHETIC_PROCESS	92	-0.0970107	-1.10289	0.317623	0.855775	1	8724	tags=66%, list=57%, signal=152%
GO_REGENERATION	168	-0.0752716	-1.1026	0.298805	0.855283	1	10676	tags=77%, list=69%, signal=248%
GO_PROTEIN_DESTABILIZATION	40	-0.146052	-1.10153	0.307692	0.857044	1	1992	tags=28%, list=13%, signal=32%
GO_LONG_TERM_SYNAPTIC_DEPRESSION	29	-0.170921	-1.1015	0.308911	0.855851	1	7461	tags=66%, list=48%, signal=127%
GO_RESPONSE_TO_STEROL	26	-0.180814	-1.10147	0.320939	0.854701	1	1959	tags=31%, list=13%, signal=35%
GO_POSITIVE_REGULATION_OF_VIRAL_PROCESS	98	-0.0953395	-1.10079	0.326172	0.855323	1	6083	tags=49%, list=40%, signal=80%
GO_REGULATION_OF_CYCLASE_ACTIVITY	40	-0.150138	-1.10074	0.316733	0.854221	1	8857	tags=73%, list=58%, signal=170%
GO_CALCIUM_ION_IMPORT	67	-0.112932	-1.10067	0.316103	0.853215	1	11597	tags=87%, list=75%, signal=349%
GO_REGULATION_OF_GLIOGENESIS	110	-0.0893776	-1.1006	0.329435	0.852174	1	10531	tags=77%, list=68%, signal=243%
GO_REGULATION_OF_EPITHELIAL_CELL_APOPTOTIC_PROCESS	63	-0.115099	-1.10057	0.290135	0.851012	1	8744	tags=68%, list=57%, signal=157%
GO_NEGATIVE_REGULATION_OF_CHEMOTAXIS	50	-0.132245	-1.10037	0.313883	0.850324	1	9364	tags=74%, list=61%, signal=188%
GO_REGULATION_OF_LYMPHOCYTE_MIGRATION	46	-0.137114	-1.10028	0.324324	0.849321	1	8606	tags=70%, list=56%, signal=157%
GO_NEGATIVE_REGULATION_OF_INTRACELLULAR_TRANSPORT	59	-0.122897	-1.09993	0.330578	0.849142	1	10641	tags=81%, list=69%, signal=262%
GO_ENDOPLASMIC_RETICULUM_MANNOSE_TRIMMING	16	-0.225441	-1.09935	0.321705	0.84949	1	7118	tags=69%, list=46%, signal=128%
GO_REGULATION_OF_ASTROCYTE_DIFFERENTIATION	30	-0.166873	-1.09903	0.353293	0.849097	1	9753	tags=80%, list=63%, signal=218%
GO_POSITIVE_CHEMOTAXIS	51	-0.131162	-1.0981	0.310621	0.850374	1	12176	tags=92%, list=79%, signal=439%
GO_POSITIVE_REGULATION_OF_MUSCLE_HYPERTROPHY	27	-0.175386	-1.09793	0.341053	0.849593	1	7569	tags=67%, list=49%, signal=131%
GO_PROSTAGLANDIN_TRANSPORT	15	-0.22876	-1.09779	0.299795	0.848733	1	9825	tags=87%, list=64%, signal=239%
GO_PROTEIN_INSERTION_INTO_MITOCHONDRIAL_MEMBRANE_INVOLVED_IN_APOPTOTIC_SIGNALING_PATHWAY	29	-0.171285	-1.09659	0.329341	0.850793	1	9048	tags=76%, list=59%, signal=184%
GO_REGULATION_OF_AMYLOID_PRECURSOR_PROTEIN_CATABOLIC_PROCESS	28	-0.175427	-1.09521	0.336694	0.853434	1	7202	tags=64%, list=47%, signal=121%
GO_SEX_DIFFERENTIATION	233	-0.0622606	-1.09362	0.327345	0.856452	1	8109	tags=59%, list=53%, signal=122%
GO_CONNECTIVE_TISSUE_DEVELOPMENT	240	-0.0610277	-1.09275	0.322068	0.857554	1	11777	tags=83%, list=76%, signal=346%
GO_NEGATIVE_REGULATION_OF_CELL_PROJECTION_ORGANIZATION	168	-0.073577	-1.09248	0.341414	0.857089	1	13176	tags=93%, list=86%, signal=637%
GO_NEGATIVE_REGULATION_OF_ENDOCYTOSIS	38	-0.148287	-1.09208	0.3125	0.856964	1	4611	tags=45%, list=30%, signal=64%
GO_NEGATIVE_REGULATION_OF_TELOMERE_MAINTENANCE_VIA_TELOMERE_LENGTHENING	23	-0.18592	-1.09191	0.318	0.856184	1	10530	tags=87%, list=68%, signal=275%
GO_SARCOPLASMIC_RETICULUM_CALCIUM_ION_TRANSPORT	34	-0.157352	-1.09044	0.340292	0.858981	1	6187	tags=56%, list=40%, signal=93%
GO_POSITIVE_REGULATION_OF_CARBOHYDRATE_METABOLIC_PROCESS	56	-0.123878	-1.08833	0.348008	0.863406	1	9922	tags=77%, list=64%, signal=215%
GO_RESPONSE_TO_GAMMA_RADIATION	53	-0.127347	-1.08827	0.329114	0.862351	1	10828	tags=83%, list=70%, signal=279%
GO_AMYLOID_BETA_METABOLIC_PROCESS	40	-0.142421	-1.08815	0.337398	0.861443	1	7436	tags=63%, list=48%, signal=121%
GO_OLFACTORY_LOBE_DEVELOPMENT	32	-0.161331	-1.08809	0.303644	0.860381	1	10512	tags=84%, list=68%, signal=265%
GO_CELLULAR_DETOXIFICATION	89	-0.0986182	-1.08772	0.333333	0.860168	1	10427	tags=78%, list=68%, signal=239%
GO_ATRIOVENTRICULAR_VALVE_DEVELOPMENT	22	-0.194216	-1.08711	0.327801	0.860513	1	10311	tags=86%, list=67%, signal=261%
GO_EATING_BEHAVIOR	28	-0.169598	-1.08704	0.351351	0.859506	1	2893	tags=36%, list=19%, signal=44%
GO_POSITIVE_REGULATION_OF_LIPID_STORAGE	21	-0.193939	-1.08627	0.344689	0.860396	1	9482	tags=81%, list=62%, signal=210%
GO_CELLULAR_ALDEHYDE_METABOLIC_PROCESS	33	-0.157169	-1.08608	0.32233	0.85972	1	10649	tags=85%, list=69%, signal=275%
GO_REGULATION_OF_ISOTYPE_SWITCHING	28	-0.171883	-1.08532	0.308	0.860565	1	5607	tags=54%, list=36%, signal=84%
GO_NEGATIVE_REGULATION_OF_PROTEIN_LOCALIZATION_TO_CELL_PERIPHERY	22	-0.193169	-1.08435	0.364162	0.861985	1	7528	tags=68%, list=49%, signal=133%
GO_RESPONSE_TO_PURINE_CONTAINING_COMPOUND	142	-0.0750303	-1.08336	0.322917	0.863387	1	4711	tags=38%, list=31%, signal=54%
GO_HETEROPHILIC_CELL_CELL_ADHESION_VIA_PLASMA_MEMBRANE_CELL_ADHESION_MOLECULES	38	-0.148329	-1.08321	0.353293	0.862584	1	6636	tags=58%, list=43%, signal=102%
GO_NEGATIVE_REGULATION_OF_CHROMOSOME_SEGREGATION	42	-0.137769	-1.08281	0.346154	0.862442	1	10715	tags=83%, list=70%, signal=273%
GO_MAMMARY_GLAND_MORPHOGENESIS	45	-0.133869	-1.08261	0.354125	0.861732	1	9920	tags=78%, list=64%, signal=218%
GO_REGULATION_OF_NATURAL_KILLER_CELL_MEDIATED_IMMUNITY	27	-0.171152	-1.08227	0.330693	0.861437	1	10485	tags=85%, list=68%, signal=267%
GO_INTERLEUKIN_17_PRODUCTION	24	-0.188304	-1.08156	0.35534	0.862165	1	6087	tags=58%, list=40%, signal=96%
GO_POSITIVE_REGULATION_OF_CELL_DIVISION	72	-0.10962	-1.08093	0.32449	0.862682	1	10509	tags=79%, list=68%, signal=248%
GO_REGULATION_OF_CHONDROCYTE_DIFFERENTIATION	43	-0.140091	-1.08075	0.349904	0.861968	1	8233	tags=67%, list=53%, signal=145%
GO_MACROMOLECULE_DEACYLATION	92	-0.0950034	-1.08069	0.337972	0.860945	1	6412	tags=51%, list=42%, signal=87%
GO_CHROMATIN_ORGANIZATION_INVOLVED_IN_REGULATION_OF_TRANSCRIPTION	76	-0.105625	-1.07992	0.366142	0.861774	1	6283	tags=51%, list=41%, signal=86%
GO_LAMELLIPODIUM_ASSEMBLY	63	-0.116973	-1.07823	0.354	0.865208	1	9204	tags=71%, list=60%, signal=177%
GO_REGULATION_OF_CARTILAGE_DEVELOPMENT	58	-0.117874	-1.07805	0.341241	0.864539	1	10403	tags=79%, list=68%, signal=244%
GO_RIBONUCLEOPROTEIN_COMPLEX_BIOGENESIS	413	-0.0459856	-1.07799	0.354251	0.863497	1	4978	tags=37%, list=32%, signal=53%
GO_CILIARY_BASAL_BODY_PLASMA_MEMBRANE_DOCKING	95	-0.094207	-1.07794	0.359026	0.862445	1	2773	tags=27%, list=18%, signal=33%
GO_NEGATIVE_REGULATION_OF_TOR_SIGNALING	41	-0.140947	-1.07789	0.338677	0.861358	1	10228	tags=80%, list=66%, signal=239%
GO_POSITIVE_REGULATION_OF_NUCLEOBASE_CONTAINING_COMPOUND_METABOLIC_PROCESS	210	-0.0632735	-1.07779	0.352941	0.860496	1	653	tags=10%, list=4%, signal=11%
GO_PROTEIN_LOCALIZATION_TO_NUCLEUS	227	-0.0612953	-1.07762	0.342967	0.859773	1	9312	tags=67%, list=60%, signal=166%
GO_MITOTIC_DNA_INTEGRITY_CHECKPOINT	103	-0.0918146	-1.07729	0.365904	0.859476	1	7266	tags=56%, list=47%, signal=106%
GO_CYTOPLASMIC_MRNA_PROCESSING_BODY_ASSEMBLY	19	-0.20964	-1.07718	0.319672	0.858594	1	7311	tags=68%, list=47%, signal=130%
GO_MONOCARBOXYLIC_ACID_METABOLIC_PROCESS	387	-0.0476592	-1.07576	0.3375	0.861234	1	6844	tags=49%, list=44%, signal=86%
GO_POSITIVE_REGULATION_OF_SYNAPSE_ASSEMBLY	68	-0.108562	-1.07456	0.344507	0.863302	1	3997	tags=37%, list=26%, signal=49%
GO_REGULATION_OF_NEUROTRANSMITTER_UPTAKE	19	-0.211563	-1.07262	0.352705	0.867324	1	12143	tags=100%, list=79%, signal=473%
GO_MATERNAL_PLACENTA_DEVELOPMENT	33	-0.159836	-1.07226	0.375502	0.867038	1	9675	tags=79%, list=63%, signal=212%
GO_APPENDAGE_DEVELOPMENT	154	-0.0747501	-1.07158	0.32636	0.867698	1	10358	tags=75%, list=67%, signal=226%
GO_HEART_TRABECULA_MORPHOGENESIS	31	-0.16343	-1.07156	0.347573	0.866578	1	10402	tags=84%, list=68%, signal=258%
GO_EMBRYONIC_DIGESTIVE_TRACT_DEVELOPMENT	32	-0.159791	-1.07154	0.345776	0.865461	1	7168	tags=63%, list=47%, signal=117%
GO_NEGATIVE_REGULATION_OF_TELOMERE_MAINTENANCE	32	-0.16016	-1.07081	0.344231	0.866295	1	10530	tags=84%, list=68%, signal=266%
GO_POLARIZED_EPITHELIAL_CELL_DIFFERENTIATION	19	-0.206987	-1.07027	0.365112	0.866595	1	4921	tags=53%, list=32%, signal=77%
GO_NEGATIVE_REGULATION_OF_RESPONSE_TO_ENDOPLASMIC_RETICULUM_STRESS	41	-0.14007	-1.07005	0.356108	0.866027	1	9115	tags=73%, list=59%, signal=179%
GO_CORNIFICATION	57	-0.120936	-1.06987	0.364892	0.865345	1	13271	tags=98%, list=86%, signal=709%
GO_POSITIVE_REGULATION_OF_TYROSINE_PHOSPHORYLATION_OF_STAT_PROTEIN	47	-0.132556	-1.06985	0.362782	0.864247	1	10086	tags=79%, list=66%, signal=228%
GO_ACYLGLYCEROL_METABOLIC_PROCESS	54	-0.122106	-1.06918	0.365306	0.86496	1	4970	tags=44%, list=32%, signal=65%
GO_NEUROTRANSMITTER_CATABOLIC_PROCESS	18	-0.208468	-1.06918	0.369388	0.863809	1	7914	tags=72%, list=51%, signal=148%
GO_LIPOPOLYSACCHARIDE_MEDIATED_SIGNALING_PATHWAY	48	-0.130054	-1.06906	0.342574	0.862961	1	2816	tags=31%, list=18%, signal=38%
GO_REGULATION_OF_DNA_REPLICATION	98	-0.0929801	-1.06836	0.334755	0.863678	1	5962	tags=48%, list=39%, signal=78%
GO_REGULATION_OF_MEMBRANE_POTENTIAL	392	-0.0473169	-1.06776	0.352342	0.86415	1	12369	tags=85%, list=80%, signal=421%
GO_REGULATION_OF_SYNAPTIC_TRANSMISSION_GLUTAMATERGIC	65	-0.114717	-1.06749	0.381053	0.863736	1	9611	tags=74%, list=62%, signal=196%
GO_PHOSPHATIDYLSERINE_ACYL_CHAIN_REMODELING	16	-0.219524	-1.0673	0.349693	0.863067	1	7209	tags=69%, list=47%, signal=129%
GO_NEGATIVE_REGULATION_OF_NUCLEOBASE_CONTAINING_COMPOUND_METABOLIC_PROCESS	129	-0.0801447	-1.06573	0.362745	0.866056	1	6296	tags=49%, list=41%, signal=82%
GO_CILIUM_OR_FLAGELLUM_DEPENDENT_CELL_MOTILITY	34	-0.156194	-1.06567	0.355102	0.865056	1	5752	tags=53%, list=37%, signal=84%
GO_RESPONSE_TO_IRON_ION	30	-0.164703	-1.06555	0.37	0.864247	1	11839	tags=93%, list=77%, signal=403%
GO_LEUKOCYTE_TETHERING_OR_ROLLING	22	-0.187625	-1.06505	0.362745	0.86447	1	8313	tags=73%, list=54%, signal=158%
GO_NUCLEAR_TRANSPORT	314	-0.0514468	-1.0644	0.351085	0.865009	1	5844	tags=43%, list=38%, signal=68%
GO_POSITIVE_REGULATION_OF_CHONDROCYTE_DIFFERENTIATION	19	-0.202373	-1.06385	0.366089	0.865246	1	8233	tags=74%, list=53%, signal=158%
GO_PHYSIOLOGICAL_CARDIAC_MUSCLE_HYPERTROPHY	24	-0.178876	-1.06243	0.357285	0.867889	1	4949	tags=50%, list=32%, signal=74%
GO_RESPONSE_TO_INTERLEUKIN_4	33	-0.15792	-1.06186	0.36	0.868268	1	12037	tags=94%, list=78%, signal=430%
GO_NCRNA_PROCESSING	342	-0.0494787	-1.06114	0.348928	0.869049	1	1732	tags=16%, list=11%, signal=18%
GO_RESPONSE_TO_UV_B	16	-0.221097	-1.06045	0.375783	0.869787	1	8147	tags=75%, list=53%, signal=159%
GO_ANATOMICAL_STRUCTURE_MATURATION	148	-0.0745401	-1.06009	0.356108	0.869547	1	11763	tags=84%, list=76%, signal=352%
GO_NEGATIVE_REGULATION_OF_ADHERENS_JUNCTION_ORGANIZATION	19	-0.202387	-1.05961	0.385375	0.869653	1	5802	tags=58%, list=38%, signal=93%
GO_MITOTIC_SPINDLE_ORGANIZATION	100	-0.0900196	-1.05955	0.373225	0.868658	1	8323	tags=63%, list=54%, signal=136%
GO_POSITIVE_REGULATION_OF_MUSCLE_TISSUE_DEVELOPMENT	61	-0.114956	-1.05895	0.365957	0.869104	1	12119	tags=90%, list=79%, signal=422%
GO_REGULATION_OF_POSITIVE_CHEMOTAXIS	23	-0.185377	-1.05833	0.365269	0.869597	1	9869	tags=83%, list=64%, signal=230%
GO_AMYLOID_BETA_FORMATION	28	-0.171067	-1.05768	0.361277	0.870209	1	7269	tags=64%, list=47%, signal=122%
GO_CELLULAR_RESPONSE_TO_KETONE	87	-0.098241	-1.05754	0.381783	0.869461	1	10530	tags=78%, list=68%, signal=246%
GO_PYRUVATE_METABOLIC_PROCESS	21	-0.195389	-1.05662	0.359596	0.870808	1	11659	tags=95%, list=76%, signal=392%
GO_INTERMEDIATE_FILAMENT_BASED_PROCESS	43	-0.136326	-1.05622	0.367089	0.870736	1	11513	tags=88%, list=75%, signal=349%
GO_ACTIVATION_OF_MAPK_ACTIVITY	142	-0.0765539	-1.05496	0.357422	0.873033	1	13361	tags=94%, list=87%, signal=708%
GO_RNA_DEPENDENT_DNA_BIOSYNTHETIC_PROCESS	68	-0.108889	-1.05431	0.378049	0.873653	1	2860	tags=29%, list=19%, signal=36%
GO_PROTEIN_EXIT_FROM_ENDOPLASMIC_RETICULUM	41	-0.138286	-1.05428	0.349901	0.872619	1	5763	tags=51%, list=37%, signal=82%
GO_POSITIVE_REGULATION_OF_CHOLESTEROL_EFFLUX	15	-0.228349	-1.054	0.363257	0.87221	1	2647	tags=40%, list=17%, signal=48%
GO_NEGATIVE_REGULATION_OF_RESPONSE_TO_CYTOKINE_STIMULUS	46	-0.130925	-1.05362	0.363636	0.872151	1	8701	tags=70%, list=57%, signal=160%
GO_METANEPHRIC_NEPHRON_EPITHELIUM_DEVELOPMENT	21	-0.193471	-1.05226	0.376984	0.874637	1	8023	tags=71%, list=52%, signal=149%
GO_EPHRIN_RECEPTOR_SIGNALING_PATHWAY	85	-0.0952972	-1.05202	0.383268	0.874139	1	10858	tags=80%, list=71%, signal=270%
GO_REGULATION_OF_ALCOHOL_BIOSYNTHETIC_PROCESS	67	-0.110954	-1.05197	0.396694	0.873134	1	8870	tags=69%, list=58%, signal=161%
GO_MESONEPHROS_DEVELOPMENT	98	-0.0904252	-1.0514	0.381044	0.873547	1	7572	tags=58%, list=49%, signal=114%
GO_STRESS_GRANULE_ASSEMBLY	17	-0.209164	-1.05096	0.378661	0.873605	1	2218	tags=35%, list=14%, signal=41%
GO_REGULATION_OF_T_CELL_MIGRATION	34	-0.15252	-1.05082	0.379098	0.872833	1	8978	tags=74%, list=58%, signal=176%
GO_ARACHIDONIC_ACID_METABOLIC_PROCESS	35	-0.149981	-1.05078	0.375494	0.87181	1	7814	tags=66%, list=51%, signal=133%
GO_AXONEME_ASSEMBLY	58	-0.116371	-1.04966	0.387164	0.87353	1	4852	tags=43%, list=32%, signal=63%
GO_MAST_CELL_ACTIVATION	52	-0.122825	-1.04946	0.359504	0.87291	1	5814	tags=50%, list=38%, signal=80%
GO_PROTEIN_LOCALIZATION_TO_CELL_PERIPHERY	298	-0.0530676	-1.04925	0.40121	0.872366	1	6949	tags=50%, list=45%, signal=90%
GO_PURINERGIC_NUCLEOTIDE_RECEPTOR_SIGNALING_PATHWAY	17	-0.213494	-1.04916	0.401186	0.871521	1	3057	tags=41%, list=20%, signal=51%
GO_POSITIVE_REGULATION_OF_SMALL_MOLECULE_METABOLIC_PROCESS	85	-0.0987859	-1.04808	0.376278	0.873275	1	9899	tags=74%, list=64%, signal=206%
GO_REGULATION_OF_NUCLEOBASE_CONTAINING_COMPOUND_METABOLIC_PROCESS	456	-0.0422054	-1.0474	0.387164	0.87391	1	1700	tags=15%, list=11%, signal=17%
GO_PROTEIN_LOCALIZATION_TO_CHROMOSOME_TELOMERIC_REGION	27	-0.16925	-1.0467	0.372	0.874679	1	3672	tags=41%, list=24%, signal=53%
GO_MACROMOLECULE_METHYLATION	263	-0.0556871	-1.04669	0.394456	0.873598	1	11568	tags=81%, list=75%, signal=319%
GO_FILOPODIUM_ASSEMBLY	55	-0.119201	-1.04622	0.380762	0.873682	1	11888	tags=89%, list=77%, signal=390%
GO_MRNA_TRANSCRIPTION_BY_RNA_POLYMERASE_II	16	-0.216602	-1.04565	0.399594	0.874127	1	2443	tags=38%, list=16%, signal=45%
GO_NEGATIVE_REGULATION_OF_STRESS_ACTIVATED_PROTEIN_KINASE_SIGNALING_CASCADE	39	-0.140341	-1.04425	0.389961	0.876772	1	8504	tags=69%, list=55%, signal=154%
GO_POSITIVE_REGULATION_OF_CATABOLIC_PROCESS	386	-0.0467659	-1.04286	0.403579	0.879336	1	11304	tags=78%, list=73%, signal=286%
GO_MATURATION_OF_SSU_RRNA_FROM_TRICISTRONIC_RRNA_TRANSCRIPT_SSU_RRNA_5_8S_RRNA_LSU_RRNA_	32	-0.159157	-1.04238	0.390756	0.879491	1	3329	tags=38%, list=22%, signal=48%
GO_IMMUNOGLOBULIN_PRODUCTION	81	-0.0997433	-1.04205	0.368421	0.879238	1	6076	tags=49%, list=39%, signal=81%
GO_SMOOTH_MUSCLE_CELL_DIFFERENTIATION	53	-0.121573	-1.04155	0.362919	0.879497	1	11788	tags=89%, list=77%, signal=377%
GO_REGULATION_OF_RECEPTOR_BINDING	20	-0.200163	-1.04073	0.368737	0.880513	1	10779	tags=90%, list=70%, signal=300%
GO_EMBRYONIC_DIGIT_MORPHOGENESIS	53	-0.121281	-1.04057	0.386965	0.879872	1	11502	tags=87%, list=75%, signal=342%
GO_EPITHELIAL_CELL_DEVELOPMENT	192	-0.0652434	-1.04056	0.36345	0.878794	1	12159	tags=85%, list=79%, signal=401%
GO_TIGHT_JUNCTION_ORGANIZATION	53	-0.121883	-1.04016	0.386965	0.878753	1	9169	tags=72%, list=60%, signal=177%
GO_NEUROTRANSMITTER_REUPTAKE	22	-0.185363	-1.03912	0.4	0.880447	1	7648	tags=68%, list=50%, signal=135%
GO_INTERACTION_WITH_HOST	182	-0.0656242	-1.03899	0.387097	0.879662	1	2217	tags=21%, list=14%, signal=24%
GO_POSTSYNAPSE_ASSEMBLY	29	-0.159663	-1.0383	0.377953	0.880294	1	7634	tags=66%, list=50%, signal=130%
GO_NEGATIVE_REGULATION_OF_NEURON_DIFFERENTIATION	211	-0.0613991	-1.03802	0.358763	0.880001	1	6219	tags=46%, list=40%, signal=77%
GO_POSITIVE_REGULATION_OF_ALCOHOL_BIOSYNTHETIC_PROCESS	19	-0.199415	-1.03796	0.409182	0.879075	1	9899	tags=84%, list=64%, signal=236%
GO_REGULATION_OF_VASCULATURE_DEVELOPMENT	287	-0.0535967	-1.0375	0.398453	0.87918	1	11636	tags=81%, list=76%, signal=325%
GO_REGULATION_OF_CELL_CYCLE_CHECKPOINT	30	-0.160072	-1.03679	0.401869	0.87995	1	8318	tags=70%, list=54%, signal=152%
GO_MAMMARY_GLAND_EPITHELIAL_CELL_PROLIFERATION	26	-0.172665	-1.03619	0.400826	0.880396	1	900	tags=23%, list=6%, signal=24%
GO_ANTIGEN_PROCESSING_AND_PRESENTATION_OF_PEPTIDE_OR_POLYSACCHARIDE_ANTIGEN_VIA_MHC_CLASS_II	88	-0.0946848	-1.0361	0.386179	0.879535	1	12897	tags=93%, list=84%, signal=571%
GO_CELL_CYCLE_CHECKPOINT	205	-0.0620418	-1.03552	0.39265	0.879957	1	7845	tags=57%, list=51%, signal=115%
GO_TISSUE_HOMEOSTASIS	182	-0.0675052	-1.03489	0.406312	0.880531	1	10478	tags=75%, list=68%, signal=231%
GO_FUCOSYLATION	17	-0.207279	-1.03467	0.383721	0.880026	1	2247	tags=35%, list=15%, signal=41%
GO_REGULATION_OF_RECEPTOR_SIGNALING_PATHWAY_VIA_STAT	93	-0.0926486	-1.03388	0.402622	0.881037	1	10502	tags=77%, list=68%, signal=242%
GO_NEGATIVE_REGULATION_OF_CHONDROCYTE_DIFFERENTIATION	18	-0.197615	-1.03383	0.383399	0.880078	1	11502	tags=94%, list=75%, signal=373%
GO_POST_EMBRYONIC_ANIMAL_ORGAN_DEVELOPMENT	15	-0.22163	-1.03383	0.409901	0.879007	1	10961	tags=93%, list=71%, signal=324%
GO_NEGATIVE_REGULATION_OF_OSTEOCLAST_DIFFERENTIATION	23	-0.178068	-1.03377	0.387164	0.878078	1	9312	tags=78%, list=60%, signal=198%
GO_NEGATIVE_REGULATION_OF_CARDIAC_MUSCLE_TISSUE_DEVELOPMENT	28	-0.168785	-1.03253	0.407921	0.880244	1	10603	tags=86%, list=69%, signal=275%
GO_AMINE_TRANSPORT	93	-0.0928574	-1.03243	0.399586	0.879462	1	2553	tags=26%, list=17%, signal=31%
GO_STORE_OPERATED_CALCIUM_ENTRY	17	-0.204903	-1.03235	0.401174	0.878567	1	12245	tags=100%, list=80%, signal=488%
GO_CELLULAR_EXTRAVASATION	49	-0.123525	-1.03141	0.396887	0.879935	1	9416	tags=73%, list=61%, signal=189%
GO_REGULATION_OF_MONOCYTE_DIFFERENTIATION	18	-0.199562	-1.0311	0.39798	0.879625	1	2064	tags=33%, list=13%, signal=38%
GO_RESPONSE_TO_ENDOPLASMIC_RETICULUM_STRESS	257	-0.0568633	-1.03109	0.4	0.878579	1	7886	tags=57%, list=51%, signal=115%
GO_EMBRYONIC_PLACENTA_MORPHOGENESIS	21	-0.184944	-1.0303	0.39604	0.879523	1	7421	tags=67%, list=48%, signal=129%
GO_CHOLESTEROL_STORAGE	17	-0.204425	-1.02978	0.412955	0.879796	1	8630	tags=76%, list=56%, signal=174%
GO_TRIGLYCERIDE_METABOLIC_PROCESS	34	-0.148148	-1.02962	0.393411	0.879126	1	4970	tags=47%, list=32%, signal=69%
GO_REGULATION_OF_MICROTUBULE_POLYMERIZATION_OR_DEPOLYMERIZATION	73	-0.103485	-1.02846	0.398844	0.881064	1	4953	tags=42%, list=32%, signal=62%
GO_REGULATION_OF_CELL_CYCLE_ARREST	101	-0.0861575	-1.0276	0.407407	0.882274	1	7524	tags=57%, list=49%, signal=112%
GO_AMMONIUM_ION_METABOLIC_PROCESS	49	-0.12619	-1.0274	0.405882	0.881741	1	7490	tags=61%, list=49%, signal=119%
GO_POSITIVE_REGULATION_OF_FAT_CELL_DIFFERENTIATION	57	-0.114888	-1.027	0.418511	0.881679	1	7962	tags=63%, list=52%, signal=130%
GO_POSITIVE_REGULATION_OF_STRIATED_MUSCLE_CELL_DIFFERENTIATION	47	-0.126126	-1.02669	0.40678	0.881436	1	12150	tags=91%, list=79%, signal=433%
GO_REGULATION_OF_B_CELL_RECEPTOR_SIGNALING_PATHWAY	23	-0.187371	-1.02631	0.404858	0.881363	1	9169	tags=78%, list=60%, signal=193%
GO_CHROMATIN_SILENCING_AT_RDNA	15	-0.221413	-1.02555	0.417695	0.882275	1	6859	tags=67%, list=45%, signal=120%
GO_NEGATIVE_REGULATION_OF_INTRACELLULAR_SIGNAL_TRANSDUCTION	452	-0.0414168	-1.02551	0.419679	0.881325	1	10724	tags=74%, list=70%, signal=236%
GO_REGULATION_OF_LYMPHOCYTE_ACTIVATION	349	-0.0476441	-1.02429	0.390533	0.883431	1	12253	tags=84%, list=80%, signal=403%
GO_HISTONE_H2A_MONOUBIQUITINATION	16	-0.21852	-1.02379	0.41165	0.883699	1	10111	tags=88%, list=66%, signal=255%
GO_RESPONSE_TO_INORGANIC_SUBSTANCE	498	-0.0399648	-1.02373	0.411178	0.882804	1	8587	tags=60%, list=56%, signal=130%
GO_POSITIVE_REGULATION_OF_CELL_SUBSTRATE_ADHESION	111	-0.0830221	-1.02368	0.424474	0.881867	1	5112	tags=41%, list=33%, signal=62%
GO_REGULATION_OF_LYMPHOCYTE_MEDIATED_IMMUNITY	104	-0.0874012	-1.02298	0.390244	0.882667	1	11247	tags=82%, list=73%, signal=301%
GO_OSTEOBLAST_DIFFERENTIATION	191	-0.0623376	-1.02276	0.407921	0.882162	1	5985	tags=45%, list=39%, signal=73%
GO_HISTONE_H2A_ACETYLATION	15	-0.223147	-1.02237	0.409449	0.882161	1	5806	tags=60%, list=38%, signal=96%
GO_POSITIVE_REGULATION_OF_MYELOID_LEUKOCYTE_DIFFERENTIATION	47	-0.122632	-1.0213	0.393574	0.883887	1	8273	tags=66%, list=54%, signal=142%
GO_POSITIVE_REGULATION_OF_CILIUM_ASSEMBLY	23	-0.175129	-1.02085	0.42236	0.883957	1	1325	tags=26%, list=9%, signal=29%
GO_ORGAN_GROWTH	157	-0.0697874	-1.02037	0.399606	0.884208	1	9920	tags=71%, list=64%, signal=199%
GO_TELOMERE_MAINTENANCE_VIA_TELOMERE_LENGTHENING	76	-0.099261	-1.01936	0.429167	0.88568	1	3342	tags=32%, list=22%, signal=40%
GO_NEUROTRANSMITTER_RECEPTOR_INTERNALIZATION	25	-0.170774	-1.01911	0.434442	0.885326	1	10308	tags=84%, list=67%, signal=254%
GO_KERATINIZATION	64	-0.107228	-1.01893	0.418367	0.884766	1	13271	tags=97%, list=86%, signal=699%
GO_POSITIVE_REGULATION_OF_IMMUNOGLOBULIN_PRODUCTION	34	-0.147394	-1.0187	0.435644	0.884283	1	4076	tags=41%, list=26%, signal=56%
GO_PRI_MIRNA_TRANSCRIPTION_BY_RNA_POLYMERASE_II	42	-0.134726	-1.01839	0.409766	0.884064	1	12961	tags=98%, list=84%, signal=616%
GO_CELLULAR_RESPONSE_TO_CAMP	48	-0.123375	-1.01835	0.405714	0.883138	1	10616	tags=81%, list=69%, signal=261%
GO_OSTEOBLAST_DEVELOPMENT	17	-0.205886	-1.01511	0.425373	0.890579	1	3174	tags=41%, list=21%, signal=52%
GO_TELENCEPHALON_DEVELOPMENT	237	-0.0576382	-1.01487	0.405622	0.890159	1	2700	tags=23%, list=18%, signal=28%
GO_INTRACELLULAR_LIPID_TRANSPORT	37	-0.144325	-1.01473	0.424797	0.889457	1	5690	tags=51%, list=37%, signal=81%
GO_CRANIAL_SKELETAL_SYSTEM_DEVELOPMENT	62	-0.109128	-1.01457	0.418787	0.888811	1	8260	tags=65%, list=54%, signal=139%
GO_NEGATIVE_REGULATION_OF_JNK_CASCADE	30	-0.153509	-1.01454	0.415686	0.887846	1	8932	tags=73%, list=58%, signal=174%
GO_MAINTENANCE_OF_CELL_POLARITY	17	-0.20874	-1.01454	0.427686	0.886827	1	12186	tags=100%, list=79%, signal=479%
GO_MYELOID_LEUKOCYTE_MIGRATION	149	-0.0716161	-1.01399	0.427992	0.887214	1	9448	tags=68%, list=61%, signal=175%
GO_ADHERENS_JUNCTION_ASSEMBLY	88	-0.0926306	-1.01351	0.417969	0.887444	1	5056	tags=42%, list=33%, signal=62%
GO_MITOTIC_G2_DNA_DAMAGE_CHECKPOINT	19	-0.192371	-1.01327	0.448771	0.887081	1	5956	tags=58%, list=39%, signal=94%
GO_RESPONSE_TO_ESTRADIOL	116	-0.0808604	-1.01324	0.400786	0.886148	1	2747	tags=26%, list=18%, signal=31%
GO_CALCIUM_ION_REGULATED_EXOCYTOSIS_OF_NEUROTRANSMITTER	15	-0.214413	-1.01311	0.426263	0.885467	1	11072	tags=93%, list=72%, signal=332%
GO_NATURAL_KILLER_CELL_ACTIVATION	46	-0.127908	-1.01301	0.416996	0.884675	1	10086	tags=78%, list=66%, signal=226%
GO_ORGANIC_ACID_TRANSPORT	289	-0.0517515	-1.01283	0.425703	0.884093	1	10619	tags=74%, list=69%, signal=234%
GO_RELAXATION_OF_MUSCLE	27	-0.1655	-1.01215	0.399168	0.884818	1	4870	tags=48%, list=32%, signal=70%
GO_CALCIUM_ION_TRANSMEMBRANE_TRANSPORT	290	-0.0512562	-1.012	0.438597	0.884193	1	7986	tags=57%, list=52%, signal=116%
GO_DITERPENOID_METABOLIC_PROCESS	70	-0.102988	-1.01179	0.422091	0.883695	1	3701	tags=34%, list=24%, signal=45%
GO_REGULATION_OF_ANDROGEN_RECEPTOR_SIGNALING_PATHWAY	24	-0.170142	-1.01104	0.447316	0.884584	1	8932	tags=75%, list=58%, signal=178%
GO_N_TERMINAL_PROTEIN_AMINO_ACID_MODIFICATION	28	-0.161673	-1.01063	0.410148	0.884614	1	8513	tags=71%, list=55%, signal=159%
GO_POSITIVE_REGULATION_OF_MONOCYTE_CHEMOTAXIS	15	-0.215345	-1.01039	0.415822	0.884205	1	9005	tags=80%, list=58%, signal=193%
GO_EPIDERMIS_MORPHOGENESIS	25	-0.168822	-1.01035	0.456175	0.883283	1	10338	tags=84%, list=67%, signal=255%
GO_POST_EMBRYONIC_DEVELOPMENT	85	-0.092185	-1.00915	0.410148	0.885305	1	11449	tags=84%, list=74%, signal=324%
GO_DRUG_TRANSPORT	185	-0.0627628	-1.00878	0.431174	0.885268	1	10447	tags=74%, list=68%, signal=228%
GO_B_CELL_RECEPTOR_SIGNALING_PATHWAY	49	-0.121914	-1.00754	0.426136	0.887487	1	11640	tags=88%, list=76%, signal=359%
GO_NEGATIVE_REGULATION_OF_INNATE_IMMUNE_RESPONSE	42	-0.130325	-1.00719	0.416499	0.887393	1	8630	tags=69%, list=56%, signal=157%
GO_REGULATION_OF_ACTIN_FILAMENT_BASED_MOVEMENT	41	-0.131346	-1.00694	0.43299	0.887061	1	7747	tags=63%, list=50%, signal=127%
GO_RESPONSE_TO_ACID_CHEMICAL	303	-0.0507698	-1.00657	0.452906	0.887022	1	2893	tags=24%, list=19%, signal=29%
GO_OOCYTE_DIFFERENTIATION	40	-0.131138	-1.00566	0.437768	0.888374	1	5300	tags=48%, list=34%, signal=72%
GO_LUNG_MORPHOGENESIS	48	-0.125695	-1.00364	0.438775	0.892503	1	5128	tags=46%, list=33%, signal=69%
GO_NEPHRON_EPITHELIUM_DEVELOPMENT	104	-0.0833069	-1.00313	0.438563	0.892791	1	8201	tags=62%, list=53%, signal=131%
GO_RECEPTOR_MEDIATED_ENDOCYTOSIS	262	-0.0525783	-1.00256	0.439604	0.893267	1	11016	tags=77%, list=72%, signal=265%
GO_DNA_TEMPLATED_TRANSCRIPTION_TERMINATION	70	-0.103426	-1.00225	0.421268	0.893042	1	10732	tags=80%, list=70%, signal=263%
GO_POSITIVE_REGULATION_OF_CELL_PROJECTION_ORGANIZATION	354	-0.0462549	-1.00187	0.453629	0.893029	1	2306	tags=19%, list=15%, signal=22%
GO_RESPONSE_TO_TRANSFORMING_GROWTH_FACTOR_BETA	230	-0.0559656	-1.00012	0.427083	0.896509	1	1495	tags=15%, list=10%, signal=17%
GO_NEGATIVE_REGULATION_OF_POTASSIUM_ION_TRANSMEMBRANE_TRANSPORT	20	-0.184407	-0.998619	0.441634	0.899365	1	5633	tags=55%, list=37%, signal=87%
GO_PULMONARY_VALVE_MORPHOGENESIS	16	-0.204032	-0.997898	0.401515	0.900178	1	11296	tags=94%, list=73%, signal=352%
GO_PROTEIN_LOCALIZATION_TO_GOLGI_APPARATUS	25	-0.167794	-0.996353	0.446429	0.903063	1	6659	tags=60%, list=43%, signal=106%
GO_PROTEIN_K48_LINKED_DEUBIQUITINATION	28	-0.156311	-0.995412	0.455319	0.904515	1	3647	tags=39%, list=24%, signal=51%
GO_ANOIKIS	30	-0.155234	-0.994844	0.458848	0.904909	1	4287	tags=43%, list=28%, signal=60%
GO_CELL_VOLUME_HOMEOSTASIS	27	-0.159176	-0.994325	0.417625	0.905237	1	4397	tags=44%, list=29%, signal=62%
GO_REGULATION_OF_EXCITATORY_SYNAPSE_ASSEMBLY	15	-0.211617	-0.994267	0.449505	0.904357	1	4957	tags=53%, list=32%, signal=79%
GO_RESPONSE_TO_NERVE_GROWTH_FACTOR	52	-0.117181	-0.994254	0.435223	0.903377	1	7973	tags=63%, list=52%, signal=131%
GO_ENDOCYTIC_RECYCLING	40	-0.134565	-0.994157	0.439604	0.902622	1	9481	tags=75%, list=62%, signal=195%
GO_METANEPHROS_DEVELOPMENT	82	-0.0953414	-0.993933	0.447423	0.902187	1	7365	tags=57%, list=48%, signal=109%
GO_NEGATIVE_REGULATION_OF_ESTABLISHMENT_OF_PROTEIN_LOCALIZATION	153	-0.0670378	-0.993558	0.439271	0.902135	1	13368	tags=93%, list=87%, signal=703%
GO_CYTOSOLIC_CALCIUM_ION_TRANSPORT	154	-0.0696983	-0.993318	0.455078	0.901706	1	7336	tags=55%, list=48%, signal=103%
GO_INOSITOL_TRISPHOSPHATE_BIOSYNTHETIC_PROCESS	22	-0.177522	-0.992839	0.451737	0.901909	1	6369	tags=59%, list=41%, signal=101%
GO_NUCLEOSIDE_BISPHOSPHATE_BIOSYNTHETIC_PROCESS	63	-0.107581	-0.992672	0.430279	0.901323	1	9348	tags=71%, list=61%, signal=181%
GO_NEGATIVE_REGULATION_OF_PHOSPHORYLATION	393	-0.0429395	-0.992388	0.456274	0.901021	1	10717	tags=74%, list=70%, signal=237%
GO_REGULATION_OF_MEMBRANE_INVAGINATION	15	-0.211248	-0.992241	0.453441	0.900366	1	12147	tags=100%, list=79%, signal=474%
GO_RRNA_METABOLIC_PROCESS	192	-0.062106	-0.992181	0.459794	0.899518	1	1783	tags=18%, list=12%, signal=20%
GO_NEGATIVE_REGULATION_OF_GROWTH	228	-0.056587	-0.990738	0.449791	0.90222	1	12242	tags=85%, list=80%, signal=409%
GO_MIDDLE_EAR_MORPHOGENESIS	17	-0.198404	-0.990301	0.44294	0.902317	1	7817	tags=71%, list=51%, signal=143%
GO_ROOF_OF_MOUTH_DEVELOPMENT	82	-0.0945578	-0.990155	0.455078	0.901651	1	7377	tags=57%, list=48%, signal=109%
GO_RNA_POLYADENYLATION	42	-0.129218	-0.989755	0.438835	0.901679	1	8647	tags=69%, list=56%, signal=157%
GO_ESTABLISHMENT_OR_MAINTENANCE_OF_MONOPOLAR_CELL_POLARITY	21	-0.180428	-0.988435	0.46888	0.903957	1	11889	tags=95%, list=77%, signal=418%
GO_NEGATIVE_REGULATION_OF_INSULIN_SECRETION	34	-0.146237	-0.98774	0.460194	0.904716	1	1377	tags=24%, list=9%, signal=26%
GO_POSTSYNAPTIC_MEMBRANE_ORGANIZATION	36	-0.140998	-0.987733	0.448343	0.903739	1	4250	tags=42%, list=28%, signal=57%
GO_AORTA_DEVELOPMENT	49	-0.120694	-0.987383	0.438356	0.903611	1	10402	tags=80%, list=68%, signal=245%
GO_CENTRAL_NERVOUS_SYSTEM_PROJECTION_NEURON_AXONOGENESIS	25	-0.166845	-0.987197	0.465263	0.903065	1	8521	tags=72%, list=55%, signal=161%
GO_REGULATION_OF_DEVELOPMENTAL_PIGMENTATION	15	-0.205137	-0.987079	0.450199	0.90241	1	9162	tags=80%, list=60%, signal=197%
GO_VASCULAR_ENDOTHELIAL_GROWTH_FACTOR_SIGNALING_PATHWAY	34	-0.144522	-0.986943	0.445122	0.90174	1	13176	tags=100%, list=86%, signal=692%
GO_PROTEIN_HETEROTETRAMERIZATION	30	-0.150982	-0.986932	0.456967	0.900776	1	9484	tags=77%, list=62%, signal=199%
GO_POSITIVE_REGULATION_OF_REGULATED_SECRETORY_PATHWAY	47	-0.120827	-0.986561	0.472	0.900732	1	13214	tags=98%, list=86%, signal=689%
GO_REGULATION_OF_MYELOID_CELL_DIFFERENTIATION	198	-0.0602415	-0.984626	0.449704	0.904625	1	6472	tags=48%, list=42%, signal=82%
GO_MAMMARY_GLAND_DUCT_MORPHOGENESIS	32	-0.146187	-0.984449	0.451737	0.904088	1	7377	tags=63%, list=48%, signal=120%
GO_B_CELL_MEDIATED_IMMUNITY	88	-0.090964	-0.984216	0.448485	0.903689	1	6656	tags=52%, list=43%, signal=92%
GO_REGULATION_OF_RESPIRATORY_GASEOUS_EXCHANGE	23	-0.174651	-0.983597	0.473577	0.904239	1	663	tags=22%, list=4%, signal=23%
GO_REGULATION_OF_MUSCLE_HYPERTROPHY	53	-0.116994	-0.983225	0.450505	0.904169	1	9244	tags=72%, list=60%, signal=179%
GO_POSITIVE_REGULATION_OF_NEURON_DEATH	84	-0.0922267	-0.983149	0.447937	0.903426	1	12701	tags=92%, list=83%, signal=521%
GO_CAMERA_TYPE_EYE_PHOTORECEPTOR_CELL_DIFFERENTIATION	19	-0.184327	-0.982577	0.458506	0.903842	1	10131	tags=84%, list=66%, signal=246%
GO_SPINAL_CORD_DEVELOPMENT	96	-0.0840584	-0.982505	0.472332	0.903048	1	479	tags=11%, list=3%, signal=12%
GO_REGULATION_OF_LIPOPOLYSACCHARIDE_MEDIATED_SIGNALING_PATHWAY	19	-0.185799	-0.982025	0.463074	0.903255	1	2816	tags=37%, list=18%, signal=45%
GO_CHAPERONE_MEDIATED_AUTOPHAGY	16	-0.211652	-0.981923	0.441767	0.902549	1	12141	tags=100%, list=79%, signal=473%
GO_CHROMATIN_REMODELING	149	-0.0699482	-0.981315	0.473568	0.903031	1	4204	tags=34%, list=27%, signal=47%
GO_RESPONSE_TO_AMYLOID_BETA	39	-0.133255	-0.981292	0.463796	0.902099	1	12955	tags=97%, list=84%, signal=613%
GO_PROTEIN_INSERTION_INTO_MITOCHONDRIAL_MEMBRANE	45	-0.123815	-0.980806	0.458175	0.902319	1	9048	tags=71%, list=59%, signal=172%
GO_REGULATION_OF_MYELOID_LEUKOCYTE_DIFFERENTIATION	99	-0.0852675	-0.980666	0.448077	0.9017	1	6472	tags=51%, list=42%, signal=87%
GO_HISTONE_H3_K9_METHYLATION	35	-0.140253	-0.979995	0.477046	0.902365	1	3125	tags=34%, list=20%, signal=43%
GO_NEGATIVE_REGULATION_OF_DEVELOPMENTAL_GROWTH	100	-0.0857535	-0.979896	0.480412	0.901672	1	12237	tags=88%, list=79%, signal=426%
GO_GASTRULATION	155	-0.0664148	-0.979547	0.450787	0.901545	1	12894	tags=90%, list=84%, signal=550%
GO_REGULATION_OF_T_HELPER_CELL_DIFFERENTIATION	30	-0.149246	-0.979171	0.455115	0.901537	1	7458	tags=63%, list=48%, signal=123%
GO_POSITIVE_REGULATION_OF_SYNAPTIC_TRANSMISSION	163	-0.0661145	-0.978249	0.464706	0.90288	1	9761	tags=70%, list=63%, signal=189%
GO_POSITIVE_REGULATION_OF_PROTEIN_DEPOLYMERIZATION	19	-0.182605	-0.9778	0.445808	0.903034	1	11778	tags=95%, list=77%, signal=403%
GO_CEREBRAL_CORTEX_NEURON_DIFFERENTIATION	23	-0.168765	-0.976225	0.457627	0.906019	1	9455	tags=78%, list=61%, signal=203%
GO_FOREBRAIN_GENERATION_OF_NEURONS	64	-0.105137	-0.976085	0.475538	0.905421	1	5365	tags=45%, list=35%, signal=69%
GO_LYMPHOCYTE_MEDIATED_IMMUNITY	175	-0.0654477	-0.975909	0.446985	0.90493	1	10969	tags=78%, list=71%, signal=267%
GO_PEPTIDYL_TYROSINE_MODIFICATION	318	-0.0472783	-0.975375	0.475	0.905328	1	12311	tags=85%, list=80%, signal=414%
GO_POSITIVE_REGULATION_OF_FATTY_ACID_TRANSPORT	17	-0.195478	-0.975157	0.445585	0.9049	1	7862	tags=71%, list=51%, signal=144%
GO_POSITIVE_REGULATION_OF_CARDIOCYTE_DIFFERENTIATION	23	-0.173735	-0.974866	0.439516	0.904613	1	12056	tags=96%, list=78%, signal=440%
GO_REGULATION_OF_POSTSYNAPTIC_DENSITY_ORGANIZATION	15	-0.211617	-0.974482	0.47807	0.904661	1	4957	tags=53%, list=32%, signal=79%
GO_NEGATIVE_REGULATION_OF_ION_TRANSPORT	128	-0.0738158	-0.974085	0.452675	0.90474	1	5008	tags=40%, list=33%, signal=59%
GO_POSITIVE_REGULATION_OF_NEURON_APOPTOTIC_PROCESS	50	-0.119146	-0.974037	0.46507	0.903917	1	3407	tags=34%, list=22%, signal=44%
GO_EPITHELIAL_STRUCTURE_MAINTENANCE	22	-0.167303	-0.973421	0.474206	0.904522	1	3727	tags=41%, list=24%, signal=54%
GO_ACTOMYOSIN_STRUCTURE_ORGANIZATION	178	-0.0615914	-0.973305	0.466119	0.903881	1	4945	tags=38%, list=32%, signal=56%
GO_FORMATION_OF_PRIMARY_GERM_LAYER	104	-0.0830472	-0.972712	0.471287	0.904386	1	8353	tags=63%, list=54%, signal=136%
GO_CORONARY_VASCULATURE_DEVELOPMENT	43	-0.125317	-0.972618	0.46169	0.903681	1	11324	tags=86%, list=74%, signal=324%
GO_NEGATIVE_REGULATION_OF_CELL_ADHESION	229	-0.0559995	-0.972301	0.479167	0.903438	1	9303	tags=66%, list=60%, signal=164%
GO_NEGATIVE_REGULATION_OF_PHOSPHORUS_METABOLIC_PROCESS	487	-0.0381977	-0.970723	0.495164	0.906415	1	10717	tags=73%, list=70%, signal=234%
GO_N_TERMINAL_PROTEIN_AMINO_ACID_ACETYLATION	16	-0.20159	-0.970678	0.476289	0.905571	1	8447	tags=75%, list=55%, signal=166%
GO_COFACTOR_TRANSPORT	41	-0.127951	-0.970222	0.471545	0.905763	1	11554	tags=88%, list=75%, signal=351%
GO_ADHERENS_JUNCTION_ORGANIZATION	137	-0.0717542	-0.969447	0.486111	0.906744	1	6098	tags=47%, list=40%, signal=77%
GO_CHROMATIN_ASSEMBLY_OR_DISASSEMBLY	111	-0.0777637	-0.968909	0.497917	0.907253	1	6718	tags=51%, list=44%, signal=90%
GO_PURINERGIC_RECEPTOR_SIGNALING_PATHWAY	27	-0.159608	-0.968781	0.467949	0.90663	1	3250	tags=37%, list=21%, signal=47%
GO_GLIAL_CELL_DEVELOPMENT	104	-0.081638	-0.967933	0.482	0.907686	1	5562	tags=44%, list=36%, signal=69%
GO_REGULATION_OF_NUCLEOCYTOPLASMIC_TRANSPORT	102	-0.0818547	-0.965369	0.488281	0.913087	1	3579	tags=31%, list=23%, signal=41%
GO_ANGIOGENESIS_INVOLVED_IN_WOUND_HEALING	19	-0.185799	-0.965237	0.487805	0.9125	1	2816	tags=37%, list=18%, signal=45%
GO_PROTEIN_DEMETHYLATION	27	-0.155728	-0.964976	0.480392	0.912179	1	4450	tags=44%, list=29%, signal=62%
GO_NEGATIVE_CHEMOTAXIS	42	-0.125032	-0.964604	0.486869	0.912143	1	10544	tags=81%, list=68%, signal=256%
GO_REGULATION_OF_B_CELL_ACTIVATION	102	-0.081272	-0.964358	0.480237	0.911844	1	12191	tags=87%, list=79%, signal=416%
GO_REGULATION_OF_EXTRACELLULAR_MATRIX_ORGANIZATION	36	-0.133606	-0.96419	0.496283	0.91131	1	7357	tags=61%, list=48%, signal=117%
GO_RESPONSE_TO_ORGANOPHOSPHORUS	126	-0.0730165	-0.963709	0.472393	0.911571	1	10860	tags=78%, list=71%, signal=262%
GO_CHONDROCYTE_DEVELOPMENT_INVOLVED_IN_ENDOCHONDRAL_BONE_MORPHOGENESIS	22	-0.170012	-0.963642	0.481836	0.910771	1	7884	tags=68%, list=51%, signal=140%
GO_REGULATION_OF_BODY_FLUID_LEVELS	418	-0.0402765	-0.961449	0.478788	0.915339	1	4554	tags=33%, list=30%, signal=46%
GO_EXPORT_ACROSS_PLASMA_MEMBRANE	28	-0.152765	-0.961281	0.503093	0.914818	1	11399	tags=89%, list=74%, signal=343%
GO_DNA_STRAND_ELONGATION	21	-0.177346	-0.960697	0.457143	0.915399	1	9004	tags=76%, list=58%, signal=183%
GO_REGULATION_OF_ORGANELLE_ASSEMBLY	177	-0.0626577	-0.95939	0.503119	0.917683	1	874	tags=12%, list=6%, signal=12%
GO_OVARIAN_FOLLICLE_DEVELOPMENT	51	-0.112612	-0.958982	0.460417	0.917738	1	9442	tags=73%, list=61%, signal=187%
GO_NLS_BEARING_PROTEIN_IMPORT_INTO_NUCLEUS	15	-0.207412	-0.958213	0.503906	0.918704	1	12206	tags=100%, list=79%, signal=482%
GO_HEART_MORPHOGENESIS	229	-0.0544587	-0.958017	0.501992	0.918212	1	10402	tags=73%, list=68%, signal=222%
GO_LABYRINTHINE_LAYER_MORPHOGENESIS	17	-0.192643	-0.957836	0.534749	0.917713	1	7000	tags=65%, list=45%, signal=119%
GO_NEGATIVE_REGULATION_OF_MYELOID_LEUKOCYTE_DIFFERENTIATION	41	-0.127239	-0.957835	0.48866	0.916768	1	9312	tags=73%, list=60%, signal=185%
GO_TRANSFORMING_GROWTH_FACTOR_BETA_RECEPTOR_SIGNALING_PATHWAY	178	-0.0609637	-0.957002	0.471735	0.917814	1	1495	tags=16%, list=10%, signal=17%
GO_REGULATION_OF_OXIDATIVE_PHOSPHORYLATION	23	-0.165241	-0.955696	0.518	0.920155	1	1477	tags=26%, list=10%, signal=29%
GO_MAST_CELL_MEDIATED_IMMUNITY	42	-0.122745	-0.955184	0.496868	0.920475	1	5814	tags=50%, list=38%, signal=80%
GO_SOMATIC_DIVERSIFICATION_OF_IMMUNE_RECEPTORS	54	-0.109385	-0.954563	0.501027	0.921089	1	10867	tags=81%, list=71%, signal=276%
GO_NEUROMUSCULAR_PROCESS_CONTROLLING_POSTURE	15	-0.201972	-0.953324	0.506931	0.923218	1	1000	tags=27%, list=6%, signal=28%
GO_REGULATION_OF_NEURON_PROJECTION_DEVELOPMENT	462	-0.0386958	-0.952773	0.498069	0.923645	1	12219	tags=83%, list=79%, signal=391%
GO_NEGATIVE_REGULATION_OF_LYMPHOCYTE_ACTIVATION	116	-0.0758078	-0.952276	0.493097	0.923936	1	12247	tags=87%, list=80%, signal=423%
GO_CELLULAR_RESPONSE_TO_PH	19	-0.18201	-0.951896	0.5	0.923959	1	2064	tags=32%, list=13%, signal=36%
GO_MICROVILLUS_ORGANIZATION	23	-0.166661	-0.95139	0.506	0.924295	1	8818	tags=74%, list=57%, signal=173%
GO_GROWTH_PLATE_CARTILAGE_CHONDROCYTE_DIFFERENTIATION	22	-0.170012	-0.951311	0.493976	0.923548	1	7884	tags=68%, list=51%, signal=140%
GO_POSITIVE_REGULATION_OF_CYCLIN_DEPENDENT_PROTEIN_KINASE_ACTIVITY	33	-0.141558	-0.95118	0.506224	0.922962	1	1092	tags=21%, list=7%, signal=23%
GO_REGULATION_OF_NEURONAL_SYNAPTIC_PLASTICITY	50	-0.113763	-0.950363	0.487654	0.923982	1	11495	tags=86%, list=75%, signal=338%
GO_FOREBRAIN_DEVELOPMENT	356	-0.043774	-0.950299	0.486641	0.923197	1	10370	tags=72%, list=67%, signal=214%
GO_REGULATION_OF_B_CELL_MEDIATED_IMMUNITY	41	-0.126745	-0.949967	0.503006	0.923078	1	11948	tags=90%, list=78%, signal=402%
GO_REGULATION_OF_MEGAKARYOCYTE_DIFFERENTIATION	51	-0.115243	-0.948065	0.4875	0.92676	1	6383	tags=53%, list=41%, signal=90%
GO_CARTILAGE_DEVELOPMENT_INVOLVED_IN_ENDOCHONDRAL_BONE_MORPHOGENESIS	42	-0.126844	-0.947692	0.533074	0.926757	1	9050	tags=71%, list=59%, signal=173%
GO_CLEAVAGE_INVOLVED_IN_RRNA_PROCESSING	21	-0.170647	-0.947313	0.506667	0.926749	1	9107	tags=76%, list=59%, signal=186%
GO_REGULATION_OF_POTASSIUM_ION_TRANSPORT	91	-0.0859582	-0.947104	0.50497	0.926322	1	4945	tags=41%, list=32%, signal=60%
GO_NEGATIVE_REGULATION_OF_RECEPTOR_MEDIATED_ENDOCYTOSIS	21	-0.176984	-0.946563	0.517671	0.926725	1	4611	tags=48%, list=30%, signal=68%
GO_RESPONSE_TO_LIGHT_STIMULUS	280	-0.0497602	-0.94627	0.505859	0.926506	1	1943	tags=18%, list=13%, signal=20%
GO_LEUKOCYTE_ADHESION_TO_VASCULAR_ENDOTHELIAL_CELL	30	-0.147402	-0.946127	0.505331	0.92593	1	3381	tags=37%, list=22%, signal=47%
GO_GLAND_DEVELOPMENT	395	-0.0410557	-0.945847	0.49497	0.925667	1	13494	tags=92%, list=88%, signal=723%
GO_BONE_RESORPTION	51	-0.111709	-0.943549	0.521385	0.930399	1	9154	tags=71%, list=59%, signal=174%
GO_NEGATIVE_REGULATION_OF_REGULATED_SECRETORY_PATHWAY	23	-0.162348	-0.943429	0.517045	0.929764	1	10223	tags=83%, list=66%, signal=246%
GO_POSITIVE_REGULATION_OF_MACROAUTOPHAGY	63	-0.101047	-0.943312	0.51073	0.929126	1	10670	tags=79%, list=69%, signal=258%
GO_REGULATION_OF_EXTRINSIC_APOPTOTIC_SIGNALING_PATHWAY_VIA_DEATH_DOMAIN_RECEPTORS	50	-0.113998	-0.943092	0.5	0.928752	1	9644	tags=74%, list=63%, signal=197%
GO_TRABECULA_MORPHOGENESIS	46	-0.115182	-0.94297	0.503731	0.92811	1	10616	tags=80%, list=69%, signal=258%
GO_ESTABLISHMENT_OF_MITOCHONDRION_LOCALIZATION	23	-0.163323	-0.94282	0.528455	0.927567	1	10208	tags=83%, list=66%, signal=245%
GO_NEGATIVE_REGULATION_OF_LEUKOCYTE_PROLIFERATION	64	-0.0981131	-0.942608	0.523346	0.927097	1	12208	tags=89%, list=79%, signal=428%
GO_NEGATIVE_REGULATION_OF_GENE_SILENCING	22	-0.167735	-0.942552	0.51927	0.926304	1	7919	tags=68%, list=51%, signal=140%
GO_TRANSITION_METAL_ION_TRANSPORT	110	-0.0745027	-0.942434	0.513458	0.925697	1	11878	tags=85%, list=77%, signal=367%
GO_RESPONSE_TO_PLATELET_DERIVED_GROWTH_FACTOR	20	-0.173285	-0.941558	0.511022	0.926892	1	2725	tags=35%, list=18%, signal=42%
GO_EMBRYONIC_CAMERA_TYPE_EYE_DEVELOPMENT	37	-0.133645	-0.941413	0.520388	0.926301	1	10847	tags=84%, list=70%, signal=283%
GO_REGULATION_OF_AMYLOID_BETA_FORMATION	22	-0.168856	-0.941308	0.502825	0.925624	1	7202	tags=64%, list=47%, signal=119%
GO_ASTROCYTE_DIFFERENTIATION	72	-0.0937851	-0.941083	0.495984	0.925243	1	10324	tags=76%, list=67%, signal=231%
GO_REGULATION_OF_ADENYLATE_CYCLASE_ACTIVITY	28	-0.152019	-0.940221	0.51503	0.926439	1	9761	tags=79%, list=63%, signal=214%
GO_REGULATION_OF_ADAPTIVE_IMMUNE_RESPONSE	129	-0.0711024	-0.939675	0.52459	0.926881	1	10969	tags=78%, list=71%, signal=270%
GO_CHONDROCYTE_DIFFERENTIATION_INVOLVED_IN_ENDOCHONDRAL_BONE_MORPHOGENESIS	28	-0.150064	-0.939541	0.514735	0.926291	1	3743	tags=39%, list=24%, signal=52%
GO_INNERVATION	27	-0.147548	-0.938994	0.524	0.926662	1	8567	tags=70%, list=56%, signal=158%
GO_GLOMERULAR_EPITHELIUM_DEVELOPMENT	19	-0.182759	-0.938924	0.5	0.925918	1	3673	tags=42%, list=24%, signal=55%
GO_POSITIVE_REGULATION_OF_NATURAL_KILLER_CELL_MEDIATED_IMMUNITY	20	-0.177919	-0.938375	0.502924	0.926276	1	11121	tags=90%, list=72%, signal=324%
GO_NCRNA_3_END_PROCESSING	31	-0.142218	-0.938362	0.500982	0.925389	1	6755	tags=58%, list=44%, signal=103%
GO_NEGATIVE_REGULATION_OF_G_PROTEIN_COUPLED_RECEPTOR_SIGNALING_PATHWAY	45	-0.121759	-0.938076	0.512605	0.925148	1	13527	tags=100%, list=88%, signal=822%
GO_REGULATION_OF_LAMELLIPODIUM_ASSEMBLY	32	-0.141283	-0.938072	0.517241	0.924246	1	10820	tags=84%, list=70%, signal=283%
GO_MACROPHAGE_DIFFERENTIATION	36	-0.133454	-0.93798	0.522541	0.923552	1	12491	tags=94%, list=81%, signal=500%
GO_POSITIVE_REGULATION_OF_EPITHELIAL_CELL_APOPTOTIC_PROCESS	28	-0.146641	-0.937683	0.529536	0.923319	1	8744	tags=71%, list=57%, signal=165%
GO_POSITIVE_REGULATION_OF_PROTEIN_DEACETYLATION	19	-0.176112	-0.937073	0.524272	0.92391	1	6206	tags=58%, list=40%, signal=97%
GO_AMINO_ACID_TRANSPORT	131	-0.0697005	-0.936975	0.548523	0.923237	1	10689	tags=76%, list=69%, signal=248%
GO_ENDOTHELIUM_DEVELOPMENT	108	-0.0775574	-0.936963	0.503106	0.922367	1	11502	tags=82%, list=75%, signal=324%
GO_REGULATION_OF_FIBROBLAST_MIGRATION	30	-0.140568	-0.936927	0.545455	0.92156	1	6565	tags=57%, list=43%, signal=99%
GO_CALCIUM_DEPENDENT_CELL_CELL_ADHESION_VIA_PLASMA_MEMBRANE_CELL_ADHESION_MOLECULES	44	-0.114799	-0.93674	0.529532	0.921066	1	6636	tags=55%, list=43%, signal=96%
GO_NEGATIVE_REGULATION_OF_EXTRINSIC_APOPTOTIC_SIGNALING_PATHWAY	89	-0.0860608	-0.93673	0.51503	0.92019	1	12176	tags=88%, list=79%, signal=417%
GO_REGULATION_OF_DENDRITE_MORPHOGENESIS	85	-0.0852999	-0.936357	0.513026	0.920226	1	6302	tags=49%, list=41%, signal=83%
GO_CHROMOSOME_SEPARATION	83	-0.0877389	-0.935559	0.524809	0.921322	1	4222	tags=36%, list=27%, signal=50%
GO_ENDOTHELIAL_CELL_APOPTOTIC_PROCESS	46	-0.116634	-0.935172	0.515723	0.92133	1	8251	tags=65%, list=54%, signal=140%
GO_RESPONSE_TO_PAIN	30	-0.141555	-0.934585	0.534884	0.921886	1	905	tags=20%, list=6%, signal=21%
GO_PRIMARY_ALCOHOL_METABOLIC_PROCESS	49	-0.113685	-0.934542	0.503968	0.921098	1	9567	tags=73%, list=62%, signal=193%
GO_RNA_MODIFICATION	141	-0.0668775	-0.934302	0.512	0.920774	1	9135	tags=66%, list=59%, signal=161%
GO_NEGATIVE_REGULATION_OF_INTRACELLULAR_STEROID_HORMONE_RECEPTOR_SIGNALING_PATHWAY	32	-0.139719	-0.933944	0.513779	0.920738	1	5552	tags=50%, list=36%, signal=78%
GO_VESICLE_MEDIATED_TRANSPORT_TO_THE_PLASMA_MEMBRANE	88	-0.0847035	-0.933672	0.527344	0.920485	1	6227	tags=49%, list=40%, signal=82%
GO_RESPONSE_TO_ALKALOID	100	-0.0793724	-0.93286	0.536062	0.921508	1	4945	tags=40%, list=32%, signal=59%
GO_REGULATION_OF_TRANSLATIONAL_INITIATION	71	-0.0933572	-0.932031	0.52907	0.922583	1	4208	tags=37%, list=27%, signal=50%
GO_NEGATIVE_REGULATION_OF_SIGNAL_TRANSDUCTION_IN_ABSENCE_OF_LIGAND	29	-0.145534	-0.931922	0.538153	0.921972	1	12098	tags=93%, list=79%, signal=434%
GO_GLYCOLYTIC_PROCESS_THROUGH_FRUCTOSE_6_PHOSPHATE	25	-0.15715	-0.9316	0.542574	0.921826	1	11749	tags=92%, list=76%, signal=388%
GO_POSITIVE_REGULATION_OF_REACTIVE_OXYGEN_SPECIES_METABOLIC_PROCESS	41	-0.12385	-0.931443	0.548515	0.921316	1	10866	tags=83%, list=71%, signal=281%
GO_3_UTR_MEDIATED_MRNA_DESTABILIZATION	15	-0.202189	-0.93122	0.532416	0.920958	1	5102	tags=53%, list=33%, signal=80%
GO_METANEPHRIC_GLOMERULUS_DEVELOPMENT	15	-0.195925	-0.930852	0.534304	0.92095	1	7251	tags=67%, list=47%, signal=126%
GO_REGULATION_OF_SUBSTRATE_ADHESION_DEPENDENT_CELL_SPREADING	45	-0.119812	-0.929495	0.522954	0.923267	1	4662	tags=42%, list=30%, signal=60%
GO_FIBROBLAST_GROWTH_FACTOR_RECEPTOR_SIGNALING_PATHWAY	99	-0.079523	-0.929437	0.520388	0.922512	1	10603	tags=77%, list=69%, signal=245%
GO_RESPONSE_TO_CAFFEINE	17	-0.181604	-0.929367	0.536399	0.92178	1	4453	tags=47%, list=29%, signal=66%
GO_T_CELL_DIFFERENTIATION_IN_THYMUS	64	-0.099222	-0.928883	0.538775	0.922003	1	12191	tags=89%, list=79%, signal=426%
GO_DETECTION_OF_LIGHT_STIMULUS	60	-0.104657	-0.928433	0.521298	0.922179	1	8916	tags=68%, list=58%, signal=162%
GO_CARBOHYDRATE_HOMEOSTASIS	207	-0.0543892	-0.928016	0.535787	0.922282	1	3786	tags=30%, list=25%, signal=39%
GO_POSITIVE_REGULATION_OF_NATURAL_KILLER_CELL_ACTIVATION	20	-0.174195	-0.92702	0.496269	0.923721	1	11948	tags=95%, list=78%, signal=424%
GO_REGULATION_OF_CELL_CELL_ADHESION	332	-0.0443541	-0.926474	0.542443	0.924147	1	12363	tags=85%, list=80%, signal=420%
GO_ESTABLISHMENT_OF_PROTEIN_LOCALIZATION_TO_CHROMOSOME	24	-0.158228	-0.926231	0.536723	0.923842	1	3342	tags=38%, list=22%, signal=48%
GO_NEGATIVE_REGULATION_OF_ORGAN_GROWTH	28	-0.144054	-0.925437	0.526946	0.924901	1	4935	tags=46%, list=32%, signal=68%
GO_REGULATION_OF_GENE_EXPRESSION_EPIGENETIC	273	-0.0491904	-0.925422	0.523139	0.924048	1	5855	tags=43%, list=38%, signal=68%
GO_POSITIVE_REGULATION_OF_INSULIN_SECRETION	63	-0.0983378	-0.925415	0.539889	0.92318	1	11689	tags=86%, list=76%, signal=355%
GO_ENDODERM_DEVELOPMENT	64	-0.0977788	-0.925059	0.533195	0.923157	1	6440	tags=52%, list=42%, signal=88%
GO_NEGATIVE_REGULATION_OF_HEART_CONTRACTION	23	-0.162232	-0.923929	0.528541	0.924922	1	4870	tags=48%, list=32%, signal=70%
GO_NEGATIVE_REGULATION_OF_CALCIUM_MEDIATED_SIGNALING	29	-0.142893	-0.923925	0.551181	0.924053	1	10546	tags=83%, list=69%, signal=262%
GO_RESPONSE_TO_OXYGEN_RADICAL	27	-0.147601	-0.92373	0.568273	0.923621	1	7996	tags=67%, list=52%, signal=138%
GO_AMELOGENESIS	19	-0.172538	-0.923114	0.552147	0.924153	1	9502	tags=79%, list=62%, signal=206%
GO_REGULATION_OF_TRANSCRIPTION_BY_RNA_POLYMERASE_I	29	-0.147399	-0.922973	0.548057	0.923596	1	5699	tags=52%, list=37%, signal=82%
GO_BILE_ACID_BIOSYNTHETIC_PROCESS	28	-0.142427	-0.922354	0.54054	0.924161	1	4960	tags=46%, list=32%, signal=68%
GO_POSITIVE_REGULATION_OF_FIBROBLAST_PROLIFERATION	46	-0.114596	-0.922348	0.538752	0.923298	1	10625	tags=80%, list=69%, signal=259%
GO_NEGATIVE_REGULATION_OF_DENDRITE_DEVELOPMENT	24	-0.155913	-0.922096	0.537698	0.923014	1	12358	tags=96%, list=80%, signal=485%
GO_REGULATION_OF_PROTEIN_AUTOPHOSPHORYLATION	45	-0.117785	-0.921851	0.555766	0.922745	1	10509	tags=80%, list=68%, signal=251%
GO_ENDOPLASMIC_RETICULUM_TO_CYTOSOL_TRANSPORT	27	-0.146548	-0.92118	0.543933	0.923457	1	7442	tags=63%, list=48%, signal=122%
GO_ADAPTIVE_IMMUNE_RESPONSE_BASED_ON_SOMATIC_RECOMBINATION_OF_IMMUNE_RECEPTORS_BUILT_FROM_IMMUNOGLOBULIN_SUPERFAMILY_DOMAINS	198	-0.0549596	-0.920555	0.533962	0.924024	1	6008	tags=44%, list=39%, signal=72%
GO_NEGATIVE_REGULATION_OF_ENDOTHELIAL_CELL_APOPTOTIC_PROCESS	24	-0.158228	-0.920174	0.542406	0.92403	1	3342	tags=38%, list=22%, signal=48%
GO_T_HELPER_1_CELL_DIFFERENTIATION	15	-0.201019	-0.919465	0.565844	0.924826	1	8199	tags=73%, list=53%, signal=157%
GO_NEGATIVE_REGULATION_OF_NEUROTRANSMITTER_TRANSPORT	21	-0.167342	-0.919383	0.546906	0.924139	1	10624	tags=86%, list=69%, signal=276%
GO_SYNAPTIC_TRANSMISSION_GLUTAMATERGIC	87	-0.0861739	-0.919022	0.543762	0.924118	1	9653	tags=71%, list=63%, signal=190%
GO_REGULATION_OF_DENDRITIC_SPINE_DEVELOPMENT	66	-0.0963859	-0.918699	0.551148	0.924017	1	6221	tags=50%, list=40%, signal=84%
GO_QUINONE_BIOSYNTHETIC_PROCESS	16	-0.194754	-0.918406	0.542914	0.92384	1	2779	tags=38%, list=18%, signal=46%
GO_RESPONSE_TO_RADIATION	407	-0.0395191	-0.917002	0.579568	0.926307	1	1943	tags=16%, list=13%, signal=18%
GO_CELLULAR_DEFENSE_RESPONSE	38	-0.12431	-0.916297	0.561866	0.927053	1	7410	tags=61%, list=48%, signal=116%
GO_NUCLEOSOME_ORGANIZATION	102	-0.0781416	-0.916277	0.526946	0.926234	1	7560	tags=57%, list=49%, signal=111%
GO_LIPID_HOMEOSTASIS	110	-0.0751955	-0.915869	0.55123	0.926223	1	10048	tags=73%, list=65%, signal=208%
GO_PROTEOGLYCAN_METABOLIC_PROCESS	72	-0.0919805	-0.915046	0.535783	0.927286	1	7572	tags=58%, list=49%, signal=114%
GO_DETECTION_OF_TEMPERATURE_STIMULUS_INVOLVED_IN_SENSORY_PERCEPTION	15	-0.199697	-0.914432	0.567288	0.927852	1	4114	tags=47%, list=27%, signal=64%
GO_REGULATION_OF_VASCULAR_PERMEABILITY	30	-0.139961	-0.914059	0.542268	0.927883	1	11706	tags=90%, list=76%, signal=375%
GO_REGULATION_OF_DNA_BINDING_TRANSCRIPTION_FACTOR_ACTIVITY	383	-0.0412907	-0.913853	0.561437	0.927497	1	6536	tags=46%, list=42%, signal=79%
GO_REGULATION_OF_PLATELET_AGGREGATION	16	-0.185448	-0.913116	0.548571	0.928346	1	12544	tags=100%, list=81%, signal=539%
GO_ENDODERM_FORMATION	45	-0.115418	-0.913097	0.555332	0.927533	1	6440	tags=53%, list=42%, signal=91%
GO_REGULATION_OF_FILOPODIUM_ASSEMBLY	39	-0.12562	-0.91227	0.585366	0.928551	1	11888	tags=90%, list=77%, signal=393%
GO_REGULATION_OF_LEUKOCYTE_PROLIFERATION	179	-0.0597309	-0.912223	0.531915	0.927812	1	12423	tags=87%, list=81%, signal=443%
GO_CELL_DIFFERENTIATION_INVOLVED_IN_EMBRYONIC_PLACENTA_DEVELOPMENT	22	-0.161065	-0.9117	0.57764	0.928155	1	6622	tags=59%, list=43%, signal=104%
GO_VITAMIN_TRANSMEMBRANE_TRANSPORT	15	-0.19456	-0.911562	0.586	0.927589	1	10351	tags=87%, list=67%, signal=264%
GO_NEGATIVE_REGULATION_OF_PEPTIDYL_TYROSINE_PHOSPHORYLATION	48	-0.11327	-0.911307	0.563265	0.927328	1	12054	tags=90%, list=78%, signal=412%
GO_DETOXIFICATION	95	-0.0811627	-0.911195	0.546584	0.926741	1	10427	tags=76%, list=68%, signal=233%
GO_HEART_PROCESS	267	-0.0480457	-0.91112	0.579545	0.926046	1	10806	tags=75%, list=70%, signal=247%
GO_MESODERM_DEVELOPMENT	108	-0.0738106	-0.910942	0.536885	0.925614	1	10704	tags=77%, list=70%, signal=250%
GO_PROTEIN_TARGETING_TO_LYSOSOME	20	-0.167528	-0.910836	0.552894	0.925013	1	4353	tags=45%, list=28%, signal=63%
GO_HOMOTYPIC_CELL_CELL_ADHESION	71	-0.0908848	-0.910047	0.547244	0.926025	1	9233	tags=69%, list=60%, signal=172%
GO_PROTEIN_LOCALIZATION_TO_PLASMA_MEMBRANE	240	-0.0512276	-0.910003	0.569959	0.925284	1	6858	tags=50%, list=45%, signal=88%
GO_REGULATION_OF_CALCINEURIN_MEDIATED_SIGNALING	32	-0.135118	-0.909951	0.55642	0.924566	1	12358	tags=94%, list=80%, signal=474%
GO_REGULATION_OF_LEUKOCYTE_DEGRANULATION	39	-0.121878	-0.909945	0.570866	0.923732	1	9577	tags=74%, list=62%, signal=196%
GO_NEGATIVE_REGULATION_OF_VIRAL_TRANSCRIPTION	22	-0.158471	-0.909923	0.560924	0.922938	1	3163	tags=36%, list=21%, signal=46%
GO_POSITIVE_T_CELL_SELECTION	29	-0.14035	-0.909756	0.561587	0.922488	1	3153	tags=34%, list=20%, signal=43%
GO_SENSORY_PERCEPTION_OF_CHEMICAL_STIMULUS	80	-0.0877245	-0.909602	0.558704	0.922009	1	12513	tags=90%, list=81%, signal=478%
GO_NEGATIVE_REGULATION_OF_EPITHELIAL_CELL_APOPTOTIC_PROCESS	32	-0.13325	-0.90945	0.549801	0.921528	1	3727	tags=38%, list=24%, signal=49%
GO_BASEMENT_MEMBRANE_ORGANIZATION	20	-0.172146	-0.909302	0.559223	0.921017	1	10440	tags=85%, list=68%, signal=264%
GO_SEGMENTATION	87	-0.0834475	-0.909196	0.564211	0.920413	1	12526	tags=90%, list=81%, signal=478%
GO_POSITIVE_REGULATION_OF_CALCIUM_ION_DEPENDENT_EXOCYTOSIS	23	-0.162178	-0.908952	0.574899	0.920145	1	12903	tags=100%, list=84%, signal=617%
GO_POSITIVE_REGULATION_OF_INFLAMMATORY_RESPONSE	114	-0.0745313	-0.908795	0.554672	0.919657	1	13987	tags=98%, list=91%, signal=1066%
GO_POSITIVE_REGULATION_OF_NEURON_PROJECTION_DEVELOPMENT	257	-0.047275	-0.908577	0.546413	0.919289	1	2580	tags=21%, list=17%, signal=25%
GO_NEGATIVE_REGULATION_OF_PEPTIDE_SECRETION	110	-0.0728938	-0.908344	0.568932	0.919027	1	13722	tags=96%, list=89%, signal=880%
GO_REGULATION_OF_CELL_ADHESION_MEDIATED_BY_INTEGRIN	43	-0.114819	-0.90766	0.568093	0.919741	1	8979	tags=70%, list=58%, signal=167%
GO_MICROTUBULE_POLYMERIZATION_OR_DEPOLYMERIZATION	103	-0.0761862	-0.906512	0.563218	0.921509	1	5263	tags=42%, list=34%, signal=63%
GO_POSITIVE_REGULATION_OF_VASCULAR_SMOOTH_MUSCLE_CELL_PROLIFERATION	31	-0.138098	-0.906068	0.57438	0.921668	1	3342	tags=35%, list=22%, signal=45%
GO_ORGANIC_HYDROXY_COMPOUND_TRANSPORT	209	-0.0536723	-0.905955	0.562016	0.921107	1	6110	tags=45%, list=40%, signal=74%
GO_POSITIVE_REGULATION_OF_PHOSPHATIDYLINOSITOL_3_KINASE_SIGNALING	79	-0.0874092	-0.905913	0.553846	0.920379	1	12888	tags=92%, list=84%, signal=565%
GO_ER_NUCLEUS_SIGNALING_PATHWAY	43	-0.117571	-0.905894	0.54386	0.919582	1	12875	tags=95%, list=84%, signal=581%
GO_AMINO_ACID_TRANSMEMBRANE_TRANSPORT	77	-0.0896611	-0.905755	0.544177	0.919082	1	9624	tags=71%, list=63%, signal=190%
GO_KIDNEY_MORPHOGENESIS	91	-0.0820909	-0.90536	0.573222	0.919162	1	7711	tags=58%, list=50%, signal=116%
GO_VENTRICULAR_CARDIAC_MUSCLE_CELL_MEMBRANE_REPOLARIZATION	24	-0.155404	-0.904588	0.533742	0.920075	1	9800	tags=79%, list=64%, signal=217%
GO_PATHWAY_RESTRICTED_SMAD_PROTEIN_PHOSPHORYLATION	59	-0.0997586	-0.904242	0.559761	0.920023	1	6560	tags=53%, list=43%, signal=91%
GO_INSULIN_SECRETION_INVOLVED_IN_CELLULAR_RESPONSE_TO_GLUCOSE_STIMULUS	59	-0.0996204	-0.903928	0.579048	0.919912	1	3170	tags=31%, list=21%, signal=38%
GO_NEPHRON_MORPHOGENESIS	76	-0.0875968	-0.90386	0.567073	0.919242	1	7572	tags=58%, list=49%, signal=113%
GO_CELLULAR_HORMONE_METABOLIC_PROCESS	69	-0.090913	-0.902081	0.604	0.922499	1	8871	tags=67%, list=58%, signal=157%
GO_POSITIVE_REGULATION_OF_TELOMERASE_ACTIVITY	36	-0.129428	-0.901797	0.54943	0.922288	1	9987	tags=78%, list=65%, signal=221%
GO_MYELOID_LEUKOCYTE_MEDIATED_IMMUNITY	479	-0.0357807	-0.901059	0.588679	0.92312	1	13416	tags=91%, list=87%, signal=683%
GO_REGULATION_OF_LIPID_STORAGE	40	-0.119603	-0.900433	0.566462	0.923754	1	8941	tags=70%, list=58%, signal=167%
GO_PROTEIN_TRANSPORT_WITHIN_LIPID_BILAYER	53	-0.105553	-0.900381	0.567515	0.923049	1	9710	tags=74%, list=63%, signal=199%
GO_POSITIVE_REGULATION_OF_CELL_DEVELOPMENT	491	-0.0349431	-0.900278	0.558282	0.922469	1	2647	tags=21%, list=17%, signal=24%
GO_NEGATIVE_REGULATION_OF_TRANSPORTER_ACTIVITY	70	-0.089457	-0.899145	0.551148	0.924179	1	5008	tags=41%, list=33%, signal=61%
GO_COPPER_ION_TRANSPORT	18	-0.175861	-0.898519	0.574427	0.924812	1	4139	tags=44%, list=27%, signal=61%
GO_RENAL_FILTRATION	17	-0.180873	-0.89839	0.553279	0.924286	1	7181	tags=65%, list=47%, signal=121%
GO_REGULATION_OF_CHOLESTEROL_EFFLUX	21	-0.16168	-0.898144	0.55	0.924	1	2647	tags=33%, list=17%, signal=40%
GO_NEGATIVE_REGULATION_OF_EXTRINSIC_APOPTOTIC_SIGNALING_PATHWAY_VIA_DEATH_DOMAIN_RECEPTORS	30	-0.140568	-0.898068	0.58473	0.923341	1	9644	tags=77%, list=63%, signal=205%
GO_RESPONSE_TO_VITAMIN	83	-0.0849944	-0.897064	0.571977	0.924818	1	9643	tags=71%, list=63%, signal=189%
GO_LAMELLIPODIUM_ORGANIZATION	79	-0.0861951	-0.896803	0.570076	0.924606	1	9204	tags=68%, list=60%, signal=169%
GO_NEGATIVE_REGULATION_OF_IMMUNE_EFFECTOR_PROCESS	93	-0.0796136	-0.895014	0.575875	0.927909	1	10867	tags=78%, list=71%, signal=265%
GO_NEGATIVE_REGULATION_OF_PRODUCTION_OF_MOLECULAR_MEDIATOR_OF_IMMUNE_RESPONSE	27	-0.146295	-0.894981	0.589695	0.927155	1	10867	tags=85%, list=71%, signal=289%
GO_REGULATION_OF_ADHERENS_JUNCTION_ORGANIZATION	66	-0.0945405	-0.894803	0.569231	0.926756	1	5083	tags=42%, list=33%, signal=63%
GO_ZYMOGEN_ACTIVATION	42	-0.120177	-0.894681	0.577002	0.926204	1	10252	tags=79%, list=67%, signal=235%
GO_ENDOTHELIAL_CELL_DEVELOPMENT	57	-0.100086	-0.894591	0.583333	0.92558	1	11160	tags=82%, list=72%, signal=299%
GO_PHOSPHOLIPID_TRANSPORT	77	-0.0884656	-0.894442	0.578529	0.925108	1	4444	tags=38%, list=29%, signal=53%
GO_REGULATION_OF_CALCIUM_MEDIATED_SIGNALING	91	-0.0786629	-0.893794	0.601923	0.925751	1	5395	tags=43%, list=35%, signal=66%
GO_NEGATIVE_REGULATION_OF_CELL_DIVISION	16	-0.183233	-0.893404	0.58215	0.92582	1	1994	tags=31%, list=13%, signal=36%
GO_ESTABLISHMENT_OR_MAINTENANCE_OF_BIPOLAR_CELL_POLARITY	45	-0.114166	-0.893193	0.585567	0.925472	1	11933	tags=89%, list=78%, signal=394%
GO_ISOPRENOID_METABOLIC_PROCESS	80	-0.0851045	-0.893173	0.60124	0.924696	1	3701	tags=33%, list=24%, signal=43%
GO_ACROSOME_REACTION	21	-0.160661	-0.892822	0.556213	0.924658	1	12926	tags=100%, list=84%, signal=623%
GO_NEGATIVE_REGULATION_OF_SODIUM_ION_TRANSPORT	18	-0.177419	-0.892716	0.596774	0.924077	1	10102	tags=83%, list=66%, signal=242%
GO_B_CELL_ACTIVATION	196	-0.0558341	-0.892221	0.590264	0.924367	1	12191	tags=85%, list=79%, signal=402%
GO_PEPTIDYL_CYSTEINE_MODIFICATION	42	-0.115042	-0.891825	0.547521	0.924477	1	7765	tags=62%, list=50%, signal=125%
GO_LIPOSACCHARIDE_METABOLIC_PROCESS	47	-0.111491	-0.891793	0.601533	0.923733	1	5496	tags=47%, list=36%, signal=73%
GO_MUCOPOLYSACCHARIDE_METABOLIC_PROCESS	18	-0.175334	-0.891452	0.596349	0.923663	1	726	tags=22%, list=5%, signal=23%
GO_POSITIVE_REGULATION_OF_NEUROTRANSMITTER_TRANSPORT	37	-0.124861	-0.890877	0.605634	0.924119	1	6405	tags=54%, list=42%, signal=92%
GO_NEGATIVE_REGULATION_OF_GLIAL_CELL_DIFFERENTIATION	23	-0.155376	-0.890687	0.586956	0.92375	1	2298	tags=30%, list=15%, signal=36%
GO_GLIOGENESIS	267	-0.0464684	-0.890095	0.583804	0.92425	1	12329	tags=85%, list=80%, signal=418%
GO_LIPID_DROPLET_ORGANIZATION	18	-0.171862	-0.889992	0.600791	0.923673	1	11898	tags=94%, list=77%, signal=415%
GO_AUTONOMIC_NERVOUS_SYSTEM_DEVELOPMENT	41	-0.119759	-0.889922	0.57652	0.923019	1	4921	tags=44%, list=32%, signal=64%
GO_REGULATION_OF_PHOSPHATASE_ACTIVITY	159	-0.0597765	-0.889785	0.584158	0.922509	1	11871	tags=83%, list=77%, signal=359%
GO_MUSCLE_ADAPTATION	100	-0.0752142	-0.889673	0.587398	0.921963	1	3777	tags=32%, list=25%, signal=42%
GO_POSITIVE_REGULATION_OF_ADHERENS_JUNCTION_ORGANIZATION	30	-0.136826	-0.888879	0.579477	0.922963	1	5083	tags=47%, list=33%, signal=70%
GO_REGULATION_OF_MRNA_POLYADENYLATION	15	-0.19287	-0.887926	0.578846	0.924299	1	7298	tags=67%, list=47%, signal=127%
GO_STEROL_TRANSPORT	80	-0.0838761	-0.88776	0.580198	0.923846	1	4682	tags=39%, list=30%, signal=55%
GO_POSITIVE_REGULATION_OF_SYNAPTIC_TRANSMISSION_GLUTAMATERGIC	32	-0.131145	-0.887732	0.58317	0.923101	1	7127	tags=59%, list=46%, signal=110%
GO_PROTEIN_HYDROXYLATION	26	-0.143408	-0.887616	0.591182	0.922565	1	3126	tags=35%, list=20%, signal=43%
GO_METHYLATION	311	-0.0437705	-0.887235	0.609312	0.922606	1	6568	tags=47%, list=43%, signal=80%
GO_DIGESTIVE_SYSTEM_DEVELOPMENT	122	-0.0677425	-0.887122	0.581933	0.922067	1	7421	tags=55%, list=48%, signal=105%
GO_PHOSPHATIDYLGLYCEROL_METABOLIC_PROCESS	20	-0.168472	-0.887108	0.6	0.921293	1	2799	tags=35%, list=18%, signal=43%
GO_POSITIVE_REGULATION_OF_MACROPHAGE_MIGRATION	17	-0.183486	-0.887011	0.598	0.920715	1	8952	tags=76%, list=58%, signal=183%
GO_PURINE_CONTAINING_COMPOUND_BIOSYNTHETIC_PROCESS	179	-0.0583376	-0.886683	0.583851	0.920662	1	9348	tags=66%, list=61%, signal=167%
GO_BILE_ACID_AND_BILE_SALT_TRANSPORT	17	-0.175465	-0.886566	0.592213	0.920119	1	5453	tags=53%, list=35%, signal=82%
GO_EXTRACELLULAR_MATRIX_ASSEMBLY	25	-0.149434	-0.886298	0.578947	0.919936	1	7557	tags=64%, list=49%, signal=126%
GO_NEGATIVE_REGULATION_OF_RESPONSE_TO_DNA_DAMAGE_STIMULUS	71	-0.0905162	-0.885938	0.597166	0.91996	1	7504	tags=58%, list=49%, signal=112%
GO_NEGATIVE_REGULATION_OF_RESPONSE_TO_WOUNDING	77	-0.0866454	-0.885888	0.586558	0.919279	1	10270	tags=75%, list=67%, signal=225%
GO_RESPONSE_TO_INSECTICIDE	15	-0.191721	-0.885757	0.571705	0.918775	1	2184	tags=33%, list=14%, signal=39%
GO_PROTEIN_MONOUBIQUITINATION	64	-0.0934605	-0.885218	0.590264	0.919194	1	2898	tags=28%, list=19%, signal=35%
GO_RELAXATION_OF_CARDIAC_MUSCLE	16	-0.18392	-0.884685	0.589178	0.919562	1	4870	tags=50%, list=32%, signal=73%
GO_MESENCHYMAL_CELL_DIFFERENTIATION	196	-0.0547085	-0.884637	0.586279	0.918879	1	9459	tags=67%, list=61%, signal=171%
GO_RESPONSE_TO_MUSCLE_STRETCH	17	-0.177389	-0.883467	0.594262	0.920755	1	6329	tags=59%, list=41%, signal=100%
GO_POSITIVE_REGULATION_OF_GLUCOSE_METABOLIC_PROCESS	23	-0.152352	-0.882674	0.596558	0.921673	1	11046	tags=87%, list=72%, signal=307%
GO_RESPONSE_TO_FIBROBLAST_GROWTH_FACTOR	128	-0.0657203	-0.882642	0.601695	0.920954	1	12348	tags=87%, list=80%, signal=435%
GO_DENDRITE_DEVELOPMENT	213	-0.0524942	-0.882641	0.576471	0.920167	1	12503	tags=86%, list=81%, signal=453%
GO_CARBOHYDRATE_DERIVATIVE_TRANSPORT	65	-0.0953284	-0.882391	0.60515	0.91995	1	8724	tags=66%, list=57%, signal=152%
GO_REGULATION_OF_INSULIN_LIKE_GROWTH_FACTOR_RECEPTOR_SIGNALING_PATHWAY	21	-0.161355	-0.882136	0.614433	0.919732	1	2652	tags=33%, list=17%, signal=40%
GO_ENDOPLASMIC_RETICULUM_ORGANIZATION	52	-0.100464	-0.881384	0.598814	0.920581	1	10894	tags=81%, list=71%, signal=275%
GO_RESPONSE_TO_ISCHEMIA	42	-0.113246	-0.881281	0.594883	0.920026	1	3394	tags=33%, list=22%, signal=43%
GO_NEGATIVE_REGULATION_OF_SMOOTHENED_SIGNALING_PATHWAY	28	-0.141962	-0.881162	0.593561	0.919477	1	11565	tags=89%, list=75%, signal=358%
GO_CELL_MIGRATION_IN_HINDBRAIN	15	-0.187321	-0.881017	0.596078	0.919004	1	6357	tags=60%, list=41%, signal=102%
GO_T_CELL_DIFFERENTIATION_INVOLVED_IN_IMMUNE_RESPONSE	54	-0.0988999	-0.879691	0.578629	0.921083	1	5326	tags=44%, list=35%, signal=68%
GO_REGULATION_OF_SISTER_CHROMATID_SEGREGATION	75	-0.0870148	-0.879526	0.596774	0.920635	1	5647	tags=45%, list=37%, signal=71%
GO_VASODILATION	29	-0.136104	-0.878437	0.603175	0.922175	1	7996	tags=66%, list=52%, signal=136%
GO_T_HELPER_1_TYPE_IMMUNE_RESPONSE	36	-0.120666	-0.878408	0.591376	0.921453	1	3707	tags=36%, list=24%, signal=47%
GO_ASYMMETRIC_CELL_DIVISION	18	-0.172856	-0.878376	0.594862	0.920728	1	12738	tags=100%, list=83%, signal=579%
GO_DEFENSE_RESPONSE_TO_FUNGUS	19	-0.169225	-0.876663	0.624762	0.923701	1	12794	tags=100%, list=83%, signal=591%
GO_MEMORY	113	-0.0705573	-0.876653	0.61017	0.922941	1	1920	tags=19%, list=12%, signal=22%
GO_PROTEIN_LOCALIZATION_TO_LYSOSOME	38	-0.121171	-0.876614	0.606426	0.922233	1	9889	tags=76%, list=64%, signal=213%
GO_MACROPHAGE_MIGRATION	37	-0.121572	-0.876375	0.59415	0.92195	1	8952	tags=70%, list=58%, signal=168%
GO_RESPONSE_TO_AMPHETAMINE	32	-0.12893	-0.876218	0.606526	0.921522	1	1869	tags=25%, list=12%, signal=28%
GO_CELLULAR_RESPONSE_TO_XENOBIOTIC_STIMULUS	125	-0.0659489	-0.875563	0.59519	0.922186	1	7492	tags=55%, list=49%, signal=107%
GO_MITOTIC_CELL_CYCLE_CHECKPOINT	159	-0.0600647	-0.875339	0.595092	0.921885	1	6154	tags=46%, list=40%, signal=76%
GO_ANIMAL_ORGAN_REGENERATION	72	-0.0897281	-0.874693	0.621457	0.922467	1	12952	tags=93%, list=84%, signal=584%
GO_BICARBONATE_TRANSPORT	39	-0.121631	-0.874401	0.603659	0.922345	1	12344	tags=92%, list=80%, signal=465%
GO_CYTOLYSIS	17	-0.174459	-0.87409	0.613153	0.92222	1	10902	tags=88%, list=71%, signal=302%
GO_REGULATION_OF_STEM_CELL_POPULATION_MAINTENANCE	25	-0.145778	-0.873862	0.606855	0.921913	1	8229	tags=68%, list=53%, signal=146%
GO_NEGATIVE_REGULATION_OF_PROTEIN_BINDING	88	-0.0799946	-0.873176	0.597633	0.922592	1	9623	tags=70%, list=63%, signal=187%
GO_NEGATIVE_REGULATION_OF_AUTOPHAGY	72	-0.0878672	-0.872234	0.636893	0.923839	1	2931	tags=28%, list=19%, signal=34%
GO_MAINTENANCE_OF_LOCATION_IN_CELL	86	-0.0801801	-0.871593	0.619772	0.92447	1	6113	tags=48%, list=40%, signal=79%
GO_POSITIVE_REGULATION_OF_SUPEROXIDE_ANION_GENERATION	15	-0.185544	-0.871388	0.634538	0.924094	1	2279	tags=33%, list=15%, signal=39%
GO_NEUROTRANSMITTER_METABOLIC_PROCESS	116	-0.0686597	-0.870324	0.606491	0.925578	1	4526	tags=36%, list=29%, signal=51%
GO_STEM_CELL_DIVISION	38	-0.118691	-0.870104	0.617357	0.925278	1	12763	tags=95%, list=83%, signal=553%
GO_PROTEIN_CONTAINING_COMPLEX_REMODELING	22	-0.156635	-0.869823	0.582329	0.92516	1	3891	tags=41%, list=25%, signal=55%
GO_PALLIUM_DEVELOPMENT	159	-0.0598901	-0.869527	0.646707	0.925027	1	2671	tags=23%, list=17%, signal=28%
GO_NEGATIVE_REGULATION_OF_INTRINSIC_APOPTOTIC_SIGNALING_PATHWAY_IN_RESPONSE_TO_DNA_DAMAGE	31	-0.128673	-0.869483	0.632	0.92436	1	10936	tags=84%, list=71%, signal=289%
GO_REGULATION_OF_TOLERANCE_INDUCTION	15	-0.186173	-0.86945	0.626033	0.923655	1	10480	tags=87%, list=68%, signal=271%
GO_PROTEIN_DEPOLYMERIZATION	104	-0.0720365	-0.869121	0.600406	0.92357	1	11778	tags=84%, list=77%, signal=354%
GO_NEURON_PROJECTION_ARBORIZATION	18	-0.17309	-0.868279	0.605108	0.924598	1	8458	tags=72%, list=55%, signal=160%
GO_CELLULAR_RESPONSE_TO_ALCOHOL	77	-0.0807614	-0.868203	0.63745	0.923995	1	10760	tags=78%, list=70%, signal=258%
GO_REGULATION_OF_INCLUSION_BODY_ASSEMBLY	15	-0.188427	-0.867884	0.640404	0.923889	1	9419	tags=80%, list=61%, signal=206%
GO_POSITIVE_REGULATION_OF_AUTOPHAGY	105	-0.0722601	-0.867866	0.620902	0.923156	1	11652	tags=83%, list=76%, signal=338%
GO_ORGANIC_ANION_TRANSPORT	425	-0.0361193	-0.866715	0.610136	0.924929	1	12863	tags=87%, list=84%, signal=515%
GO_POSITIVE_REGULATION_OF_MYELOID_LEUKOCYTE_MEDIATED_IMMUNITY	27	-0.136195	-0.864595	0.596899	0.928625	1	4180	tags=41%, list=27%, signal=56%
GO_DENTATE_GYRUS_DEVELOPMENT	16	-0.175593	-0.864171	0.620763	0.928759	1	9809	tags=81%, list=64%, signal=224%
GO_PROTEIN_PEPTIDYL_PROLYL_ISOMERIZATION	31	-0.12941	-0.863861	0.621951	0.928664	1	7945	tags=65%, list=52%, signal=133%
GO_NEGATIVE_REGULATION_OF_CELL_JUNCTION_ASSEMBLY	22	-0.150331	-0.863354	0.609407	0.928935	1	6787	tags=59%, list=44%, signal=106%
GO_IONOTROPIC_GLUTAMATE_RECEPTOR_SIGNALING_PATHWAY	24	-0.148158	-0.863241	0.617021	0.928403	1	7987	tags=67%, list=52%, signal=138%
GO_REGULATION_OF_CELLULAR_RESPONSE_TO_INSULIN_STIMULUS	64	-0.0917534	-0.862449	0.67	0.929389	1	4608	tags=39%, list=30%, signal=56%
GO_DNA_LIGATION	16	-0.181396	-0.862413	0.590264	0.928705	1	5871	tags=56%, list=38%, signal=91%
GO_CIRCADIAN_REGULATION_OF_GENE_EXPRESSION	54	-0.0985087	-0.862041	0.642857	0.928727	1	5332	tags=44%, list=35%, signal=68%
GO_PEPTIDYL_PROLINE_MODIFICATION	45	-0.106522	-0.861968	0.622951	0.92814	1	7945	tags=62%, list=52%, signal=128%
GO_NEGATIVE_REGULATION_OF_RECEPTOR_SIGNALING_PATHWAY_VIA_STAT	20	-0.158179	-0.861452	0.633333	0.928465	1	3727	tags=40%, list=24%, signal=53%
GO_GLAND_MORPHOGENESIS	111	-0.06992	-0.861016	0.588235	0.92862	1	10860	tags=77%, list=71%, signal=261%
GO_RESPONSE_TO_IONIZING_RADIATION	141	-0.0623601	-0.860924	0.621181	0.928054	1	1561	tags=16%, list=10%, signal=18%
GO_REGULATION_OF_STEROID_BIOSYNTHETIC_PROCESS	79	-0.081976	-0.860714	0.644898	0.927723	1	8684	tags=65%, list=56%, signal=147%
GO_REGULATION_OF_MICROTUBULE_BASED_PROCESS	202	-0.0535372	-0.860535	0.64786	0.927376	1	5056	tags=38%, list=33%, signal=56%
GO_NEGATIVE_REGULATION_OF_LYMPHOCYTE_MEDIATED_IMMUNITY	26	-0.140578	-0.86016	0.621677	0.927404	1	10867	tags=85%, list=71%, signal=287%
GO_SYNAPTIC_TRANSMISSION_DOPAMINERGIC	25	-0.143513	-0.85959	0.670433	0.927885	1	7648	tags=64%, list=50%, signal=127%
GO_DNA_BIOSYNTHETIC_PROCESS	177	-0.0560082	-0.858749	0.617308	0.928968	1	9412	tags=67%, list=61%, signal=170%
GO_POSITIVE_REGULATION_OF_SMOOTHENED_SIGNALING_PATHWAY	32	-0.129196	-0.85859	0.630952	0.928556	1	2346	tags=28%, list=15%, signal=33%
GO_REGULATION_OF_ENDOPLASMIC_RETICULUM_UNFOLDED_PROTEIN_RESPONSE	24	-0.146949	-0.858485	0.642308	0.928054	1	1591	tags=25%, list=10%, signal=28%
GO_CELLULAR_RESPONSE_TO_TOXIC_SUBSTANCE	206	-0.0507905	-0.858017	0.631474	0.928286	1	1621	tags=16%, list=11%, signal=17%
GO_MITOCHONDRIAL_RNA_METABOLIC_PROCESS	21	-0.152416	-0.857192	0.619247	0.929304	1	7188	tags=62%, list=47%, signal=116%
GO_NEURON_PROJECTION_REGENERATION	55	-0.0981392	-0.856739	0.640816	0.929476	1	9412	tags=71%, list=61%, signal=182%
GO_XENOBIOTIC_METABOLIC_PROCESS	71	-0.0875704	-0.855463	0.648649	0.931445	1	5164	tags=42%, list=34%, signal=63%
GO_ESTABLISHMENT_OF_PROTEIN_LOCALIZATION_TO_PLASMA_MEMBRANE	54	-0.100584	-0.854784	0.663366	0.93209	1	7866	tags=61%, list=51%, signal=125%
GO_RESPONSE_TO_COCAINE	47	-0.104708	-0.854735	0.62605	0.931447	1	4945	tags=43%, list=32%, signal=62%
GO_INSULIN_LIKE_GROWTH_FACTOR_RECEPTOR_SIGNALING_PATHWAY	34	-0.122189	-0.854058	0.642308	0.932108	1	2652	tags=29%, list=17%, signal=35%
GO_INTRINSIC_APOPTOTIC_SIGNALING_PATHWAY_IN_RESPONSE_TO_ENDOPLASMIC_RETICULUM_STRESS	55	-0.0965273	-0.854027	0.644841	0.931411	1	2439	tags=25%, list=16%, signal=30%
GO_NEGATIVE_REGULATION_OF_HORMONE_SECRETION	60	-0.0943212	-0.853886	0.674464	0.930934	1	1377	tags=18%, list=9%, signal=20%
GO_CELLULAR_RESPONSE_TO_REACTIVE_NITROGEN_SPECIES	17	-0.172393	-0.853422	0.657258	0.93111	1	8217	tags=71%, list=53%, signal=151%
GO_POSITIVE_REGULATION_OF_ANION_TRANSPORT	48	-0.104482	-0.853081	0.637475	0.931054	1	2567	tags=27%, list=17%, signal=32%
GO_LENS_DEVELOPMENT_IN_CAMERA_TYPE_EYE	66	-0.0894344	-0.852161	0.653061	0.932241	1	12159	tags=88%, list=79%, signal=416%
GO_MYELOID_LEUKOCYTE_DIFFERENTIATION	174	-0.0558337	-0.851754	0.658537	0.932339	1	13219	tags=91%, list=86%, signal=639%
GO_CARDIAC_MUSCLE_FIBER_DEVELOPMENT	17	-0.171808	-0.850796	0.663158	0.93354	1	8226	tags=71%, list=53%, signal=151%
GO_CELLULAR_RESPONSE_TO_CARBOHYDRATE_STIMULUS	128	-0.0622631	-0.850374	0.681542	0.933654	1	3260	tags=27%, list=21%, signal=34%
GO_ADRENAL_GLAND_DEVELOPMENT	25	-0.13892	-0.850088	0.644711	0.933516	1	6487	tags=56%, list=42%, signal=97%
GO_TELENCEPHALON_GLIAL_CELL_MIGRATION	21	-0.154221	-0.85003	0.643287	0.932885	1	13025	tags=100%, list=85%, signal=649%
GO_MATERNAL_PROCESS_INVOLVED_IN_FEMALE_PREGNANCY	60	-0.0932399	-0.849287	0.656315	0.933704	1	10374	tags=77%, list=67%, signal=234%
GO_REGULATION_OF_PRODUCTION_OF_MOLECULAR_MEDIATOR_OF_IMMUNE_RESPONSE	113	-0.0695173	-0.848209	0.684008	0.935173	1	3707	tags=31%, list=24%, signal=40%
GO_POSITIVE_REGULATION_OF_CD4_POSITIVE_ALPHA_BETA_T_CELL_ACTIVATION	29	-0.132144	-0.848035	0.635294	0.934783	1	7526	tags=62%, list=49%, signal=121%
GO_TUMOR_NECROSIS_FACTOR_BIOSYNTHETIC_PROCESS	20	-0.160358	-0.847721	0.696607	0.93468	1	8312	tags=70%, list=54%, signal=152%
GO_CELLULAR_RESPONSE_TO_NUTRIENT	63	-0.0908185	-0.847269	0.652672	0.93488	1	9605	tags=71%, list=62%, signal=189%
GO_CELL_COMMUNICATION_BY_ELECTRICAL_COUPLING	29	-0.132253	-0.847144	0.666667	0.934406	1	4870	tags=45%, list=32%, signal=65%
GO_REGULATION_OF_ACTIN_CYTOSKELETON_REORGANIZATION	33	-0.122788	-0.847081	0.658385	0.933779	1	6512	tags=55%, list=42%, signal=94%
GO_REGULATION_OF_PROTEIN_STABILITY	252	-0.0456405	-0.847062	0.649524	0.933078	1	6763	tags=48%, list=44%, signal=85%
GO_REGULATION_OF_CELL_SUBSTRATE_ADHESION	193	-0.0518844	-0.84602	0.675299	0.934477	1	5115	tags=38%, list=33%, signal=57%
GO_REGULATION_OF_AUTOPHAGOSOME_ASSEMBLY	32	-0.125092	-0.845645	0.660156	0.934541	1	7220	tags=59%, list=47%, signal=112%
GO_NEGATIVE_REGULATION_OF_CELL_CYCLE_G1_S_PHASE_TRANSITION	100	-0.0728147	-0.844853	0.654167	0.93541	1	9048	tags=66%, list=59%, signal=159%
GO_PROTEIN_STABILIZATION	159	-0.0578022	-0.843757	0.670635	0.936953	1	5898	tags=44%, list=38%, signal=71%
GO_REGULATION_OF_LEUKOCYTE_ADHESION_TO_VASCULAR_ENDOTHELIAL_CELL	15	-0.180624	-0.843483	0.642857	0.936763	1	3381	tags=40%, list=22%, signal=51%
GO_ACTIN_FILAMENT_DEPOLYMERIZATION	52	-0.100736	-0.843393	0.672764	0.936204	1	11778	tags=87%, list=77%, signal=367%
GO_REGULATION_OF_PLATELET_ACTIVATION	28	-0.134088	-0.842311	0.649789	0.937637	1	11686	tags=89%, list=76%, signal=370%
GO_REGULATION_OF_RESPONSE_TO_CYTOKINE_STIMULUS	148	-0.060513	-0.842247	0.64902	0.937031	1	7504	tags=55%, list=49%, signal=106%
GO_POSITIVE_REGULATION_OF_ALPHA_BETA_T_CELL_PROLIFERATION	15	-0.180624	-0.841891	0.670565	0.937022	1	3381	tags=40%, list=22%, signal=51%
GO_HEPARAN_SULFATE_PROTEOGLYCAN_METABOLIC_PROCESS	36	-0.121561	-0.841768	0.638835	0.936538	1	7542	tags=61%, list=49%, signal=120%
GO_REGULATION_OF_CARDIAC_MUSCLE_CONTRACTION_BY_CALCIUM_ION_SIGNALING	24	-0.14378	-0.841624	0.670707	0.936106	1	4847	tags=46%, list=31%, signal=67%
GO_REGULATION_OF_BICELLULAR_TIGHT_JUNCTION_ASSEMBLY	18	-0.16783	-0.840429	0.658996	0.937832	1	11960	tags=94%, list=78%, signal=423%
GO_POSITIVE_REGULATION_OF_GLYCOGEN_METABOLIC_PROCESS	17	-0.165095	-0.840304	0.678363	0.937344	1	11046	tags=88%, list=72%, signal=312%
GO_POSITIVE_REGULATION_OF_AMYLOID_PRECURSOR_PROTEIN_CATABOLIC_PROCESS	15	-0.180494	-0.840298	0.631068	0.936618	1	9541	tags=80%, list=62%, signal=210%
GO_POSITIVE_REGULATION_OF_PEPTIDE_HORMONE_SECRETION	81	-0.0807234	-0.840287	0.67551	0.935897	1	11689	tags=84%, list=76%, signal=347%
GO_ENDOPLASMIC_RETICULUM_UNFOLDED_PROTEIN_RESPONSE	111	-0.0681711	-0.83975	0.652893	0.936273	1	7142	tags=53%, list=46%, signal=98%
GO_ANTERIOR_POSTERIOR_AXIS_SPECIFICATION	42	-0.109549	-0.838863	0.664032	0.937257	1	12981	tags=95%, list=84%, signal=606%
GO_HUMORAL_IMMUNE_RESPONSE_MEDIATED_BY_CIRCULATING_IMMUNOGLOBULIN	33	-0.123895	-0.837178	0.636183	0.939931	1	6495	tags=55%, list=42%, signal=94%
GO_POSITIVE_REGULATION_OF_MUSCLE_CELL_DIFFERENTIATION	75	-0.0816493	-0.836234	0.65286	0.941098	1	12503	tags=89%, list=81%, signal=473%
GO_CARDIAC_SEPTUM_MORPHOGENESIS	66	-0.0876206	-0.836008	0.673704	0.940809	1	10554	tags=77%, list=69%, signal=245%
GO_POSITIVE_REGULATION_OF_GLYCOPROTEIN_BIOSYNTHETIC_PROCESS	19	-0.162697	-0.835229	0.639922	0.941609	1	5602	tags=53%, list=36%, signal=83%
GO_SUBSTANTIA_NIGRA_DEVELOPMENT	38	-0.118364	-0.835135	0.677686	0.941044	1	3450	tags=34%, list=22%, signal=44%
GO_POSITIVE_REGULATION_OF_LEUKOCYTE_MIGRATION	102	-0.067569	-0.834871	0.665263	0.940848	1	9231	tags=67%, list=60%, signal=165%
GO_ENDOCHONDRAL_BONE_MORPHOGENESIS	67	-0.0871111	-0.834669	0.671343	0.940515	1	11763	tags=85%, list=76%, signal=359%
GO_POTASSIUM_ION_EXPORT_ACROSS_PLASMA_MEMBRANE	15	-0.179129	-0.832287	0.668675	0.94471	1	9562	tags=80%, list=62%, signal=211%
GO_POSITIVE_REGULATION_OF_PROTEIN_LOCALIZATION_TO_NUCLEUS	70	-0.0845397	-0.83038	0.653386	0.947758	1	9262	tags=69%, list=60%, signal=171%
GO_MEIOTIC_CHROMOSOME_SEPARATION	21	-0.149513	-0.830167	0.671053	0.947423	1	10165	tags=81%, list=66%, signal=238%
GO_POSITIVE_REGULATION_OF_DNA_RECOMBINATION	34	-0.119248	-0.830032	0.706349	0.946951	1	886	tags=18%, list=6%, signal=19%
GO_CELL_FATE_COMMITMENT_INVOLVED_IN_FORMATION_OF_PRIMARY_GERM_LAYER	27	-0.134997	-0.829767	0.659091	0.946769	1	12181	tags=93%, list=79%, signal=443%
GO_DETECTION_OF_BIOTIC_STIMULUS	19	-0.15961	-0.829594	0.66998	0.946392	1	7270	tags=63%, list=47%, signal=120%
GO_KINETOCHORE_ASSEMBLY	15	-0.176875	-0.82948	0.67086	0.945859	1	1386	tags=27%, list=9%, signal=29%
GO_LONG_CHAIN_FATTY_ACYL_COA_BIOSYNTHETIC_PROCESS	17	-0.167761	-0.828556	0.687623	0.947027	1	11005	tags=88%, list=71%, signal=309%
GO_REGULATION_OF_METAL_ION_TRANSPORT	339	-0.0394666	-0.828285	0.652672	0.946819	1	5038	tags=37%, list=33%, signal=53%
GO_NOTOCHORD_DEVELOPMENT	18	-0.162711	-0.828268	0.683267	0.946103	1	12894	tags=100%, list=84%, signal=615%
GO_G_PROTEIN_COUPLED_PURINERGIC_RECEPTOR_SIGNALING_PATHWAY	19	-0.157573	-0.827124	0.661088	0.947646	1	3250	tags=37%, list=21%, signal=47%
GO_TRANSCRIPTION_INITIATION_FROM_RNA_POLYMERASE_II_PROMOTER	175	-0.0529886	-0.827097	0.678988	0.94696	1	778	tags=10%, list=5%, signal=11%
GO_REGULATION_OF_TORC1_SIGNALING	26	-0.134927	-0.82557	0.6714	0.949343	1	1480	tags=23%, list=10%, signal=25%
GO_LEARNING	136	-0.0600841	-0.825387	0.678571	0.948956	1	12668	tags=88%, list=82%, signal=494%
GO_T_CELL_MEDIATED_CYTOTOXICITY	31	-0.126616	-0.824349	0.676724	0.95029	1	10471	tags=81%, list=68%, signal=252%
GO_POSITIVE_REGULATION_BY_HOST_OF_VIRAL_TRANSCRIPTION	17	-0.164345	-0.823793	0.696226	0.950722	1	5624	tags=53%, list=37%, signal=83%
GO_RESPONSE_TO_MISFOLDED_PROTEIN	23	-0.141228	-0.823353	0.689861	0.950873	1	11217	tags=87%, list=73%, signal=320%
GO_NEGATIVE_REGULATION_OF_SECRETION	192	-0.052011	-0.823119	0.684314	0.950575	1	14044	tags=96%, list=91%, signal=1084%
GO_REGULATION_OF_HOMOTYPIC_CELL_CELL_ADHESION	23	-0.141989	-0.823107	0.690323	0.94987	1	12544	tags=96%, list=81%, signal=516%
GO_TELOMERE_ORGANIZATION	143	-0.0595103	-0.822794	0.679688	0.949797	1	10828	tags=76%, list=70%, signal=255%
GO_RETINA_LAYER_FORMATION	20	-0.152472	-0.822567	0.685072	0.949535	1	6124	tags=55%, list=40%, signal=91%
GO_CARDIOBLAST_DIFFERENTIATION	15	-0.181361	-0.822489	0.688797	0.948963	1	10554	tags=87%, list=69%, signal=275%
GO_RIBOSE_PHOSPHATE_BIOSYNTHETIC_PROCESS	171	-0.0528717	-0.822364	0.68985	0.948488	1	11260	tags=78%, list=73%, signal=289%
GO_REGULATION_OF_CALCIUM_ION_TRANSMEMBRANE_TRANSPORTER_ACTIVITY	81	-0.0790272	-0.821852	0.703407	0.948768	1	5633	tags=44%, list=37%, signal=70%
GO_NEGATIVE_REGULATION_OF_NERVOUS_SYSTEM_DEVELOPMENT	287	-0.0415757	-0.821598	0.674464	0.9485	1	13105	tags=89%, list=85%, signal=588%
GO_POSITIVE_REGULATION_OF_NEUROTRANSMITTER_SECRETION	22	-0.143776	-0.82112	0.693517	0.948762	1	6188	tags=55%, list=40%, signal=91%
GO_POSITIVE_REGULATION_OF_EXTRACELLULAR_MATRIX_ORGANIZATION	19	-0.153951	-0.820963	0.679752	0.948359	1	7357	tags=63%, list=48%, signal=121%
GO_PEPTIDYL_LYSINE_TRIMETHYLATION	37	-0.114176	-0.819498	0.704312	0.950538	1	11146	tags=84%, list=72%, signal=303%
GO_PARAXIAL_MESODERM_DEVELOPMENT	16	-0.170756	-0.819444	0.675676	0.949893	1	7959	tags=69%, list=52%, signal=142%
GO_THYMIC_T_CELL_SELECTION	18	-0.157226	-0.819437	0.702495	0.949181	1	2715	tags=33%, list=18%, signal=40%
GO_DNA_PACKAGING	125	-0.0623628	-0.818976	0.642553	0.94938	1	6192	tags=46%, list=40%, signal=77%
GO_REGULATION_OF_CHROMOSOME_SEGREGATION	94	-0.0723524	-0.81885	0.690802	0.948924	1	5445	tags=43%, list=35%, signal=65%
GO_NEGATIVE_REGULATION_OF_VIRAL_RELEASE_FROM_HOST_CELL	15	-0.176745	-0.81822	0.681909	0.949443	1	10625	tags=87%, list=69%, signal=279%
GO_CELL_COMMUNICATION_BY_ELECTRICAL_COUPLING_INVOLVED_IN_CARDIAC_CONDUCTION	24	-0.142284	-0.817285	0.701789	0.950558	1	4870	tags=46%, list=32%, signal=67%
GO_HISTONE_H3_K4_METHYLATION	48	-0.0991141	-0.817078	0.668067	0.950233	1	725	tags=15%, list=5%, signal=15%
GO_REGULATION_OF_VACUOLE_ORGANIZATION	38	-0.110301	-0.816902	0.685885	0.949869	1	7220	tags=58%, list=47%, signal=109%
GO_REGULATION_OF_CAMP_MEDIATED_SIGNALING	46	-0.101862	-0.816497	0.687627	0.949936	1	5131	tags=43%, list=33%, signal=65%
GO_TYPE_B_PANCREATIC_CELL_PROLIFERATION	16	-0.170053	-0.816343	0.721519	0.949527	1	8932	tags=75%, list=58%, signal=178%
GO_EPITHELIAL_TO_MESENCHYMAL_TRANSITION	123	-0.0633659	-0.816232	0.693676	0.94902	1	12676	tags=89%, list=82%, signal=498%
GO_STRIATED_MUSCLE_CELL_PROLIFERATION	58	-0.0884395	-0.814901	0.685345	0.950797	1	10589	tags=78%, list=69%, signal=248%
GO_DETECTION_OF_TEMPERATURE_STIMULUS	19	-0.154078	-0.814561	0.703476	0.95076	1	4114	tags=42%, list=27%, signal=57%
GO_POSITIVE_REGULATION_OF_HORMONE_SECRETION	113	-0.0642731	-0.814546	0.702041	0.950069	1	11689	tags=82%, list=76%, signal=339%
GO_POSITIVE_REGULATION_OF_PATHWAY_RESTRICTED_SMAD_PROTEIN_PHOSPHORYLATION	44	-0.1052	-0.814403	0.703557	0.949635	1	7833	tags=61%, list=51%, signal=125%
GO_AXONEMAL_DYNEIN_COMPLEX_ASSEMBLY	30	-0.126467	-0.814165	0.708249	0.949377	1	4729	tags=43%, list=31%, signal=62%
GO_POSITIVE_REGULATION_OF_NUCLEOCYTOPLASMIC_TRANSPORT	59	-0.0906552	-0.814112	0.693089	0.948757	1	9048	tags=68%, list=59%, signal=164%
GO_REGULATION_OF_MACROPHAGE_CHEMOTAXIS	22	-0.146059	-0.812456	0.694553	0.951234	1	8952	tags=73%, list=58%, signal=174%
GO_CYTOPLASMIC_SEQUESTERING_OF_PROTEIN	23	-0.139924	-0.812282	0.701863	0.950842	1	9229	tags=74%, list=60%, signal=184%
GO_TOOTH_MINERALIZATION	19	-0.156091	-0.811667	0.668024	0.951334	1	842	tags=21%, list=5%, signal=22%
GO_REGULATION_OF_TYPE_I_INTERFERON_MEDIATED_SIGNALING_PATHWAY	29	-0.12875	-0.811061	0.673228	0.951763	1	8109	tags=66%, list=53%, signal=138%
GO_REGULATION_OF_LEUKOCYTE_MEDIATED_IMMUNITY	150	-0.0575467	-0.811008	0.691571	0.951152	1	10516	tags=74%, list=68%, signal=231%
GO_POSITIVE_REGULATION_OF_CHROMOSOME_SEGREGATION	26	-0.133483	-0.809523	0.710227	0.953329	1	5647	tags=50%, list=37%, signal=79%
GO_ASTROCYTE_ACTIVATION	18	-0.161648	-0.808027	0.700397	0.955547	1	2647	tags=33%, list=17%, signal=40%
GO_EMBRYONIC_PATTERN_SPECIFICATION	56	-0.0890762	-0.807746	0.694444	0.955369	1	9906	tags=73%, list=64%, signal=205%
GO_REGULATION_OF_DNA_DEPENDENT_DNA_REPLICATION	47	-0.100848	-0.807737	0.712871	0.954666	1	9590	tags=72%, list=62%, signal=191%
GO_GLYCOPROTEIN_METABOLIC_PROCESS	126	-0.0606483	-0.807656	0.701431	0.954108	1	5795	tags=44%, list=38%, signal=69%
GO_NEGATIVE_REGULATION_OF_CELLULAR_RESPONSE_TO_TRANSFORMING_GROWTH_FACTOR_BETA_STIMULUS	73	-0.080308	-0.807604	0.697813	0.953479	1	3621	tags=32%, list=24%, signal=41%
GO_FEMALE_MEIOTIC_NUCLEAR_DIVISION	25	-0.134652	-0.807587	0.719262	0.952796	1	8400	tags=68%, list=55%, signal=149%
GO_POSITIVE_REGULATION_OF_RESPONSE_TO_BIOTIC_STIMULUS	36	-0.111263	-0.806677	0.717021	0.95381	1	10266	tags=78%, list=67%, signal=233%
GO_POSITIVE_REGULATION_OF_ORGAN_GROWTH	43	-0.10551	-0.806034	0.664543	0.954325	1	10554	tags=79%, list=69%, signal=251%
GO_REGULATION_OF_NUCLEAR_DIVISION	191	-0.0503991	-0.805944	0.715094	0.953789	1	1814	tags=17%, list=12%, signal=19%
GO_REGULATION_OF_NUCLEAR_TRANSCRIBED_MRNA_CATABOLIC_PROCESS_DEADENYLATION_DEPENDENT_DECAY	18	-0.157559	-0.804616	0.701431	0.955573	1	6131	tags=56%, list=40%, signal=92%
GO_MEGAKARYOCYTE_DIFFERENTIATION	66	-0.0858177	-0.804347	0.690945	0.955416	1	6383	tags=50%, list=41%, signal=85%
GO_REGULATION_OF_CALCIUM_ION_TRANSMEMBRANE_TRANSPORT	134	-0.0600629	-0.803233	0.708415	0.956839	1	5633	tags=43%, list=37%, signal=66%
GO_REGULATION_OF_BONE_REMODELING	38	-0.109198	-0.803175	0.680556	0.956227	1	10478	tags=79%, list=68%, signal=247%
GO_NEGATIVE_REGULATION_OF_ERK1_AND_ERK2_CASCADE	62	-0.0858469	-0.802992	0.70217	0.95587	1	2161	tags=23%, list=14%, signal=26%
GO_GOLGI_TO_PLASMA_MEMBRANE_PROTEIN_TRANSPORT	37	-0.111248	-0.802849	0.707911	0.955454	1	6198	tags=51%, list=40%, signal=86%
GO_CILIUM_MOVEMENT_INVOLVED_IN_CELL_MOTILITY	19	-0.152942	-0.802581	0.717949	0.955264	1	5752	tags=53%, list=37%, signal=84%
GO_PROTEIN_TRANSPORT_WITHIN_PLASMA_MEMBRANE	45	-0.102975	-0.802316	0.705426	0.955058	1	9710	tags=73%, list=63%, signal=198%
GO_FOREBRAIN_NEURON_DIFFERENTIATION	53	-0.0912638	-0.802133	0.69685	0.9547	1	12253	tags=89%, list=80%, signal=433%
GO_CELLULAR_RESPONSE_TO_ABIOTIC_STIMULUS	287	-0.0412664	-0.80203	0.717694	0.954204	1	9623	tags=67%, list=63%, signal=174%
GO_NEUROTRANSMITTER_BIOSYNTHETIC_PROCESS	81	-0.0768481	-0.801437	0.716667	0.954639	1	4526	tags=37%, list=29%, signal=52%
GO_RESPONSE_TO_METAL_ION	331	-0.0391401	-0.801108	0.718929	0.954549	1	6481	tags=46%, list=42%, signal=78%
GO_REGULATION_OF_NEURON_PROJECTION_REGENERATION	29	-0.126307	-0.801092	0.700772	0.953873	1	10270	tags=79%, list=67%, signal=238%
GO_ENDOPLASMIC_RETICULUM_CALCIUM_ION_HOMEOSTASIS	22	-0.144714	-0.801014	0.681018	0.953328	1	11072	tags=86%, list=72%, signal=307%
GO_PLASMA_LIPOPROTEIN_PARTICLE_CLEARANCE	47	-0.0964185	-0.80089	0.714286	0.952864	1	6710	tags=53%, list=44%, signal=94%
GO_REGULATION_OF_CHOLESTEROL_BIOSYNTHETIC_PROCESS	42	-0.102933	-0.800659	0.679612	0.952573	1	8684	tags=67%, list=56%, signal=153%
GO_HEPATICOBILIARY_SYSTEM_DEVELOPMENT	129	-0.0599767	-0.800322	0.732906	0.952475	1	8394	tags=60%, list=55%, signal=132%
GO_ZINC_ION_HOMEOSTASIS	27	-0.128673	-0.800244	0.72327	0.951927	1	11708	tags=89%, list=76%, signal=371%
GO_CELL_CELL_JUNCTION_ORGANIZATION	147	-0.0573756	-0.799732	0.728395	0.952213	1	6876	tags=50%, list=45%, signal=90%
GO_RIBOSOMAL_SMALL_SUBUNIT_BIOGENESIS	60	-0.0868003	-0.799667	0.706004	0.951639	1	3545	tags=32%, list=23%, signal=41%
GO_CALCIUM_MEDIATED_SIGNALING_USING_INTRACELLULAR_CALCIUM_SOURCE	19	-0.152829	-0.799434	0.70334	0.951349	1	6564	tags=58%, list=43%, signal=101%
GO_NEURON_PROJECTION_ORGANIZATION	83	-0.0739069	-0.799297	0.742455	0.950902	1	12595	tags=89%, list=82%, signal=488%
GO_RESPONSE_TO_ZINC_ION	41	-0.102917	-0.798434	0.685832	0.951823	1	7808	tags=61%, list=51%, signal=123%
GO_RESPONSE_TO_TOXIC_SUBSTANCE	451	-0.0329145	-0.798306	0.718812	0.951381	1	2001	tags=16%, list=13%, signal=18%
GO_NEGATIVE_REGULATION_OF_METAPHASE_ANAPHASE_TRANSITION_OF_CELL_CYCLE	36	-0.114021	-0.798045	0.722334	0.951191	1	9796	tags=75%, list=64%, signal=206%
GO_POSITIVE_REGULATION_OF_CELL_CYCLE_G1_S_PHASE_TRANSITION	45	-0.0988129	-0.797376	0.698225	0.951754	1	879	tags=16%, list=6%, signal=16%
GO_POSITIVE_REGULATION_OF_MONONUCLEAR_CELL_MIGRATION	19	-0.152753	-0.796837	0.702083	0.952055	1	12237	tags=95%, list=79%, signal=461%
GO_MESENCHYMAL_CELL_PROLIFERATION	43	-0.101353	-0.796352	0.74031	0.952277	1	13482	tags=98%, list=88%, signal=784%
GO_ACTIVATION_OF_PROTEIN_KINASE_A_ACTIVITY	17	-0.162754	-0.796185	0.705323	0.95186	1	11082	tags=88%, list=72%, signal=315%
GO_PHOSPHATIDYLETHANOLAMINE_BIOSYNTHETIC_PROCESS	15	-0.166797	-0.794331	0.723014	0.954667	1	7699	tags=67%, list=50%, signal=133%
GO_RRNA_METHYLATION	21	-0.146311	-0.793569	0.692308	0.955379	1	684	tags=19%, list=4%, signal=20%
GO_NEGATIVE_REGULATION_OF_DNA_BINDING_TRANSCRIPTION_FACTOR_ACTIVITY	142	-0.0573773	-0.793509	0.743327	0.954802	1	5956	tags=44%, list=39%, signal=72%
GO_NEGATIVE_REGULATION_OF_MICROTUBULE_POLYMERIZATION_OR_DEPOLYMERIZATION	33	-0.116926	-0.793359	0.726358	0.954384	1	4736	tags=42%, list=31%, signal=61%
GO_NEGATIVE_REGULATION_OF_CALCIUM_ION_TRANSMEMBRANE_TRANSPORT	36	-0.111954	-0.793126	0.69112	0.95412	1	5979	tags=50%, list=39%, signal=82%
GO_MICROTUBULE_DEPOLYMERIZATION	41	-0.105855	-0.792391	0.737052	0.954788	1	4759	tags=41%, list=31%, signal=60%
GO_PROTEIN_K11_LINKED_UBIQUITINATION	28	-0.124806	-0.792311	0.705765	0.954247	1	10729	tags=82%, list=70%, signal=271%
GO_CALCINEURIN_MEDIATED_SIGNALING	42	-0.102378	-0.792058	0.690909	0.954034	1	12358	tags=90%, list=80%, signal=457%
GO_NEGATIVE_REGULATION_OF_INTRINSIC_APOPTOTIC_SIGNALING_PATHWAY	90	-0.0724273	-0.791936	0.724066	0.953574	1	9669	tags=70%, list=63%, signal=187%
GO_RESPONSE_TO_BRONCHODILATOR	49	-0.0956814	-0.791684	0.742331	0.953325	1	7644	tags=59%, list=50%, signal=117%
GO_POSITIVE_REGULATION_OF_EPITHELIAL_TO_MESENCHYMAL_TRANSITION	45	-0.102468	-0.791605	0.7393	0.952795	1	10402	tags=78%, list=68%, signal=239%
GO_POSITIVE_REGULATION_OF_REACTIVE_OXYGEN_SPECIES_BIOSYNTHETIC_PROCESS	42	-0.102352	-0.790996	0.738046	0.953203	1	5394	tags=45%, list=35%, signal=69%
GO_MICROVILLUS_ASSEMBLY	16	-0.162949	-0.790858	0.690979	0.952752	1	12890	tags=100%, list=84%, signal=614%
GO_CARDIAC_MUSCLE_CELL_MEMBRANE_REPOLARIZATION	34	-0.113146	-0.790666	0.709742	0.952436	1	11394	tags=85%, list=74%, signal=327%
GO_REGULATION_OF_WOUND_HEALING	114	-0.0628736	-0.790481	0.717526	0.952087	1	10654	tags=75%, list=69%, signal=243%
GO_POST_GOLGI_VESICLE_MEDIATED_TRANSPORT	99	-0.0688006	-0.790459	0.717391	0.951436	1	10456	tags=75%, list=68%, signal=231%
GO_POSTSYNAPTIC_SPECIALIZATION_ASSEMBLY	22	-0.140754	-0.790446	0.712121	0.950774	1	7634	tags=64%, list=50%, signal=126%
GO_REGULATION_OF_T_HELPER_17_TYPE_IMMUNE_RESPONSE	17	-0.159338	-0.789819	0.727273	0.951205	1	5701	tags=53%, list=37%, signal=84%
GO_EPITHELIAL_CELL_MORPHOGENESIS	35	-0.11051	-0.789355	0.752964	0.951379	1	3142	tags=31%, list=20%, signal=39%
GO_POSITIVE_REGULATION_OF_NEURON_DIFFERENTIATION	338	-0.0372282	-0.788872	0.73431	0.95161	1	3813	tags=28%, list=25%, signal=37%
GO_REGULATION_OF_SYSTEMIC_ARTERIAL_BLOOD_PRESSURE_BY_CIRCULATORY_RENIN_ANGIOTENSIN	15	-0.171456	-0.788561	0.727088	0.951488	1	443	tags=20%, list=3%, signal=21%
GO_CELLULAR_PROTEIN_CONTAINING_COMPLEX_LOCALIZATION	24	-0.133875	-0.788181	0.748526	0.951511	1	8848	tags=71%, list=57%, signal=166%
GO_NEGATIVE_REGULATION_OF_SUPRAMOLECULAR_FIBER_ORGANIZATION	121	-0.0601443	-0.788177	0.736111	0.950834	1	4935	tags=38%, list=32%, signal=56%
GO_REGULATION_OF_TRANSCRIPTION_ELONGATION_FROM_RNA_POLYMERASE_II_PROMOTER	29	-0.123905	-0.788071	0.758197	0.950341	1	6060	tags=52%, list=39%, signal=85%
GO_POSITIVE_REGULATION_OF_MITOTIC_SISTER_CHROMATID_SEGREGATION	15	-0.166753	-0.787274	0.70894	0.951104	1	5647	tags=53%, list=37%, signal=84%
GO_POSITIVE_REGULATION_OF_SMOOTH_MUSCLE_CELL_PROLIFERATION	79	-0.0746733	-0.786299	0.733888	0.952175	1	5483	tags=43%, list=36%, signal=67%
GO_TRACHEA_DEVELOPMENT	19	-0.155037	-0.786248	0.70935	0.951573	1	3289	tags=37%, list=21%, signal=47%
GO_POSITIVE_REGULATION_OF_SMOOTH_MUSCLE_CELL_MIGRATION	36	-0.107644	-0.786089	0.723447	0.951193	1	3907	tags=36%, list=25%, signal=48%
GO_DNA_TEMPLATED_TRANSCRIPTION_INITIATION	220	-0.0452958	-0.785337	0.747454	0.951932	1	7431	tags=53%, list=48%, signal=100%
GO_MESODERMAL_CELL_DIFFERENTIATION	26	-0.129124	-0.7843	0.722222	0.953077	1	5714	tags=50%, list=37%, signal=79%
GO_EXTRACELLULAR_MATRIX_DISASSEMBLY	58	-0.0865824	-0.783619	0.751491	0.953626	1	4778	tags=40%, list=31%, signal=57%
GO_RESPONSE_TO_SALT_STRESS	19	-0.151059	-0.783293	0.710476	0.953524	1	9022	tags=74%, list=59%, signal=178%
GO_REGULATION_OF_T_CELL_MEDIATED_CYTOTOXICITY	22	-0.138289	-0.782822	0.738703	0.953748	1	10471	tags=82%, list=68%, signal=255%
GO_PROTEIN_K63_LINKED_DEUBIQUITINATION	29	-0.124951	-0.782671	0.734406	0.953351	1	13476	tags=100%, list=88%, signal=801%
GO_LOW_DENSITY_LIPOPROTEIN_PARTICLE_CLEARANCE	30	-0.117963	-0.782405	0.729293	0.953128	1	12044	tags=90%, list=78%, signal=413%
GO_SODIUM_ION_TRANSMEMBRANE_TRANSPORT	127	-0.0590288	-0.781522	0.746362	0.954004	1	12434	tags=87%, list=81%, signal=447%
GO_NEGATIVE_REGULATION_OF_RESPONSE_TO_EXTERNAL_STIMULUS	280	-0.040707	-0.780847	0.748454	0.954547	1	10822	tags=74%, list=70%, signal=246%
GO_DENDRITIC_CELL_DIFFERENTIATION	34	-0.112376	-0.780629	0.758551	0.954285	1	13217	tags=97%, list=86%, signal=685%
GO_IRE1_MEDIATED_UNFOLDED_PROTEIN_RESPONSE	62	-0.084877	-0.780469	0.745059	0.953903	1	7142	tags=55%, list=46%, signal=102%
GO_SUBSTRATE_ADHESION_DEPENDENT_CELL_SPREADING	82	-0.0753648	-0.780096	0.74645	0.953918	1	4667	tags=38%, list=30%, signal=54%
GO_NEGATIVE_REGULATION_OF_AMINE_TRANSPORT	26	-0.129534	-0.779973	0.742248	0.953461	1	2155	tags=27%, list=14%, signal=31%
GO_INTERMEDIATE_FILAMENT_ORGANIZATION	22	-0.138229	-0.779865	0.756198	0.952971	1	13271	tags=100%, list=86%, signal=724%
GO_KILLING_OF_CELLS_OF_OTHER_ORGANISM	20	-0.14413	-0.779594	0.742188	0.952762	1	13180	tags=100%, list=86%, signal=694%
GO_CILIUM_MOVEMENT	59	-0.0858354	-0.779552	0.768	0.952153	1	4947	tags=41%, list=32%, signal=60%
GO_NEGATIVE_REGULATION_OF_GLIOGENESIS	39	-0.105458	-0.779051	0.751503	0.95233	1	3908	tags=36%, list=25%, signal=48%
GO_TISSUE_REGENERATION	52	-0.0912857	-0.778112	0.775468	0.953343	1	11923	tags=87%, list=77%, signal=382%
GO_CELL_DIFFERENTIATION_INVOLVED_IN_METANEPHROS_DEVELOPMENT	25	-0.129278	-0.777659	0.73913	0.953434	1	7251	tags=60%, list=47%, signal=113%
GO_NEGATIVE_REGULATION_OF_MUSCLE_HYPERTROPHY	25	-0.126753	-0.777553	0.755694	0.952936	1	9753	tags=76%, list=63%, signal=207%
GO_SISTER_CHROMATID_SEGREGATION	166	-0.051582	-0.77619	0.74364	0.954661	1	9046	tags=64%, list=59%, signal=153%
GO_RESPONSE_TO_ACIDIC_PH	20	-0.143626	-0.775753	0.726916	0.954734	1	12418	tags=95%, list=81%, signal=491%
GO_EMBRYONIC_CRANIAL_SKELETON_MORPHOGENESIS	46	-0.0959374	-0.775415	0.755218	0.954656	1	8234	tags=63%, list=53%, signal=135%
GO_REGULATION_OF_INTRINSIC_APOPTOTIC_SIGNALING_PATHWAY_IN_RESPONSE_TO_DNA_DAMAGE	38	-0.105755	-0.775333	0.750988	0.954124	1	10936	tags=82%, list=71%, signal=281%
GO_POSITIVE_REGULATION_OF_TELOMERASE_RNA_LOCALIZATION_TO_CAJAL_BODY	15	-0.16723	-0.774323	0.740458	0.955261	1	6666	tags=60%, list=43%, signal=106%
GO_NEGATIVE_REGULATION_OF_RNA_CATABOLIC_PROCESS	50	-0.0925448	-0.773886	0.726908	0.955364	1	7510	tags=58%, list=49%, signal=113%
GO_PROTEIN_DNA_COMPLEX_SUBUNIT_ORGANIZATION	199	-0.0472963	-0.773808	0.752852	0.954828	1	7560	tags=54%, list=49%, signal=104%
GO_POSITIVE_REGULATION_OF_PROTEIN_IMPORT	36	-0.107948	-0.773114	0.754941	0.955346	1	9034	tags=69%, list=59%, signal=168%
GO_DRUG_TRANSMEMBRANE_TRANSPORT	77	-0.0750903	-0.772919	0.763889	0.955024	1	10447	tags=75%, list=68%, signal=233%
GO_ACTIN_CYTOSKELETON_REORGANIZATION	97	-0.0666471	-0.772899	0.741735	0.954386	1	6917	tags=52%, list=45%, signal=93%
GO_REGULATION_OF_MUSCLE_ADAPTATION	76	-0.0749121	-0.772734	0.756917	0.954012	1	3715	tags=32%, list=24%, signal=41%
GO_PROTEIN_KINASE_C_ACTIVATING_G_PROTEIN_COUPLED_RECEPTOR_SIGNALING_PATHWAY	26	-0.126288	-0.772474	0.744422	0.953761	1	2797	tags=31%, list=18%, signal=38%
GO_RESPONSE_TO_CARBOHYDRATE	207	-0.0463467	-0.771594	0.768908	0.954691	1	10676	tags=74%, list=69%, signal=238%
GO_POSITIVE_REGULATION_OF_ISOTYPE_SWITCHING	20	-0.145447	-0.771236	0.748491	0.95464	1	9311	tags=75%, list=60%, signal=190%
GO_POSITIVE_REGULATION_OF_NERVOUS_SYSTEM_DEVELOPMENT	500	-0.0306633	-0.770833	0.760956	0.954675	1	2223	tags=17%, list=14%, signal=20%
GO_MITOTIC_RECOMBINATION	23	-0.135554	-0.77032	0.749027	0.954908	1	1264	tags=22%, list=8%, signal=24%
GO_EMBRYONIC_ORGAN_DEVELOPMENT	380	-0.0344883	-0.770273	0.750529	0.954313	1	8234	tags=57%, list=53%, signal=119%
GO_MULTICELLULAR_ORGANISM_AGING	29	-0.119621	-0.769982	0.766734	0.95417	1	9311	tags=72%, list=60%, signal=183%
GO_MORPHOGENESIS_OF_AN_EPITHELIAL_SHEET	52	-0.0891424	-0.769332	0.759223	0.954679	1	12548	tags=90%, list=82%, signal=487%
GO_MRNA_MODIFICATION	19	-0.146195	-0.769278	0.770325	0.954106	1	6666	tags=58%, list=43%, signal=102%
GO_MOTOR_NEURON_AXON_GUIDANCE	23	-0.133509	-0.769132	0.747534	0.953699	1	12005	tags=91%, list=78%, signal=414%
GO_SOMATIC_STEM_CELL_DIVISION	22	-0.135994	-0.767857	0.756436	0.955234	1	2109	tags=27%, list=14%, signal=32%
GO_RESPONSE_TO_CATECHOLAMINE	34	-0.108636	-0.766954	0.779559	0.956145	1	1049	tags=18%, list=7%, signal=19%
GO_POSITIVE_REGULATION_OF_OSTEOBLAST_DIFFERENTIATION	55	-0.0863459	-0.765397	0.778443	0.958115	1	9313	tags=69%, list=60%, signal=174%
GO_FAT_SOLUBLE_VITAMIN_METABOLIC_PROCESS	36	-0.108861	-0.764309	0.751953	0.959291	1	13724	tags=100%, list=89%, signal=919%
GO_NEURON_APOPTOTIC_PROCESS	225	-0.0442818	-0.764286	0.772455	0.958665	1	9661	tags=67%, list=63%, signal=178%
GO_LEUKOCYTE_CELL_CELL_ADHESION	280	-0.0406101	-0.764109	0.769388	0.958295	1	12253	tags=84%, list=80%, signal=402%
GO_O_GLYCAN_PROCESSING	48	-0.0918149	-0.763915	0.775629	0.957961	1	12704	tags=92%, list=83%, signal=523%
GO_REGULATION_OF_MEIOTIC_CELL_CYCLE	43	-0.0975072	-0.763904	0.76749	0.957316	1	12825	tags=93%, list=83%, signal=556%
GO_POSITIVE_REGULATION_OF_CALCIUM_ION_TRANSMEMBRANE_TRANSPORT	62	-0.0812479	-0.763421	0.781065	0.957466	1	13157	tags=94%, list=85%, signal=641%
GO_NEGATIVE_REGULATION_OF_NUCLEOCYTOPLASMIC_TRANSPORT	20	-0.13987	-0.762914	0.760314	0.957671	1	11706	tags=90%, list=76%, signal=375%
GO_NEGATIVE_REGULATION_OF_ORGANELLE_ORGANIZATION	338	-0.0371407	-0.762865	0.768916	0.957099	1	4953	tags=36%, list=32%, signal=52%
GO_REGULATION_OF_GLIAL_CELL_DIFFERENTIATION	65	-0.080285	-0.762048	0.773946	0.957798	1	12981	tags=92%, list=84%, signal=586%
GO_CELLULAR_RESPONSE_TO_VITAMIN_D	21	-0.138254	-0.761801	0.765625	0.957547	1	9605	tags=76%, list=62%, signal=202%
GO_REGULATION_OF_BLOOD_PRESSURE	158	-0.0522226	-0.761661	0.7666	0.95712	1	11190	tags=78%, list=73%, signal=282%
GO_SULFUR_COMPOUND_BIOSYNTHETIC_PROCESS	158	-0.0516124	-0.76101	0.786448	0.957588	1	9348	tags=66%, list=61%, signal=166%
GO_NEGATIVE_REGULATION_OF_CD4_POSITIVE_ALPHA_BETA_T_CELL_ACTIVATION	22	-0.130403	-0.760456	0.764595	0.957888	1	11292	tags=86%, list=73%, signal=324%
GO_N_GLYCAN_PROCESSING	15	-0.164391	-0.759856	0.77439	0.958241	1	1578	tags=27%, list=10%, signal=30%
GO_GLUTAMINE_FAMILY_AMINO_ACID_METABOLIC_PROCESS	63	-0.0814377	-0.759595	0.764948	0.958035	1	8527	tags=63%, list=55%, signal=142%
GO_DIVALENT_INORGANIC_CATION_TRANSPORT	428	-0.0325386	-0.758871	0.779116	0.958598	1	12535	tags=85%, list=81%, signal=443%
GO_REGULATION_OF_SPINDLE_ORGANIZATION	41	-0.10155	-0.75786	0.766871	0.959628	1	7829	tags=61%, list=51%, signal=124%
GO_MYOBLAST_PROLIFERATION	16	-0.157353	-0.7577	0.770297	0.959227	1	2392	tags=31%, list=16%, signal=37%
GO_CELL_CELL_ADHESION_MEDIATED_BY_INTEGRIN	15	-0.161638	-0.757106	0.790795	0.959609	1	3673	tags=40%, list=24%, signal=52%
GO_POSITIVE_REGULATION_OF_INSULIN_SECRETION_INVOLVED_IN_CELLULAR_RESPONSE_TO_GLUCOSE_STIMULUS	29	-0.117761	-0.756893	0.795229	0.959325	1	7747	tags=62%, list=50%, signal=125%
GO_ALCOHOL_BIOSYNTHETIC_PROCESS	149	-0.0544022	-0.756892	0.77666	0.95867	1	7644	tags=55%, list=50%, signal=108%
GO_REGULATION_OF_BONE_DEVELOPMENT	20	-0.142	-0.756855	0.789579	0.958062	1	9364	tags=75%, list=61%, signal=191%
GO_REGULATION_OF_CHROMOSOME_SEPARATION	59	-0.0820667	-0.75677	0.792899	0.95756	1	4222	tags=36%, list=27%, signal=49%
GO_POSITIVE_REGULATION_OF_MULTI_ORGANISM_PROCESS	164	-0.0505977	-0.756733	0.770161	0.956965	1	6083	tags=45%, list=40%, signal=73%
GO_CENTRAL_NERVOUS_SYSTEM_NEURON_DIFFERENTIATION	171	-0.0501624	-0.756681	0.792	0.956394	1	1308	tags=13%, list=8%, signal=15%
GO_PEPTIDE_CATABOLIC_PROCESS	22	-0.132824	-0.755149	0.784969	0.958279	1	10555	tags=82%, list=69%, signal=260%
GO_RESPONSE_TO_PROGESTERONE	39	-0.0998223	-0.754564	0.820663	0.958573	1	6363	tags=51%, list=41%, signal=87%
GO_RESPONSE_TO_MANGANESE_ION	19	-0.146287	-0.75425	0.778468	0.958435	1	1803	tags=26%, list=12%, signal=30%
GO_CELLULAR_RESPONSE_TO_GAMMA_RADIATION	28	-0.119082	-0.753688	0.766932	0.958746	1	1470	tags=21%, list=10%, signal=24%
GO_NEGATIVE_REGULATION_OF_ORGANIC_ACID_TRANSPORT	19	-0.141307	-0.753557	0.780287	0.958308	1	12413	tags=95%, list=81%, signal=488%
GO_T_CELL_DIFFERENTIATION	203	-0.044916	-0.753251	0.803419	0.958181	1	12211	tags=84%, list=79%, signal=400%
GO_MUSCLE_CELL_CELLULAR_HOMEOSTASIS	21	-0.134318	-0.752554	0.775148	0.958661	1	13331	tags=100%, list=87%, signal=745%
GO_CELL_COMMUNICATION_INVOLVED_IN_CARDIAC_CONDUCTION	54	-0.0858593	-0.752402	0.784114	0.958256	1	11513	tags=83%, list=75%, signal=329%
GO_REGULATION_OF_CENTROSOME_CYCLE	55	-0.0849888	-0.751727	0.788066	0.958709	1	2616	tags=25%, list=17%, signal=31%
GO_POSITIVE_REGULATION_OF_PROTEIN_MATURATION	21	-0.138282	-0.750154	0.774648	0.960602	1	5206	tags=48%, list=34%, signal=72%
GO_RESPONSE_TO_CORTICOSTEROID	149	-0.0525516	-0.750073	0.813705	0.960086	1	12735	tags=88%, list=83%, signal=504%
GO_CEREBRAL_CORTEX_RADIALLY_ORIENTED_CELL_MIGRATION	28	-0.117081	-0.749631	0.784	0.960193	1	13047	tags=96%, list=85%, signal=631%
GO_PERK_MEDIATED_UNFOLDED_PROTEIN_RESPONSE	18	-0.140513	-0.749411	0.786427	0.959914	1	2972	tags=33%, list=19%, signal=41%
GO_MEMBRANE_DEPOLARIZATION_DURING_ACTION_POTENTIAL	36	-0.105687	-0.748813	0.786982	0.960233	1	9924	tags=75%, list=64%, signal=211%
GO_STEROID_BIOSYNTHETIC_PROCESS	157	-0.0518395	-0.748248	0.786585	0.960528	1	7644	tags=55%, list=50%, signal=108%
GO_MAINTENANCE_OF_PROTEIN_LOCATION	100	-0.0633998	-0.747946	0.789899	0.960349	1	6113	tags=46%, list=40%, signal=76%
GO_DEFENSE_RESPONSE_TO_GRAM_POSITIVE_BACTERIUM	41	-0.0977341	-0.74754	0.799172	0.960356	1	10516	tags=78%, list=68%, signal=246%
GO_STRIATED_MUSCLE_ADAPTATION	44	-0.0959087	-0.746893	0.788307	0.960784	1	3777	tags=34%, list=25%, signal=45%
GO_RETINOIC_ACID_RECEPTOR_SIGNALING_PATHWAY	27	-0.120804	-0.746785	0.793456	0.960305	1	8978	tags=70%, list=58%, signal=169%
GO_NEURAL_CREST_CELL_DIFFERENTIATION	84	-0.0690097	-0.745462	0.775258	0.961744	1	9391	tags=68%, list=61%, signal=173%
GO_RESPONSE_TO_ALCOHOL	208	-0.0446159	-0.743966	0.79375	0.963503	1	12572	tags=86%, list=82%, signal=463%
GO_REGULATION_OF_SYNAPTIC_TRANSMISSION_DOPAMINERGIC	16	-0.148957	-0.74321	0.782353	0.964039	1	12143	tags=94%, list=79%, signal=443%
GO_POSITIVE_REGULATION_OF_DENDRITIC_SPINE_DEVELOPMENT	39	-0.0988472	-0.742061	0.751491	0.965185	1	4799	tags=41%, list=31%, signal=59%
GO_MONOCARBOXYLIC_ACID_TRANSPORT	137	-0.0544977	-0.741534	0.795181	0.965363	1	8384	tags=60%, list=54%, signal=130%
GO_HIPPO_SIGNALING	36	-0.104239	-0.74126	0.803279	0.965128	1	13795	tags=100%, list=90%, signal=960%
GO_REGULATION_OF_APOPTOTIC_SIGNALING_PATHWAY	365	-0.0336514	-0.741133	0.821501	0.964688	1	12233	tags=83%, list=79%, signal=393%
GO_PROTEIN_DEMANNOSYLATION	20	-0.137886	-0.740695	0.788187	0.964728	1	7118	tags=60%, list=46%, signal=111%
GO_RETINOL_METABOLIC_PROCESS	24	-0.128212	-0.740079	0.795132	0.965014	1	1879	tags=25%, list=12%, signal=28%
GO_NEGATIVE_REGULATION_OF_CELLULAR_AMIDE_METABOLIC_PROCESS	139	-0.053341	-0.739051	0.801636	0.96597	1	4725	tags=36%, list=31%, signal=51%
GO_MOLTING_CYCLE_PROCESS	79	-0.0715335	-0.738578	0.804435	0.966065	1	1049	tags=14%, list=7%, signal=15%
GO_POSITIVE_REGULATION_OF_CELL_CELL_ADHESION	212	-0.0443911	-0.737917	0.829746	0.966468	1	12253	tags=84%, list=80%, signal=406%
GO_SPLEEN_DEVELOPMENT	29	-0.113803	-0.737783	0.811359	0.966033	1	10993	tags=83%, list=71%, signal=289%
GO_POSITIVE_REGULATION_OF_STEM_CELL_PROLIFERATION	39	-0.101282	-0.737458	0.803089	0.965908	1	11867	tags=87%, list=77%, signal=379%
GO_REGULATION_OF_ACTION_POTENTIAL	48	-0.0892533	-0.736815	0.798371	0.966279	1	6008	tags=48%, list=39%, signal=78%
GO_CELLULAR_RESPONSE_TO_BIOTIC_STIMULUS	179	-0.0478601	-0.735159	0.796844	0.968126	1	2971	tags=24%, list=19%, signal=29%
GO_REGULATION_OF_HEART_RATE_BY_CARDIAC_CONDUCTION	36	-0.105467	-0.733411	0.819302	0.970186	1	5651	tags=47%, list=37%, signal=74%
GO_REGULATION_OF_LEUKOCYTE_DIFFERENTIATION	228	-0.0421419	-0.73311	0.807018	0.969991	1	12191	tags=83%, list=79%, signal=394%
GO_MULTI_MULTICELLULAR_ORGANISM_PROCESS	188	-0.0461136	-0.732684	0.827586	0.97	1	10846	tags=75%, list=70%, signal=251%
GO_CELLULAR_RESPONSE_TO_TOPOLOGICALLY_INCORRECT_PROTEIN	145	-0.0522442	-0.732613	0.800403	0.969451	1	3345	tags=27%, list=22%, signal=34%
GO_PROTEIN_DEGLYCOSYLATION	28	-0.118252	-0.731575	0.810379	0.970388	1	13029	tags=96%, list=85%, signal=626%
GO_REGULATION_OF_CELLULAR_PROTEIN_LOCALIZATION	490	-0.0284229	-0.731252	0.80334	0.970248	1	3756	tags=27%, list=24%, signal=35%
GO_REGULATION_OF_GLIAL_CELL_PROLIFERATION	29	-0.110297	-0.730926	0.813765	0.970126	1	10516	tags=79%, list=68%, signal=250%
GO_PRODUCTION_OF_MOLECULAR_MEDIATOR_OF_IMMUNE_RESPONSE	156	-0.050108	-0.729448	0.79375	0.971686	1	12560	tags=87%, list=82%, signal=465%
GO_ANION_TRANSMEMBRANE_TRANSPORT	246	-0.0393232	-0.72813	0.82449	0.97307	1	8417	tags=59%, list=55%, signal=127%
GO_POSITIVE_REGULATION_OF_ION_TRANSMEMBRANE_TRANSPORT	139	-0.0529585	-0.72785	0.805274	0.97285	1	13259	tags=91%, list=86%, signal=653%
GO_CYTOPLASMIC_SEQUESTERING_OF_TRANSCRIPTION_FACTOR	16	-0.149067	-0.727743	0.8	0.972378	1	5406	tags=50%, list=35%, signal=77%
GO_CELLULAR_GLUCOSE_HOMEOSTASIS	133	-0.0536681	-0.727508	0.806584	0.972084	1	4275	tags=33%, list=28%, signal=45%
GO_NEGATIVE_REGULATION_OF_CD4_POSITIVE_ALPHA_BETA_T_CELL_DIFFERENTIATION	17	-0.149098	-0.727458	0.794979	0.971514	1	11292	tags=88%, list=73%, signal=331%
GO_REGULATION_OF_OXIDATIVE_STRESS_INDUCED_INTRINSIC_APOPTOTIC_SIGNALING_PATHWAY	25	-0.121236	-0.727318	0.819127	0.97107	1	6143	tags=52%, list=40%, signal=86%
GO_ESTABLISHMENT_OF_PROTEIN_LOCALIZATION_TO_MITOCHONDRIAL_MEMBRANE	18	-0.142146	-0.727266	0.813121	0.970497	1	6368	tags=56%, list=41%, signal=95%
GO_MYELOID_DENDRITIC_CELL_DIFFERENTIATION	15	-0.156957	-0.726779	0.805882	0.970607	1	12982	tags=100%, list=84%, signal=637%
GO_REGULATION_OF_INTRINSIC_APOPTOTIC_SIGNALING_PATHWAY	148	-0.0505367	-0.724555	0.846154	0.973244	1	12233	tags=84%, list=79%, signal=407%
GO_MEMBRANE_REPOLARIZATION	42	-0.0960895	-0.723929	0.815686	0.973539	1	12088	tags=88%, list=79%, signal=409%
GO_CARTILAGE_MORPHOGENESIS	25	-0.122225	-0.721614	0.818913	0.976367	1	8591	tags=68%, list=56%, signal=154%
GO_MITOCHONDRIAL_OUTER_MEMBRANE_PERMEABILIZATION	52	-0.0864651	-0.721237	0.835052	0.976291	1	1931	tags=21%, list=13%, signal=24%
GO_REGULATION_OF_OSTEOBLAST_DIFFERENTIATION	105	-0.059326	-0.719554	0.822612	0.978147	1	5985	tags=45%, list=39%, signal=73%
GO_POSITIVE_REGULATION_OF_PEPTIDYL_TYROSINE_PHOSPHORYLATION	155	-0.0503344	-0.719327	0.826176	0.977853	1	10656	tags=74%, list=69%, signal=239%
GO_MICROTUBULE_CYTOSKELETON_ORGANIZATION_INVOLVED_IN_MITOSIS	121	-0.0549078	-0.717528	0.816532	0.979858	1	8323	tags=60%, list=54%, signal=129%
GO_G1_DNA_DAMAGE_CHECKPOINT	62	-0.0767899	-0.717234	0.847328	0.979642	1	7266	tags=55%, list=47%, signal=103%
GO_MAINTENANCE_OF_PROTEIN_LOCATION_IN_CELL	70	-0.0750501	-0.716622	0.831301	0.979914	1	7648	tags=57%, list=50%, signal=113%
GO_POSITIVE_REGULATION_OF_PRODUCTION_OF_MOLECULAR_MEDIATOR_OF_IMMUNE_RESPONSE	78	-0.0673058	-0.716062	0.813765	0.980091	1	3707	tags=31%, list=24%, signal=40%
GO_PLATELET_AGGREGATION	53	-0.0829896	-0.71493	0.820116	0.981097	1	11799	tags=85%, list=77%, signal=362%
GO_RESPONSE_TO_INTERLEUKIN_12	45	-0.0892363	-0.714876	0.821074	0.980535	1	10263	tags=76%, list=67%, signal=226%
GO_SISTER_CHROMATID_COHESION	47	-0.0879108	-0.71396	0.831557	0.981244	1	9461	tags=70%, list=61%, signal=182%
GO_REGULATION_OF_DNA_RECOMBINATION	77	-0.0709377	-0.713288	0.816733	0.981588	1	9311	tags=68%, list=60%, signal=170%
GO_RESPONSE_TO_TUMOR_CELL	16	-0.149648	-0.713233	0.802905	0.981023	1	10208	tags=81%, list=66%, signal=241%
GO_MICROTUBULE_ANCHORING	25	-0.118282	-0.713174	0.816327	0.980468	1	7420	tags=60%, list=48%, signal=116%
GO_REGULATION_OF_ODONTOGENESIS	21	-0.132063	-0.713139	0.826271	0.97988	1	8234	tags=67%, list=53%, signal=143%
GO_RHYTHMIC_PROCESS	261	-0.0386633	-0.713062	0.830228	0.979346	1	6612	tags=47%, list=43%, signal=81%
GO_POSITIVE_REGULATION_OF_DENDRITE_MORPHOGENESIS	35	-0.10093	-0.712928	0.807203	0.978897	1	3729	tags=34%, list=24%, signal=45%
GO_MONOSACCHARIDE_CATABOLIC_PROCESS	35	-0.100949	-0.712751	0.826511	0.978528	1	2849	tags=29%, list=19%, signal=35%
GO_REGULATION_OF_PROTEIN_BINDING	197	-0.043527	-0.712025	0.835539	0.978945	1	11296	tags=78%, list=73%, signal=288%
GO_CARDIAC_SEPTUM_DEVELOPMENT	98	-0.0626373	-0.711993	0.821429	0.978357	1	11296	tags=80%, list=73%, signal=297%
GO_GENITALIA_DEVELOPMENT	40	-0.0961332	-0.711938	0.840319	0.977801	1	7377	tags=58%, list=48%, signal=110%
GO_INTERLEUKIN_7_MEDIATED_SIGNALING_PATHWAY	17	-0.140116	-0.71097	0.818	0.978562	1	5091	tags=47%, list=33%, signal=70%
GO_DENDRITE_EXTENSION	31	-0.108297	-0.710811	0.839286	0.978165	1	8766	tags=68%, list=57%, signal=157%
GO_OUTER_DYNEIN_ARM_ASSEMBLY	16	-0.149559	-0.710758	0.807453	0.977601	1	8285	tags=69%, list=54%, signal=149%
GO_PEPTIDYL_THREONINE_DEPHOSPHORYLATION	16	-0.148522	-0.709839	0.855372	0.978298	1	3490	tags=38%, list=23%, signal=48%
GO_REGULATION_OF_HISTONE_H3_K4_METHYLATION	24	-0.122558	-0.709696	0.827255	0.977848	1	683	tags=17%, list=4%, signal=17%
GO_REGULATION_OF_ACTIN_FILAMENT_BUNDLE_ASSEMBLY	90	-0.0642818	-0.708904	0.845098	0.978384	1	10820	tags=77%, list=70%, signal=256%
GO_NEGATIVE_REGULATION_OF_CATION_CHANNEL_ACTIVITY	37	-0.0984151	-0.708374	0.836735	0.978472	1	5979	tags=49%, list=39%, signal=79%
GO_GLIAL_CELL_MIGRATION	44	-0.0898683	-0.708368	0.812236	0.977845	1	12267	tags=89%, list=80%, signal=435%
GO_AORTA_MORPHOGENESIS	28	-0.110306	-0.707422	0.824701	0.978528	1	10402	tags=79%, list=68%, signal=242%
GO_REGULATION_OF_CD4_POSITIVE_ALPHA_BETA_T_CELL_DIFFERENTIATION	39	-0.0966046	-0.706308	0.838521	0.979517	1	886	tags=15%, list=6%, signal=16%
GO_MEMBRANE_DISASSEMBLY	16	-0.149148	-0.706104	0.857977	0.979155	1	1556	tags=25%, list=10%, signal=28%
GO_EMBRYONIC_HEMOPOIESIS	19	-0.136241	-0.706032	0.84265	0.978611	1	3578	tags=37%, list=23%, signal=48%
GO_POSITIVE_REGULATION_OF_VIRAL_GENOME_REPLICATION	33	-0.103486	-0.7059	0.827801	0.978186	1	6342	tags=52%, list=41%, signal=87%
GO_DETECTION_OF_STIMULUS	228	-0.0401032	-0.705882	0.832636	0.977581	1	9386	tags=65%, list=61%, signal=164%
GO_MEMBRANE_PROTEIN_PROTEOLYSIS	55	-0.0805263	-0.705542	0.831663	0.977429	1	13321	tags=95%, list=87%, signal=699%
GO_THYMUS_DEVELOPMENT	42	-0.0932794	-0.70431	0.843137	0.97852	1	3334	tags=31%, list=22%, signal=39%
GO_MULTI_ORGANISM_BEHAVIOR	64	-0.0751327	-0.704017	0.858012	0.9783	1	5825	tags=45%, list=38%, signal=73%
GO_REGULATION_OF_SPINDLE_ASSEMBLY	27	-0.11262	-0.703775	0.847826	0.978016	1	551	tags=15%, list=4%, signal=15%
GO_CIRCADIAN_RHYTHM	184	-0.0438924	-0.70358	0.855649	0.977664	1	13808	tags=94%, list=90%, signal=901%
GO_DETECTION_OF_STIMULUS_INVOLVED_IN_SENSORY_PERCEPTION	87	-0.0647855	-0.70328	0.815589	0.97748	1	11573	tags=82%, list=75%, signal=327%
GO_NEGATIVE_REGULATION_OF_ANTIGEN_RECEPTOR_MEDIATED_SIGNALING_PATHWAY	24	-0.121959	-0.703235	0.848671	0.976927	1	11597	tags=88%, list=75%, signal=354%
GO_MALE_GAMETE_GENERATION	413	-0.0298463	-0.701349	0.835031	0.978914	1	11594	tags=78%, list=75%, signal=308%
GO_REGULATION_OF_CALCIUM_ION_TRANSPORT	214	-0.0411511	-0.699996	0.846918	0.980158	1	5635	tags=41%, list=37%, signal=63%
GO_OOGENESIS	68	-0.0736551	-0.698876	0.817647	0.981065	1	5664	tags=44%, list=37%, signal=69%
GO_NEURON_RECOGNITION	47	-0.0864719	-0.698853	0.851145	0.980473	1	5880	tags=47%, list=38%, signal=76%
GO_CELLULAR_RESPONSE_TO_ACID_CHEMICAL	187	-0.0434555	-0.698543	0.848723	0.980256	1	822	tags=10%, list=5%, signal=10%
GO_ACETYL_COA_BIOSYNTHETIC_PROCESS	20	-0.131333	-0.698247	0.830339	0.980072	1	6449	tags=55%, list=42%, signal=95%
GO_NEGATIVE_REGULATION_OF_LEUKOCYTE_DIFFERENTIATION	79	-0.0664201	-0.696553	0.866935	0.981768	1	9312	tags=67%, list=60%, signal=169%
GO_VITAMIN_TRANSPORT	30	-0.102625	-0.696407	0.855711	0.981333	1	7148	tags=57%, list=46%, signal=106%
GO_INTERLEUKIN_2_BIOSYNTHETIC_PROCESS	20	-0.129919	-0.696319	0.857988	0.980825	1	5701	tags=50%, list=37%, signal=79%
GO_FATTY_ACID_TRANSPORT	84	-0.0665706	-0.695656	0.865079	0.981076	1	12544	tags=88%, list=81%, signal=473%
GO_STEROL_METABOLIC_PROCESS	84	-0.0656546	-0.694739	0.845996	0.981647	1	8526	tags=62%, list=55%, signal=138%
GO_T_CELL_ACTIVATION_INVOLVED_IN_IMMUNE_RESPONSE	68	-0.0726505	-0.694536	0.853119	0.981291	1	5453	tags=43%, list=35%, signal=66%
GO_DOPAMINE_SECRETION	33	-0.104492	-0.694374	0.837728	0.980889	1	4927	tags=42%, list=32%, signal=62%
GO_MITOCHONDRION_DISTRIBUTION	16	-0.142983	-0.694348	0.863179	0.980295	1	2613	tags=31%, list=17%, signal=38%
GO_NEGATIVE_REGULATION_OF_TELOMERE_MAINTENANCE_VIA_TELOMERASE	17	-0.13976	-0.692241	0.859922	0.982518	1	10530	tags=82%, list=68%, signal=260%
GO_KETONE_BIOSYNTHETIC_PROCESS	36	-0.0975577	-0.692183	0.845124	0.98197	1	2779	tags=28%, list=18%, signal=34%
GO_POSITIVE_REGULATION_OF_HISTONE_H3_K4_METHYLATION	16	-0.143349	-0.692173	0.845666	0.98136	1	683	tags=19%, list=4%, signal=20%
GO_REGULATION_OF_NEURAL_PRECURSOR_CELL_PROLIFERATION	82	-0.0642639	-0.690922	0.87234	0.982357	1	12159	tags=85%, list=79%, signal=404%
GO_DOPAMINE_METABOLIC_PROCESS	25	-0.11529	-0.690624	0.834343	0.982131	1	1308	tags=20%, list=8%, signal=22%
GO_TRANSCRIPTION_BY_RNA_POLYMERASE_III	52	-0.0815606	-0.689439	0.848049	0.983077	1	5855	tags=46%, list=38%, signal=74%
GO_POSITIVE_REGULATION_OF_PHAGOCYTOSIS	53	-0.0791698	-0.689254	0.881423	0.982696	1	7791	tags=58%, list=51%, signal=118%
GO_LOCALIZATION_WITHIN_MEMBRANE	146	-0.0503321	-0.689053	0.864	0.982313	1	8829	tags=62%, list=57%, signal=145%
GO_MITOTIC_SISTER_CHROMATID_SEGREGATION	138	-0.0523765	-0.687882	0.866812	0.983275	1	4222	tags=33%, list=27%, signal=45%
GO_REGULATION_OF_CELL_PROJECTION_ASSEMBLY	163	-0.0458911	-0.687796	0.85041	0.982752	1	11958	tags=82%, list=78%, signal=364%
GO_ALPHA_BETA_T_CELL_PROLIFERATION	28	-0.104868	-0.687431	0.849899	0.982606	1	6087	tags=50%, list=40%, signal=83%
GO_LIPID_STORAGE	60	-0.0731116	-0.686361	0.859438	0.983352	1	8630	tags=63%, list=56%, signal=144%
GO_LONG_TERM_SYNAPTIC_POTENTIATION	84	-0.0648297	-0.685535	0.845041	0.983801	1	9455	tags=68%, list=61%, signal=175%
GO_DIVALENT_INORGANIC_CATION_HOMEOSTASIS	441	-0.0284661	-0.684586	0.874239	0.984426	1	7395	tags=51%, list=48%, signal=95%
GO_NEGATIVE_REGULATION_OF_BLOOD_CIRCULATION	31	-0.103514	-0.683311	0.871032	0.98541	1	13309	tags=97%, list=86%, signal=713%
GO_NEGATIVE_REGULATION_OF_INTERLEUKIN_10_PRODUCTION	15	-0.145059	-0.683044	0.858	0.985163	1	10086	tags=80%, list=66%, signal=232%
GO_NEURON_FATE_SPECIFICATION	28	-0.109974	-0.682031	0.8659	0.985832	1	7658	tags=61%, list=50%, signal=121%
GO_CELL_ADHESION_MEDIATED_BY_INTEGRIN	63	-0.0706625	-0.681919	0.879612	0.985333	1	4538	tags=37%, list=29%, signal=52%
GO_MITOTIC_NUCLEAR_DIVISION	260	-0.0373332	-0.680613	0.862786	0.986374	1	1686	tags=15%, list=11%, signal=16%
GO_REGULATION_OF_NEUROTRANSMITTER_LEVELS	311	-0.0336384	-0.680241	0.883041	0.986249	1	11869	tags=80%, list=77%, signal=344%
GO_FIBROBLAST_APOPTOTIC_PROCESS	18	-0.13225	-0.679829	0.842004	0.986189	1	9086	tags=72%, list=59%, signal=176%
GO_CELL_SUBSTRATE_ADHESION	315	-0.0335807	-0.679794	0.885417	0.98561	1	5115	tags=37%, list=33%, signal=54%
GO_EPITHELIAL_CELL_DIFFERENTIATION_INVOLVED_IN_KIDNEY_DEVELOPMENT	43	-0.0873062	-0.678552	0.873469	0.986564	1	3673	tags=33%, list=24%, signal=43%
GO_NEGATIVE_REGULATION_OF_ANION_TRANSPORT	25	-0.113949	-0.676973	0.870334	0.987913	1	12413	tags=92%, list=81%, signal=474%
GO_BRANCHED_CHAIN_AMINO_ACID_CATABOLIC_PROCESS	19	-0.129775	-0.676104	0.882	0.988383	1	8539	tags=68%, list=55%, signal=153%
GO_POSITIVE_REGULATION_OF_MITOCHONDRIAL_TRANSLATION	17	-0.135671	-0.675893	0.860041	0.988032	1	1537	tags=24%, list=10%, signal=26%
GO_3_UTR_MEDIATED_MRNA_STABILIZATION	15	-0.144755	-0.675787	0.857732	0.987541	1	1880	tags=27%, list=12%, signal=30%
GO_NUCLEOTIDE_SUGAR_BIOSYNTHETIC_PROCESS	22	-0.12142	-0.67578	0.864919	0.986931	1	8631	tags=68%, list=56%, signal=155%
GO_REGULATION_OF_PROTEIN_TYROSINE_KINASE_ACTIVITY	83	-0.0613504	-0.674209	0.861224	0.988245	1	10376	tags=73%, list=67%, signal=224%
GO_GASTRULATION_WITH_MOUTH_FORMING_SECOND	26	-0.109166	-0.673843	0.874502	0.988075	1	12534	tags=92%, list=81%, signal=496%
GO_NUCLEAR_ENVELOPE_ORGANIZATION	50	-0.0812317	-0.673459	0.878788	0.987933	1	9531	tags=70%, list=62%, signal=183%
GO_REGULATION_OF_CARDIAC_MUSCLE_CELL_MEMBRANE_REPOLARIZATION	24	-0.113672	-0.673274	0.893224	0.987537	1	9800	tags=75%, list=64%, signal=206%
GO_GLIAL_CELL_DIFFERENTIATION	202	-0.0415691	-0.673025	0.904277	0.987212	1	3866	tags=29%, list=25%, signal=38%
GO_SENSORY_PERCEPTION_OF_TEMPERATURE_STIMULUS	21	-0.123362	-0.67271	0.87	0.986996	1	2503	tags=29%, list=16%, signal=34%
GO_INTERFERON_BETA_PRODUCTION	48	-0.0786785	-0.671735	0.89901	0.987537	1	2963	tags=27%, list=19%, signal=33%
GO_RESPONSE_TO_FUNGUS	30	-0.102549	-0.670939	0.87931	0.987871	1	12794	tags=93%, list=83%, signal=551%
GO_METAPHASE_ANAPHASE_TRANSITION_OF_CELL_CYCLE	55	-0.0739363	-0.667861	0.889571	0.990954	1	1386	tags=16%, list=9%, signal=18%
GO_CELL_DIFFERENTIATION_INVOLVED_IN_KIDNEY_DEVELOPMENT	53	-0.0781527	-0.667275	0.879747	0.990999	1	3740	tags=32%, list=24%, signal=42%
GO_PROTEIN_LOCALIZATION_TO_CHROMATIN	24	-0.113227	-0.666477	0.900585	0.991342	1	7241	tags=58%, list=47%, signal=110%
GO_POSITIVE_REGULATION_OF_ALPHA_BETA_T_CELL_ACTIVATION	55	-0.0776639	-0.665968	0.901734	0.991337	1	769	tags=13%, list=5%, signal=13%
GO_GLOMERULUS_DEVELOPMENT	58	-0.0737219	-0.664182	0.909283	0.992822	1	9753	tags=71%, list=63%, signal=192%
GO_MAMMARY_GLAND_DEVELOPMENT	130	-0.0508327	-0.663351	0.897541	0.993176	1	12370	tags=85%, list=80%, signal=431%
GO_ENDOSOMAL_TRANSPORT	201	-0.0405584	-0.662984	0.884381	0.993008	1	6661	tags=47%, list=43%, signal=82%
GO_DIGESTIVE_TRACT_MORPHOGENESIS	45	-0.0827941	-0.662871	0.863727	0.992512	1	10704	tags=78%, list=70%, signal=255%
GO_REGULATION_OF_PROTEIN_LOCALIZATION_TO_NUCLEUS	107	-0.0543747	-0.662131	0.887006	0.99268	1	10680	tags=75%, list=69%, signal=242%
GO_POSITIVE_REGULATION_OF_POTASSIUM_ION_TRANSPORT	44	-0.083739	-0.661458	0.887295	0.992792	1	9562	tags=70%, list=62%, signal=185%
GO_UNSATURATED_FATTY_ACID_BIOSYNTHETIC_PROCESS	35	-0.0953683	-0.661184	0.888211	0.992483	1	11292	tags=83%, list=73%, signal=310%
GO_REGULATION_OF_MITOCHONDRIAL_OUTER_MEMBRANE_PERMEABILIZATION_INVOLVED_IN_APOPTOTIC_SIGNALING_PATHWAY	43	-0.084528	-0.660755	0.897233	0.992348	1	9086	tags=67%, list=59%, signal=164%
GO_WOUND_HEALING_SPREADING_OF_EPIDERMAL_CELLS	15	-0.142739	-0.660537	0.884	0.991983	1	4990	tags=47%, list=32%, signal=69%
GO_REGULATION_OF_DELAYED_RECTIFIER_POTASSIUM_CHANNEL_ACTIVITY	16	-0.13666	-0.659111	0.868627	0.99297	1	6559	tags=56%, list=43%, signal=98%
GO_REGULATION_OF_BLOOD_CIRCULATION	267	-0.0346843	-0.658692	0.907692	0.992849	1	14583	tags=98%, list=95%, signal=1828%
GO_EXECUTION_PHASE_OF_APOPTOSIS	67	-0.0673151	-0.655806	0.908911	0.995431	1	10458	tags=75%, list=68%, signal=232%
GO_CILIUM_ORGANIZATION	354	-0.0305889	-0.655524	0.90303	0.995118	1	4977	tags=35%, list=32%, signal=51%
GO_NEURAL_CREST_CELL_MIGRATION	55	-0.0738415	-0.654391	0.893443	0.995745	1	5866	tags=45%, list=38%, signal=73%
GO_NEGATIVE_REGULATION_OF_PROTEIN_POLYMERIZATION	66	-0.0672285	-0.652362	0.921971	0.997346	1	370	tags=9%, list=2%, signal=9%
GO_MYELOID_CELL_APOPTOTIC_PROCESS	26	-0.107872	-0.652024	0.882583	0.997097	1	13146	tags=96%, list=85%, signal=657%
GO_POSITIVE_REGULATION_OF_EPITHELIAL_CELL_PROLIFERATION	164	-0.0440649	-0.651584	0.924453	0.996969	1	13880	tags=95%, list=90%, signal=950%
GO_POSITIVE_REGULATION_OF_CELL_JUNCTION_ASSEMBLY	32	-0.0970656	-0.650358	0.891732	0.997679	1	4764	tags=41%, list=31%, signal=59%
GO_NEGATIVE_REGULATION_OF_SMOOTH_MUSCLE_CELL_MIGRATION	21	-0.120095	-0.64876	0.892495	0.998774	1	8418	tags=67%, list=55%, signal=147%
GO_POSITIVE_REGULATION_OF_CALCIUM_ION_TRANSMEMBRANE_TRANSPORTER_ACTIVITY	35	-0.0915179	-0.648591	0.898636	0.998339	1	5633	tags=46%, list=37%, signal=72%
GO_DIENCEPHALON_DEVELOPMENT	69	-0.0666538	-0.647418	0.877907	0.998961	1	13482	tags=94%, list=88%, signal=755%
GO_CHAPERONE_COFACTOR_DEPENDENT_PROTEIN_REFOLDING	28	-0.102037	-0.646245	0.890496	0.99953	1	13828	tags=100%, list=90%, signal=981%
GO_RRNA_CONTAINING_RIBONUCLEOPROTEIN_COMPLEX_EXPORT_FROM_NUCLEUS	16	-0.133221	-0.645999	0.90566	0.999161	1	12385	tags=94%, list=80%, signal=479%
GO_POSITIVE_REGULATION_OF_CELLULAR_RESPONSE_TO_INSULIN_STIMULUS	21	-0.119906	-0.645754	0.886274	0.998817	1	9154	tags=71%, list=59%, signal=176%
GO_BRAIN_MORPHOGENESIS	32	-0.0967788	-0.644799	0.871032	0.999196	1	12947	tags=94%, list=84%, signal=588%
GO_REGULATION_OF_T_CELL_DIFFERENTIATION	117	-0.0510404	-0.644554	0.898608	0.99884	1	11853	tags=82%, list=77%, signal=354%
GO_POSITIVE_REGULATION_OF_LYMPHOCYTE_MIGRATION	28	-0.103129	-0.644542	0.91018	0.998244	1	8313	tags=64%, list=54%, signal=139%
GO_REGULATION_OF_G_PROTEIN_COUPLED_RECEPTOR_SIGNALING_PATHWAY	134	-0.047027	-0.644205	0.929134	0.998011	1	12955	tags=89%, list=84%, signal=555%
GO_POSITIVE_REGULATION_OF_FOCAL_ADHESION_ASSEMBLY	24	-0.107448	-0.644123	0.913828	0.997484	1	4764	tags=42%, list=31%, signal=60%
GO_REGULATION_OF_MEMBRANE_LIPID_DISTRIBUTION	44	-0.0835613	-0.64369	0.902299	0.997356	1	2567	tags=25%, list=17%, signal=30%
GO_NEGATIVE_REGULATION_OF_LIPID_CATABOLIC_PROCESS	20	-0.11826	-0.643351	0.910359	0.997095	1	492	tags=15%, list=3%, signal=15%
GO_POSITIVE_REGULATION_OF_LEUKOCYTE_DIFFERENTIATION	130	-0.0486079	-0.643288	0.898785	0.996563	1	8496	tags=60%, list=55%, signal=133%
GO_HAIR_FOLLICLE_MATURATION	16	-0.128072	-0.641403	0.9002	0.997919	1	11502	tags=88%, list=75%, signal=346%
GO_THYROID_GLAND_DEVELOPMENT	21	-0.116858	-0.639882	0.900574	0.998856	1	2603	tags=29%, list=17%, signal=34%
GO_ENDOPLASMIC_RETICULUM_TUBULAR_NETWORK_ORGANIZATION	16	-0.134217	-0.639286	0.911765	0.998864	1	3710	tags=38%, list=24%, signal=49%
GO_GASTRIC_ACID_SECRETION	17	-0.128488	-0.638612	0.907816	0.998947	1	7081	tags=59%, list=46%, signal=109%
GO_PLATELET_MORPHOGENESIS	19	-0.120649	-0.638414	0.900634	0.998547	1	4628	tags=42%, list=30%, signal=60%
GO_CELL_CYCLE_G1_S_PHASE_TRANSITION	241	-0.0355816	-0.638293	0.910476	0.998043	1	14218	tags=96%, list=92%, signal=1234%
GO_NEGATIVE_REGULATION_OF_ION_TRANSMEMBRANE_TRANSPORT	83	-0.0606336	-0.637864	0.914046	0.997871	1	5008	tags=39%, list=33%, signal=57%
GO_POSITIVE_REGULATION_OF_G_PROTEIN_COUPLED_RECEPTOR_SIGNALING_PATHWAY	27	-0.103175	-0.637689	0.911591	0.997443	1	6398	tags=52%, list=42%, signal=89%
GO_CHLORIDE_TRANSPORT	94	-0.0552154	-0.637427	0.90595	0.9971	1	4397	tags=34%, list=29%, signal=47%
GO_RESPONSE_TO_STEROID_HORMONE	349	-0.0295418	-0.636939	0.922432	0.996999	1	2512	tags=19%, list=16%, signal=22%
GO_POSITIVE_REGULATION_OF_SKELETAL_MUSCLE_TISSUE_DEVELOPMENT	21	-0.114284	-0.636397	0.934043	0.996893	1	13639	tags=100%, list=89%, signal=876%
GO_MAMMARY_GLAND_EPITHELIUM_DEVELOPMENT	68	-0.0656656	-0.634708	0.909962	0.997927	1	10088	tags=72%, list=66%, signal=208%
GO_CELLULAR_RESPONSE_TO_COPPER_ION	17	-0.129065	-0.633913	0.892644	0.99812	1	733	tags=18%, list=5%, signal=19%
GO_REGULATION_OF_STEROL_TRANSPORT	36	-0.0898405	-0.633186	0.905376	0.998226	1	5891	tags=47%, list=38%, signal=76%
GO_KERATINOCYTE_PROLIFERATION	34	-0.0934605	-0.632866	0.916667	0.997939	1	10338	tags=76%, list=67%, signal=232%
GO_NATURAL_KILLER_CELL_DIFFERENTIATION	17	-0.125856	-0.631624	0.911539	0.99854	1	12555	tags=94%, list=82%, signal=510%
GO_INTEGRIN_MEDIATED_SIGNALING_PATHWAY	94	-0.0544326	-0.630871	0.920477	0.998677	1	1461	tags=15%, list=9%, signal=16%
GO_LONG_CHAIN_FATTY_ACID_TRANSPORT	60	-0.0688566	-0.630244	0.924752	0.998659	1	12544	tags=88%, list=81%, signal=475%
GO_PROTEIN_TETRAMERIZATION	133	-0.0458222	-0.629738	0.924303	0.99854	1	4742	tags=35%, list=31%, signal=51%
GO_ANDROGEN_RECEPTOR_SIGNALING_PATHWAY	53	-0.0739197	-0.629108	0.920893	0.998533	1	3224	tags=28%, list=21%, signal=36%
GO_DE_NOVO_PROTEIN_FOLDING	37	-0.0866843	-0.627444	0.93456	0.999476	1	5327	tags=43%, list=35%, signal=66%
GO_T_CELL_MEDIATED_IMMUNITY	75	-0.0615883	-0.626862	0.912602	0.999428	1	5626	tags=43%, list=37%, signal=67%
GO_POSITIVE_REGULATION_OF_RELEASE_OF_SEQUESTERED_CALCIUM_ION_INTO_CYTOSOL	36	-0.0888585	-0.626446	0.929435	0.999197	1	7189	tags=56%, list=47%, signal=104%
GO_RRNA_MODIFICATION	30	-0.0967133	-0.624529	0.904854	1	1	1594	tags=20%, list=10%, signal=22%
GO_ANION_HOMEOSTASIS	50	-0.0759726	-0.624225	0.941634	1	1	5609	tags=44%, list=36%, signal=69%
GO_POSITIVE_REGULATION_OF_PHOSPHATASE_ACTIVITY	30	-0.093611	-0.622871	0.926357	1	1	2668	tags=27%, list=17%, signal=32%
GO_REGULATION_OF_ORGANIC_ACID_TRANSPORT	55	-0.0726088	-0.621457	0.922772	1	1	2526	tags=24%, list=16%, signal=28%
GO_REGULATION_OF_HEART_RATE	92	-0.0564964	-0.621452	0.926295	1	1	9846	tags=70%, list=64%, signal=192%
GO_EPITHELIAL_CELL_APOPTOTIC_PROCESS	85	-0.0559265	-0.621236	0.922925	1	1	8744	tags=62%, list=57%, signal=144%
GO_PHOTOTRANSDUCTION	49	-0.0745405	-0.621111	0.927619	0.999851	1	12367	tags=88%, list=80%, signal=445%
GO_TOLL_LIKE_RECEPTOR_SIGNALING_PATHWAY	124	-0.0471936	-0.619972	0.934694	1	1	14427	tags=98%, list=94%, signal=1552%
GO_MOVEMENT_IN_ENVIRONMENT_OF_OTHER_ORGANISM_INVOLVED_IN_SYMBIOTIC_INTERACTION	34	-0.0895009	-0.61979	0.929293	0.999808	1	12210	tags=88%, list=79%, signal=426%
GO_NEGATIVE_REGULATION_OF_BINDING	140	-0.0453528	-0.619289	0.900406	0.999657	1	5907	tags=43%, list=38%, signal=69%
GO_CELLULAR_RESPONSE_TO_CADMIUM_ION	26	-0.100384	-0.618941	0.92016	0.999353	1	2603	tags=27%, list=17%, signal=32%
GO_POSITIVE_REGULATION_OF_B_CELL_MEDIATED_IMMUNITY	30	-0.0954008	-0.618055	0.92827	0.999501	1	4180	tags=37%, list=27%, signal=50%
GO_CELLULAR_COMPONENT_ASSEMBLY_INVOLVED_IN_MORPHOGENESIS	99	-0.0522583	-0.617934	0.94152	0.999006	1	9776	tags=69%, list=64%, signal=187%
GO_REGULATION_OF_CELLULAR_RESPIRATION	27	-0.100317	-0.617545	0.936605	0.998736	1	3591	tags=33%, list=23%, signal=43%
GO_T_CELL_SELECTION	42	-0.081194	-0.616842	0.91796	0.998751	1	3153	tags=29%, list=20%, signal=36%
GO_RESPONSE_TO_ANESTHETIC	69	-0.062998	-0.61504	0.930894	0.999745	1	1936	tags=19%, list=13%, signal=21%
GO_NEUTRAL_AMINO_ACID_TRANSPORT	34	-0.0896464	-0.612681	0.934653	1	1	9491	tags=71%, list=62%, signal=184%
GO_REGULATION_OF_REACTIVE_OXYGEN_SPECIES_BIOSYNTHETIC_PROCESS	74	-0.0607469	-0.61253	0.946296	1	1	7808	tags=57%, list=51%, signal=115%
GO_REGULATION_OF_DENDRITE_DEVELOPMENT	135	-0.0449639	-0.61087	0.931907	1	1	9008	tags=63%, list=59%, signal=150%
GO_IRON_ION_TRANSMEMBRANE_TRANSPORT	16	-0.125882	-0.610312	0.905326	1	1	2876	tags=31%, list=19%, signal=38%
GO_PROTEIN_K48_LINKED_UBIQUITINATION	52	-0.0705646	-0.610263	0.94892	1	1	7504	tags=56%, list=49%, signal=108%
GO_REGULATION_OF_COAGULATION	72	-0.0611662	-0.610114	0.94902	1	1	10610	tags=75%, list=69%, signal=240%
GO_NITRIC_OXIDE_BIOSYNTHETIC_PROCESS	60	-0.0678785	-0.60969	0.929412	1	1	9480	tags=68%, list=62%, signal=177%
GO_MOLTING_CYCLE	91	-0.053119	-0.60935	0.936605	0.999778	1	1049	tags=12%, list=7%, signal=13%
GO_RESPONSE_TO_KETONE	180	-0.0399605	-0.609005	0.940206	0.999493	1	8630	tags=60%, list=56%, signal=135%
GO_PROTEIN_LOCALIZATION_TO_CHROMOSOME	77	-0.0587645	-0.606643	0.932632	1	1	1700	tags=17%, list=11%, signal=19%
GO_MUSCLE_HYPERTROPHY_IN_RESPONSE_TO_STRESS	22	-0.10658	-0.605101	0.946392	1	1	12358	tags=91%, list=80%, signal=460%
GO_REGULATION_OF_ANTIGEN_RECEPTOR_MEDIATED_SIGNALING_PATHWAY	55	-0.0689226	-0.603806	0.955696	1	1	13499	tags=95%, list=88%, signal=765%
GO_SENSORY_PERCEPTION	466	-0.02428	-0.603767	0.951579	1	1	10937	tags=73%, list=71%, signal=246%
GO_AZOLE_TRANSPORT	19	-0.113711	-0.603643	0.947686	1	1	8786	tags=68%, list=57%, signal=159%
GO_RETROGRADE_TRANSPORT_ENDOSOME_TO_GOLGI	73	-0.0620444	-0.601927	0.939709	1	1	11282	tags=79%, list=73%, signal=296%
GO_REGULATION_OF_EXIT_FROM_MITOSIS	17	-0.120841	-0.601605	0.925703	1	1	6293	tags=53%, list=41%, signal=89%
GO_REGULATION_OF_SUPEROXIDE_ANION_GENERATION	19	-0.11533	-0.60021	0.945122	1	1	2279	tags=26%, list=15%, signal=31%
GO_INTRASPECIES_INTERACTION_BETWEEN_ORGANISMS	51	-0.0729173	-0.599826	0.936567	1	1	5825	tags=45%, list=38%, signal=72%
GO_SULFUR_AMINO_ACID_METABOLIC_PROCESS	16	-0.122574	-0.597758	0.943205	1	1	8700	tags=69%, list=57%, signal=158%
GO_ORGANIC_CATION_TRANSPORT	31	-0.0914245	-0.59759	0.94084	1	1	8032	tags=61%, list=52%, signal=128%
GO_MITOTIC_METAPHASE_PLATE_CONGRESSION	43	-0.0761222	-0.596546	0.932	1	1	8499	tags=63%, list=55%, signal=140%
GO_NEGATIVE_REGULATION_OF_SYNAPTIC_TRANSMISSION	65	-0.0623965	-0.596053	0.942623	1	1	2834	tags=25%, list=18%, signal=30%
GO_FIBRINOLYSIS	22	-0.107015	-0.59555	0.931507	1	1	10252	tags=77%, list=67%, signal=231%
GO_NEPHRON_TUBULE_FORMATION	19	-0.111965	-0.595216	0.939689	1	1	3141	tags=32%, list=20%, signal=40%
GO_REGULATION_OF_CD4_POSITIVE_ALPHA_BETA_T_CELL_ACTIVATION	49	-0.07268	-0.594464	0.967619	1	1	11453	tags=82%, list=74%, signal=318%
GO_REGULATION_OF_SYNAPTIC_TRANSMISSION_GABAERGIC	32	-0.0856827	-0.594445	0.957031	1	1	10712	tags=78%, list=70%, signal=256%
GO_BLASTOCYST_GROWTH	18	-0.116783	-0.594361	0.947977	1	1	6758	tags=56%, list=44%, signal=99%
GO_GLUCOCORTICOID_METABOLIC_PROCESS	18	-0.119468	-0.59417	0.951737	0.99994	1	7572	tags=61%, list=49%, signal=120%
GO_RESPONSE_TO_HYPEROXIA	20	-0.108911	-0.594121	0.934426	0.999393	1	6024	tags=50%, list=39%, signal=82%
GO_MEMBRANE_DEPOLARIZATION_DURING_CARDIAC_MUSCLE_CELL_ACTION_POTENTIAL	22	-0.105551	-0.593324	0.961303	0.999409	1	2577	tags=27%, list=17%, signal=33%
GO_HEAT_GENERATION	15	-0.126333	-0.593003	0.930097	0.999063	1	10374	tags=80%, list=67%, signal=245%
GO_OLIGODENDROCYTE_DEVELOPMENT	42	-0.0771324	-0.591648	0.940358	0.999459	1	4315	tags=36%, list=28%, signal=49%
GO_POSITIVE_REGULATION_OF_IMMUNE_EFFECTOR_PROCESS	166	-0.0403123	-0.591346	0.922311	0.999097	1	10516	tags=72%, list=68%, signal=226%
GO_DNA_CATABOLIC_PROCESS	36	-0.0842087	-0.591042	0.951456	0.998725	1	13675	tags=97%, list=89%, signal=868%
GO_POSITIVE_REGULATION_OF_MICROTUBULE_POLYMERIZATION_OR_DEPOLYMERIZATION	30	-0.0929493	-0.591041	0.932653	0.998143	1	5244	tags=43%, list=34%, signal=66%
GO_NEGATIVE_REGULATION_OF_DNA_BIOSYNTHETIC_PROCESS	31	-0.0904523	-0.590848	0.957831	0.997693	1	10530	tags=77%, list=68%, signal=244%
GO_REGULATION_OF_MICROTUBULE_BASED_MOVEMENT	24	-0.100744	-0.589362	0.96	0.998138	1	13206	tags=96%, list=86%, signal=673%
GO_RECEPTOR_LOCALIZATION_TO_SYNAPSE	53	-0.0679034	-0.589001	0.958743	0.997792	1	1283	tags=15%, list=8%, signal=16%
GO_NEGATIVE_REGULATION_OF_LYMPHOCYTE_DIFFERENTIATION	38	-0.0819393	-0.588438	0.953535	0.997595	1	12112	tags=87%, list=79%, signal=406%
GO_DNA_DAMAGE_RESPONSE_SIGNAL_TRANSDUCTION_BY_P53_CLASS_MEDIATOR	101	-0.0512988	-0.588408	0.943137	0.997037	1	7295	tags=52%, list=47%, signal=99%
GO_INTRACELLULAR_ESTROGEN_RECEPTOR_SIGNALING_PATHWAY	51	-0.0680997	-0.588381	0.953441	0.996471	1	10125	tags=73%, list=66%, signal=211%
GO_FC_RECEPTOR_MEDIATED_STIMULATORY_SIGNALING_PATHWAY	81	-0.0571663	-0.588281	0.963124	0.995963	1	12810	tags=89%, list=83%, signal=527%
GO_INTRACELLULAR_STEROID_HORMONE_RECEPTOR_SIGNALING_PATHWAY	116	-0.0465452	-0.588151	0.955912	0.995484	1	1546	tags=15%, list=10%, signal=16%
GO_TRABECULA_FORMATION	24	-0.102317	-0.587917	0.95	0.995064	1	10616	tags=79%, list=69%, signal=255%
GO_POSITIVE_REGULATION_OF_G1_S_TRANSITION_OF_MITOTIC_CELL_CYCLE	36	-0.0820492	-0.587865	0.953307	0.994521	1	879	tags=14%, list=6%, signal=15%
GO_TRICARBOXYLIC_ACID_CYCLE	33	-0.0852793	-0.587256	0.941667	0.994372	1	557	tags=12%, list=4%, signal=13%
GO_COENZYME_METABOLIC_PROCESS	235	-0.032183	-0.587063	0.966	0.99393	1	11174	tags=76%, list=73%, signal=272%
GO_CATECHOLAMINE_BIOSYNTHETIC_PROCESS	19	-0.112393	-0.585945	0.95171	0.994139	1	7996	tags=63%, list=52%, signal=131%
GO_REGULATION_OF_DNA_DAMAGE_RESPONSE_SIGNAL_TRANSDUCTION_BY_P53_CLASS_MEDIATOR	29	-0.092928	-0.585247	0.949219	0.994041	1	6536	tags=52%, list=42%, signal=90%
GO_BRANCHING_INVOLVED_IN_MAMMARY_GLAND_DUCT_MORPHOGENESIS	24	-0.101479	-0.585043	0.965306	0.993598	1	1007	tags=17%, list=7%, signal=18%
GO_NEGATIVE_REGULATION_OF_MUSCLE_CELL_APOPTOTIC_PROCESS	30	-0.0893698	-0.58088	0.960905	0.995733	1	8378	tags=63%, list=54%, signal=139%
GO_PROTEOGLYCAN_BIOSYNTHETIC_PROCESS	65	-0.0615385	-0.58004	0.960552	0.995698	1	6163	tags=46%, list=40%, signal=77%
GO_REGULATION_OF_MEMBRANE_PROTEIN_ECTODOMAIN_PROTEOLYSIS	20	-0.108894	-0.578892	0.975104	0.995841	1	12952	tags=95%, list=84%, signal=598%
GO_MUSCLE_FIBER_DEVELOPMENT	61	-0.0624542	-0.578855	0.963983	0.995292	1	4848	tags=38%, list=31%, signal=55%
GO_LYMPHOCYTE_HOMEOSTASIS	54	-0.0675966	-0.577917	0.955769	0.995312	1	14359	tags=100%, list=93%, signal=1481%
GO_RESPONSE_TO_ARSENIC_CONTAINING_SUBSTANCE	30	-0.0880681	-0.57654	0.955285	0.995589	1	8398	tags=63%, list=55%, signal=139%
GO_GROWTH_PLATE_CARTILAGE_MORPHOGENESIS	17	-0.116978	-0.574175	0.961538	0.996446	1	7258	tags=59%, list=47%, signal=111%
GO_POSITIVE_REGULATION_OF_NITRIC_OXIDE_BIOSYNTHETIC_PROCESS	33	-0.0827544	-0.572814	0.962637	0.996685	1	7127	tags=55%, list=46%, signal=101%
GO_NEGATIVE_REGULATION_OF_COLD_INDUCED_THERMOGENESIS	44	-0.0755266	-0.571559	0.960986	0.99683	1	3740	tags=32%, list=24%, signal=42%
GO_GLYCOLYTIC_PROCESS	98	-0.0492214	-0.569652	0.964706	0.997408	1	4275	tags=33%, list=28%, signal=45%
GO_REGULATION_OF_ALPHA_BETA_T_CELL_ACTIVATION	81	-0.0539085	-0.569497	0.953629	0.996953	1	886	tags=11%, list=6%, signal=12%
GO_RESPONSE_TO_NITRIC_OXIDE	17	-0.113504	-0.569425	0.953033	0.996429	1	8217	tags=65%, list=53%, signal=139%
GO_MUSCLE_CELL_APOPTOTIC_PROCESS	58	-0.0616955	-0.566954	0.965049	0.99726	1	7814	tags=57%, list=51%, signal=115%
GO_PROTEIN_LOCALIZATION_TO_VACUOLE	58	-0.063411	-0.566532	0.961864	0.996939	1	10442	tags=74%, list=68%, signal=230%
GO_SLEEP	26	-0.0917181	-0.56559	0.960894	0.996938	1	6881	tags=54%, list=45%, signal=97%
GO_SUPEROXIDE_METABOLIC_PROCESS	58	-0.0631232	-0.565441	0.966	0.996457	1	12039	tags=84%, list=78%, signal=386%
GO_POSITIVE_REGULATION_OF_GLYCOLYTIC_PROCESS	18	-0.112126	-0.565352	0.97093	0.995932	1	11106	tags=83%, list=72%, signal=299%
GO_REGULATION_OF_CELL_GROWTH_INVOLVED_IN_CARDIAC_MUSCLE_CELL_DEVELOPMENT	16	-0.117128	-0.564144	0.951374	0.996019	1	4935	tags=44%, list=32%, signal=64%
GO_POSITIVE_REGULATION_OF_FILOPODIUM_ASSEMBLY	29	-0.0901049	-0.562045	0.96701	0.996562	1	11888	tags=86%, list=77%, signal=378%
GO_MATING_BEHAVIOR	23	-0.0961205	-0.561483	0.96888	0.996294	1	9233	tags=70%, list=60%, signal=174%
GO_POSITIVE_REGULATION_OF_MUSCLE_CONTRACTION	42	-0.0727917	-0.561056	0.973577	0.995945	1	3282	tags=29%, list=21%, signal=36%
GO_REGULATION_OF_TYPE_2_IMMUNE_RESPONSE	24	-0.0951548	-0.557981	0.970238	0.996962	1	12009	tags=88%, list=78%, signal=397%
GO_ORGANOPHOSPHATE_ESTER_TRANSPORT	100	-0.04763	-0.556944	0.954357	0.996933	1	3891	tags=30%, list=25%, signal=40%
GO_CELLULAR_RESPONSE_TO_DSRNA	19	-0.106071	-0.556274	0.967433	0.996715	1	10524	tags=79%, list=68%, signal=249%
GO_SOMATIC_STEM_CELL_POPULATION_MAINTENANCE	67	-0.0576586	-0.553288	0.973523	0.997581	1	12674	tags=88%, list=82%, signal=496%
GO_NEGATIVE_REGULATION_OF_ALPHA_BETA_T_CELL_DIFFERENTIATION	21	-0.0989271	-0.550195	0.982353	0.998463	1	13142	tags=95%, list=85%, signal=650%
GO_INTERFERON_ALPHA_PRODUCTION	25	-0.091568	-0.547251	0.979633	0.999259	1	9678	tags=72%, list=63%, signal=194%
GO_TERMINATION_OF_RNA_POLYMERASE_II_TRANSCRIPTION	34	-0.080115	-0.546887	0.973361	0.998857	1	10543	tags=76%, list=68%, signal=242%
GO_MEMBRANE_PROTEIN_INTRACELLULAR_DOMAIN_PROTEOLYSIS	18	-0.107361	-0.546865	0.966732	0.998298	1	10324	tags=78%, list=67%, signal=236%
GO_BETA_CATENIN_TCF_COMPLEX_ASSEMBLY	30	-0.0831435	-0.541708	0.972167	1	1	3342	tags=30%, list=22%, signal=38%
GO_SECONDARY_METABOLIC_PROCESS	47	-0.066576	-0.537396	0.980276	1	1	10116	tags=72%, list=66%, signal=210%
GO_REGULATION_OF_CELLULAR_RESPONSE_TO_TRANSFORMING_GROWTH_FACTOR_BETA_STIMULUS	110	-0.0430875	-0.537315	0.986538	1	1	3681	tags=28%, list=24%, signal=37%
GO_POSITIVE_REGULATION_OF_POSTTRANSCRIPTIONAL_GENE_SILENCING	24	-0.0918613	-0.536626	0.972746	1	1	13984	tags=100%, list=91%, signal=1089%
GO_POSITIVE_REGULATION_OF_TRANSCRIPTION_ELONGATION_FROM_RNA_POLYMERASE_II_PROMOTER	18	-0.106555	-0.53514	0.958251	1	1	6060	tags=50%, list=39%, signal=82%
GO_MACROPHAGE_CHEMOTAXIS	27	-0.0853939	-0.534135	0.980892	1	1	8952	tags=67%, list=58%, signal=159%
GO_POSITIVE_REGULATION_OF_DEPHOSPHORYLATION	51	-0.0622623	-0.528822	0.987976	1	1	2668	tags=24%, list=17%, signal=28%
GO_INTERLEUKIN_6_BIOSYNTHETIC_PROCESS	17	-0.107357	-0.528477	0.982036	1	1	2878	tags=29%, list=19%, signal=36%
GO_POSITIVE_REGULATION_OF_CELL_MATRIX_ADHESION	48	-0.0640421	-0.526177	0.984375	1	1	5112	tags=40%, list=33%, signal=59%
GO_INORGANIC_ANION_TRANSMEMBRANE_TRANSPORT	95	-0.0476986	-0.525406	0.974257	1	1	4781	tags=36%, list=31%, signal=52%
GO_CHLORIDE_TRANSMEMBRANE_TRANSPORT	75	-0.0511793	-0.524431	0.991984	1	1	3117	tags=25%, list=20%, signal=32%
GO_CELLULAR_RESPONSE_TO_OXYGEN_RADICAL	23	-0.0895049	-0.521107	0.984032	1	1	7996	tags=61%, list=52%, signal=126%
GO_EMBRYONIC_FORELIMB_MORPHOGENESIS	28	-0.082891	-0.520872	0.971857	1	1	8624	tags=64%, list=56%, signal=146%
GO_DEVELOPMENTAL_PIGMENTATION	43	-0.0685056	-0.519159	0.987552	1	1	9690	tags=70%, list=63%, signal=188%
GO_POSITIVE_REGULATION_OF_MESENCHYMAL_CELL_PROLIFERATION	26	-0.0860098	-0.515231	0.976471	1	1	13482	tags=96%, list=88%, signal=772%
GO_REGULATION_OF_EPITHELIAL_TO_MESENCHYMAL_TRANSITION	79	-0.0503569	-0.514994	0.988119	1	1	12676	tags=87%, list=82%, signal=492%
GO_SYNAPTIC_VESICLE_CLUSTERING	15	-0.110576	-0.512779	0.974082	1	1	6511	tags=53%, list=42%, signal=92%
GO_RESPONSE_TO_COPPER_ION	33	-0.0738225	-0.512178	0.987654	1	1	733	tags=12%, list=5%, signal=13%
GO_ESTABLISHMENT_OF_PROTEIN_LOCALIZATION_TO_VACUOLE	44	-0.0646907	-0.509695	0.994083	1	1	4956	tags=39%, list=32%, signal=57%
GO_RESPONSE_TO_LEAD_ION	22	-0.0901995	-0.508712	0.98855	1	1	2813	tags=27%, list=18%, signal=33%
GO_NEGATIVE_REGULATION_OF_RESPONSE_TO_DRUG	25	-0.08635	-0.507049	0.989879	1	1	10374	tags=76%, list=67%, signal=233%
GO_NEGATIVE_REGULATION_OF_CELL_SUBSTRATE_ADHESION	57	-0.0560825	-0.505535	0.981855	1	1	5893	tags=44%, list=38%, signal=71%
GO_REGULATION_OF_BINDING	334	-0.0236122	-0.503531	0.982036	1	1	5914	tags=41%, list=38%, signal=65%
GO_POSITIVE_REGULATION_OF_CELL_ADHESION	350	-0.0232778	-0.498599	0.987705	1	1	5149	tags=36%, list=33%, signal=52%
GO_PEPTIDYL_TYROSINE_AUTOPHOSPHORYLATION	34	-0.0720063	-0.498175	0.987705	1	1	7498	tags=56%, list=49%, signal=109%
GO_THIOESTER_METABOLIC_PROCESS	44	-0.064328	-0.496511	0.98374	1	1	6711	tags=50%, list=44%, signal=88%
GO_RESPONSE_TO_COLD	48	-0.0591687	-0.491402	0.994071	1	1	9677	tags=69%, list=63%, signal=185%
GO_NEGATIVE_REGULATION_OF_ALPHA_BETA_T_CELL_ACTIVATION	31	-0.0739643	-0.489561	0.994152	1	1	13763	tags=97%, list=89%, signal=911%
GO_REGULATION_OF_MEMBRANE_REPOLARIZATION	31	-0.0733197	-0.489202	0.991968	1	1	9800	tags=71%, list=64%, signal=195%
GO_MEMBRANE_PROTEIN_ECTODOMAIN_PROTEOLYSIS	39	-0.0647805	-0.484941	0.989858	1	1	13217	tags=92%, list=86%, signal=651%
GO_REGULATION_OF_CHROMATIN_SILENCING	22	-0.0862019	-0.48329	0.988349	1	1	4274	tags=36%, list=28%, signal=50%
GO_REGULATION_OF_DIGESTIVE_SYSTEM_PROCESS	30	-0.0735872	-0.481063	0.996055	1	1	7081	tags=53%, list=46%, signal=99%
GO_POSITIVE_REGULATION_OF_DENDRITE_DEVELOPMENT	66	-0.0502543	-0.477124	0.997992	1	1	2263	tags=20%, list=15%, signal=23%
GO_NEGATIVE_REGULATION_OF_CELLULAR_RESPONSE_TO_GROWTH_FACTOR_STIMULUS	136	-0.0343929	-0.474794	0.990602	1	1	14758	tags=99%, list=96%, signal=2378%
GO_REGULATION_OF_TRANS_SYNAPTIC_SIGNALING	415	-0.0202503	-0.473708	0.997984	0.999884	1	217	tags=3%, list=1%, signal=3%
GO_POSITIVE_REGULATION_OF_HEART_CONTRACTION	33	-0.0695814	-0.472651	0.993865	0.999468	1	11528	tags=82%, list=75%, signal=325%
GO_RESPONSE_TO_FATTY_ACID	76	-0.0460273	-0.466956	0.997996	0.999699	1	1119	tags=12%, list=7%, signal=13%
GO_B_CELL_HOMEOSTASIS	27	-0.0766745	-0.464964	0.997968	0.999393	1	9086	tags=67%, list=59%, signal=162%
GO_GLYCEROLIPID_METABOLIC_PROCESS	207	-0.0268363	-0.459439	0.998047	0.999502	1	9708	tags=66%, list=63%, signal=175%
GO_REGULATION_OF_PROTEIN_MATURATION	51	-0.0542397	-0.447774	0.998004	1	1	5206	tags=39%, list=34%, signal=59%
GO_IMPORT_INTO_NUCLEUS	135	-0.0328334	-0.446925	0.99793	0.999593	1	5772	tags=41%, list=37%, signal=65%
GO_NEGATIVE_REGULATION_OF_PEPTIDYL_SERINE_PHOSPHORYLATION	24	-0.0740057	-0.443302	0.99802	0.999314	1	13617	tags=96%, list=88%, signal=828%
GO_SMOOTH_MUSCLE_TISSUE_DEVELOPMENT	19	-0.0835958	-0.433941	0.996169	0.999366	1	6008	tags=47%, list=39%, signal=78%
GO_TOLL_LIKE_RECEPTOR_4_SIGNALING_PATHWAY	32	-0.0632668	-0.424597	1	0.999293	1	9132	tags=66%, list=59%, signal=161%
GO_SUPEROXIDE_ANION_GENERATION	28	-0.0664364	-0.418744	1	0.998997	1	2279	tags=21%, list=15%, signal=25%

## Sheet: P25_female_Down_C5CC
NAME	SIZE	ES	NES	NOM p-val	FDR q-val	FWER p-val	RANK AT MAX	LEADING EDGE
GO_PLATELET_ALPHA_GRANULE_LUMEN	53	-0.262133	-2.23384	0	0.298745	0.235	9922	tags=91%, list=64%, signal=254%
GO_COLLAGEN_CONTAINING_EXTRACELLULAR_MATRIX	341	-0.101799	-2.14766	0	0.268075	0.395	6008	tags=49%, list=39%, signal=79%
GO_EXTRACELLULAR_MATRIX	436	-0.0878671	-2.1136	0.0019802	0.225326	0.466	6031	tags=48%, list=39%, signal=76%
GO_BASEMENT_MEMBRANE	89	-0.186558	-2.06372	0.00208333	0.233292	0.57	9081	tags=78%, list=59%, signal=188%
GO_PLATELET_ALPHA_GRANULE	75	-0.198455	-2.04671	0.00191571	0.205564	0.602	10303	tags=87%, list=67%, signal=261%
GO_CONDENSED_CHROMOSOME_CENTROMERIC_REGION	110	-0.16741	-2.04598	0.00195312	0.172621	0.604	7099	tags=63%, list=46%, signal=116%
GO_MYOSIN_COMPLEX	61	-0.213973	-1.91524	0.00596422	0.326111	0.853	4796	tags=52%, list=31%, signal=76%
GO_POSTSYNAPTIC_SPECIALIZATION_MEMBRANE	99	-0.164057	-1.90406	0.00604839	0.304146	0.868	10243	tags=83%, list=67%, signal=246%
GO_INTRINSIC_COMPONENT_OF_POSTSYNAPTIC_MEMBRANE	120	-0.14713	-1.88834	0.00412371	0.295202	0.894	9813	tags=78%, list=64%, signal=214%
GO_PHOTORECEPTOR_INNER_SEGMENT	44	-0.236338	-1.88208	0.0159046	0.275289	0.901	8619	tags=80%, list=56%, signal=180%
GO_POSTSYNAPTIC_DENSITY_MEMBRANE	75	-0.183895	-1.86965	0.0116279	0.269352	0.914	9705	tags=81%, list=63%, signal=219%
GO_CATION_CHANNEL_COMPLEX	208	-0.110175	-1.82683	0.0144033	0.310463	0.958	9800	tags=75%, list=64%, signal=202%
GO_NON_MOTILE_CILIUM	117	-0.14517	-1.82114	0.016129	0.294788	0.962	8178	tags=68%, list=53%, signal=143%
GO_METHYLTRANSFERASE_COMPLEX	109	-0.147971	-1.81883	0.022	0.277181	0.963	5366	tags=50%, list=35%, signal=76%
GO_SARCOPLASMIC_RETICULUM_MEMBRANE	38	-0.247095	-1.78721	0.0200401	0.307848	0.978	4309	tags=53%, list=28%, signal=73%
GO_CONDENSED_CHROMOSOME	197	-0.108812	-1.7834	0.00588235	0.295152	0.979	6162	tags=51%, list=40%, signal=84%
GO_A_BAND	37	-0.24023	-1.76793	0.0277778	0.301812	0.985	3801	tags=49%, list=25%, signal=64%
GO_MYOSIN_II_COMPLEX	21	-0.308003	-1.75516	0.022449	0.305994	0.99	4796	tags=62%, list=31%, signal=90%
GO_SARCOPLASM	76	-0.169839	-1.74009	0.0248963	0.312854	0.991	5907	tags=55%, list=38%, signal=89%
GO_HISTONE_METHYLTRANSFERASE_COMPLEX	85	-0.15852	-1.72452	0.0287356	0.321875	0.992	5181	tags=49%, list=34%, signal=74%
GO_PHOTORECEPTOR_DISC_MEMBRANE	16	-0.358789	-1.70626	0.0254403	0.336212	0.995	8916	tags=94%, list=58%, signal=223%
GO_TRANSPORTER_COMPLEX	302	-0.084098	-1.69785	0.0139721	0.336271	0.997	6888	tags=53%, list=45%, signal=94%
GO_CONTRACTILE_FIBER	213	-0.10015	-1.68347	0.0252427	0.347085	0.998	5130	tags=43%, list=33%, signal=64%
GO_POTASSIUM_CHANNEL_COMPLEX	93	-0.14572	-1.65056	0.0265306	0.391476	0.999	5717	tags=52%, list=37%, signal=82%
GO_MICROTUBULE	382	-0.0714904	-1.64342	0.0403071	0.388864	0.999	6061	tags=46%, list=39%, signal=75%
GO_MYOSIN_FILAMENT	22	-0.292884	-1.62789	0.0352251	0.402649	1	3196	tags=50%, list=21%, signal=63%
GO_SMOOTH_ENDOPLASMIC_RETICULUM	33	-0.235049	-1.62688	0.035124	0.389788	1	6187	tags=64%, list=40%, signal=106%
GO_POSTSYNAPTIC_MEMBRANE	310	-0.0777455	-1.6082	0.0301205	0.412767	1	6923	tags=53%, list=45%, signal=94%
GO_EXTRACELLULAR_MATRIX_COMPONENT	49	-0.194888	-1.60125	0.0451745	0.412114	1	1723	tags=31%, list=11%, signal=34%
GO_NEURON_PROJECTION_MEMBRANE	57	-0.180364	-1.5696	0.0541586	0.46391	1	7768	tags=68%, list=50%, signal=138%
GO_PHOTORECEPTOR_OUTER_SEGMENT	65	-0.163977	-1.56668	0.0454545	0.455356	1	8619	tags=72%, list=56%, signal=164%
GO_ATPASE_COMPLEX	92	-0.135977	-1.56101	0.0677618	0.452192	1	6789	tags=58%, list=44%, signal=102%
GO_TRANSCRIPTIONAL_REPRESSOR_COMPLEX	74	-0.152892	-1.56011	0.0670611	0.440465	1	5148	tags=49%, list=33%, signal=73%
GO_INTRINSIC_COMPONENT_OF_POSTSYNAPTIC_SPECIALIZATION_MEMBRANE	75	-0.150048	-1.54631	0.0501002	0.455917	1	9813	tags=79%, list=64%, signal=216%
GO_CELL_SUBSTRATE_JUNCTION	399	-0.0673841	-1.52733	0.0599174	0.482706	1	3582	tags=30%, list=23%, signal=38%
GO_INTRINSIC_COMPONENT_OF_SYNAPTIC_MEMBRANE	165	-0.10315	-1.52413	0.0590476	0.476139	1	9813	tags=74%, list=64%, signal=202%
GO_AXONAL_GROWTH_CONE	25	-0.256877	-1.51693	0.0633663	0.477891	1	10832	tags=96%, list=70%, signal=323%
GO_SIDE_OF_MEMBRANE	417	-0.0648332	-1.51658	0.0712831	0.466433	1	10770	tags=76%, list=70%, signal=247%
GO_NUCLEAR_MATRIX	100	-0.128297	-1.49315	0.0791667	0.504279	1	3273	tags=34%, list=21%, signal=43%
GO_AXONEMAL_DYNEIN_COMPLEX	17	-0.295671	-1.4929	0.0558767	0.492204	1	9038	tags=88%, list=59%, signal=213%
GO_CELL_CELL_ADHERENS_JUNCTION	109	-0.120327	-1.47952	0.0610236	0.507723	1	6636	tags=55%, list=43%, signal=96%
GO_MAST_CELL_GRANULE	20	-0.275756	-1.47792	0.0828516	0.498963	1	5768	tags=65%, list=37%, signal=104%
GO_NUCLEAR_PERIPHERY	126	-0.11219	-1.47012	0.075594	0.50492	1	3664	tags=35%, list=24%, signal=45%
GO_NEUROTRANSMITTER_RECEPTOR_COMPLEX	53	-0.168621	-1.44356	0.0858896	0.551502	1	7871	tags=68%, list=51%, signal=139%
GO_MUSCLE_MYOSIN_COMPLEX	17	-0.292033	-1.43045	0.0966387	0.569582	1	4566	tags=59%, list=30%, signal=84%
GO_ACTIN_FILAMENT_BUNDLE	64	-0.148918	-1.42594	0.1	0.567833	1	8302	tags=69%, list=54%, signal=149%
GO_AMPA_GLUTAMATE_RECEPTOR_COMPLEX	27	-0.226365	-1.42324	0.103647	0.561571	1	5075	tags=56%, list=33%, signal=83%
GO_9PLUS0_NON_MOTILE_CILIUM	87	-0.130601	-1.41809	0.0944558	0.562058	1	8619	tags=69%, list=56%, signal=156%
GO_PROTEIN_LIPID_COMPLEX	29	-0.220343	-1.41534	0.118236	0.556677	1	5109	tags=55%, list=33%, signal=82%
GO_ACTOMYOSIN	68	-0.147159	-1.41143	0.111554	0.553807	1	5443	tags=50%, list=35%, signal=77%
GO_CELL_CORTEX_PART	168	-0.0947053	-1.40406	0.0969072	0.560395	1	11663	tags=85%, list=76%, signal=347%
GO_SWI_SNF_COMPLEX	15	-0.304161	-1.39661	0.12115	0.566418	1	7639	tags=80%, list=50%, signal=159%
GO_COLLAGEN_TRIMER	73	-0.13884	-1.3936	0.112676	0.562039	1	8840	tags=71%, list=57%, signal=167%
GO_DENDRITE_MEMBRANE	39	-0.18827	-1.3893	0.120553	0.561228	1	7768	tags=69%, list=50%, signal=139%
GO_H4_H2A_HISTONE_ACETYLTRANSFERASE_COMPLEX	18	-0.267622	-1.38284	0.101796	0.564932	1	2728	tags=44%, list=18%, signal=54%
GO_H4_HISTONE_ACETYLTRANSFERASE_COMPLEX	39	-0.182301	-1.37748	0.135189	0.566964	1	2728	tags=36%, list=18%, signal=44%
GO_NUCLEAR_UBIQUITIN_LIGASE_COMPLEX	41	-0.180134	-1.35434	0.135294	0.611353	1	3994	tags=44%, list=26%, signal=59%
GO_SWI_SNF_SUPERFAMILY_TYPE_COMPLEX	71	-0.137175	-1.34293	0.136821	0.628179	1	6789	tags=58%, list=44%, signal=103%
GO_SPECIFIC_GRANULE_LUMEN	50	-0.160515	-1.34219	0.134653	0.619539	1	12625	tags=98%, list=82%, signal=543%
GO_CYTOPLASMIC_SIDE_OF_MEMBRANE	168	-0.0903275	-1.34198	0.134855	0.609833	1	7606	tags=58%, list=49%, signal=114%
GO_CONDENSED_NUCLEAR_CHROMOSOME_CENTROMERIC_REGION	22	-0.243627	-1.3403	0.134969	0.603645	1	4653	tags=55%, list=30%, signal=78%
GO_ENDOCYTIC_VESICLE_LUMEN	16	-0.278854	-1.33662	0.123457	0.602581	1	3410	tags=50%, list=22%, signal=64%
GO_CCR4_NOT_COMPLEX	15	-0.282401	-1.33414	0.137577	0.598676	1	9000	tags=87%, list=58%, signal=208%
GO_CYTOPLASMIC_DYNEIN_COMPLEX	20	-0.247789	-1.33042	0.142857	0.59822	1	9277	tags=85%, list=60%, signal=214%
GO_NEUROMUSCULAR_JUNCTION	74	-0.133573	-1.32783	0.131429	0.594949	1	10645	tags=82%, list=69%, signal=266%
GO_NUCLEAR_TRANSCRIPTIONAL_REPRESSOR_COMPLEX	27	-0.213913	-1.32201	0.156904	0.59947	1	4126	tags=48%, list=27%, signal=66%
GO_PCG_PROTEIN_COMPLEX	45	-0.168961	-1.32146	0.126819	0.5916	1	5276	tags=51%, list=34%, signal=78%
GO_PIGMENT_GRANULE	103	-0.111167	-1.31337	0.164557	0.60104	1	7269	tags=58%, list=47%, signal=110%
GO_M_BAND	27	-0.21351	-1.30999	0.152439	0.600421	1	3562	tags=44%, list=23%, signal=58%
GO_I_BAND	125	-0.0996489	-1.30901	0.159596	0.593732	1	5130	tags=43%, list=33%, signal=64%
GO_INTRINSIC_COMPONENT_OF_POSTSYNAPTIC_DENSITY_MEMBRANE	54	-0.15006	-1.29894	0.151229	0.609254	1	10243	tags=81%, list=67%, signal=243%
GO_RIBONUCLEOPROTEIN_GRANULE	195	-0.0792392	-1.29545	0.148676	0.608649	1	5823	tags=46%, list=38%, signal=72%
GO_CHROMOSOME_CENTROMERIC_REGION	185	-0.0829966	-1.29336	0.171598	0.605339	1	5812	tags=46%, list=38%, signal=73%
GO_ACTIN_CYTOSKELETON	464	-0.0530775	-1.29239	0.16129	0.599319	1	6906	tags=50%, list=45%, signal=88%
GO_LYSOSOMAL_LUMEN	88	-0.116945	-1.28409	0.173913	0.60964	1	10282	tags=78%, list=67%, signal=235%
GO_CELL_PROJECTION_MEMBRANE	306	-0.0630936	-1.28187	0.171843	0.606616	1	7803	tags=57%, list=51%, signal=113%
GO_COP9_SIGNALOSOME	31	-0.191369	-1.26429	0.198413	0.639996	1	4510	tags=48%, list=29%, signal=68%
GO_ANAPHASE_PROMOTING_COMPLEX	21	-0.229996	-1.26404	0.183432	0.632336	1	3796	tags=48%, list=25%, signal=63%
GO_SPECIFIC_GRANULE	140	-0.091614	-1.25683	0.1917	0.641288	1	12239	tags=89%, list=79%, signal=428%
GO_TERTIARY_GRANULE_MEMBRANE	63	-0.133367	-1.25301	0.187625	0.642681	1	6509	tags=56%, list=42%, signal=96%
GO_ESC_E_Z_COMPLEX	16	-0.253312	-1.25028	0.206316	0.641056	1	4765	tags=56%, list=31%, signal=81%
GO_LEADING_EDGE_MEMBRANE	160	-0.0847411	-1.24809	0.1875	0.6382	1	7081	tags=54%, list=46%, signal=100%
GO_VACUOLAR_LUMEN	148	-0.0861906	-1.24296	0.207031	0.642424	1	9713	tags=72%, list=63%, signal=192%
GO_AXONEME_PART	35	-0.17659	-1.23712	0.204409	0.648915	1	8285	tags=71%, list=54%, signal=154%
GO_EXON_EXON_JUNCTION_COMPLEX	20	-0.233837	-1.2318	0.216842	0.653317	1	11031	tags=95%, list=72%, signal=335%
GO_FILOPODIUM	96	-0.108033	-1.22907	0.217899	0.652767	1	11017	tags=82%, list=72%, signal=288%
GO_DENDRITE_CYTOPLASM	32	-0.17829	-1.22187	0.193684	0.662368	1	7846	tags=69%, list=51%, signal=140%
GO_EUCHROMATIN	27	-0.201202	-1.21751	0.20296	0.664598	1	9453	tags=81%, list=61%, signal=211%
GO_KINETOCHORE	126	-0.0934303	-1.21724	0.228457	0.657717	1	5661	tags=46%, list=37%, signal=72%
GO_CATALYTIC_STEP_2_SPLICEOSOME	84	-0.114134	-1.21371	0.205029	0.658917	1	5951	tags=50%, list=39%, signal=81%
GO_CLATHRIN_COATED_ENDOCYTIC_VESICLE	45	-0.152211	-1.21104	0.228145	0.658317	1	11349	tags=89%, list=74%, signal=337%
GO_VESICLE_LUMEN	288	-0.0607286	-1.20568	0.231827	0.663984	1	9828	tags=70%, list=64%, signal=189%
GO_EXOCYST	19	-0.226618	-1.20478	0.232143	0.659108	1	10291	tags=89%, list=67%, signal=270%
GO_INTEGRATOR_COMPLEX	15	-0.256849	-1.20127	0.229126	0.660194	1	6314	tags=67%, list=41%, signal=113%
GO_TERTIARY_GRANULE	136	-0.0892477	-1.20116	0.221591	0.65353	1	11657	tags=85%, list=76%, signal=345%
GO_PROTEIN_ACETYLTRANSFERASE_COMPLEX	89	-0.110096	-1.19491	0.259766	0.66119	1	5062	tags=44%, list=33%, signal=65%
GO_EXTERNAL_SIDE_OF_PLASMA_MEMBRANE	242	-0.0666472	-1.19187	0.250518	0.661295	1	10760	tags=76%, list=70%, signal=250%
GO_RNA_POLYMERASE_III_COMPLEX	17	-0.240374	-1.19156	0.243615	0.655277	1	6266	tags=65%, list=41%, signal=109%
GO_SPINDLE_MIDZONE	33	-0.173622	-1.18233	0.252408	0.669641	1	2932	tags=36%, list=19%, signal=45%
GO_TERTIARY_GRANULE_LUMEN	44	-0.152398	-1.18089	0.252049	0.666458	1	11657	tags=91%, list=76%, signal=373%
GO_ACTIN_FILAMENT	93	-0.102928	-1.1808	0.256757	0.660015	1	11669	tags=86%, list=76%, signal=353%
GO_RNA_POLYMERASE_COMPLEX	101	-0.0968166	-1.17048	0.249501	0.676562	1	6294	tags=50%, list=41%, signal=85%
GO_RNA_POLYMERASE_II_HOLOENZYME	75	-0.113651	-1.17028	0.251397	0.670404	1	6060	tags=51%, list=39%, signal=83%
GO_EXOSOME_RNASE_COMPLEX_	24	-0.197938	-1.16694	0.272016	0.672042	1	4656	tags=50%, list=30%, signal=72%
GO_CELL_CORTEX	287	-0.0579007	-1.16556	0.233333	0.668724	1	10820	tags=76%, list=70%, signal=251%
GO_INCLUSION_BODY	71	-0.116746	-1.16038	0.264706	0.673892	1	12306	tags=92%, list=80%, signal=454%
GO_NUCLEAR_CHROMATIN	292	-0.0584813	-1.1558	0.275574	0.677909	1	9715	tags=69%, list=63%, signal=183%
GO_SMALL_SUBUNIT_PROCESSOME	33	-0.166598	-1.15301	0.28125	0.677817	1	5839	tags=55%, list=38%, signal=88%
GO_CYCLIN_DEPENDENT_PROTEIN_KINASE_HOLOENZYME_COMPLEX	38	-0.156078	-1.14951	0.252049	0.679333	1	6517	tags=58%, list=42%, signal=100%
GO_DESMOSOME	23	-0.198738	-1.13442	0.274436	0.708043	1	12341	tags=100%, list=80%, signal=503%
GO_BASOLATERAL_PLASMA_MEMBRANE	199	-0.0690284	-1.12808	0.285421	0.716459	1	12413	tags=87%, list=81%, signal=446%
GO_SPECIFIC_GRANULE_MEMBRANE	83	-0.102548	-1.12056	0.302682	0.728341	1	11600	tags=86%, list=75%, signal=345%
GO_NUCLEAR_TRANSCRIPTION_FACTOR_COMPLEX	182	-0.0725356	-1.11707	0.316456	0.72986	1	10909	tags=78%, list=71%, signal=265%
GO_CORTICAL_ACTIN_CYTOSKELETON	81	-0.106268	-1.11309	0.308765	0.733278	1	8827	tags=68%, list=57%, signal=158%
GO_CILIARY_PART	394	-0.0487282	-1.11143	0.289583	0.730667	1	7749	tags=55%, list=50%, signal=108%
GO_INTRINSIC_COMPONENT_OF_GOLGI_MEMBRANE	61	-0.119839	-1.11103	0.31	0.725344	1	11287	tags=85%, list=73%, signal=318%
GO_INHIBITORY_SYNAPSE	15	-0.229172	-1.10548	0.309278	0.732664	1	7766	tags=73%, list=50%, signal=148%
GO_CORTICAL_CYTOSKELETON	108	-0.0918773	-1.09612	0.334764	0.748844	1	10998	tags=81%, list=71%, signal=280%
GO_CHROMOSOMAL_REGION	312	-0.0540807	-1.09457	0.31758	0.746157	1	6192	tags=46%, list=40%, signal=75%
GO_INTEGRAL_COMPONENT_OF_SYNAPTIC_VESICLE_MEMBRANE	32	-0.16379	-1.0877	0.339114	0.756868	1	4220	tags=44%, list=27%, signal=60%
GO_TRANS_GOLGI_NETWORK	213	-0.0638967	-1.07986	0.347305	0.769311	1	1922	tags=19%, list=12%, signal=21%
GO_MICROTUBULE_END	27	-0.170393	-1.07911	0.352227	0.764791	1	5365	tags=52%, list=35%, signal=79%
GO_TRANSCRIPTION_FACTOR_TFIID_COMPLEX	35	-0.155552	-1.07484	0.365714	0.768846	1	9048	tags=74%, list=59%, signal=180%
GO_CYTOPLASMIC_STRESS_GRANULE	54	-0.122254	-1.06896	0.338205	0.776668	1	5823	tags=50%, list=38%, signal=80%
GO_KERATIN_FILAMENT	20	-0.196569	-1.06462	0.355691	0.781018	1	11604	tags=95%, list=75%, signal=385%
GO_SITE_OF_POLARIZED_GROWTH	164	-0.0699897	-1.05403	0.381679	0.800163	1	6257	tags=48%, list=41%, signal=79%
GO_TRIGLYCERIDE_RICH_PLASMA_LIPOPROTEIN_PARTICLE	15	-0.2272	-1.0486	0.377734	0.806769	1	3691	tags=47%, list=24%, signal=61%
GO_DENSE_CORE_GRANULE	18	-0.206199	-1.04729	0.392786	0.803668	1	11370	tags=94%, list=74%, signal=361%
GO_TRANSFERASE_COMPLEX_TRANSFERRING_PHOSPHORUS_CONTAINING_GROUPS	236	-0.0582252	-1.04698	0.379242	0.798071	1	6294	tags=47%, list=41%, signal=78%
GO_CYTOPLASMIC_REGION	466	-0.0420493	-1.04601	0.370062	0.794455	1	11828	tags=81%, list=77%, signal=339%
GO_CILIARY_MEMBRANE	76	-0.104447	-1.04368	0.4	0.794277	1	7719	tags=61%, list=50%, signal=121%
GO_TRANSPORT_VESICLE_MEMBRANE	187	-0.0641785	-1.03761	0.386266	0.802645	1	2565	tags=23%, list=17%, signal=27%
GO_CILIARY_PLASM	108	-0.0848603	-1.03082	0.412475	0.81311	1	11818	tags=85%, list=77%, signal=364%
GO_ACROSOMAL_VESICLE	82	-0.0966021	-1.02727	0.414433	0.81525	1	5656	tags=46%, list=37%, signal=73%
GO_GABA_ERGIC_SYNAPSE	71	-0.105686	-1.02706	0.38171	0.809743	1	10524	tags=79%, list=68%, signal=248%
GO_ANCHORED_COMPONENT_OF_EXTERNAL_SIDE_OF_PLASMA_MEMBRANE	17	-0.205328	-1.02599	0.401623	0.806249	1	2277	tags=35%, list=15%, signal=41%
GO_T_TUBULE	52	-0.122227	-1.02476	0.387833	0.803001	1	4935	tags=44%, list=32%, signal=65%
GO_CELL_CELL_CONTACT_ZONE	71	-0.10086	-1.02353	0.411647	0.800117	1	6695	tags=54%, list=43%, signal=94%
GO_PODOSOME	29	-0.158956	-1.02243	0.395711	0.797091	1	7114	tags=62%, list=46%, signal=115%
GO_NUCLEAR_EUCHROMATIN	20	-0.186276	-1.02201	0.405242	0.792307	1	9453	tags=80%, list=61%, signal=207%
GO_PROTEIN_COMPLEX_INVOLVED_IN_CELL_ADHESION	34	-0.14785	-1.02188	0.398323	0.787063	1	4069	tags=41%, list=26%, signal=56%
GO_ATPASE_DEPENDENT_TRANSMEMBRANE_TRANSPORT_COMPLEX	17	-0.20874	-1.0205	0.405138	0.784527	1	12186	tags=100%, list=79%, signal=479%
GO_BRUSH_BORDER_MEMBRANE	44	-0.130893	-1.016	0.428571	0.789241	1	12337	tags=93%, list=80%, signal=468%
GO_NUCLEAR_OUTER_MEMBRANE	26	-0.16467	-1.01469	0.429448	0.786737	1	1615	tags=27%, list=10%, signal=30%
GO_TRANSCRIPTION_ELONGATION_FACTOR_COMPLEX	52	-0.118722	-1.01242	0.416838	0.786564	1	6173	tags=52%, list=40%, signal=86%
GO_AXOLEMMA	15	-0.212657	-1.01058	0.417143	0.785567	1	4941	tags=53%, list=32%, signal=78%
GO_TRANS_GOLGI_NETWORK_TRANSPORT_VESICLE	28	-0.156018	-1.00947	0.412008	0.782898	1	11349	tags=89%, list=74%, signal=339%
GO_HIGH_DENSITY_LIPOPROTEIN_PARTICLE	17	-0.197834	-1.00664	0.415822	0.783584	1	5109	tags=53%, list=33%, signal=79%
GO_EXTRINSIC_COMPONENT_OF_CYTOPLASMIC_SIDE_OF_PLASMA_MEMBRANE	85	-0.0953202	-1.00325	0.44	0.785721	1	5243	tags=44%, list=34%, signal=66%
GO_INTEGRAL_COMPONENT_OF_PRESYNAPTIC_ACTIVE_ZONE_MEMBRANE	15	-0.213741	-0.996403	0.440313	0.795988	1	6977	tags=67%, list=45%, signal=122%
GO_SPINDLE_MICROTUBULE	54	-0.114747	-0.992311	0.413793	0.799775	1	8504	tags=67%, list=55%, signal=148%
GO_ENDOPLASMIC_RETICULUM_LUMEN	271	-0.0521248	-0.991601	0.436214	0.795987	1	2962	tags=24%, list=19%, signal=30%
GO_ENDOPLASMIC_RETICULUM_QUALITY_CONTROL_COMPARTMENT	22	-0.179033	-0.98884	0.458498	0.796868	1	5646	tags=55%, list=37%, signal=86%
GO_CENTRIOLE	127	-0.0766881	-0.988626	0.454175	0.79215	1	7558	tags=57%, list=49%, signal=110%
GO_CULLIN_RING_UBIQUITIN_LIGASE_COMPLEX	147	-0.0695575	-0.980648	0.462025	0.805062	1	10251	tags=73%, list=67%, signal=218%
GO_SODIUM_CHANNEL_COMPLEX	23	-0.172538	-0.979145	0.478088	0.803109	1	9397	tags=78%, list=61%, signal=201%
GO_SMALL_NUCLEOLAR_RIBONUCLEOPROTEIN_COMPLEX	21	-0.178449	-0.975148	0.464066	0.806651	1	923	tags=24%, list=6%, signal=25%
GO_NEURON_TO_NEURON_SYNAPSE	337	-0.045664	-0.969085	0.455598	0.815108	1	9729	tags=68%, list=63%, signal=180%
GO_MICROBODY_LUMEN	47	-0.115727	-0.96879	0.474747	0.810598	1	5431	tags=47%, list=35%, signal=72%
GO_HIPPOCAMPAL_MOSSY_FIBER_TO_CA3_SYNAPSE	31	-0.14918	-0.966125	0.480331	0.811776	1	13104	tags=100%, list=85%, signal=671%
GO_LIPID_DROPLET	70	-0.0969704	-0.965859	0.471311	0.807292	1	13690	tags=99%, list=89%, signal=886%
GO_MLL1_2_COMPLEX	29	-0.151236	-0.960576	0.473795	0.814367	1	1924	tags=28%, list=12%, signal=31%
GO_MICROTUBULE_PLUS_END	20	-0.178569	-0.959448	0.495902	0.811953	1	4953	tags=50%, list=32%, signal=74%
GO_CHAPERONE_COMPLEX	21	-0.173645	-0.955527	0.472656	0.81514	1	9794	tags=81%, list=64%, signal=222%
GO_GLIAL_CELL_PROJECTION	24	-0.161318	-0.949436	0.485207	0.823614	1	10992	tags=88%, list=71%, signal=305%
GO_DENDRITIC_SHAFT	35	-0.129753	-0.940884	0.51277	0.836686	1	10324	tags=80%, list=67%, signal=242%
GO_SAGA_TYPE_COMPLEX	26	-0.156789	-0.940738	0.505155	0.831952	1	1144	tags=23%, list=7%, signal=25%
GO_SPLICEOSOMAL_COMPLEX	164	-0.0645739	-0.931273	0.527197	0.847741	1	5964	tags=45%, list=39%, signal=73%
GO_EXTRINSIC_COMPONENT_OF_PLASMA_MEMBRANE	157	-0.0644045	-0.931231	0.528487	0.842803	1	11669	tags=82%, list=76%, signal=336%
GO_MRNA_CLEAVAGE_FACTOR_COMPLEX	20	-0.16961	-0.927753	0.537988	0.845316	1	4321	tags=45%, list=28%, signal=62%
GO_MITOTIC_SPINDLE_POLE	26	-0.151832	-0.926344	0.540816	0.843602	1	5365	tags=50%, list=35%, signal=77%
GO_PRERIBOSOME	69	-0.0960317	-0.925882	0.536638	0.839588	1	3884	tags=35%, list=25%, signal=46%
GO_RNA_POLYMERASE_II_TRANSCRIPTION_FACTOR_COMPLEX	146	-0.0660573	-0.924588	0.527103	0.837633	1	10909	tags=77%, list=71%, signal=263%
GO_EXCITATORY_SYNAPSE	47	-0.113887	-0.924138	0.547718	0.833795	1	7097	tags=57%, list=46%, signal=106%
GO_SYNAPTIC_VESICLE_MEMBRANE	101	-0.0771344	-0.918791	0.552268	0.840485	1	7662	tags=57%, list=50%, signal=114%
GO_RECEPTOR_COMPLEX	366	-0.0413688	-0.913333	0.559006	0.847641	1	12587	tags=86%, list=82%, signal=459%
GO_NBAF_COMPLEX	15	-0.193173	-0.911164	0.555094	0.847595	1	9346	tags=80%, list=61%, signal=203%
GO_BLOOD_MICROPARTICLE	75	-0.0910879	-0.90782	0.571138	0.849585	1	4353	tags=37%, list=28%, signal=52%
GO_DISTAL_AXON	274	-0.047026	-0.906683	0.553015	0.84732	1	6257	tags=45%, list=41%, signal=75%
GO_MEMBRANE_REGION	307	-0.0443164	-0.895857	0.558943	0.864659	1	11869	tags=81%, list=77%, signal=348%
GO_CELL_CELL_JUNCTION	419	-0.0376662	-0.895726	0.558185	0.860125	1	6124	tags=43%, list=40%, signal=70%
GO_UBIQUITIN_LIGASE_COMPLEX	265	-0.0482373	-0.893179	0.579918	0.86054	1	10251	tags=71%, list=67%, signal=210%
GO_POSTSYNAPTIC_CYTOSOL	17	-0.179634	-0.893129	0.569647	0.855885	1	11728	tags=94%, list=76%, signal=395%
GO_SECRETORY_GRANULE_MEMBRANE	262	-0.048074	-0.892075	0.592157	0.85338	1	11613	tags=80%, list=75%, signal=321%
GO_CELL_BODY_MEMBRANE	27	-0.139704	-0.892009	0.614801	0.848878	1	6977	tags=59%, list=45%, signal=108%
GO_PRESYNAPSE	469	-0.0355561	-0.888715	0.571429	0.850945	1	6659	tags=47%, list=43%, signal=80%
GO_SIN3_TYPE_COMPLEX	15	-0.187148	-0.887278	0.583333	0.849285	1	7386	tags=67%, list=48%, signal=128%
GO_DYNEIN_COMPLEX	48	-0.108915	-0.885478	0.577519	0.848219	1	9555	tags=73%, list=62%, signal=192%
GO_SARCOLEMMA	133	-0.0651434	-0.884881	0.611881	0.844936	1	12434	tags=87%, list=81%, signal=450%
GO_CAVEOLA	76	-0.0869234	-0.879811	0.593561	0.850909	1	3531	tags=32%, list=23%, signal=41%
GO_INTRINSIC_COMPONENT_OF_ENDOPLASMIC_RETICULUM_MEMBRANE	138	-0.0653532	-0.879182	0.586134	0.847706	1	13618	tags=95%, list=88%, signal=815%
GO_PROTEIN_KINASE_COMPLEX	98	-0.0767017	-0.876634	0.598765	0.848537	1	4483	tags=37%, list=29%, signal=51%
GO_CALCIUM_CHANNEL_COMPLEX	60	-0.0972068	-0.874562	0.59847	0.848457	1	9800	tags=73%, list=64%, signal=201%
GO_PSEUDOPODIUM	16	-0.18379	-0.873354	0.603376	0.84655	1	4872	tags=50%, list=32%, signal=73%
GO_CELL_LEADING_EDGE	379	-0.0384538	-0.872095	0.615546	0.844617	1	1089	tags=11%, list=7%, signal=11%
GO_ACTIN_BASED_CELL_PROJECTION	189	-0.0540987	-0.871448	0.59761	0.841423	1	12537	tags=87%, list=81%, signal=462%
GO_MITOTIC_SPINDLE	94	-0.0756855	-0.86848	0.602339	0.842874	1	5394	tags=43%, list=35%, signal=65%
GO_AZUROPHIL_GRANULE_LUMEN	74	-0.0875516	-0.862545	0.633065	0.850233	1	5733	tags=46%, list=37%, signal=73%
GO_CUL3_RING_UBIQUITIN_LIGASE_COMPLEX	37	-0.117796	-0.861654	0.619543	0.847935	1	9010	tags=70%, list=59%, signal=169%
GO_HISTONE_DEACETYLASE_COMPLEX	67	-0.0902826	-0.860172	0.626243	0.846503	1	3902	tags=34%, list=25%, signal=46%
GO_CHLORIDE_CHANNEL_COMPLEX	41	-0.112752	-0.854891	0.626556	0.852059	1	7657	tags=61%, list=50%, signal=121%
GO_MIDBODY	164	-0.058518	-0.843936	0.651485	0.869339	1	1832	tags=18%, list=12%, signal=20%
GO_LAMELLIPODIUM_MEMBRANE	22	-0.152661	-0.840405	0.659919	0.871731	1	1153	tags=23%, list=7%, signal=25%
GO_INTRINSIC_COMPONENT_OF_EXTERNAL_SIDE_OF_PLASMA_MEMBRANE	20	-0.153073	-0.837463	0.678937	0.873232	1	5345	tags=50%, list=35%, signal=76%
GO_NEURON_SPINE	156	-0.0580999	-0.835569	0.628803	0.872478	1	6221	tags=46%, list=40%, signal=77%
GO_BRUSH_BORDER	89	-0.0755421	-0.831812	0.632653	0.87544	1	12337	tags=88%, list=80%, signal=439%
GO_NUCLEAR_EXOSOME_RNASE_COMPLEX_	16	-0.172983	-0.826924	0.6714	0.880601	1	4076	tags=44%, list=26%, signal=59%
GO_MICROTUBULE_ASSOCIATED_COMPLEX	141	-0.0581394	-0.805753	0.729207	0.915618	1	8504	tags=61%, list=55%, signal=135%
GO_INTRINSIC_COMPONENT_OF_ORGANELLE_MEMBRANE	344	-0.0383247	-0.804155	0.706	0.91396	1	12134	tags=83%, list=79%, signal=381%
GO_GLUTAMATERGIC_SYNAPSE	345	-0.0368328	-0.803512	0.707031	0.910682	1	9710	tags=67%, list=63%, signal=176%
GO_ENDOCYTIC_VESICLE_MEMBRANE	147	-0.0571383	-0.800445	0.69936	0.911873	1	9812	tags=69%, list=64%, signal=190%
GO_COSTAMERE	19	-0.152603	-0.796252	0.695825	0.91518	1	8188	tags=68%, list=53%, signal=146%
GO_NUCLEAR_HETEROCHROMATIN	29	-0.124211	-0.788396	0.692784	0.925272	1	3401	tags=34%, list=22%, signal=44%
GO_NUCLEAR_SPECK	363	-0.0354711	-0.784457	0.747591	0.928149	1	14057	tags=95%, list=91%, signal=1065%
GO_FILAMENTOUS_ACTIN	23	-0.138233	-0.780819	0.729459	0.929995	1	9255	tags=74%, list=60%, signal=185%
GO_CHROMATIN	438	-0.0321202	-0.779419	0.770161	0.928073	1	1278	tags=11%, list=8%, signal=12%
GO_90S_PRERIBOSOME	28	-0.123019	-0.777102	0.721774	0.927988	1	9107	tags=71%, list=59%, signal=175%
GO_PHAGOCYTIC_CUP	23	-0.135433	-0.776954	0.781008	0.923942	1	7290	tags=61%, list=47%, signal=115%
GO_TRANSLATION_PREINITIATION_COMPLEX	17	-0.154384	-0.775337	0.76701	0.922681	1	3966	tags=41%, list=26%, signal=55%
GO_MICROBODY_MEMBRANE	59	-0.0866765	-0.77479	0.742248	0.919443	1	13023	tags=93%, list=85%, signal=603%
GO_PLASMA_MEMBRANE_RAFT	102	-0.0653067	-0.772425	0.745136	0.919432	1	3983	tags=32%, list=26%, signal=43%
GO_LUMENAL_SIDE_OF_MEMBRANE	21	-0.142708	-0.772191	0.747412	0.915657	1	13202	tags=100%, list=86%, signal=701%
GO_PROTEIN_SERINE_THREONINE_PHOSPHATASE_COMPLEX	43	-0.0976102	-0.763433	0.772201	0.926045	1	6379	tags=51%, list=41%, signal=87%
GO_SEX_CHROMOSOME	24	-0.130438	-0.760604	0.759036	0.926553	1	6335	tags=54%, list=41%, signal=92%
GO_PLATELET_ALPHA_GRANULE_MEMBRANE	17	-0.153129	-0.759597	0.762745	0.924222	1	11230	tags=88%, list=73%, signal=326%
GO_AGGRESOME	36	-0.104729	-0.754328	0.787321	0.928305	1	10794	tags=81%, list=70%, signal=269%
GO_ORGANELLE_SUBCOMPARTMENT	328	-0.0357433	-0.753464	0.7625	0.925535	1	1997	tags=16%, list=13%, signal=19%
GO_CILIARY_BASAL_BODY	112	-0.0592371	-0.742216	0.806034	0.939423	1	7343	tags=54%, list=48%, signal=102%
GO_NUCLEAR_ENVELOPE	417	-0.0311121	-0.737781	0.789047	0.942284	1	6328	tags=44%, list=41%, signal=73%
GO_HETEROCHROMATIN	70	-0.0752552	-0.736353	0.817097	0.940483	1	4126	tags=34%, list=27%, signal=47%
GO_MICROBODY_PART	95	-0.0638321	-0.733043	0.816	0.94155	1	10206	tags=73%, list=66%, signal=214%
GO_PERINUCLEAR_ENDOPLASMIC_RETICULUM	19	-0.142108	-0.729343	0.810101	0.942943	1	1057	tags=21%, list=7%, signal=23%
GO_FICOLIN_1_RICH_GRANULE_MEMBRANE	47	-0.0863361	-0.719594	0.813861	0.952944	1	2279	tags=23%, list=15%, signal=27%
GO_U12_TYPE_SPLICEOSOMAL_COMPLEX	26	-0.119141	-0.71265	0.843621	0.958893	1	8828	tags=69%, list=57%, signal=162%
GO_ANCHORED_COMPONENT_OF_MEMBRANE	128	-0.0531498	-0.707294	0.845214	0.962363	1	11698	tags=81%, list=76%, signal=336%
GO_CAJAL_BODY	55	-0.0787069	-0.705096	0.854978	0.961467	1	9990	tags=73%, list=65%, signal=206%
GO_CELL_CORTEX_REGION	38	-0.0952797	-0.701773	0.845703	0.962035	1	11502	tags=84%, list=75%, signal=332%
GO_SM_LIKE_PROTEIN_FAMILY_COMPLEX	71	-0.0700668	-0.696826	0.852071	0.964935	1	10853	tags=77%, list=70%, signal=261%
GO_INTERMEDIATE_FILAMENT_CYTOSKELETON	115	-0.055358	-0.688933	0.859849	0.971061	1	11605	tags=81%, list=75%, signal=326%
GO_TERMINAL_BOUTON	50	-0.0823395	-0.688159	0.849899	0.967937	1	6435	tags=50%, list=42%, signal=86%
GO_NURD_COMPLEX	15	-0.146749	-0.683841	0.861789	0.969731	1	3902	tags=40%, list=25%, signal=54%
GO_CLATHRIN_COATED_VESICLE	161	-0.045967	-0.683387	0.868313	0.96636	1	11349	tags=78%, list=74%, signal=295%
GO_INTERCELLULAR_BRIDGE	54	-0.0777667	-0.680672	0.863198	0.965697	1	1944	tags=20%, list=13%, signal=23%
GO_9PLUS2_MOTILE_CILIUM	78	-0.06465	-0.67687	0.87251	0.966313	1	7103	tags=53%, list=46%, signal=97%
GO_SPERM_PART	145	-0.0494923	-0.675161	0.868821	0.9645	1	7103	tags=51%, list=46%, signal=94%
GO_ROUGH_ENDOPLASMIC_RETICULUM	80	-0.0641446	-0.672185	0.889813	0.964118	1	13259	tags=93%, list=86%, signal=663%
GO_GAP_JUNCTION	22	-0.118392	-0.666869	0.889344	0.966444	1	7278	tags=59%, list=47%, signal=112%
GO_DNA_POLYMERASE_COMPLEX	15	-0.141504	-0.666231	0.860835	0.963311	1	11167	tags=87%, list=73%, signal=315%
GO_HETEROTRIMERIC_G_PROTEIN_COMPLEX	27	-0.107503	-0.66591	0.897177	0.959816	1	1770	tags=22%, list=11%, signal=25%
GO_CARBOXY_TERMINAL_DOMAIN_PROTEIN_KINASE_COMPLEX	19	-0.125561	-0.665669	0.893971	0.95622	1	6173	tags=53%, list=40%, signal=88%
GO_INTRINSIC_COMPONENT_OF_SYNAPTIC_VESICLE_MEMBRANE	45	-0.0817445	-0.655329	0.883946	0.964098	1	4220	tags=36%, list=27%, signal=49%
GO_PLATELET_DENSE_GRANULE	20	-0.121285	-0.653516	0.907115	0.962121	1	5064	tags=45%, list=33%, signal=67%
GO_APICAL_DENDRITE	16	-0.136981	-0.652612	0.905622	0.959187	1	11365	tags=88%, list=74%, signal=334%
GO_ENDOPLASMIC_RETICULUM_SUBCOMPARTMENT	22	-0.118029	-0.650359	0.893574	0.957801	1	12182	tags=91%, list=79%, signal=435%
GO_ENDOCYTIC_VESICLE	263	-0.0350017	-0.645664	0.896226	0.958545	1	10242	tags=70%, list=67%, signal=205%
GO_VOLTAGE_GATED_CALCIUM_CHANNEL_COMPLEX	38	-0.0886104	-0.636487	0.90081	0.963925	1	1071	tags=16%, list=7%, signal=17%
GO_NUCLEAR_INNER_MEMBRANE	48	-0.0763939	-0.63247	0.895792	0.963737	1	7809	tags=58%, list=51%, signal=118%
GO_RUFFLE	162	-0.0415663	-0.629891	0.91841	0.96241	1	9156	tags=64%, list=59%, signal=155%
GO_CLATHRIN_COATED_PIT	65	-0.0666315	-0.628372	0.917864	0.96009	1	10585	tags=75%, list=69%, signal=240%
GO_AXON_PART	369	-0.0281882	-0.623298	0.940594	0.961118	1	1288	tags=11%, list=8%, signal=12%
GO_CIS_GOLGI_NETWORK	45	-0.0797756	-0.623261	0.92511	0.957461	1	487	tags=11%, list=3%, signal=11%
GO_TRANSCRIPTION_FACTOR_COMPLEX	314	-0.0306071	-0.622569	0.906067	0.954342	1	7384	tags=51%, list=48%, signal=96%
GO_ANCHORED_COMPONENT_OF_PLASMA_MEMBRANE	48	-0.0738038	-0.614293	0.928571	0.957459	1	4000	tags=33%, list=26%, signal=45%
GO_PRESYNAPTIC_ACTIVE_ZONE_CYTOPLASMIC_COMPONENT	16	-0.128072	-0.604942	0.933962	0.9613	1	11502	tags=88%, list=75%, signal=346%
GO_KINESIN_COMPLEX	48	-0.0729051	-0.599668	0.931238	0.961615	1	8504	tags=63%, list=55%, signal=139%
GO_GOLGI_CISTERNA_MEMBRANE	67	-0.0589001	-0.5688	0.946535	0.977818	1	8519	tags=61%, list=55%, signal=136%
GO_PRERIBOSOME_LARGE_SUBUNIT_PRECURSOR	22	-0.0993063	-0.551272	0.964427	0.982955	1	2673	tags=27%, list=17%, signal=33%
GO_AZUROPHIL_GRANULE	133	-0.0400981	-0.550529	0.969697	0.979601	1	13395	tags=91%, list=87%, signal=694%
GO_ACROSOMAL_MEMBRANE	20	-0.103951	-0.548533	0.979466	0.976847	1	13028	tags=95%, list=85%, signal=617%
GO_NUCLEAR_MEMBRANE	275	-0.0218831	-0.41502	1	0.999245	1	6220	tags=43%, list=40%, signal=70%

## Sheet: P25_female_Down_C5MF
NAME	SIZE	ES	NES	NOM p-val	FDR q-val	FWER p-val	RANK AT MAX	LEADING EDGE
GO_FLAVIN_ADENINE_DINUCLEOTIDE_BINDING	74	-0.247114	-2.52472	0	0.0656224	0.057	6617	tags=68%, list=43%, signal=118%
GO_STRUCTURAL_CONSTITUENT_OF_SYNAPSE	16	-0.507823	-2.42749	0	0.0693013	0.112	6624	tags=94%, list=43%, signal=164%
GO_FAD_BINDING	28	-0.35408	-2.23398	0	0.15701	0.342	3357	tags=57%, list=22%, signal=73%
GO_CALMODULIN_BINDING	188	-0.129616	-2.10909	0.00392927	0.256094	0.609	4581	tags=43%, list=30%, signal=60%
GO_NUCLEOSOME_BINDING	53	-0.239931	-2.06978	0.0117647	0.268924	0.721	1258	tags=32%, list=8%, signal=35%
GO_GLYCOSAMINOGLYCAN_BINDING	176	-0.132987	-2.05481	0.00782779	0.249189	0.76	7424	tags=61%, list=48%, signal=117%
GO_HISTONE_DEACETYLASE_BINDING	102	-0.174029	-2.05378	0.00750469	0.214389	0.761	5188	tags=51%, list=34%, signal=76%
GO_PROTEIN_LIPID_COMPLEX_BINDING	25	-0.335732	-2.0349	0.00604839	0.207421	0.799	6541	tags=76%, list=42%, signal=132%
GO_LIGASE_ACTIVITY_FORMING_CARBON_SULFUR_BONDS	35	-0.281213	-1.98465	0.00385356	0.253475	0.894	3599	tags=51%, list=23%, signal=67%
GO_LIPOPROTEIN_PARTICLE_RECEPTOR_ACTIVITY	15	-0.426831	-1.96361	0.00413223	0.257717	0.915	4726	tags=73%, list=31%, signal=106%
GO_OXIDOREDUCTASE_ACTIVITY_ACTING_ON_PAIRED_DONORS_WITH_INCORPORATION_OR_REDUCTION_OF_MOLECULAR_OXYGEN_NAD_P_H_AS_ONE_DONOR_AND_INCORPORATION_OF_ONE_ATOM_OF_OXYGEN	27	-0.312448	-1.94065	0.00773694	0.268381	0.937	6603	tags=74%, list=43%, signal=129%
GO_ACID_THIOL_LIGASE_ACTIVITY	25	-0.326819	-1.91609	0.00604839	0.283853	0.959	3599	tags=56%, list=23%, signal=73%
GO_CATION_CHANNEL_ACTIVITY	289	-0.0998766	-1.91554	0.0135397	0.262783	0.959	5151	tags=43%, list=33%, signal=64%
GO_NUCLEOSOMAL_DNA_BINDING	27	-0.302827	-1.8913	0.00809717	0.280965	0.974	1049	tags=37%, list=7%, signal=40%
GO_EXTRACELLULAR_MATRIX_STRUCTURAL_CONSTITUENT	141	-0.136321	-1.88052	0.02	0.27833	0.98	8840	tags=71%, list=57%, signal=165%
GO_CALCIUM_DEPENDENT_PHOSPHOLIPID_BINDING	49	-0.233307	-1.86869	0.0124481	0.279298	0.984	5532	tags=59%, list=36%, signal=92%
GO_OXIDOREDUCTASE_ACTIVITY_ACTING_ON_A_SULFUR_GROUP_OF_DONORS	56	-0.211657	-1.86499	0.0187617	0.268167	0.987	7201	tags=68%, list=47%, signal=127%
GO_PASSIVE_TRANSMEMBRANE_TRANSPORTER_ACTIVITY	394	-0.0798145	-1.84628	0.0160966	0.282179	0.991	7986	tags=60%, list=52%, signal=121%
GO_HEPARIN_BINDING	127	-0.139965	-1.82898	0.0155945	0.293588	0.994	6107	tags=54%, list=40%, signal=88%
GO_APOLIPOPROTEIN_BINDING	16	-0.380978	-1.81678	0.0167286	0.298696	0.996	4726	tags=69%, list=31%, signal=99%
GO_PHOSPHATIDYLSERINE_BINDING	53	-0.212817	-1.7786	0.012474	0.348224	0.998	6612	tags=64%, list=43%, signal=112%
GO_EPHRIN_RECEPTOR_ACTIVITY	19	-0.340117	-1.76922	0.0222672	0.349467	0.998	2874	tags=53%, list=19%, signal=65%
GO_ION_CHANNEL_REGULATOR_ACTIVITY	107	-0.148649	-1.75452	0.0193798	0.358878	0.999	10102	tags=80%, list=66%, signal=232%
GO_CELL_ADHESION_MOLECULE_BINDING	454	-0.0698189	-1.71081	0.0251938	0.427147	1	3027	tags=26%, list=20%, signal=32%
GO_NAD_DEPENDENT_PROTEIN_DEACETYLASE_ACTIVITY	15	-0.362657	-1.70885	0.0234375	0.412924	1	2634	tags=53%, list=17%, signal=64%
GO_VOLTAGE_GATED_ION_CHANNEL_ACTIVITY	175	-0.107575	-1.67183	0.0196078	0.478969	1	9800	tags=74%, list=64%, signal=202%
GO_TRANSFORMING_GROWTH_FACTOR_BETA_RECEPTOR_BINDING	47	-0.199377	-1.64103	0.034749	0.535161	1	6440	tags=62%, list=42%, signal=106%
GO_POTASSIUM_CHANNEL_ACTIVITY	113	-0.130097	-1.63919	0.0353635	0.519902	1	5506	tags=49%, list=36%, signal=75%
GO_CYCLIC_NUCLEOTIDE_BINDING	32	-0.246741	-1.63616	0.0400844	0.510346	1	4870	tags=56%, list=32%, signal=82%
GO_CALCIUM_CHANNEL_REGULATOR_ACTIVITY	43	-0.205808	-1.60281	0.0488281	0.58136	1	5434	tags=56%, list=35%, signal=86%
GO_HISTONE_BINDING	174	-0.107465	-1.60216	0.0420842	0.564569	1	5178	tags=44%, list=34%, signal=66%
GO_MRNA_BINDING	221	-0.0943785	-1.59426	0.0306122	0.567347	1	5117	tags=43%, list=33%, signal=63%
GO_ACTIN_BINDING	393	-0.0712281	-1.58902	0.041502	0.563799	1	8569	tags=63%, list=56%, signal=138%
GO_PHOSPHOLIPASE_A2_ACTIVITY_CONSUMING_1_2_DIPALMITOYLPHOSPHATIDYLCHOLINE_	16	-0.318584	-1.58028	0.0549683	0.569746	1	2799	tags=50%, list=18%, signal=61%
GO_FATTY_ACID_LIGASE_ACTIVITY	16	-0.32913	-1.57991	0.045929	0.554127	1	3599	tags=56%, list=23%, signal=73%
GO_STRUCTURAL_CONSTITUENT_OF_CYTOSKELETON	82	-0.146987	-1.57889	0.045977	0.54097	1	3758	tags=39%, list=24%, signal=51%
GO_CHANNEL_REGULATOR_ACTIVITY	134	-0.113523	-1.55164	0.0606061	0.595869	1	10102	tags=77%, list=66%, signal=222%
GO_OXIDOREDUCTASE_ACTIVITY_ACTING_ON_THE_CH_CH_GROUP_OF_DONORS	54	-0.180014	-1.53777	0.0386179	0.617004	1	5222	tags=52%, list=34%, signal=78%
GO_GENERAL_TRANSCRIPTION_INITIATION_FACTOR_ACTIVITY	19	-0.294399	-1.53464	0.0530612	0.608755	1	6818	tags=74%, list=44%, signal=132%
GO_RNA_CAP_BINDING	16	-0.309789	-1.52777	0.0672098	0.613486	1	6783	tags=75%, list=44%, signal=134%
GO_SULFUR_COMPOUND_BINDING	201	-0.096083	-1.52687	0.0683594	0.600781	1	9264	tags=70%, list=60%, signal=173%
GO_PROTEIN_KINASE_A_REGULATORY_SUBUNIT_BINDING	20	-0.281398	-1.52611	0.0707457	0.588807	1	3372	tags=50%, list=22%, signal=64%
GO_TRANSMEMBRANE_RECEPTOR_PROTEIN_PHOSPHATASE_ACTIVITY	16	-0.309724	-1.51318	0.0766208	0.608957	1	6784	tags=75%, list=44%, signal=134%
GO_C_ACYLTRANSFERASE_ACTIVITY	16	-0.310131	-1.51191	0.0721649	0.598427	1	2929	tags=50%, list=19%, signal=62%
GO_GLUTAMATE_RECEPTOR_ACTIVITY	26	-0.245825	-1.49175	0.0715746	0.639748	1	6881	tags=69%, list=45%, signal=125%
GO_CARBOHYDRATE_KINASE_ACTIVITY	21	-0.270023	-1.48654	0.0909091	0.640311	1	6113	tags=67%, list=40%, signal=110%
GO_TRANSFERASE_ACTIVITY_TRANSFERRING_PENTOSYL_GROUPS	40	-0.191192	-1.46936	0.0746888	0.676008	1	7072	tags=65%, list=46%, signal=120%
GO_GLUTATHIONE_PEROXIDASE_ACTIVITY	18	-0.285849	-1.46662	0.084453	0.669259	1	3303	tags=50%, list=21%, signal=64%
GO_MOTOR_ACTIVITY	129	-0.10972	-1.4652	0.0795229	0.659385	1	8470	tags=66%, list=55%, signal=145%
GO_MICROFILAMENT_MOTOR_ACTIVITY	21	-0.269022	-1.46416	0.0679612	0.649151	1	3196	tags=48%, list=21%, signal=60%
GO_OXIDOREDUCTASE_ACTIVITY_ACTING_ON_PAIRED_DONORS_WITH_INCORPORATION_OR_REDUCTION_OF_MOLECULAR_OXYGEN	117	-0.112559	-1.45284	0.107822	0.668147	1	7492	tags=60%, list=49%, signal=116%
GO_MONOOXYGENASE_ACTIVITY	60	-0.154641	-1.45282	0.086	0.655342	1	3531	tags=38%, list=23%, signal=50%
GO_STRUCTURAL_CONSTITUENT_OF_MUSCLE	41	-0.187227	-1.45085	0.084	0.648673	1	6889	tags=63%, list=45%, signal=114%
GO_HYALURONIC_ACID_BINDING	20	-0.269431	-1.44788	0.0795229	0.644757	1	6635	tags=70%, list=43%, signal=123%
GO_MODIFIED_AMINO_ACID_BINDING	79	-0.140918	-1.44606	0.0864662	0.638225	1	6612	tags=57%, list=43%, signal=99%
GO_AU_RICH_ELEMENT_BINDING	28	-0.220363	-1.4363	0.0946502	0.654323	1	4862	tags=54%, list=32%, signal=78%
GO_INTRAMOLECULAR_OXIDOREDUCTASE_ACTIVITY	43	-0.177535	-1.41997	0.10303	0.689621	1	5152	tags=51%, list=33%, signal=77%
GO_ANKYRIN_BINDING	18	-0.281102	-1.41833	0.0941176	0.682651	1	3376	tags=50%, list=22%, signal=64%
GO_CYSTEINE_TYPE_ENDOPEPTIDASE_ACTIVITY	80	-0.137202	-1.41071	0.0821918	0.692074	1	9446	tags=75%, list=61%, signal=193%
GO_TRANSLATION_ELONGATION_FACTOR_ACTIVITY	18	-0.272369	-1.40146	0.108163	0.707105	1	2655	tags=44%, list=17%, signal=54%
GO_CALCIUM_ION_TRANSMEMBRANE_TRANSPORTER_ACTIVITY	130	-0.104989	-1.39946	0.12115	0.701307	1	12017	tags=88%, list=78%, signal=400%
GO_LYSOPHOSPHOLIPID_ACYLTRANSFERASE_ACTIVITY	15	-0.293238	-1.39839	0.0934183	0.693007	1	7807	tags=80%, list=51%, signal=162%
GO_PRE_MRNA_BINDING	33	-0.203564	-1.39212	0.102616	0.700148	1	1539	tags=30%, list=10%, signal=34%
GO_VOLTAGE_GATED_POTASSIUM_CHANNEL_ACTIVITY	79	-0.137173	-1.38578	0.128906	0.706805	1	5695	tags=51%, list=37%, signal=80%
GO_ALCOHOL_BINDING	76	-0.134696	-1.38568	0.127572	0.696199	1	3812	tags=38%, list=25%, signal=50%
GO_NUCLEOBASE_CONTAINING_COMPOUND_TRANSMEMBRANE_TRANSPORTER_ACTIVITY	40	-0.183865	-1.38325	0.11134	0.692895	1	8724	tags=75%, list=57%, signal=173%
GO_GTPASE_REGULATOR_ACTIVITY	270	-0.0725497	-1.37994	0.12249	0.691961	1	12189	tags=86%, list=79%, signal=407%
GO_DISULFIDE_OXIDOREDUCTASE_ACTIVITY	39	-0.186677	-1.37926	0.12	0.683418	1	5424	tags=54%, list=35%, signal=83%
GO_METAL_ION_TRANSMEMBRANE_TRANSPORTER_ACTIVITY	401	-0.060487	-1.3786	0.121807	0.675525	1	12032	tags=84%, list=78%, signal=375%
GO_ISOMERASE_ACTIVITY	135	-0.0992865	-1.37815	0.120902	0.666978	1	8065	tags=62%, list=52%, signal=130%
GO_PROTEIN_DEACETYLASE_ACTIVITY	28	-0.217386	-1.37483	0.117769	0.666371	1	1059	tags=29%, list=7%, signal=31%
GO_TRANSLATION_INITIATION_FACTOR_BINDING	30	-0.214427	-1.37134	0.136187	0.666168	1	7996	tags=73%, list=52%, signal=152%
GO_CHOLESTEROL_TRANSPORTER_ACTIVITY	15	-0.293932	-1.37071	0.123047	0.658765	1	3691	tags=53%, list=24%, signal=70%
GO_POLY_PYRIMIDINE_TRACT_BINDING	30	-0.206866	-1.35083	0.126294	0.70348	1	1441	tags=30%, list=9%, signal=33%
GO_IONOTROPIC_GLUTAMATE_RECEPTOR_BINDING	33	-0.195674	-1.34875	0.120553	0.699872	1	10524	tags=88%, list=68%, signal=277%
GO_SIGNAL_SEQUENCE_BINDING	38	-0.185741	-1.34136	0.135189	0.711877	1	7682	tags=68%, list=50%, signal=136%
GO_KINESIN_BINDING	41	-0.174914	-1.33785	0.128049	0.71174	1	8580	tags=73%, list=56%, signal=165%
GO_DEACETYLASE_ACTIVITY	41	-0.175647	-1.33718	0.135458	0.70451	1	1059	tags=24%, list=7%, signal=26%
GO_WIDE_PORE_CHANNEL_ACTIVITY	16	-0.277603	-1.33176	0.133056	0.711735	1	7278	tags=75%, list=47%, signal=142%
GO_INTEGRIN_BINDING	117	-0.105561	-1.33047	0.157996	0.706511	1	2862	tags=29%, list=19%, signal=35%
GO_PROTEIN_FOLDING_CHAPERONE	20	-0.240715	-1.32233	0.141717	0.720763	1	5537	tags=60%, list=36%, signal=94%
GO_HEAT_SHOCK_PROTEIN_BINDING	113	-0.104786	-1.31592	0.165703	0.729756	1	6574	tags=53%, list=43%, signal=92%
GO_WW_DOMAIN_BINDING	27	-0.20882	-1.31083	0.146947	0.734806	1	6485	tags=63%, list=42%, signal=109%
GO_HISTONE_KINASE_ACTIVITY	15	-0.279215	-1.30928	0.153846	0.730853	1	2891	tags=47%, list=19%, signal=57%
GO_EXODEOXYRIBONUCLEASE_ACTIVITY	23	-0.229601	-1.30817	0.131846	0.7252	1	1157	tags=30%, list=8%, signal=33%
GO_MONOSACCHARIDE_BINDING	65	-0.13664	-1.30709	0.151515	0.71965	1	10696	tags=83%, list=69%, signal=271%
GO_PROTEOGLYCAN_BINDING	31	-0.199513	-1.30149	0.157685	0.726367	1	9351	tags=81%, list=61%, signal=205%
GO_CHROMATIN_DNA_BINDING	79	-0.125714	-1.30092	0.155556	0.719538	1	5091	tags=46%, list=33%, signal=68%
GO_LYSOPHOSPHOLIPASE_ACTIVITY	17	-0.262005	-1.29718	0.178295	0.721257	1	2311	tags=41%, list=15%, signal=48%
GO_CADHERIN_BINDING	308	-0.0642563	-1.29588	0.154472	0.717017	1	6929	tags=51%, list=45%, signal=91%
GO_ORGANIC_HYDROXY_COMPOUND_TRANSMEMBRANE_TRANSPORTER_ACTIVITY	33	-0.191725	-1.29231	0.16381	0.718453	1	5453	tags=55%, list=35%, signal=84%
GO_ANTIOXIDANT_ACTIVITY	69	-0.131789	-1.2919	0.155242	0.711832	1	9137	tags=72%, list=59%, signal=177%
GO_LIGAND_GATED_CATION_CHANNEL_ACTIVITY	92	-0.114005	-1.28979	0.170683	0.710213	1	11476	tags=86%, list=75%, signal=335%
GO_VOLTAGE_GATED_CATION_CHANNEL_ACTIVITY	128	-0.0986902	-1.28964	0.161355	0.702982	1	9800	tags=73%, list=64%, signal=200%
GO_HYDROLASE_ACTIVITY_ACTING_ON_CARBON_NITROGEN_BUT_NOT_PEPTIDE_BONDS	107	-0.109085	-1.28831	0.182524	0.698751	1	1067	tags=18%, list=7%, signal=19%
GO_PURINE_NTP_DEPENDENT_HELICASE_ACTIVITY	72	-0.125999	-1.27088	0.189349	0.737551	1	5554	tags=49%, list=36%, signal=76%
GO_PHOSPHOLIPASE_A2_ACTIVITY	22	-0.227669	-1.2679	0.181641	0.737826	1	2799	tags=41%, list=18%, signal=50%
GO_MUSCLE_ALPHA_ACTININ_BINDING	15	-0.269441	-1.26766	0.192678	0.731054	1	2015	tags=40%, list=13%, signal=46%
GO_3_5_RNA_HELICASE_ACTIVITY	19	-0.239488	-1.26464	0.185547	0.731847	1	3611	tags=47%, list=23%, signal=62%
GO_LIPOPROTEIN_PARTICLE_RECEPTOR_BINDING	22	-0.223021	-1.25704	0.192233	0.744902	1	4270	tags=50%, list=28%, signal=69%
GO_CHANNEL_INHIBITOR_ACTIVITY	35	-0.177586	-1.25302	0.186094	0.748741	1	10469	tags=86%, list=68%, signal=267%
GO_HSP90_PROTEIN_BINDING	38	-0.168255	-1.25126	0.178138	0.746284	1	6330	tags=58%, list=41%, signal=98%
GO_RNA_HELICASE_ACTIVITY	47	-0.156622	-1.2496	0.189024	0.743849	1	5786	tags=53%, list=38%, signal=85%
GO_POLY_A_BINDING	22	-0.224966	-1.24202	0.201258	0.75728	1	1441	tags=32%, list=9%, signal=35%
GO_CARBOXYPEPTIDASE_ACTIVITY	35	-0.179734	-1.24126	0.191406	0.752158	1	7357	tags=66%, list=48%, signal=126%
GO_COFACTOR_TRANSMEMBRANE_TRANSPORTER_ACTIVITY	19	-0.233963	-1.23968	0.200765	0.749127	1	6937	tags=68%, list=45%, signal=124%
GO_EXTRACELLULAR_MATRIX_STRUCTURAL_CONSTITUENT_CONFERRING_COMPRESSION_RESISTANCE	15	-0.258301	-1.23888	0.210526	0.743991	1	7318	tags=73%, list=48%, signal=140%
GO_PHOSPHOLIPASE_ACTIVITY	85	-0.115107	-1.2349	0.214724	0.748197	1	6389	tags=53%, list=42%, signal=90%
GO_POLY_PURINE_TRACT_BINDING	28	-0.194617	-1.2305	0.209924	0.753348	1	4158	tags=46%, list=27%, signal=63%
GO_TRANSMEMBRANE_RECEPTOR_PROTEIN_TYROSINE_KINASE_ACTIVITY	61	-0.134899	-1.22983	0.215569	0.748306	1	2980	tags=33%, list=19%, signal=40%
GO_PROTEIN_DISULFIDE_ISOMERASE_ACTIVITY	15	-0.26567	-1.22747	0.231237	0.747602	1	5152	tags=60%, list=33%, signal=90%
GO_MYOSIN_V_BINDING	17	-0.245488	-1.2261	0.224532	0.744811	1	2565	tags=41%, list=17%, signal=49%
GO_PROMOTER_SPECIFIC_CHROMATIN_BINDING	42	-0.155276	-1.21646	0.204499	0.764561	1	4948	tags=48%, list=32%, signal=70%
GO_HISTONE_METHYLTRANSFERASE_ACTIVITY	54	-0.137845	-1.21526	0.220729	0.760949	1	6154	tags=54%, list=40%, signal=89%
GO_GROWTH_FACTOR_ACTIVITY	129	-0.0918498	-1.21182	0.209016	0.76374	1	11607	tags=84%, list=75%, signal=341%
GO_AMYLOID_BETA_BINDING	73	-0.119513	-1.21176	0.231373	0.757287	1	7449	tags=60%, list=48%, signal=116%
GO_CIS_TRANS_ISOMERASE_ACTIVITY	35	-0.170089	-1.21006	0.208984	0.755721	1	7945	tags=69%, list=52%, signal=141%
GO_STRUCTURAL_CONSTITUENT_OF_EYE_LENS	15	-0.255202	-1.2092	0.216475	0.751435	1	2234	tags=40%, list=15%, signal=47%
GO_EPHRIN_RECEPTOR_BINDING	27	-0.198363	-1.20727	0.243952	0.750239	1	10637	tags=89%, list=69%, signal=287%
GO_VOLTAGE_GATED_SODIUM_CHANNEL_ACTIVITY	19	-0.230578	-1.20419	0.230916	0.752356	1	3748	tags=47%, list=24%, signal=63%
GO_L_ASCORBIC_ACID_BINDING	20	-0.222667	-1.20091	0.240557	0.754994	1	7354	tags=70%, list=48%, signal=134%
GO_RIBOSOMAL_SMALL_SUBUNIT_BINDING	16	-0.244079	-1.19745	0.226531	0.757793	1	4907	tags=56%, list=32%, signal=82%
GO_NITRIC_OXIDE_SYNTHASE_BINDING	15	-0.25971	-1.19685	0.242	0.753169	1	6270	tags=67%, list=41%, signal=112%
GO_POTASSIUM_ION_TRANSMEMBRANE_TRANSPORTER_ACTIVITY	145	-0.0845924	-1.19642	0.236893	0.74835	1	5506	tags=44%, list=36%, signal=68%
GO_RNA_POLYMERASE_III_ACTIVITY	15	-0.25997	-1.1962	0.234086	0.742928	1	6266	tags=67%, list=41%, signal=112%
GO_GLUTAMATE_RECEPTOR_BINDING	49	-0.143098	-1.18942	0.246493	0.755051	1	9744	tags=78%, list=63%, signal=211%
GO_TRANSCRIPTION_COACTIVATOR_BINDING	21	-0.213883	-1.18836	0.25	0.751852	1	6243	tags=62%, list=41%, signal=104%
GO_EPIDERMAL_GROWTH_FACTOR_RECEPTOR_BINDING	28	-0.18784	-1.18043	0.235052	0.767276	1	10860	tags=89%, list=71%, signal=303%
GO_CLATHRIN_BINDING	54	-0.132786	-1.1762	0.232143	0.772349	1	10508	tags=81%, list=68%, signal=256%
GO_3_5_CYCLIC_GMP_PHOSPHODIESTERASE_ACTIVITY	16	-0.246875	-1.17561	0.257874	0.768089	1	4864	tags=56%, list=32%, signal=82%
GO_OLFACTORY_RECEPTOR_ACTIVITY	23	-0.205156	-1.17485	0.265748	0.764159	1	11573	tags=96%, list=75%, signal=385%
GO_HISTONE_LYSINE_N_METHYLTRANSFERASE_ACTIVITY	41	-0.154275	-1.17261	0.248521	0.764182	1	5893	tags=54%, list=38%, signal=87%
GO_MANNOSE_BINDING	16	-0.243047	-1.16944	0.246	0.766961	1	10696	tags=94%, list=69%, signal=307%
GO_INWARD_RECTIFIER_POTASSIUM_CHANNEL_ACTIVITY	18	-0.224798	-1.16937	0.258947	0.761435	1	11084	tags=94%, list=72%, signal=337%
GO_DNA_BINDING_BENDING	17	-0.240282	-1.16928	0.272541	0.755967	1	7173	tags=71%, list=47%, signal=132%
GO_GATED_CHANNEL_ACTIVITY	302	-0.0591753	-1.16922	0.256048	0.750498	1	9813	tags=70%, list=64%, signal=188%
GO_NUCLEOTIDE_RECEPTOR_ACTIVITY	16	-0.239243	-1.16382	0.27621	0.758712	1	3057	tags=44%, list=20%, signal=55%
GO_CAMP_BINDING	23	-0.205775	-1.16189	0.265748	0.758082	1	4870	tags=52%, list=32%, signal=76%
GO_NARROW_PORE_CHANNEL_ACTIVITY	15	-0.247941	-1.15696	0.294589	0.765564	1	6451	tags=67%, list=42%, signal=115%
GO_CYTOKINE_BINDING	109	-0.0955609	-1.15386	0.265086	0.767991	1	7862	tags=61%, list=51%, signal=123%
GO_CARBOHYDRATE_BINDING	197	-0.0703836	-1.15238	0.27044	0.766738	1	6199	tags=47%, list=40%, signal=78%
GO_MHC_PROTEIN_COMPLEX_BINDING	15	-0.246901	-1.15212	0.261364	0.762037	1	6467	tags=67%, list=42%, signal=115%
GO_ORGANIC_CATION_TRANSMEMBRANE_TRANSPORTER_ACTIVITY	22	-0.205904	-1.14665	0.286837	0.771529	1	8032	tags=73%, list=52%, signal=152%
GO_G_PROTEIN_BETA_GAMMA_SUBUNIT_COMPLEX_BINDING	18	-0.227569	-1.14107	0.285992	0.780344	1	6765	tags=67%, list=44%, signal=119%
GO_RNA_METHYLTRANSFERASE_ACTIVITY	59	-0.12501	-1.14094	0.294118	0.775298	1	9043	tags=71%, list=59%, signal=172%
GO_HYDROLASE_ACTIVITY_HYDROLYZING_O_GLYCOSYL_COMPOUNDS	74	-0.1161	-1.14006	0.27459	0.772361	1	2175	tags=26%, list=14%, signal=30%
GO_HYDROLASE_ACTIVITY_ACTING_ON_CARBON_NITROGEN_BUT_NOT_PEPTIDE_BONDS_IN_LINEAR_AMIDES	63	-0.122253	-1.13733	0.294715	0.774271	1	1059	tags=19%, list=7%, signal=20%
GO_ACYLGLYCEROL_O_ACYLTRANSFERASE_ACTIVITY	18	-0.21491	-1.13469	0.274854	0.775936	1	1828	tags=33%, list=12%, signal=38%
GO_SCAVENGER_RECEPTOR_ACTIVITY	46	-0.138312	-1.12898	0.290944	0.785602	1	11265	tags=87%, list=73%, signal=323%
GO_CYCLIC_NUCLEOTIDE_PHOSPHODIESTERASE_ACTIVITY	26	-0.184039	-1.12816	0.277559	0.782634	1	4870	tags=50%, list=32%, signal=73%
GO_PROTEIN_TYROSINE_PHOSPHATASE_ACTIVITY	91	-0.101582	-1.12355	0.322709	0.78905	1	9612	tags=73%, list=62%, signal=192%
GO_L_AMINO_ACID_TRANSMEMBRANE_TRANSPORTER_ACTIVITY	49	-0.139111	-1.1225	0.312253	0.786397	1	9491	tags=76%, list=62%, signal=196%
GO_SODIUM_CHANNEL_ACTIVITY	38	-0.150679	-1.11831	0.312963	0.792312	1	3764	tags=39%, list=24%, signal=52%
GO_CARGO_RECEPTOR_ACTIVITY	80	-0.10593	-1.11599	0.294118	0.793257	1	11272	tags=84%, list=73%, signal=311%
GO_METALLOCARBOXYPEPTIDASE_ACTIVITY	24	-0.189144	-1.10887	0.329897	0.806327	1	7357	tags=67%, list=48%, signal=127%
GO_EXOGENOUS_PROTEIN_BINDING	66	-0.116113	-1.10819	0.313462	0.802963	1	2653	tags=29%, list=17%, signal=35%
GO_TRANSLATION_FACTOR_ACTIVITY_RNA_BINDING	80	-0.102563	-1.1045	0.316633	0.80731	1	5358	tags=45%, list=35%, signal=69%
GO_TUBULIN_BINDING	299	-0.0557527	-1.10294	0.333333	0.80642	1	5132	tags=39%, list=33%, signal=57%
GO_DNA_POLYMERASE_BINDING	17	-0.221738	-1.10242	0.321224	0.802683	1	5647	tags=59%, list=37%, signal=93%
GO_FIBRONECTIN_BINDING	22	-0.195756	-1.09872	0.320329	0.807357	1	8188	tags=73%, list=53%, signal=155%
GO_OXIDOREDUCTASE_ACTIVITY_ACTING_ON_PEROXIDE_AS_ACCEPTOR	45	-0.140304	-1.09114	0.334623	0.821746	1	9137	tags=73%, list=59%, signal=180%
GO_INSULIN_LIKE_GROWTH_FACTOR_BINDING	22	-0.191712	-1.08197	0.358149	0.841278	1	2652	tags=36%, list=17%, signal=44%
GO_PHOSPHOLIPID_BINDING	394	-0.0474371	-1.08015	0.338877	0.84079	1	7573	tags=54%, list=49%, signal=103%
GO_PROTEIN_TYROSINE_SERINE_THREONINE_PHOSPHATASE_ACTIVITY	40	-0.148193	-1.07953	0.343313	0.837495	1	5423	tags=50%, list=35%, signal=77%
GO_HISTONE_DEMETHYLASE_ACTIVITY	23	-0.189554	-1.07929	0.337398	0.83306	1	4450	tags=48%, list=29%, signal=67%
GO_LIPASE_ACTIVITY	99	-0.0920588	-1.07475	0.368952	0.839797	1	2636	tags=26%, list=17%, signal=31%
GO_PHOSPHOPROTEIN_BINDING	80	-0.105301	-1.07359	0.337349	0.837799	1	3969	tags=36%, list=26%, signal=49%
GO_PROTEIN_KINASE_A_BINDING	47	-0.13285	-1.07018	0.363636	0.842072	1	910	tags=19%, list=6%, signal=20%
GO_CARBOHYDRATE_DERIVATIVE_TRANSMEMBRANE_TRANSPORTER_ACTIVITY	38	-0.147608	-1.06659	0.366953	0.846637	1	9483	tags=76%, list=62%, signal=198%
GO_NEUTRAL_AMINO_ACID_TRANSMEMBRANE_TRANSPORTER_ACTIVITY	28	-0.169589	-1.06569	0.349515	0.844004	1	9491	tags=79%, list=62%, signal=205%
GO_14_3_3_PROTEIN_BINDING	27	-0.170771	-1.06513	0.355828	0.840426	1	4789	tags=48%, list=31%, signal=70%
GO_COENZYME_BINDING	265	-0.0575603	-1.06161	0.392354	0.844336	1	3371	tags=28%, list=22%, signal=35%
GO_CARBON_OXYGEN_LYASE_ACTIVITY	65	-0.110327	-1.06033	0.375	0.842815	1	13231	tags=97%, list=86%, signal=687%
GO_OXIDOREDUCTASE_ACTIVITY_ACTING_ON_THE_ALDEHYDE_OR_OXO_GROUP_OF_DONORS	39	-0.142356	-1.05673	0.364	0.847601	1	11631	tags=90%, list=76%, signal=366%
GO_DYNEIN_LIGHT_INTERMEDIATE_CHAIN_BINDING	29	-0.162553	-1.05543	0.368852	0.846075	1	5997	tags=55%, list=39%, signal=90%
GO_SEMAPHORIN_RECEPTOR_BINDING	23	-0.185679	-1.05403	0.373673	0.845171	1	9195	tags=78%, list=60%, signal=194%
GO_PEPTIDE_TRANSMEMBRANE_TRANSPORTER_ACTIVITY	29	-0.16526	-1.04781	0.393443	0.856523	1	7548	tags=66%, list=49%, signal=128%
GO_NEUROPEPTIDE_RECEPTOR_ACTIVITY	46	-0.131273	-1.04758	0.361616	0.852325	1	9365	tags=74%, list=61%, signal=188%
GO_TRANSFERASE_ACTIVITY_TRANSFERRING_ACYL_GROUPS	223	-0.062146	-1.04607	0.39604	0.851251	1	8447	tags=61%, list=55%, signal=133%
GO_GUANYL_NUCLEOTIDE_EXCHANGE_FACTOR_ACTIVITY	204	-0.0626093	-1.04566	0.361925	0.847526	1	12030	tags=84%, list=78%, signal=381%
GO_PHOSPHORUS_OXYGEN_LYASE_ACTIVITY	20	-0.196	-1.04142	0.390385	0.853217	1	10843	tags=90%, list=70%, signal=304%
GO_KINASE_INHIBITOR_ACTIVITY	62	-0.111497	-1.04108	0.398422	0.849333	1	5244	tags=45%, list=34%, signal=68%
GO_DOUBLE_STRANDED_RNA_BINDING	71	-0.106024	-1.03613	0.378543	0.856949	1	9001	tags=69%, list=58%, signal=165%
GO_OXIDOREDUCTASE_ACTIVITY_ACTING_ON_THE_ALDEHYDE_OR_OXO_GROUP_OF_DONORS_NAD_OR_NADP_AS_ACCEPTOR	32	-0.151124	-1.03369	0.404858	0.858388	1	11631	tags=91%, list=76%, signal=370%
GO_HYDRO_LYASE_ACTIVITY	47	-0.125454	-1.03331	0.380392	0.854704	1	10195	tags=79%, list=66%, signal=232%
GO_NUCLEOTIDE_TRANSMEMBRANE_TRANSPORTER_ACTIVITY	17	-0.207845	-1.03174	0.417178	0.853999	1	9483	tags=82%, list=62%, signal=214%
GO_DIVALENT_INORGANIC_CATION_TRANSMEMBRANE_TRANSPORTER_ACTIVITY	25	-0.170891	-1.03132	0.381526	0.850414	1	7843	tags=68%, list=51%, signal=138%
GO_ADP_BINDING	35	-0.14601	-1.03008	0.395299	0.84888	1	4796	tags=46%, list=31%, signal=66%
GO_NEUROPILIN_BINDING	19	-0.192504	-1.02924	0.40625	0.846504	1	9195	tags=79%, list=60%, signal=196%
GO_POLYSACCHARIDE_BINDING	16	-0.218329	-1.02921	0.402751	0.842094	1	5303	tags=56%, list=34%, signal=86%
GO_LYSINE_ACETYLATED_HISTONE_BINDING	18	-0.201101	-1.02817	0.418426	0.840284	1	7172	tags=67%, list=47%, signal=125%
GO_GABA_RECEPTOR_BINDING	16	-0.21344	-1.02748	0.40619	0.837538	1	4416	tags=50%, list=29%, signal=70%
GO_SUMO_TRANSFERASE_ACTIVITY	15	-0.218552	-1.02397	0.407025	0.841828	1	9982	tags=87%, list=65%, signal=246%
GO_RNA_POLYMERASE_II_ACTIVATING_TRANSCRIPTION_FACTOR_BINDING	38	-0.138922	-1.01961	0.389002	0.848326	1	8401	tags=68%, list=55%, signal=150%
GO_PDZ_DOMAIN_BINDING	81	-0.0969628	-1.01808	0.388664	0.847732	1	10490	tags=78%, list=68%, signal=243%
GO_TRANSMEMBRANE_RECEPTOR_PROTEIN_KINASE_ACTIVITY	77	-0.0993933	-1.01554	0.43002	0.849951	1	3077	tags=30%, list=20%, signal=37%
GO_OXIDOREDUCTASE_ACTIVITY_ACTING_ON_THE_CH_NH_GROUP_OF_DONORS_NAD_OR_NADP_AS_ACCEPTOR	16	-0.208474	-1.01056	0.407332	0.858031	1	2568	tags=38%, list=17%, signal=45%
GO_1_PHOSPHATIDYLINOSITOL_BINDING	15	-0.215496	-1.01003	0.428571	0.855007	1	6950	tags=67%, list=45%, signal=121%
GO_OXIDOREDUCTASE_ACTIVITY_ACTING_ON_THE_CH_NH_GROUP_OF_DONORS	24	-0.172465	-1.0094	0.438272	0.85205	1	5689	tags=54%, list=37%, signal=86%
GO_NUCLEOSIDE_TRIPHOSPHATASE_REGULATOR_ACTIVITY	309	-0.0507571	-1.00465	0.42885	0.859419	1	12189	tags=84%, list=79%, signal=396%
GO_ACETYLTRANSFERASE_ACTIVITY	96	-0.0879414	-1.00437	0.430672	0.855719	1	7636	tags=58%, list=50%, signal=115%
GO_RNA_POLYMERASE_II_GENERAL_TRANSCRIPTION_INITIATION_FACTOR_BINDING	20	-0.185333	-0.998468	0.454365	0.865302	1	11007	tags=90%, list=71%, signal=315%
GO_ION_CHANNEL_BINDING	121	-0.0774643	-0.997201	0.407821	0.864494	1	6070	tags=47%, list=39%, signal=77%
GO_RAB_GTPASE_BINDING	155	-0.0686902	-0.99175	0.437372	0.873665	1	6602	tags=50%, list=43%, signal=86%
GO_TETRAPYRROLE_BINDING	93	-0.0888639	-0.991439	0.44	0.870188	1	8739	tags=66%, list=57%, signal=151%
GO_MITOGEN_ACTIVATED_PROTEIN_KINASE_BINDING	26	-0.163066	-0.991257	0.459184	0.866499	1	3416	tags=38%, list=22%, signal=49%
GO_INTRACELLULAR_LIGAND_GATED_ION_CHANNEL_ACTIVITY	31	-0.151149	-0.987723	0.437882	0.87047	1	7611	tags=65%, list=49%, signal=127%
GO_TRANSITION_METAL_ION_TRANSMEMBRANE_TRANSPORTER_ACTIVITY	39	-0.131974	-0.986785	0.477927	0.868705	1	7843	tags=64%, list=51%, signal=130%
GO_SNORNA_BINDING	23	-0.173876	-0.985744	0.476793	0.866908	1	4691	tags=48%, list=30%, signal=69%
GO_ORGANIC_ACID_BINDING	165	-0.0666547	-0.985455	0.432927	0.863489	1	6730	tags=50%, list=44%, signal=88%
GO_TUMOR_NECROSIS_FACTOR_RECEPTOR_BINDING	26	-0.163416	-0.985349	0.459184	0.859652	1	10516	tags=85%, list=68%, signal=267%
GO_WNT_PROTEIN_BINDING	35	-0.142522	-0.984906	0.446721	0.856591	1	12767	tags=97%, list=83%, signal=568%
GO_TRANSLATION_REGULATOR_ACTIVITY_NUCLEIC_ACID_BINDING	97	-0.0855587	-0.984809	0.464066	0.852745	1	5358	tags=43%, list=35%, signal=66%
GO_MICROTUBULE_MOTOR_ACTIVITY	78	-0.0957659	-0.983147	0.436	0.852554	1	8008	tags=62%, list=52%, signal=128%
GO_PROTEIN_TYROSINE_KINASE_ACTIVITY	127	-0.0748294	-0.970069	0.466395	0.8792	1	2980	tags=27%, list=19%, signal=33%
GO_LAMININ_BINDING	25	-0.167131	-0.968574	0.466395	0.878576	1	7285	tags=64%, list=47%, signal=121%
GO_GLUCURONOSYLTRANSFERASE_ACTIVITY	16	-0.203642	-0.968148	0.478	0.875537	1	11302	tags=94%, list=73%, signal=352%
GO_FRIZZLED_BINDING	37	-0.134644	-0.966602	0.48062	0.875288	1	7503	tags=62%, list=49%, signal=121%
GO_R_SMAD_BINDING	21	-0.17371	-0.96271	0.458414	0.880506	1	9793	tags=81%, list=64%, signal=222%
GO_DRUG_TRANSMEMBRANE_TRANSPORTER_ACTIVITY	89	-0.0887615	-0.961296	0.482402	0.879815	1	9540	tags=71%, list=62%, signal=185%
GO_DYNEIN_COMPLEX_BINDING	22	-0.175201	-0.960527	0.503068	0.877776	1	8504	tags=73%, list=55%, signal=162%
GO_LRR_DOMAIN_BINDING	15	-0.202579	-0.959938	0.490835	0.875163	1	11254	tags=93%, list=73%, signal=347%
GO_PROTEIN_DISULFIDE_OXIDOREDUCTASE_ACTIVITY	22	-0.172108	-0.958583	0.491329	0.874363	1	7152	tags=64%, list=46%, signal=119%
GO_CHROMATIN_BINDING	463	-0.0397342	-0.958167	0.486692	0.871447	1	3165	tags=24%, list=21%, signal=30%
GO_DEOXYRIBONUCLEASE_ACTIVITY	54	-0.110483	-0.957388	0.492278	0.869691	1	1157	tags=19%, list=8%, signal=20%
GO_STEROL_BINDING	51	-0.115252	-0.956926	0.48125	0.86688	1	6081	tags=51%, list=39%, signal=84%
GO_MAP_KINASE_KINASE_ACTIVITY	16	-0.193864	-0.951947	0.493724	0.874741	1	9528	tags=81%, list=62%, signal=213%
GO_ATPASE_ACTIVITY_COUPLED_TO_TRANSMEMBRANE_MOVEMENT_OF_IONS_PHOSPHORYLATIVE_MECHANISM	28	-0.150541	-0.951269	0.516899	0.872478	1	11983	tags=93%, list=78%, signal=418%
GO_RAS_GUANYL_NUCLEOTIDE_EXCHANGE_FACTOR_ACTIVITY	132	-0.070263	-0.950441	0.478903	0.870447	1	11991	tags=85%, list=78%, signal=380%
GO_MYOSIN_BINDING	64	-0.0989835	-0.948909	0.508911	0.870072	1	8827	tags=67%, list=57%, signal=157%
GO_ATPASE_ACTIVITY_COUPLED	333	-0.0452059	-0.948875	0.491329	0.866406	1	3897	tags=30%, list=25%, signal=39%
GO_ALPHA_TUBULIN_BINDING	32	-0.142821	-0.947625	0.503198	0.865651	1	8872	tags=72%, list=58%, signal=169%
GO_CYCLIN_DEPENDENT_PROTEIN_KINASE_ACTIVITY	28	-0.148054	-0.946972	0.50188	0.86343	1	6523	tags=57%, list=42%, signal=99%
GO_RECEPTOR_SERINE_THREONINE_KINASE_BINDING	19	-0.176725	-0.945236	0.532673	0.863825	1	1335	tags=26%, list=9%, signal=29%
GO_SCAFFOLD_PROTEIN_BINDING	54	-0.109253	-0.944679	0.520792	0.861441	1	7733	tags=61%, list=50%, signal=122%
GO_PROTEIN_HETERODIMERIZATION_ACTIVITY	385	-0.0413223	-0.943622	0.507905	0.860223	1	10937	tags=75%, list=71%, signal=253%
GO_LOW_DENSITY_LIPOPROTEIN_PARTICLE_RECEPTOR_BINDING	17	-0.193504	-0.942145	0.52439	0.860035	1	4270	tags=47%, list=28%, signal=65%
GO_LIGAND_GATED_ION_CHANNEL_ACTIVITY	121	-0.0733867	-0.938442	0.535124	0.864593	1	11476	tags=82%, list=75%, signal=319%
GO_CYSTEINE_TYPE_ENDOPEPTIDASE_INHIBITOR_ACTIVITY_INVOLVED_IN_APOPTOTIC_PROCESS	21	-0.172	-0.935695	0.543611	0.866955	1	7620	tags=67%, list=49%, signal=132%
GO_SNRNA_BINDING	37	-0.127135	-0.934729	0.522177	0.865484	1	5954	tags=51%, list=39%, signal=84%
GO_MITOGEN_ACTIVATED_PROTEIN_KINASE_KINASE_KINASE_BINDING	18	-0.179427	-0.932008	0.527668	0.868039	1	6650	tags=61%, list=43%, signal=107%
GO_ALPHA_ACTININ_BINDING	29	-0.145314	-0.930184	0.522388	0.868654	1	2015	tags=28%, list=13%, signal=32%
GO_DIOXYGENASE_ACTIVITY	83	-0.0878821	-0.925469	0.538767	0.875559	1	7373	tags=57%, list=48%, signal=108%
GO_5_3_EXONUCLEASE_ACTIVITY	16	-0.191275	-0.922477	0.50813	0.87868	1	10530	tags=88%, list=68%, signal=277%
GO_PROTEIN_METHYLTRANSFERASE_ACTIVITY	79	-0.0891398	-0.92216	0.534188	0.875741	1	12082	tags=87%, list=78%, signal=404%
GO_ENDONUCLEASE_ACTIVITY_ACTIVE_WITH_EITHER_RIBO_OR_DEOXYRIBONUCLEIC_ACIDS_AND_PRODUCING_3_PHOSPHOMONOESTERS	18	-0.179547	-0.919446	0.553498	0.878304	1	9214	tags=78%, list=60%, signal=193%
GO_UNFOLDED_PROTEIN_BINDING	110	-0.0748001	-0.918267	0.557957	0.877381	1	7115	tags=54%, list=46%, signal=99%
GO_AMINOPEPTIDASE_ACTIVITY	42	-0.118795	-0.917412	0.561866	0.875541	1	4775	tags=43%, list=31%, signal=62%
GO_RNA_POLYMERASE_ACTIVITY	41	-0.122183	-0.916675	0.573386	0.873663	1	13520	tags=100%, list=88%, signal=819%
GO_N_METHYLTRANSFERASE_ACTIVITY	84	-0.086022	-0.915555	0.558091	0.872645	1	12796	tags=92%, list=83%, signal=540%
GO_S_ACYLTRANSFERASE_ACTIVITY	29	-0.144428	-0.912151	0.554393	0.876759	1	12115	tags=93%, list=79%, signal=436%
GO_NEUROPEPTIDE_RECEPTOR_BINDING	25	-0.151659	-0.902155	0.594142	0.894791	1	3828	tags=40%, list=25%, signal=53%
GO_S_ADENOSYLMETHIONINE_DEPENDENT_METHYLTRANSFERASE_ACTIVITY	140	-0.0658636	-0.901949	0.55668	0.891658	1	12082	tags=85%, list=78%, signal=391%
GO_EXTRACELLULAR_MATRIX_BINDING	51	-0.108687	-0.899129	0.568627	0.894171	1	12219	tags=90%, list=79%, signal=436%
GO_PROTEIN_SERINE_THREONINE_TYROSINE_KINASE_ACTIVITY	43	-0.117155	-0.898899	0.577603	0.891227	1	6795	tags=56%, list=44%, signal=100%
GO_POTASSIUM_CHANNEL_REGULATOR_ACTIVITY	47	-0.110172	-0.895211	0.563492	0.895952	1	10102	tags=77%, list=66%, signal=222%
GO_AMIDE_TRANSMEMBRANE_TRANSPORTER_ACTIVITY	41	-0.119851	-0.893977	0.579521	0.895107	1	7548	tags=61%, list=49%, signal=119%
GO_CATALYTIC_ACTIVITY_ACTING_ON_DNA	170	-0.0588931	-0.893876	0.58444	0.891854	1	1640	tags=16%, list=11%, signal=18%
GO_PEPTIDE_BINDING	248	-0.0492124	-0.893084	0.613169	0.890129	1	7698	tags=55%, list=50%, signal=108%
GO_FATTY_ACYL_COA_BINDING	20	-0.165447	-0.892078	0.570265	0.888922	1	4385	tags=45%, list=28%, signal=63%
GO_GTPASE_BINDING	499	-0.0338829	-0.891582	0.562241	0.886598	1	11621	tags=79%, list=75%, signal=311%
GO_C_C_CHEMOKINE_BINDING	17	-0.178597	-0.891001	0.593186	0.884537	1	7216	tags=65%, list=47%, signal=122%
GO_AMINO_ACID_TRANSMEMBRANE_TRANSPORTER_ACTIVITY	67	-0.0917441	-0.890025	0.567194	0.883137	1	9624	tags=72%, list=63%, signal=190%
GO_CYCLIN_DEPENDENT_PROTEIN_SERINE_THREONINE_KINASE_REGULATOR_ACTIVITY	43	-0.116612	-0.888708	0.588115	0.882624	1	1791	tags=23%, list=12%, signal=26%
GO_ATPASE_ACTIVITY	407	-0.037858	-0.885789	0.603175	0.885419	1	3897	tags=29%, list=25%, signal=38%
GO_METALLOPEPTIDASE_ACTIVITY	148	-0.0627926	-0.881603	0.60381	0.890969	1	6221	tags=47%, list=40%, signal=77%
GO_MICROTUBULE_BINDING	219	-0.0509971	-0.881101	0.57451	0.888698	1	5132	tags=38%, list=33%, signal=57%
GO_TRANSFERASE_ACTIVITY_TRANSFERRING_ONE_CARBON_GROUPS	196	-0.055722	-0.878938	0.59798	0.889936	1	725	tags=10%, list=5%, signal=11%
GO_STEROL_TRANSPORTER_ACTIVITY	28	-0.140226	-0.875727	0.590226	0.893536	1	4444	tags=43%, list=29%, signal=60%
GO_SULFUR_COMPOUND_TRANSMEMBRANE_TRANSPORTER_ACTIVITY	33	-0.126601	-0.874978	0.607843	0.891726	1	8786	tags=70%, list=57%, signal=162%
GO_HYDROLASE_ACTIVITY_ACTING_ON_GLYCOSYL_BONDS	97	-0.0757576	-0.87271	0.612576	0.893071	1	2175	tags=22%, list=14%, signal=25%
GO_TRANSLATION_INITIATION_FACTOR_ACTIVITY	47	-0.110044	-0.871958	0.617822	0.891248	1	4208	tags=38%, list=27%, signal=53%
GO_AMINO_ACID_BINDING	54	-0.101756	-0.871625	0.645793	0.888655	1	4712	tags=41%, list=31%, signal=59%
GO_ORGANIC_ANION_TRANSMEMBRANE_TRANSPORTER_ACTIVITY	180	-0.0564483	-0.869081	0.610998	0.89048	1	9491	tags=67%, list=62%, signal=173%
GO_PEPTIDE_DISULFIDE_OXIDOREDUCTASE_ACTIVITY	15	-0.18951	-0.869009	0.630081	0.887382	1	8376	tags=73%, list=54%, signal=161%
GO_G_PROTEIN_COUPLED_CHEMOATTRACTANT_RECEPTOR_ACTIVITY	19	-0.163122	-0.861584	0.634096	0.899276	1	7216	tags=63%, list=47%, signal=119%
GO_CYSTEINE_TYPE_PEPTIDASE_ACTIVITY	140	-0.0627663	-0.859012	0.620424	0.901173	1	6741	tags=50%, list=44%, signal=88%
GO_2_OXOGLUTARATE_DEPENDENT_DIOXYGENASE_ACTIVITY	44	-0.107482	-0.858966	0.625969	0.897983	1	4649	tags=41%, list=30%, signal=58%
GO_MANNOSIDASE_ACTIVITY	15	-0.187473	-0.858015	0.616731	0.896762	1	10460	tags=87%, list=68%, signal=270%
GO_HISTONE_METHYLTRANSFERASE_ACTIVITY_H3_K4_SPECIFIC_	15	-0.185306	-0.857365	0.62768	0.894866	1	12546	tags=100%, list=81%, signal=540%
GO_CALCIUM_ACTIVATED_CATION_CHANNEL_ACTIVITY	23	-0.149246	-0.856166	0.626482	0.894153	1	7747	tags=65%, list=50%, signal=131%
GO_HYDROLASE_ACTIVITY_ACTING_ON_CARBON_NITROGEN_BUT_NOT_PEPTIDE_BONDS_IN_CYCLIC_AMIDINES	24	-0.142156	-0.854323	0.624506	0.894618	1	11928	tags=92%, list=77%, signal=406%
GO_CADHERIN_BINDING_INVOLVED_IN_CELL_CELL_ADHESION	19	-0.160144	-0.84694	0.670707	0.906107	1	4831	tags=47%, list=31%, signal=69%
GO_DNA_REPLICATION_ORIGIN_BINDING	17	-0.168507	-0.843509	0.654511	0.910321	1	5560	tags=53%, list=36%, signal=83%
GO_METALLOENDOPEPTIDASE_ACTIVITY	81	-0.0806008	-0.837365	0.648262	0.919308	1	12071	tags=86%, list=78%, signal=398%
GO_TRANSFERASE_ACTIVITY_TRANSFERRING_NITROGENOUS_GROUPS	21	-0.149331	-0.834244	0.65567	0.922228	1	11634	tags=90%, list=76%, signal=370%
GO_O_ACYLTRANSFERASE_ACTIVITY	40	-0.111332	-0.833835	0.662675	0.919731	1	9068	tags=70%, list=59%, signal=170%
GO_TRNA_METHYLTRANSFERASE_ACTIVITY	31	-0.125329	-0.833419	0.651575	0.917322	1	11484	tags=87%, list=75%, signal=342%
GO_CALCIUM_RELEASE_CHANNEL_ACTIVITY	21	-0.154166	-0.831899	0.672996	0.91724	1	6428	tags=57%, list=42%, signal=98%
GO_ALKALI_METAL_ION_BINDING	16	-0.170476	-0.831582	0.682	0.914615	1	1228	tags=25%, list=8%, signal=27%
GO_TRANSFERASE_ACTIVITY_TRANSFERRING_ALKYL_OR_ARYL_OTHER_THAN_METHYL_GROUPS	51	-0.0968444	-0.825902	0.691532	0.922788	1	5156	tags=43%, list=33%, signal=65%
GO_LYSINE_N_METHYLTRANSFERASE_ACTIVITY	51	-0.0979421	-0.825212	0.698077	0.921099	1	12082	tags=88%, list=78%, signal=409%
GO_COPPER_ION_BINDING	55	-0.0951879	-0.825189	0.674797	0.917993	1	4139	tags=36%, list=27%, signal=50%
GO_EXOPEPTIDASE_ACTIVITY	92	-0.0749412	-0.822972	0.701863	0.918994	1	6217	tags=48%, list=40%, signal=80%
GO_GROWTH_FACTOR_BINDING	125	-0.0628683	-0.816626	0.682975	0.928015	1	5199	tags=40%, list=34%, signal=60%
GO_RNA_POLYMERASE_II_CTD_HEPTAPEPTIDE_REPEAT_KINASE_ACTIVITY	16	-0.167977	-0.814356	0.671845	0.929328	1	4153	tags=44%, list=27%, signal=60%
GO_H4_HISTONE_ACETYLTRANSFERASE_ACTIVITY	21	-0.147999	-0.813733	0.698	0.927372	1	7989	tags=67%, list=52%, signal=138%
GO_DYNEIN_INTERMEDIATE_CHAIN_BINDING	29	-0.128005	-0.813671	0.680808	0.924368	1	5997	tags=52%, list=39%, signal=85%
GO_SH3_DOMAIN_BINDING	121	-0.0611464	-0.81206	0.723849	0.924192	1	4538	tags=36%, list=29%, signal=50%
GO_CHEMOREPELLENT_ACTIVITY	27	-0.13021	-0.807856	0.732106	0.929149	1	10544	tags=81%, list=68%, signal=258%
GO_ATP_DEPENDENT_MICROTUBULE_MOTOR_ACTIVITY_PLUS_END_DIRECTED	26	-0.133968	-0.805694	0.744639	0.930158	1	8008	tags=65%, list=52%, signal=136%
GO_NUCLEAR_RECEPTOR_BINDING	103	-0.06732	-0.805644	0.713439	0.927218	1	1363	tags=16%, list=9%, signal=17%
GO_EXONUCLEASE_ACTIVITY_ACTIVE_WITH_EITHER_RIBO_OR_DEOXYRIBONUCLEIC_ACIDS_AND_PRODUCING_5_PHOSPHOMONOESTERS	52	-0.0955823	-0.804436	0.695918	0.926536	1	1199	tags=17%, list=8%, signal=19%
GO_UBIQUITIN_BINDING	74	-0.0809647	-0.803651	0.741107	0.925139	1	6250	tags=49%, list=41%, signal=82%
GO_ZINC_ION_TRANSMEMBRANE_TRANSPORTER_ACTIVITY	20	-0.150959	-0.802399	0.707364	0.924453	1	9996	tags=80%, list=65%, signal=228%
GO_PURINERGIC_RECEPTOR_ACTIVITY	20	-0.151691	-0.799441	0.72619	0.926818	1	3057	tags=35%, list=20%, signal=44%
GO_RIBONUCLEOPROTEIN_COMPLEX_BINDING	126	-0.0619519	-0.797529	0.732653	0.927348	1	5042	tags=39%, list=33%, signal=57%
GO_PEPTIDE_HORMONE_BINDING	48	-0.0967249	-0.797163	0.734104	0.924998	1	11025	tags=81%, list=72%, signal=285%
GO_DEMETHYLASE_ACTIVITY	32	-0.117274	-0.791595	0.752941	0.931911	1	6859	tags=56%, list=45%, signal=101%
GO_SINGLE_STRANDED_RNA_BINDING	82	-0.0747349	-0.791534	0.73617	0.928989	1	1485	tags=17%, list=10%, signal=19%
GO_ANTIGEN_BINDING	32	-0.119927	-0.78612	0.734653	0.93566	1	10667	tags=81%, list=69%, signal=264%
GO_PHOSPHOLIPID_TRANSLOCATING_ATPASE_ACTIVITY	23	-0.137876	-0.784946	0.719925	0.934784	1	2567	tags=30%, list=17%, signal=36%
GO_GTP_RHO_BINDING	18	-0.151778	-0.784302	0.754386	0.933014	1	9641	tags=78%, list=63%, signal=208%
GO_PROTEIN_HORMONE_RECEPTOR_ACTIVITY	16	-0.162848	-0.78078	0.739407	0.936484	1	10005	tags=81%, list=65%, signal=232%
GO_CARBOHYDRATE_CATION_SYMPORTER_ACTIVITY	17	-0.156538	-0.775834	0.714859	0.942047	1	10272	tags=82%, list=67%, signal=247%
GO_MOLECULAR_CARRIER_ACTIVITY	32	-0.115383	-0.775154	0.734531	0.940273	1	11699	tags=88%, list=76%, signal=364%
GO_VOLTAGE_GATED_CALCIUM_CHANNEL_ACTIVITY	42	-0.100714	-0.774474	0.736434	0.938495	1	12017	tags=88%, list=78%, signal=400%
GO_OXIDOREDUCTASE_ACTIVITY_ACTING_ON_THE_CH_NH2_GROUP_OF_DONORS	20	-0.147675	-0.772645	0.736082	0.93875	1	5428	tags=50%, list=35%, signal=77%
GO_FATTY_ACID_DERIVATIVE_BINDING	25	-0.129395	-0.772021	0.774	0.936908	1	4786	tags=44%, list=31%, signal=64%
GO_RACEMASE_AND_EPIMERASE_ACTIVITY	15	-0.164868	-0.770764	0.745059	0.936053	1	2597	tags=33%, list=17%, signal=40%
GO_CELL_ADHESION_MEDIATOR_ACTIVITY	59	-0.0847071	-0.767544	0.760314	0.93861	1	13836	tags=98%, list=90%, signal=967%
GO_HELICASE_ACTIVITY	140	-0.0558482	-0.766283	0.769826	0.937791	1	5417	tags=41%, list=35%, signal=62%
GO_RAB_GUANYL_NUCLEOTIDE_EXCHANGE_FACTOR_ACTIVITY	37	-0.106593	-0.763993	0.777778	0.938696	1	3773	tags=35%, list=25%, signal=46%
GO_PROTEIN_C_TERMINUS_BINDING	185	-0.0466798	-0.759536	0.786667	0.943097	1	5449	tags=40%, list=35%, signal=61%
GO_CATION_CHLORIDE_SYMPORTER_ACTIVITY	16	-0.156935	-0.751587	0.771429	0.953301	1	5285	tags=50%, list=34%, signal=76%
GO_CALCIUM_DEPENDENT_PROTEIN_BINDING	55	-0.0850658	-0.750584	0.782961	0.951896	1	11292	tags=82%, list=73%, signal=306%
GO_LIGAND_GATED_CALCIUM_CHANNEL_ACTIVITY	27	-0.122732	-0.747533	0.778203	0.953739	1	7808	tags=63%, list=51%, signal=128%
GO_CORECEPTOR_ACTIVITY	38	-0.101015	-0.742917	0.7833	0.958237	1	8578	tags=66%, list=56%, signal=148%
GO_PHOSPHATIDYLINOSITOL_5_PHOSPHATE_BINDING	15	-0.158778	-0.739381	0.812749	0.960863	1	12954	tags=100%, list=84%, signal=630%
GO_PRENYLTRANSFERASE_ACTIVITY	15	-0.15984	-0.737605	0.821154	0.960692	1	7806	tags=67%, list=51%, signal=135%
GO_METALLOAMINOPEPTIDASE_ACTIVITY	20	-0.140081	-0.737267	0.796117	0.95826	1	4775	tags=45%, list=31%, signal=65%
GO_METHYL_CPG_BINDING	17	-0.149817	-0.736601	0.796715	0.956492	1	6753	tags=59%, list=44%, signal=105%
GO_G_PROTEIN_ALPHA_SUBUNIT_BINDING	22	-0.128744	-0.736587	0.785567	0.953637	1	3620	tags=36%, list=24%, signal=47%
GO_ORGANIC_ACID_TRANSMEMBRANE_TRANSPORTER_ACTIVITY	130	-0.0545289	-0.729598	0.808678	0.961592	1	9353	tags=66%, list=61%, signal=167%
GO_CARBOXYLIC_ESTER_HYDROLASE_ACTIVITY	108	-0.0588287	-0.726983	0.799197	0.962636	1	6229	tags=46%, list=40%, signal=77%
GO_SPHINGOLIPID_BINDING	19	-0.140992	-0.726464	0.796296	0.960564	1	6746	tags=58%, list=44%, signal=103%
GO_PHOSPHATIDIC_ACID_BINDING	19	-0.141396	-0.723336	0.797872	0.962326	1	4309	tags=42%, list=28%, signal=58%
GO_METHYLATED_HISTONE_BINDING	57	-0.0803726	-0.720294	0.828063	0.963825	1	4170	tags=35%, list=27%, signal=48%
GO_MAGNESIUM_DEPENDENT_PROTEIN_SERINE_THREONINE_PHOSPHATASE_ACTIVITY	17	-0.143784	-0.718862	0.823529	0.963115	1	4129	tags=41%, list=27%, signal=56%
GO_CYCLASE_ACTIVITY	19	-0.138021	-0.717938	0.789583	0.961609	1	10843	tags=84%, list=70%, signal=284%
GO_IRON_ION_BINDING	111	-0.0579261	-0.710773	0.836257	0.969464	1	2583	tags=23%, list=17%, signal=27%
GO_SINGLE_STRANDED_DNA_BINDING	101	-0.0605084	-0.709311	0.852823	0.968702	1	7459	tags=54%, list=48%, signal=105%
GO_IONOTROPIC_GLUTAMATE_RECEPTOR_ACTIVITY	19	-0.132212	-0.696578	0.886454	0.9837	1	6881	tags=58%, list=45%, signal=105%
GO_CYSTEINE_TYPE_ENDOPEPTIDASE_INHIBITOR_ACTIVITY	36	-0.100312	-0.696189	0.84898	0.981349	1	8296	tags=64%, list=54%, signal=138%
GO_PROTEIN_TYROSINE_KINASE_BINDING	79	-0.067864	-0.694262	0.849372	0.981075	1	10654	tags=76%, list=69%, signal=245%
GO_HEXOSE_TRANSMEMBRANE_TRANSPORTER_ACTIVITY	15	-0.147746	-0.692496	0.839483	0.980524	1	1834	tags=27%, list=12%, signal=30%
GO_PROTEIN_SERINE_THREONINE_KINASE_INHIBITOR_ACTIVITY	29	-0.107914	-0.683647	0.862903	0.989076	1	5244	tags=45%, list=34%, signal=68%
GO_RNA_STEM_LOOP_BINDING	17	-0.138425	-0.679378	0.860606	0.991647	1	5117	tags=47%, list=33%, signal=70%
GO_LIPID_TRANSPORTER_ACTIVITY	119	-0.0535585	-0.677779	0.858252	0.990827	1	4487	tags=34%, list=29%, signal=48%
GO_NUCLEAR_LOCALIZATION_SEQUENCE_BINDING	19	-0.128488	-0.676987	0.883168	0.988913	1	6128	tags=53%, list=40%, signal=87%
GO_ATPASE_ACTIVITY_COUPLED_TO_MOVEMENT_OF_SUBSTANCES	116	-0.0543613	-0.676403	0.858025	0.986794	1	763	tags=10%, list=5%, signal=11%
GO_ANION_CATION_SYMPORTER_ACTIVITY	19	-0.130617	-0.674295	0.876923	0.986505	1	5285	tags=47%, list=34%, signal=72%
GO_CELL_CELL_ADHESION_MEDIATOR_ACTIVITY	50	-0.0827761	-0.671529	0.866255	0.987266	1	13510	tags=96%, list=88%, signal=781%
GO_ATP_DEPENDENT_MICROTUBULE_MOTOR_ACTIVITY	43	-0.084784	-0.664467	0.882812	0.992752	1	8008	tags=60%, list=52%, signal=126%
GO_DNA_POLYMERASE_ACTIVITY	29	-0.102479	-0.661512	0.886905	0.993382	1	11167	tags=83%, list=73%, signal=301%
GO_NADPLUS_KINASE_ACTIVITY	17	-0.133212	-0.661284	0.890385	0.990823	1	3386	tags=35%, list=22%, signal=45%
GO_CATALYTIC_ACTIVITY_ACTING_ON_A_RRNA	18	-0.127972	-0.660972	0.901709	0.988413	1	599	tags=17%, list=4%, signal=17%
GO_AMIDE_BINDING	301	-0.0328091	-0.659553	0.875236	0.987302	1	7280	tags=50%, list=47%, signal=94%
GO_HORMONE_BINDING	96	-0.057418	-0.655436	0.893491	0.989101	1	11631	tags=81%, list=76%, signal=330%
GO_FIBROBLAST_GROWTH_FACTOR_BINDING	22	-0.117958	-0.653232	0.896947	0.988836	1	9384	tags=73%, list=61%, signal=186%
GO_RNA_POLYMERASE_II_DISTAL_ENHANCER_SEQUENCE_SPECIFIC_DNA_BINDING	88	-0.0596667	-0.65253	0.89697	0.986885	1	1187	tags=14%, list=8%, signal=15%
GO_UBIQUITIN_LIKE_PROTEIN_SPECIFIC_PROTEASE_ACTIVITY	89	-0.0585553	-0.647271	0.916	0.989788	1	12597	tags=88%, list=82%, signal=479%
GO_ANION_CHANNEL_ACTIVITY	72	-0.065779	-0.646181	0.904297	0.988232	1	2628	tags=24%, list=17%, signal=28%
GO_REPRESSING_TRANSCRIPTION_FACTOR_BINDING	65	-0.067615	-0.642937	0.903614	0.988931	1	2754	tags=25%, list=18%, signal=30%
GO_PROLINE_RICH_REGION_BINDING	18	-0.125722	-0.639473	0.901354	0.989711	1	4910	tags=44%, list=32%, signal=65%
GO_ACTIVATING_TRANSCRIPTION_FACTOR_BINDING	67	-0.0658565	-0.636682	0.927536	0.98969	1	13927	tags=97%, list=90%, signal=1013%
GO_PHOSPHOPROTEIN_PHOSPHATASE_ACTIVITY	170	-0.0426543	-0.636325	0.908316	0.987374	1	13841	tags=94%, list=90%, signal=922%
GO_TUMOR_NECROSIS_FACTOR_RECEPTOR_SUPERFAMILY_BINDING	39	-0.0864358	-0.634516	0.924603	0.986446	1	10516	tags=77%, list=68%, signal=242%
GO_RAN_GTPASE_BINDING	32	-0.0909694	-0.632791	0.931174	0.985409	1	1490	tags=19%, list=10%, signal=21%
GO_PALMITOYLTRANSFERASE_ACTIVITY	36	-0.0896832	-0.631888	0.91954	0.983647	1	12308	tags=89%, list=80%, signal=442%
GO_E_BOX_BINDING	42	-0.0821865	-0.629637	0.90303	0.983074	1	12668	tags=90%, list=82%, signal=509%
GO_NON_MEMBRANE_SPANNING_PROTEIN_TYROSINE_KINASE_ACTIVITY	44	-0.079484	-0.626536	0.912381	0.983245	1	7528	tags=57%, list=49%, signal=111%
GO_PROTEIN_PHOSPHORYLATED_AMINO_ACID_BINDING	48	-0.0776278	-0.625455	0.922311	0.981584	1	12601	tags=90%, list=82%, signal=492%
GO_RECEPTOR_TYROSINE_KINASE_BINDING	61	-0.0670641	-0.618439	0.924303	0.985186	1	12601	tags=89%, list=82%, signal=486%
GO_SMALL_GTPASE_BINDING	406	-0.0270354	-0.618384	0.941057	0.982624	1	11616	tags=78%, list=75%, signal=310%
GO_DEAMINASE_ACTIVITY	22	-0.113268	-0.617398	0.92016	0.980849	1	6657	tags=55%, list=43%, signal=96%
GO_NADP_BINDING	45	-0.0795006	-0.615485	0.927022	0.979835	1	12123	tags=87%, list=79%, signal=407%
GO_DOPAMINE_RECEPTOR_BINDING	16	-0.128328	-0.614309	0.933468	0.978225	1	914	tags=19%, list=6%, signal=20%
GO_PHOSPHORIC_DIESTER_HYDROLASE_ACTIVITY	89	-0.054832	-0.609019	0.941545	0.979836	1	4870	tags=37%, list=32%, signal=54%
GO_EXONUCLEASE_ACTIVITY	72	-0.0604982	-0.608995	0.933198	0.97727	1	1426	tags=15%, list=9%, signal=17%
GO_UBIQUITIN_LIKE_PROTEIN_BINDING	94	-0.05262	-0.605248	0.939394	0.977627	1	10824	tags=76%, list=70%, signal=253%
GO_N_ACYLTRANSFERASE_ACTIVITY	93	-0.0527656	-0.602438	0.949187	0.977174	1	7636	tags=55%, list=50%, signal=108%
GO_VITAMIN_BINDING	120	-0.0477496	-0.601892	0.947154	0.975052	1	7354	tags=52%, list=48%, signal=100%
GO_MONOCARBOXYLIC_ACID_BINDING	45	-0.0742382	-0.59954	0.936382	0.974358	1	6730	tags=51%, list=44%, signal=91%
GO_MONOCARBOXYLIC_ACID_TRANSMEMBRANE_TRANSPORTER_ACTIVITY	39	-0.0807402	-0.59241	0.94084	0.976946	1	8235	tags=62%, list=53%, signal=132%
GO_CHLORIDE_TRANSMEMBRANE_TRANSPORTER_ACTIVITY	86	-0.0537106	-0.585222	0.954733	0.979266	1	3117	tags=26%, list=20%, signal=32%
GO_ATP_DEPENDENT_DNA_HELICASE_ACTIVITY	36	-0.081494	-0.583926	0.957661	0.977599	1	3881	tags=33%, list=25%, signal=44%
GO_VITAMIN_TRANSMEMBRANE_TRANSPORTER_ACTIVITY	21	-0.107333	-0.583907	0.958506	0.975093	1	7148	tags=57%, list=46%, signal=107%
GO_CHLORIDE_CHANNEL_ACTIVITY	61	-0.0633405	-0.582635	0.952286	0.973411	1	544	tags=10%, list=4%, signal=10%
GO_ANION_TRANSMEMBRANE_TRANSPORTER_ACTIVITY	279	-0.0304214	-0.580894	0.947573	0.972063	1	14274	tags=96%, list=93%, signal=1290%
GO_TRANSFORMING_GROWTH_FACTOR_BETA_BINDING	21	-0.104648	-0.567325	0.965306	0.97767	1	4990	tags=43%, list=32%, signal=63%
GO_OXIDOREDUCTASE_ACTIVITY_ACTING_ON_THE_CH_NH2_GROUP_OF_DONORS_OXYGEN_AS_ACCEPTOR	16	-0.116185	-0.564709	0.963178	0.976653	1	12647	tags=94%, list=82%, signal=525%
GO_GLYCOLIPID_BINDING	18	-0.10756	-0.547194	0.98008	0.982772	1	4334	tags=39%, list=28%, signal=54%
GO_ATP_DEPENDENT_MICROTUBULE_MOTOR_ACTIVITY_MINUS_END_DIRECTED	17	-0.109748	-0.537846	0.971209	0.984324	1	5558	tags=47%, list=36%, signal=74%
GO_MIRNA_BINDING	26	-0.0835023	-0.510737	0.99187	0.99108	1	494	tags=12%, list=3%, signal=12%
GO_ACTIN_MONOMER_BINDING	23	-0.0857063	-0.487941	0.992565	0.994057	1	5377	tags=43%, list=35%, signal=67%
GO_CALMODULIN_DEPENDENT_PROTEIN_KINASE_ACTIVITY	28	-0.0732228	-0.466215	0.994106	0.995101	1	4374	tags=36%, list=28%, signal=50%

## Sheet: P25_female_Up_C5BP
NAME	SIZE	ES	NES	NOM p-val	FDR q-val	FWER p-val	RANK AT MAX	LEADING EDGE	CLUSTER
GO_REGULATION_OF_TRANSCRIPTION_FROM_RNA_POLYMERASE_II_PROMOTER_IN_RESPONSE_TO_HYPOXIA	75	0.313603	3.1352	0	0.00315957	0.003	9358	tags=92%, list=61%, signal=233%	reponse presentation antigen
GO_INTERLEUKIN_1_MEDIATED_SIGNALING_PATHWAY	96	0.270955	3.11964	0	0.00157978	0.003	6117	tags=67%, list=40%, signal=110%	reponse presentation antigen
GO_SCF_DEPENDENT_PROTEASOMAL_UBIQUITIN_DEPENDENT_PROTEIN_CATABOLIC_PROCESS	87	0.255725	2.84374	0	0.00838675	0.024	9002	tags=84%, list=58%, signal=201%	reponse presentation antigen
GO_INNATE_IMMUNE_RESPONSE_ACTIVATING_CELL_SURFACE_RECEPTOR_SIGNALING_PATHWAY	95	0.238194	2.6984	0	0.0149264	0.057	6726	tags=67%, list=44%, signal=119%	reponse presentation antigen
GO_ANTIGEN_PROCESSING_AND_PRESENTATION_OF_PEPTIDE_ANTIGEN_VIA_MHC_CLASS_I	89	0.235322	2.63857	0	0.0200804	0.093	5392	tags=58%, list=35%, signal=89%	reponse presentation antigen
GO_ACTIVATION_OF_PROTEIN_KINASE_ACTIVITY	311	0.128307	2.62692	0	0.0190019	0.104	9746	tags=76%, list=63%, signal=203%	-
GO_OXIDATIVE_PHOSPHORYLATION	128	0.199764	2.61174	0	0.0185334	0.114	8736	tags=77%, list=57%, signal=176%	atp synthesis coupled
GO_RESPONSE_TO_INTERLEUKIN_1	166	0.167253	2.57423	0	0.0211984	0.15	6726	tags=60%, list=44%, signal=106%	reponse presentation antigen
GO_REGULATION_OF_CELLULAR_AMINE_METABOLIC_PROCESS	78	0.240654	2.5008	0.00183486	0.0355915	0.259	5392	tags=59%, list=35%, signal=90%	reponse presentation antigen
GO_SYNAPTIC_VESICLE_LOCALIZATION	160	0.17165	2.49543	0	0.0331882	0.269	7102	tags=63%, list=46%, signal=116%	regulation synaptic vesicle
GO_REGULATION_OF_SYNAPTIC_VESICLE_TRANSPORT	84	0.23035	2.48748	0	0.0317907	0.282	7102	tags=69%, list=46%, signal=127%	regulation synaptic vesicle
GO_ANTIGEN_PROCESSING_AND_PRESENTATION_OF_EXOGENOUS_PEPTIDE_ANTIGEN_VIA_MHC_CLASS_I	74	0.246056	2.44695	0	0.0409241	0.383	5591	tags=61%, list=36%, signal=95%	reponse presentation antigen
GO_CELLULAR_RESPONSE_TO_OXYGEN_LEVELS	211	0.148876	2.43896	0	0.0407511	0.409	6348	tags=56%, list=41%, signal=94%	reponse presentation antigen
GO_REGULATION_OF_HEMATOPOIETIC_PROGENITOR_CELL_DIFFERENTIATION	80	0.23084	2.42706	0	0.040608	0.434	6278	tags=64%, list=41%, signal=107%	reponse presentation antigen
GO_REGULATION_OF_STEM_CELL_DIFFERENTIATION	105	0.203049	2.40547	0	0.0442467	0.481	6278	tags=61%, list=41%, signal=102%	reponse presentation antigen
GO_REGULATION_OF_BMP_SIGNALING_PATHWAY	78	0.235656	2.40284	0	0.0419408	0.484	9416	tags=85%, list=61%, signal=217%	-
GO_REGULATION_OF_CELLULAR_AMINO_ACID_METABOLIC_PROCESS	60	0.258151	2.4023	0	0.0395977	0.484	9126	tags=85%, list=59%, signal=208%	reponse presentation antigen
GO_MITOCHONDRIAL_GENE_EXPRESSION	157	0.164599	2.38695	0	0.0419851	0.53	6316	tags=57%, list=41%, signal=96%	mitochondrial translation gene
GO_VESICLE_LOCALIZATION	293	0.12078	2.38226	0	0.0414332	0.545	8053	tags=64%, list=52%, signal=132%	regulation synaptic vesicle
GO_ATP_SYNTHESIS_COUPLED_ELECTRON_TRANSPORT	90	0.215485	2.36971	0	0.0434497	0.576	9017	tags=80%, list=59%, signal=192%	atp synthesis coupled
GO_NON_CANONICAL_WNT_SIGNALING_PATHWAY	146	0.165909	2.34754	0	0.0492554	0.643	5272	tags=51%, list=34%, signal=76%	reponse presentation antigen
GO_MITOCHONDRIAL_TRANSLATION	135	0.168931	2.34504	0	0.0480629	0.654	6316	tags=58%, list=41%, signal=97%	mitochondrial translation gene
GO_REGULATION_OF_ESTABLISHMENT_OF_PLANAR_POLARITY	108	0.191266	2.33051	0.00184502	0.050887	0.688	9049	tags=78%, list=59%, signal=187%	-
GO_HEMATOPOIETIC_STEM_CELL_DIFFERENTIATION	77	0.225411	2.32816	0	0.0496839	0.697	9342	tags=83%, list=61%, signal=210%	reponse presentation antigen
GO_AEROBIC_RESPIRATION	83	0.217299	2.30629	0	0.0556886	0.748	9099	tags=81%, list=59%, signal=196%	-
GO_MITOCHONDRIAL_TRANSLATIONAL_TERMINATION	89	0.208857	2.2994	0	0.0564916	0.764	6316	tags=62%, list=41%, signal=104%	-
GO_NEGATIVE_REGULATION_OF_CELL_CYCLE_G2_M_PHASE_TRANSITION	96	0.190087	2.20268	0.00195312	0.106809	0.932	6392	tags=60%, list=42%, signal=103%	-
GO_DEOXYRIBONUCLEOTIDE_BIOSYNTHETIC_PROCESS	15	0.455722	2.17538	0.00201207	0.123314	0.955	5306	tags=80%, list=34%, signal=122%	-
GO_JNK_CASCADE	193	0.134552	2.16818	0.00197628	0.12491	0.962	10796	tags=83%, list=70%, signal=276%	-
GO_RESPIRATORY_ELECTRON_TRANSPORT_CHAIN	108	0.17471	2.1633	0.00197239	0.12421	0.963	9017	tags=76%, list=59%, signal=182%	-
GO_CHEMOSENSORY_BEHAVIOR	15	0.451582	2.15664	0.00187617	0.125563	0.967	3317	tags=67%, list=22%, signal=85%	-
GO_REGULATION_OF_DNA_TEMPLATED_TRANSCRIPTION_IN_RESPONSE_TO_STRESS	117	0.172567	2.15143	0.00595238	0.126385	0.97	9468	tags=79%, list=62%, signal=203%	-
GO_MITOCHONDRION_ORGANIZATION	486	0.0835657	2.1417	0.0019305	0.130106	0.977	2491	tags=24%, list=16%, signal=28%	-
GO_TRANSLATIONAL_ELONGATION	131	0.161621	2.13299	0.0020284	0.133802	0.983	9754	tags=79%, list=63%, signal=215%	-
GO_SYNAPTIC_VESICLE_EXOCYTOSIS	118	0.167015	2.11474	0.0040568	0.146022	0.992	7102	tags=63%, list=46%, signal=116%	-
GO_RESPONSE_TO_AMINO_ACID	101	0.18008	2.11352	0	0.14307	0.993	5171	tags=51%, list=34%, signal=77%	-
GO_REGULATION_OF_MORPHOGENESIS_OF_AN_EPITHELIUM	173	0.137804	2.11022	0	0.142484	0.994	8224	tags=67%, list=53%, signal=142%	-
GO_DEOXYRIBOSE_PHOSPHATE_CATABOLIC_PROCESS	20	0.393642	2.11022	0.00413223	0.138734	0.994	5493	tags=75%, list=36%, signal=116%	-
GO_RIBOSOME_ASSEMBLY	56	0.243909	2.10142	0.0056926	0.14245	0.996	4505	tags=54%, list=29%, signal=75%	-
GO_MITOCHONDRIAL_ELECTRON_TRANSPORT_NADH_TO_UBIQUINONE	51	0.241879	2.08647	0.00206612	0.153206	0.997	2023	tags=37%, list=13%, signal=43%	-
GO_MITOCHONDRIAL_RESPIRATORY_CHAIN_COMPLEX_ASSEMBLY	92	0.182672	2.08465	0.00204918	0.150925	0.997	1387	tags=27%, list=9%, signal=30%	-
GO_NADH_DEHYDROGENASE_COMPLEX_ASSEMBLY	60	0.228437	2.08035	0.00203252	0.150949	0.997	1371	tags=32%, list=9%, signal=35%	-
GO_MISMATCH_REPAIR	33	0.303133	2.07754	0.002	0.149634	0.997	2340	tags=45%, list=15%, signal=53%	-
GO_PROTON_TRANSMEMBRANE_TRANSPORT	142	0.151208	2.07715	0.00206186	0.146424	0.997	8751	tags=72%, list=57%, signal=165%	-
GO_VIRAL_GENE_EXPRESSION	184	0.134033	2.0769	0.0122699	0.143312	0.997	3315	tags=35%, list=22%, signal=44%	-
GO_RESPONSE_TO_BMP	146	0.14905	2.07674	0.00188679	0.140333	0.997	9536	tags=77%, list=62%, signal=200%	-
GO_T_CELL_RECEPTOR_SIGNALING_PATHWAY	171	0.136326	2.06784	0	0.144626	0.999	5396	tags=49%, list=35%, signal=74%	-
GO_NIK_NF_KAPPAB_SIGNALING	148	0.14706	2.06764	0.00203666	0.141854	0.999	9199	tags=74%, list=60%, signal=183%	-
GO_CALCIUM_ION_REGULATED_EXOCYTOSIS	148	0.148149	2.05528	0.00413223	0.150668	0.999	7102	tags=61%, list=46%, signal=112%	-
GO_REGULATION_OF_SYNAPTIC_VESICLE_CYCLE	114	0.164141	2.03299	0.0040568	0.168134	1	7484	tags=65%, list=49%, signal=125%	-
GO_TRANSLATIONAL_TERMINATION	103	0.170936	2.028	0.0143737	0.170316	1	6353	tags=58%, list=41%, signal=99%	-
GO_PROTEASOMAL_UBIQUITIN_INDEPENDENT_PROTEIN_CATABOLIC_PROCESS	23	0.356464	2.02328	0.00596422	0.171689	1	5229	tags=70%, list=34%, signal=105%	-
GO_REGULATION_OF_PROTEIN_KINASE_A_SIGNALING	16	0.42215	2.02073	0	0.171157	1	5053	tags=75%, list=33%, signal=112%	-
GO_NEGATIVE_REGULATION_OF_BMP_SIGNALING_PATHWAY	45	0.255722	2.01109	0.00823045	0.177349	1	9416	tags=87%, list=61%, signal=223%	-
GO_ESTABLISHMENT_OF_ORGANELLE_LOCALIZATION	470	0.0814576	2.01062	0.0020284	0.174467	1	8053	tags=60%, list=52%, signal=122%	-
GO_AMINE_METABOLIC_PROCESS	126	0.1536	2.00681	0.0083682	0.175367	1	5229	tags=49%, list=34%, signal=74%	-
GO_CELLULAR_RESPIRATION	181	0.128644	2.00352	0.00200401	0.175715	1	9099	tags=72%, list=59%, signal=174%	-
GO_PYRIMIDINE_NUCLEOSIDE_MONOPHOSPHATE_BIOSYNTHETIC_PROCESS	16	0.419757	1.99238	0.00587084	0.185523	1	6052	tags=81%, list=39%, signal=134%	-
GO_NEGATIVE_REGULATION_OF_WNT_SIGNALING_PATHWAY	190	0.125175	1.98687	0.006	0.188909	1	8224	tags=66%, list=53%, signal=139%	-
GO_REGULATION_OF_CELL_CYCLE_G2_M_PHASE_TRANSITION	204	0.119859	1.98084	0.00406504	0.193152	1	5272	tags=46%, list=34%, signal=69%	-
GO_RESPONSE_TO_INTERFERON_ALPHA	18	0.38873	1.97959	0.00796813	0.191472	1	1719	tags=50%, list=11%, signal=56%	-
GO_DORSAL_VENTRAL_NEURAL_TUBE_PATTERNING	22	0.3528	1.96186	0.00785855	0.209139	1	5072	tags=68%, list=33%, signal=102%	-
GO_CELL_CYCLE_G2_M_PHASE_TRANSITION	257	0.107459	1.95846	0.00410678	0.209862	1	5321	tags=45%, list=35%, signal=68%	-
GO_POSITIVE_REGULATION_OF_MAPK_CASCADE	457	0.078289	1.95293	0.011811	0.213421	1	10620	tags=77%, list=69%, signal=240%	-
GO_VESICLE_FUSION_TO_PLASMA_MEMBRANE	23	0.340399	1.95113	0.0120724	0.212567	1	7484	tags=83%, list=49%, signal=161%	-
GO_POST_TRANSLATIONAL_PROTEIN_MODIFICATION	334	0.0900953	1.94655	0.00202429	0.214431	1	10027	tags=74%, list=65%, signal=207%	-
GO_FC_EPSILON_RECEPTOR_SIGNALING_PATHWAY	108	0.160097	1.94378	0.00201207	0.214404	1	4964	tags=48%, list=32%, signal=71%	-
GO_POSITIVE_REGULATION_OF_BMP_SIGNALING_PATHWAY	28	0.314552	1.93837	0.00598802	0.218061	1	8361	tags=86%, list=54%, signal=187%	-
GO_ANTIGEN_PROCESSING_AND_PRESENTATION_OF_PEPTIDE_ANTIGEN	167	0.128354	1.9226	0.0094697	0.235647	1	9752	tags=76%, list=63%, signal=205%	-
GO_CYTOPLASMIC_TRANSLATION	88	0.172622	1.91751	0.012	0.238998	1	5579	tags=53%, list=36%, signal=83%	-
GO_POSITIVE_REGULATION_OF_P38MAPK_CASCADE	24	0.323862	1.91292	0.010395	0.241663	1	9133	tags=92%, list=59%, signal=225%	-
GO_POSITIVE_REGULATION_OF_LIPID_METABOLIC_PROCESS	120	0.14904	1.9098	0.00994036	0.242435	1	7216	tags=62%, list=47%, signal=115%	-
GO_RESPONSE_TO_INTERFERON_GAMMA	157	0.12682	1.90365	0.00408163	0.247687	1	9147	tags=72%, list=59%, signal=176%	-
GO_RESPONSE_TO_TUMOR_NECROSIS_FACTOR	251	0.103533	1.89986	0.0140281	0.249872	1	9594	tags=73%, list=62%, signal=189%	-
GO_ANTIGEN_RECEPTOR_MEDIATED_SIGNALING_PATHWAY	207	0.112833	1.89878	0.0100806	0.248216	1	8623	tags=67%, list=56%, signal=151%	-
GO_STRESS_ACTIVATED_PROTEIN_KINASE_SIGNALING_CASCADE	279	0.0961634	1.89802	0.00982318	0.246011	1	10740	tags=79%, list=70%, signal=257%	-
GO_PROTEIN_AUTOPHOSPHORYLATION	225	0.108593	1.89789	0.00798403	0.242967	1	6836	tags=55%, list=44%, signal=98%	-
GO_NEGATIVE_REGULATION_OF_UBIQUITIN_DEPENDENT_PROTEIN_CATABOLIC_PROCESS	44	0.235109	1.89373	0.0119522	0.245735	1	5137	tags=57%, list=33%, signal=85%	-
GO_PYRIMIDINE_CONTAINING_COMPOUND_METABOLIC_PROCESS	23	0.329753	1.88271	0.0119522	0.258513	1	8317	tags=87%, list=54%, signal=189%	-
GO_ANAPHASE_PROMOTING_COMPLEX_DEPENDENT_CATABOLIC_PROCESS	80	0.175604	1.87996	0.0182927	0.258973	1	5392	tags=52%, list=35%, signal=80%	-
GO_POSITIVE_REGULATION_OF_PROTEIN_COMPLEX_ASSEMBLY	224	0.106895	1.87752	0.008	0.259047	1	10817	tags=81%, list=70%, signal=268%	-
GO_VESICLE_ORGANIZATION	300	0.092895	1.8706	0.0103734	0.265743	1	7064	tags=55%, list=46%, signal=100%	-
GO_NUCLEOBASE_BIOSYNTHETIC_PROCESS	19	0.356752	1.86591	0.00823045	0.269522	1	5047	tags=68%, list=33%, signal=102%	-
GO_VESICLE_MEDIATED_TRANSPORT_IN_SYNAPSE	197	0.113675	1.8607	0.00203666	0.274253	1	7102	tags=57%, list=46%, signal=105%	-
GO_AEROBIC_ELECTRON_TRANSPORT_CHAIN	19	0.362041	1.85418	0.0103093	0.281622	1	9017	tags=95%, list=59%, signal=228%	-
GO_PYRIMIDINE_CONTAINING_COMPOUND_CATABOLIC_PROCESS	31	0.277708	1.84713	0.0102041	0.289574	1	7651	tags=77%, list=50%, signal=154%	-
GO_CELL_CHEMOTAXIS	223	0.10891	1.84673	0.006	0.286872	1	10635	tags=80%, list=69%, signal=254%	-
GO_REGULATION_OF_PROTEIN_COMPLEX_ASSEMBLY	392	0.0821329	1.84355	0.00779727	0.288493	1	8585	tags=64%, list=56%, signal=141%	-
GO_POSITIVE_REGULATION_OF_ACTIN_FILAMENT_POLYMERIZATION	94	0.159983	1.83003	0.0242915	0.306324	1	10817	tags=86%, list=70%, signal=288%	-
GO_REGULATION_OF_STRESS_ACTIVATED_PROTEIN_KINASE_SIGNALING_CASCADE	206	0.110831	1.82837	0.0234834	0.305558	1	10796	tags=81%, list=70%, signal=268%	-
GO_CARBOHYDRATE_TRANSMEMBRANE_TRANSPORT	91	0.162004	1.82752	0.0125523	0.30366	1	9362	tags=77%, list=61%, signal=195%	-
GO_POSITIVE_REGULATION_OF_DEFENSE_RESPONSE_TO_VIRUS_BY_HOST	20	0.335252	1.82594	0.0136187	0.302756	1	8700	tags=90%, list=57%, signal=207%	-
GO_ACTIVATION_OF_INNATE_IMMUNE_RESPONSE	263	0.0960302	1.82109	0.00394477	0.307605	1	6858	tags=54%, list=45%, signal=96%	-
GO_NEGATIVE_REGULATION_OF_UBIQUITIN_PROTEIN_TRANSFERASE_ACTIVITY	15	0.392501	1.82015	0.0158416	0.305719	1	2173	tags=53%, list=14%, signal=62%	-
GO_POSITIVE_REGULATION_OF_TOLL_LIKE_RECEPTOR_SIGNALING_PATHWAY	23	0.315523	1.81249	0.0190275	0.315233	1	5189	tags=65%, list=34%, signal=98%	-
GO_REGULATION_OF_AUTOPHAGY_OF_MITOCHONDRION	38	0.247172	1.81089	0.00813008	0.314568	1	7952	tags=76%, list=52%, signal=157%	-
GO_PYRIMIDINE_NUCLEOSIDE_CATABOLIC_PROCESS	16	0.378349	1.81025	0.0122951	0.312136	1	7651	tags=88%, list=50%, signal=174%	-
GO_TRANSLATIONAL_INITIATION	179	0.114969	1.80882	0.0141414	0.311138	1	4012	tags=37%, list=26%, signal=50%	-
GO_NEGATIVE_REGULATION_OF_BLOOD_VESSEL_DIAMETER	69	0.180873	1.80786	0.0160643	0.309472	1	5036	tags=51%, list=33%, signal=75%	-
GO_LYMPH_VESSEL_DEVELOPMENT	25	0.297124	1.80613	0.0171103	0.309143	1	8364	tags=84%, list=54%, signal=184%	-
GO_POSITIVE_REGULATION_OF_JNK_CASCADE	126	0.141093	1.80389	0.02	0.309999	1	10796	tags=84%, list=70%, signal=279%	-
GO_CARBOHYDRATE_TRANSPORT	120	0.14293	1.8006	0.0162602	0.312303	1	9362	tags=75%, list=61%, signal=190%	-
GO_P38MAPK_CASCADE	40	0.240752	1.79479	0.0196078	0.319046	1	9388	tags=85%, list=61%, signal=217%	-
GO_RIBOSOMAL_LARGE_SUBUNIT_BIOGENESIS	64	0.185308	1.78951	0.0118577	0.324631	1	4615	tags=48%, list=30%, signal=69%	-
GO_POSITIVE_REGULATION_OF_PROTEIN_SERINE_THREONINE_KINASE_ACTIVITY	310	0.0893186	1.78704	0.0165631	0.325887	1	10620	tags=78%, list=69%, signal=246%	-
GO_ORGANELLE_FUSION	112	0.145126	1.78567	0.0117647	0.325037	1	7128	tags=61%, list=46%, signal=112%	-
GO_IRON_ION_HOMEOSTASIS	77	0.169279	1.78474	0.0160321	0.32354	1	6603	tags=60%, list=43%, signal=104%	-
GO_POSITIVE_REGULATION_OF_MAP_KINASE_ACTIVITY	244	0.0985478	1.78253	0.0202429	0.324005	1	10620	tags=79%, list=69%, signal=250%	-
GO_ANTIGEN_PROCESSING_AND_PRESENTATION	195	0.110557	1.78011	0.00957854	0.325213	1	9924	tags=75%, list=64%, signal=209%	-
GO_PROTEIN_TARGETING_TO_MEMBRANE	181	0.113804	1.77998	0.0141129	0.322436	1	8134	tags=64%, list=53%, signal=134%	-
GO_PROTEIN_KINASE_A_SIGNALING	26	0.287582	1.77884	0.0121704	0.321348	1	5053	tags=62%, list=33%, signal=91%	-
GO_REGULATION_OF_SIGNALING_RECEPTOR_ACTIVITY	430	0.0742694	1.7737	0.0134357	0.327087	1	11848	tags=84%, list=77%, signal=355%	-
GO_DNA_METHYLATION_OR_DEMETHYLATION	72	0.180849	1.76521	0.0177866	0.338698	1	7705	tags=68%, list=50%, signal=136%	-
GO_NUCLEOSIDE_CATABOLIC_PROCESS	24	0.295207	1.76442	0.0174081	0.336983	1	8932	tags=88%, list=58%, signal=208%	-
GO_MYELOID_CELL_HOMEOSTASIS	130	0.133375	1.76271	0.0190114	0.336948	1	4950	tags=45%, list=32%, signal=66%	-
GO_ENTRAINMENT_OF_CIRCADIAN_CLOCK	25	0.296773	1.76215	0.0177165	0.334973	1	6522	tags=72%, list=42%, signal=125%	-
GO_FC_RECEPTOR_SIGNALING_PATHWAY	170	0.115412	1.75965	0.0189873	0.336711	1	5396	tags=46%, list=35%, signal=71%	-
GO_NUCLEOSIDE_MONOPHOSPHATE_METABOLIC_PROCESS	31	0.261827	1.7594	0.025641	0.334272	1	7895	tags=77%, list=51%, signal=159%	-
GO_REGULATION_OF_ACUTE_INFLAMMATORY_RESPONSE	39	0.236572	1.75712	0.0276134	0.335209	1	8998	tags=82%, list=58%, signal=197%	-
GO_REGULATION_OF_CELLULAR_KETONE_METABOLIC_PROCESS	127	0.132649	1.75367	0.0264766	0.338439	1	9126	tags=72%, list=59%, signal=176%	-
GO_PROTEIN_POLYUBIQUITINATION	290	0.087096	1.75154	0.0193424	0.339373	1	9513	tags=70%, list=62%, signal=181%	-
GO_REGULATION_OF_PROTEIN_TARGETING	74	0.171972	1.7513	0.025	0.336926	1	6518	tags=59%, list=42%, signal=103%	-
GO_TUMOR_NECROSIS_FACTOR_MEDIATED_SIGNALING_PATHWAY	145	0.12464	1.73829	0.0253411	0.357281	1	9034	tags=71%, list=59%, signal=170%	-
GO_DEFENSE_RESPONSE_TO_VIRUS	174	0.113417	1.73765	0.019305	0.355457	1	2785	tags=29%, list=18%, signal=35%	-
GO_LONG_TERM_MEMORY	33	0.248001	1.73165	0.0220884	0.363273	1	5053	tags=58%, list=33%, signal=86%	-
GO_REGULATION_OF_KERATINOCYTE_DIFFERENTIATION	30	0.261254	1.72951	0.0286885	0.364183	1	8814	tags=83%, list=57%, signal=195%	-
GO_OLIGOSACCHARIDE_BIOSYNTHETIC_PROCESS	15	0.373841	1.72652	0.0362173	0.367074	1	5539	tags=73%, list=36%, signal=114%	-
GO_RESPONSE_TO_INTERFERON_BETA	25	0.288744	1.72398	0.0162602	0.369227	1	1719	tags=40%, list=11%, signal=45%	-
GO_ERYTHROCYTE_HOMEOSTASIS	107	0.141887	1.7238	0.0243902	0.366674	1	4736	tags=45%, list=31%, signal=64%	-
GO_PHOTOPERIODISM	22	0.303998	1.72071	0.0204082	0.369601	1	6522	tags=73%, list=42%, signal=126%	-
GO_DOPAMINERGIC_NEURON_DIFFERENTIATION	34	0.246302	1.71754	0.0289855	0.372844	1	8441	tags=79%, list=55%, signal=175%	-
GO_ACTIN_NUCLEATION	47	0.212667	1.71348	0.0315582	0.377647	1	9182	tags=81%, list=60%, signal=200%	-
GO_ENDOSOME_ORGANIZATION	72	0.169796	1.71214	0.0241449	0.377495	1	5950	tags=56%, list=39%, signal=90%	-
GO_RAC_PROTEIN_SIGNAL_TRANSDUCTION	33	0.252534	1.70913	0.0317797	0.380723	1	9182	tags=85%, list=60%, signal=210%	-
GO_VESICLE_DOCKING	63	0.180933	1.70491	0.0231092	0.385822	1	7977	tags=70%, list=52%, signal=144%	-
GO_MEMBRANE_FUSION	128	0.127541	1.70009	0.0293542	0.392688	1	10440	tags=80%, list=68%, signal=248%	-
GO_NEGATIVE_REGULATION_OF_PROTEIN_MODIFICATION_BY_SMALL_PROTEIN_CONJUGATION_OR_REMOVAL	76	0.16918	1.69802	0.0233546	0.393742	1	4092	tags=43%, list=27%, signal=59%	-
GO_POSITIVE_REGULATION_OF_SPROUTING_ANGIOGENESIS	37	0.23342	1.6964	0.032967	0.394043	1	5984	tags=62%, list=39%, signal=101%	-
GO_POSITIVE_REGULATION_OF_STRESS_ACTIVATED_PROTEIN_KINASE_SIGNALING_CASCADE	149	0.118608	1.6913	0.0252101	0.401054	1	10796	tags=82%, list=70%, signal=271%	-
GO_CELLULAR_IRON_ION_HOMEOSTASIS	57	0.190818	1.68975	0.0320513	0.401308	1	8686	tags=75%, list=56%, signal=172%	-
GO_POSITIVE_REGULATION_OF_CYTOKINE_PRODUCTION	361	0.0776333	1.687	0.0227704	0.403971	1	10602	tags=76%, list=69%, signal=240%	-
GO_RESPIRATORY_BURST	30	0.257273	1.68687	0.0466531	0.401406	1	8362	tags=80%, list=54%, signal=175%	-
GO_ENERGY_COUPLED_PROTON_TRANSMEMBRANE_TRANSPORT_AGAINST_ELECTROCHEMICAL_GRADIENT	31	0.248024	1.68639	0.0299145	0.399602	1	5624	tags=61%, list=37%, signal=96%	-
GO_AUTOPHAGY_OF_MITOCHONDRION	69	0.167149	1.68484	0.0330578	0.400173	1	10378	tags=84%, list=67%, signal=257%	-
GO_SPERM_CAPACITATION	19	0.32053	1.68214	0.0281996	0.402903	1	8845	tags=89%, list=57%, signal=210%	-
GO_ARP2_3_COMPLEX_MEDIATED_ACTIN_NUCLEATION	32	0.247773	1.68024	0.0275049	0.40411	1	9182	tags=84%, list=60%, signal=209%	-
GO_LIPOPROTEIN_BIOSYNTHETIC_PROCESS	91	0.148975	1.67765	0.0293501	0.406566	1	5332	tags=49%, list=35%, signal=75%	-
GO_PROTEIN_MODIFICATION_BY_SMALL_PROTEIN_REMOVAL	259	0.0886085	1.67572	0.0410959	0.407957	1	5434	tags=44%, list=35%, signal=67%	-
GO_MIDBRAIN_DEVELOPMENT	83	0.155399	1.67209	0.0197239	0.412603	1	8192	tags=69%, list=53%, signal=146%	-
GO_PROTEIN_TARGETING_TO_MITOCHONDRION	95	0.146512	1.66836	0.0322581	0.417837	1	5860	tags=53%, list=38%, signal=84%	-
GO_PROTEIN_TARGETING	400	0.0741989	1.66575	0.0208333	0.420438	1	4698	tags=38%, list=31%, signal=53%	-
GO_ORGANELLE_MEMBRANE_FUSION	90	0.148909	1.66526	0.040856	0.418639	1	7128	tags=61%, list=46%, signal=113%	-
GO_VESICLE_DOCKING_INVOLVED_IN_EXOCYTOSIS	44	0.209652	1.66257	0.036	0.421538	1	7977	tags=73%, list=52%, signal=151%	-
GO_REGULATION_OF_PEPTIDASE_ACTIVITY	328	0.078386	1.66229	0.0233463	0.419414	1	9050	tags=66%, list=59%, signal=158%	-
GO_POSITIVE_REGULATION_OF_EPIDERMAL_CELL_DIFFERENTIATION	19	0.311648	1.66179	0.0321932	0.417838	1	4120	tags=58%, list=27%, signal=79%	-
GO_IMMUNE_RESPONSE_REGULATING_CELL_SURFACE_RECEPTOR_SIGNALING_PATHWAY	325	0.079902	1.65678	0.0364372	0.425393	1	9074	tags=67%, list=59%, signal=159%	-
GO_CELLULAR_SODIUM_ION_HOMEOSTASIS	15	0.346121	1.65637	0.0351562	0.423654	1	4939	tags=67%, list=32%, signal=98%	-
GO_PIGMENT_METABOLIC_PROCESS	63	0.176397	1.6555	0.0233051	0.422792	1	9024	tags=76%, list=59%, signal=183%	-
GO_ESTABLISHMENT_OF_SPINDLE_ORIENTATION	28	0.258557	1.6518	0.0299401	0.427581	1	7572	tags=75%, list=49%, signal=147%	-
GO_REGULATION_OF_UBIQUITIN_DEPENDENT_PROTEIN_CATABOLIC_PROCESS	139	0.118198	1.65174	0.0160643	0.425058	1	8053	tags=64%, list=52%, signal=133%	-
GO_RESPONSE_TO_ANTINEOPLASTIC_AGENT	87	0.146831	1.6506	0.0251046	0.424787	1	10492	tags=83%, list=68%, signal=258%	-
GO_ENERGY_COUPLED_PROTON_TRANSPORT_DOWN_ELECTROCHEMICAL_GRADIENT	21	0.290017	1.65021	0.0252918	0.422836	1	8736	tags=86%, list=57%, signal=198%	-
GO_NUCLEOBASE_CONTAINING_SMALL_MOLECULE_CATABOLIC_PROCESS	40	0.219904	1.64767	0.035503	0.425742	1	7014	tags=68%, list=46%, signal=124%	-
GO_ELECTRON_TRANSPORT_CHAIN	171	0.109511	1.64668	0.0288066	0.4251	1	2023	tags=24%, list=13%, signal=27%	-
GO_AXONAL_TRANSPORT	54	0.186694	1.64592	0.03125	0.424048	1	9679	tags=81%, list=63%, signal=219%	-
GO_ENTRAINMENT_OF_CIRCADIAN_CLOCK_BY_PHOTOPERIOD	19	0.31352	1.64393	0.0431373	0.425526	1	6522	tags=74%, list=42%, signal=128%	-
GO_NEGATIVE_REGULATION_OF_LIPID_TRANSPORT	23	0.290223	1.64038	0.0415842	0.430151	1	9594	tags=91%, list=62%, signal=242%	-
GO_TELOMERE_MAINTENANCE_VIA_SEMI_CONSERVATIVE_REPLICATION	28	0.263633	1.63776	0.0498008	0.433093	1	7494	tags=75%, list=49%, signal=146%	-
GO_POSITIVE_REGULATION_OF_CANONICAL_WNT_SIGNALING_PATHWAY	137	0.121284	1.63471	0.035503	0.437154	1	6464	tags=54%, list=42%, signal=92%	-
GO_PEROXISOME_PROLIFERATOR_ACTIVATED_RECEPTOR_SIGNALING_PATHWAY	20	0.302959	1.63455	0.0521235	0.434976	1	1499	tags=40%, list=10%, signal=44%	-
GO_CELL_DIFFERENTIATION_IN_HINDBRAIN	19	0.31261	1.63212	0.035503	0.437617	1	6536	tags=74%, list=42%, signal=128%	-
GO_POSITIVE_REGULATION_OF_VASCULAR_ENDOTHELIAL_GROWTH_FACTOR_RECEPTOR_SIGNALING_PATHWAY	15	0.349111	1.6303	0.0344828	0.438934	1	7972	tags=87%, list=52%, signal=180%	-
GO_MORPHOGENESIS_OF_A_POLARIZED_EPITHELIUM	137	0.116407	1.62836	0.0359281	0.440392	1	8224	tags=65%, list=53%, signal=138%	-
GO_POSITIVE_REGULATION_OF_SODIUM_ION_TRANSPORT	33	0.231534	1.62809	0.022	0.438511	1	6239	tags=64%, list=41%, signal=107%	-
GO_LEUKOCYTE_CHEMOTAXIS	161	0.111535	1.62782	0.0322581	0.436549	1	10635	tags=80%, list=69%, signal=256%	-
GO_REGULATION_OF_MULTI_ORGANISM_PROCESS	322	0.0777399	1.62712	0.0355805	0.435445	1	5951	tags=46%, list=39%, signal=74%	-
GO_MACROAUTOPHAGY	277	0.0846556	1.62602	0.0405405	0.435342	1	6111	tags=48%, list=40%, signal=78%	-
GO_REGULATION_OF_NEUROBLAST_PROLIFERATION	30	0.248075	1.62374	0.0421456	0.437653	1	10556	tags=93%, list=69%, signal=296%	-
GO_POSITIVE_REGULATION_OF_DEFENSE_RESPONSE	406	0.070778	1.62331	0.0385396	0.436068	1	9252	tags=67%, list=60%, signal=163%	-
GO_SECRETORY_GRANULE_ORGANIZATION	30	0.245526	1.6227	0.0460922	0.43488	1	7003	tags=70%, list=45%, signal=128%	-
GO_REGULATION_OF_VASOCONSTRICTION	48	0.200035	1.62164	0.0402414	0.43457	1	1740	tags=31%, list=11%, signal=35%	-
GO_NEGATIVE_REGULATION_OF_BLOOD_VESSEL_ENDOTHELIAL_CELL_MIGRATION	29	0.255062	1.6215	0.0336634	0.43246	1	10413	tags=93%, list=68%, signal=287%	-
GO_DNA_MODIFICATION	92	0.145366	1.61908	0.0467836	0.435161	1	6978	tags=60%, list=45%, signal=109%	-
GO_CANONICAL_WNT_SIGNALING_PATHWAY	306	0.0788212	1.61529	0.0438247	0.440663	1	9073	tags=67%, list=59%, signal=159%	-
GO_LYMPH_VESSEL_MORPHOGENESIS	19	0.299116	1.60766	0.0359281	0.454619	1	8364	tags=84%, list=54%, signal=184%	-
GO_REGULATION_OF_CALCIUM_ION_DEPENDENT_EXOCYTOSIS	110	0.130458	1.60524	0.0373281	0.457397	1	7102	tags=59%, list=46%, signal=109%	-
GO_RNA_SPLICING_VIA_ENDONUCLEOLYTIC_CLEAVAGE_AND_LIGATION	15	0.344192	1.60213	0.0476191	0.461745	1	2916	tags=53%, list=19%, signal=66%	-
GO_MICROTUBULE_NUCLEATION	26	0.26358	1.59895	0.0477178	0.466713	1	6014	tags=65%, list=39%, signal=107%	-
GO_PEPTIDE_SECRETION	495	0.0630046	1.59574	0.0454545	0.471487	1	7302	tags=54%, list=47%, signal=99%	-
GO_REGULATION_OF_ANIMAL_ORGAN_MORPHOGENESIS	234	0.088224	1.59412	0.0442308	0.472633	1	10109	tags=74%, list=66%, signal=213%	-
GO_PYRIDINE_CONTAINING_COMPOUND_BIOSYNTHETIC_PROCESS	34	0.223467	1.59127	0.054878	0.47703	1	6075	tags=62%, list=39%, signal=102%	-
GO_RESPONSE_TO_GROWTH_HORMONE	32	0.237936	1.59058	0.0494297	0.476171	1	3560	tags=47%, list=23%, signal=61%	-
GO_CELLULAR_MONOVALENT_INORGANIC_CATION_HOMEOSTASIS	101	0.135404	1.58869	0.0510204	0.477917	1	5397	tags=49%, list=35%, signal=74%	-
GO_PYRIMIDINE_CONTAINING_COMPOUND_BIOSYNTHETIC_PROCESS	52	0.187229	1.58496	0.0322581	0.483682	1	10745	tags=88%, list=70%, signal=292%	-
GO_NEGATIVE_REGULATION_OF_EMBRYONIC_DEVELOPMENT	24	0.267834	1.58335	0.0382979	0.484723	1	5504	tags=63%, list=36%, signal=97%	-
GO_POLYOL_METABOLIC_PROCESS	63	0.168836	1.58186	0.0495868	0.485507	1	4497	tags=46%, list=29%, signal=65%	-
GO_REGULATION_OF_SMALL_GTPASE_MEDIATED_SIGNAL_TRANSDUCTION	319	0.0765663	1.58172	0.0441459	0.48334	1	7435	tags=56%, list=48%, signal=106%	-
GO_NEGATIVE_REGULATION_OF_LIPID_LOCALIZATION	34	0.226343	1.58094	0.06	0.482691	1	7842	tags=74%, list=51%, signal=150%	-
GO_REGULATION_OF_SPROUTING_ANGIOGENESIS	63	0.168498	1.57813	0.0444444	0.486449	1	5724	tags=54%, list=37%, signal=86%	-
GO_MITOCHONDRIAL_TRANSPORT	236	0.0894202	1.57789	0.0494845	0.484553	1	9146	tags=68%, list=59%, signal=165%	-
GO_ENDOPLASMIC_RETICULUM_TO_GOLGI_VESICLE_MEDIATED_TRANSPORT	194	0.0990337	1.57737	0.0327553	0.483335	1	7064	tags=56%, list=46%, signal=102%	-
GO_REGULATION_OF_PHOSPHOLIPID_METABOLIC_PROCESS	65	0.165467	1.57722	0.0526316	0.481337	1	8831	tags=74%, list=57%, signal=172%	-
GO_REGULATION_OF_PROTEIN_CATABOLIC_PROCESS	351	0.0738348	1.5763	0.0501002	0.481044	1	11213	tags=80%, list=73%, signal=288%	-
GO_PEPTIDE_HORMONE_SECRETION	218	0.0921242	1.573	0.0447154	0.485774	1	7287	tags=56%, list=47%, signal=106%	-
GO_LYTIC_VACUOLE_ORGANIZATION	60	0.172258	1.57179	0.0516252	0.486158	1	3772	tags=42%, list=25%, signal=55%	-
GO_PHOSPHATIDYLINOSITOL_BIOSYNTHETIC_PROCESS	113	0.129703	1.57086	0.0592885	0.485903	1	8916	tags=71%, list=58%, signal=167%	-
GO_HEMATOPOIETIC_STEM_CELL_PROLIFERATION	21	0.28897	1.56849	0.041502	0.488756	1	8019	tags=81%, list=52%, signal=169%	-
GO_DNA_DEALKYLATION	23	0.281483	1.56503	0.047817	0.494238	1	9059	tags=87%, list=59%, signal=211%	-
GO_EXTRACELLULAR_VESICLE_BIOGENESIS	20	0.298667	1.56322	0.0585774	0.495907	1	7723	tags=80%, list=50%, signal=160%	-
GO_MULTI_ORGANISM_LOCALIZATION	67	0.161007	1.56259	0.0604167	0.494933	1	9939	tags=81%, list=65%, signal=226%	-
GO_PROTEIN_KINASE_B_SIGNALING	224	0.0897924	1.56223	0.0503145	0.493376	1	8671	tags=65%, list=56%, signal=147%	-
GO_CERAMIDE_METABOLIC_PROCESS	21	0.284918	1.56075	0.0581162	0.494605	1	5882	tags=67%, list=38%, signal=108%	-
GO_DNA_METHYLATION_INVOLVED_IN_GAMETE_GENERATION	15	0.328999	1.56072	0.0484848	0.492346	1	7255	tags=80%, list=47%, signal=151%	-
GO_NEGATIVE_REGULATION_OF_PROTEOLYSIS	254	0.0860148	1.55882	0.0477137	0.494426	1	9061	tags=67%, list=59%, signal=161%	-
GO_CELL_CELL_RECOGNITION	49	0.189968	1.55861	0.0569106	0.49263	1	7766	tags=69%, list=50%, signal=140%	-
GO_PYRIMIDINE_NUCLEOTIDE_BIOSYNTHETIC_PROCESS	44	0.198296	1.55313	0.0534188	0.502514	1	6052	tags=59%, list=39%, signal=97%	-
GO_DORSAL_VENTRAL_PATTERN_FORMATION	79	0.152271	1.55159	0.0575816	0.503706	1	5072	tags=48%, list=33%, signal=71%	-
GO_POSITIVE_REGULATION_OF_MONOOXYGENASE_ACTIVITY	26	0.257269	1.55013	0.062753	0.50491	1	6111	tags=65%, list=40%, signal=108%	-
GO_INNER_EAR_AUDITORY_RECEPTOR_CELL_DIFFERENTIATION	30	0.232444	1.54998	0.0584551	0.502982	1	10283	tags=90%, list=67%, signal=271%	-
GO_MEMBRANE_LIPID_BIOSYNTHETIC_PROCESS	136	0.115855	1.54969	0.0526316	0.501456	1	10683	tags=81%, list=69%, signal=262%	-
GO_HEMATOPOIETIC_PROGENITOR_CELL_DIFFERENTIATION	154	0.110382	1.54865	0.0492813	0.50171	1	6514	tags=53%, list=42%, signal=91%	-
GO_ACTIVATION_OF_IMMUNE_RESPONSE	494	0.0612234	1.54778	0.0574949	0.501427	1	9215	tags=66%, list=60%, signal=159%	-
GO_CYTOKINE_SECRETION	167	0.102502	1.54775	0.0625	0.499245	1	9316	tags=71%, list=61%, signal=177%	-
GO_ORGANELLE_TRANSPORT_ALONG_MICROTUBULE	75	0.151915	1.54326	0.0638723	0.507151	1	11014	tags=87%, list=72%, signal=303%	-
GO_REGULATION_OF_PH	91	0.138146	1.5374	0.0423387	0.518859	1	10573	tags=82%, list=69%, signal=262%	-
GO_RESPONSE_TO_TYPE_I_INTERFERON	71	0.15781	1.53552	0.0529412	0.520852	1	2351	tags=31%, list=15%, signal=36%	-
GO_DEVELOPMENTAL_INDUCTION	26	0.256901	1.53549	0.0709939	0.518614	1	7893	tags=77%, list=51%, signal=158%	-
GO_REGULATION_OF_EPIDERMIS_DEVELOPMENT	67	0.159449	1.53511	0.0677618	0.517267	1	8814	tags=73%, list=57%, signal=170%	-
GO_REGULATION_OF_TRANSLATION_IN_RESPONSE_TO_STRESS	18	0.302169	1.53491	0.0611855	0.515406	1	9037	tags=89%, list=59%, signal=215%	-
GO_NEGATIVE_REGULATION_OF_NEUROLOGICAL_SYSTEM_PROCESS	19	0.293359	1.53392	0.0513834	0.515501	1	6832	tags=74%, list=44%, signal=132%	-
GO_POSITIVE_REGULATION_OF_SMALL_GTPASE_MEDIATED_SIGNAL_TRANSDUCTION	66	0.159488	1.53339	0.0683594	0.514345	1	6418	tags=58%, list=42%, signal=98%	-
GO_RESPONSE_TO_OXYGEN_LEVELS	366	0.0673363	1.53015	0.0367347	0.520198	1	6348	tags=48%, list=41%, signal=79%	-
GO_REGULATION_OF_PROTEIN_SUMOYLATION	19	0.289816	1.52928	0.0608365	0.520115	1	8507	tags=84%, list=55%, signal=188%	-
GO_POSITIVE_REGULATION_OF_APOPTOTIC_SIGNALING_PATHWAY	163	0.102902	1.52865	0.0496894	0.519137	1	6743	tags=54%, list=44%, signal=95%	-
GO_ORGANELLE_DISASSEMBLY	91	0.137921	1.5271	0.0501044	0.52063	1	5332	tags=48%, list=35%, signal=74%	-
GO_INTRINSIC_APOPTOTIC_SIGNALING_PATHWAY_BY_P53_CLASS_MEDIATOR	75	0.151249	1.52605	0.0494071	0.52087	1	2403	tags=31%, list=16%, signal=36%	-
GO_IMMUNE_RESPONSE_REGULATING_SIGNALING_PATHWAY	467	0.062798	1.52359	0.064257	0.524813	1	9215	tags=66%, list=60%, signal=159%	-
GO_NUCLEOSIDE_PHOSPHATE_CATABOLIC_PROCESS	65	0.161684	1.52201	0.0740741	0.52641	1	5810	tags=54%, list=38%, signal=86%	-
GO_VASCULAR_SMOOTH_MUSCLE_CONTRACTION	21	0.272002	1.52035	0.07	0.528022	1	1682	tags=38%, list=11%, signal=43%	-
GO_REGULATION_OF_JUN_KINASE_ACTIVITY	81	0.142889	1.51991	0.0686869	0.526943	1	10735	tags=84%, list=70%, signal=276%	-
GO_NEGATIVE_REGULATION_OF_REACTIVE_OXYGEN_SPECIES_METABOLIC_PROCESS	25	0.254509	1.51825	0.0527383	0.528845	1	9019	tags=84%, list=59%, signal=202%	-
GO_ACTIN_FILAMENT_POLYMERIZATION	166	0.0995829	1.51713	0.0623782	0.529511	1	10817	tags=80%, list=70%, signal=267%	-
GO_TRANSPORT_OF_VIRUS	55	0.173136	1.51626	0.062753	0.529476	1	9939	tags=82%, list=65%, signal=230%	-
GO_PHOSPHOLIPID_METABOLIC_PROCESS	236	0.0873068	1.51597	0.0633663	0.528049	1	10287	tags=75%, list=67%, signal=224%	-
GO_ORGANOPHOSPHATE_METABOLIC_PROCESS	485	0.0603595	1.51561	0.0587045	0.526712	1	10558	tags=74%, list=69%, signal=229%	-
GO_REGULATION_OF_T_CELL_APOPTOTIC_PROCESS	30	0.237314	1.51544	0.0795229	0.524904	1	9695	tags=87%, list=63%, signal=234%	-
GO_POSITIVE_REGULATION_OF_AUTOPHAGY_OF_MITOCHONDRION	19	0.288923	1.51392	0.064	0.52646	1	9331	tags=89%, list=61%, signal=227%	-
GO_NEGATIVE_REGULATION_OF_MULTI_ORGANISM_PROCESS	127	0.117664	1.51369	0.0604839	0.524876	1	2324	tags=27%, list=15%, signal=31%	-
GO_REGULATION_OF_PROTEASOMAL_UBIQUITIN_DEPENDENT_PROTEIN_CATABOLIC_PROCESS	115	0.12162	1.51308	0.0677291	0.524223	1	11126	tags=84%, list=72%, signal=302%	-
GO_POSITIVE_REGULATION_OF_PROTEIN_POLYMERIZATION	125	0.115028	1.51284	0.0769231	0.522727	1	10928	tags=82%, list=71%, signal=282%	-
GO_AXO_DENDRITIC_TRANSPORT	65	0.160224	1.51219	0.0836576	0.522307	1	11043	tags=88%, list=72%, signal=309%	-
GO_REGULATION_OF_NEUROTRANSMITTER_SECRETION	104	0.126597	1.51176	0.0583501	0.521214	1	7241	tags=60%, list=47%, signal=112%	-
GO_NUCLEOBASE_CONTAINING_SMALL_MOLECULE_INTERCONVERSION	29	0.234039	1.50979	0.0688976	0.523731	1	7020	tags=69%, list=46%, signal=127%	-
GO_MULTICELLULAR_ORGANISMAL_RESPONSE_TO_STRESS	73	0.144342	1.50902	0.0606061	0.523617	1	4325	tags=42%, list=28%, signal=59%	-
GO_POSITIVE_REGULATION_OF_EPIDERMIS_DEVELOPMENT	31	0.221784	1.50881	0.0575816	0.522106	1	7517	tags=71%, list=49%, signal=138%	-
GO_PHOSPHATIDYLINOSITOL_PHOSPHORYLATION	47	0.182291	1.50639	0.064	0.525633	1	8338	tags=72%, list=54%, signal=157%	-
GO_HORMONE_TRANSPORT	283	0.078183	1.5051	0.0589431	0.526695	1	6379	tags=49%, list=41%, signal=82%	-
GO_REGULATION_OF_NEURON_MIGRATION	38	0.202731	1.50477	0.0661479	0.525526	1	10255	tags=87%, list=67%, signal=259%	-
GO_POSITIVE_REGULATION_OF_NITRIC_OXIDE_SYNTHASE_ACTIVITY	21	0.270023	1.50456	0.0658915	0.52395	1	6111	tags=67%, list=40%, signal=110%	-
GO_PROTEASOMAL_PROTEIN_CATABOLIC_PROCESS	443	0.0622124	1.50356	0.066	0.524253	1	8278	tags=60%, list=54%, signal=126%	-
GO_REGULATION_OF_RESPONSE_TO_FOOD	18	0.292667	1.50091	0.0726577	0.52858	1	5762	tags=67%, list=37%, signal=106%	-
GO_RESPONSE_TO_VIRUS	250	0.0819386	1.50035	0.0772277	0.528005	1	2576	tags=25%, list=17%, signal=29%	-
GO_RUFFLE_ORGANIZATION	50	0.183337	1.49975	0.0607843	0.527328	1	2420	tags=34%, list=16%, signal=40%	-
GO_LUNG_CELL_DIFFERENTIATION	21	0.268787	1.49969	0.078	0.52551	1	6130	tags=67%, list=40%, signal=111%	-
GO_RESPONSE_TO_OXIDATIVE_STRESS	407	0.0631624	1.49942	0.049569	0.524217	1	9530	tags=68%, list=62%, signal=174%	-
GO_MEMBRANE_DOCKING	175	0.0978186	1.4951	0.0669291	0.532619	1	8363	tags=64%, list=54%, signal=139%	-
GO_CELLULAR_RESPONSE_TO_PROSTAGLANDIN_E_STIMULUS	15	0.326463	1.49492	0.0742268	0.53101	1	7294	tags=80%, list=47%, signal=152%	-
GO_CRISTAE_FORMATION	30	0.231695	1.49435	0.0802469	0.530416	1	8755	tags=80%, list=57%, signal=185%	-
GO_EXTRINSIC_APOPTOTIC_SIGNALING_PATHWAY	201	0.0907104	1.4932	0.0656064	0.53137	1	9650	tags=72%, list=63%, signal=189%	-
GO_TRANSITION_METAL_ION_HOMEOSTASIS	118	0.117359	1.49042	0.0625	0.535885	1	8252	tags=65%, list=54%, signal=140%	-
GO_RNA_POLYMERASE_II_PREINITIATION_COMPLEX_ASSEMBLY	26	0.24352	1.48851	0.074856	0.538444	1	9875	tags=88%, list=64%, signal=246%	-
GO_NEGATIVE_REGULATION_OF_VIRAL_GENOME_REPLICATION	38	0.206167	1.48785	0.0841487	0.538107	1	3315	tags=42%, list=22%, signal=54%	-
GO_REGULATION_OF_GLUCOSE_TRANSMEMBRANE_TRANSPORT	61	0.162953	1.48781	0.0717213	0.536197	1	9362	tags=77%, list=61%, signal=196%	-
GO_POSITIVE_REGULATION_OF_T_CELL_MEDIATED_IMMUNITY	32	0.21922	1.48776	0.0805085	0.534385	1	6253	tags=63%, list=41%, signal=105%	-
GO_RIBOSOMAL_LARGE_SUBUNIT_ASSEMBLY	27	0.238326	1.48763	0.076	0.532792	1	4319	tags=52%, list=28%, signal=72%	-
GO_REGULATION_OF_PEPTIDE_SECRETION	394	0.0663692	1.48698	0.0801603	0.532496	1	7287	tags=54%, list=47%, signal=100%	-
GO_REGULATION_OF_CELLULAR_RESPONSE_TO_GROWTH_FACTOR_STIMULUS	248	0.0813729	1.48576	0.0754352	0.533331	1	10561	tags=77%, list=69%, signal=240%	-
GO_REGULATION_OF_EXOCYTOSIS	201	0.0882788	1.48558	0.0762887	0.531837	1	7236	tags=56%, list=47%, signal=104%	-
GO_GENERATION_OF_PRECURSOR_METABOLITES_AND_ENERGY	456	0.0606468	1.4852	0.0625	0.530671	1	7567	tags=55%, list=49%, signal=105%	-
GO_COTRANSLATIONAL_PROTEIN_TARGETING_TO_MEMBRANE	96	0.128044	1.48495	0.0684932	0.529348	1	4615	tags=43%, list=30%, signal=61%	-
GO_REGULATION_OF_ERYTHROCYTE_DIFFERENTIATION	42	0.192806	1.48457	0.0701403	0.528434	1	5836	tags=57%, list=38%, signal=92%	-
GO_REGULATION_OF_CELL_CYCLE_PHASE_TRANSITION	416	0.0637639	1.4834	0.07	0.529272	1	9924	tags=71%, list=64%, signal=193%	-
GO_EPIDERMAL_GROWTH_FACTOR_RECEPTOR_SIGNALING_PATHWAY	110	0.120436	1.48288	0.07393	0.52854	1	10894	tags=83%, list=71%, signal=281%	-
GO_REGULATION_OF_DEFENSE_RESPONSE_TO_VIRUS_BY_HOST	29	0.22835	1.47842	0.0758197	0.536846	1	8700	tags=79%, list=57%, signal=182%	-
GO_DOPAMINE_RECEPTOR_SIGNALING_PATHWAY	38	0.199849	1.47612	0.0845987	0.540323	1	9489	tags=82%, list=62%, signal=212%	-
GO_REGULATION_OF_SMALL_MOLECULE_METABOLIC_PROCESS	305	0.0735663	1.47591	0.0655431	0.538942	1	9943	tags=72%, list=65%, signal=199%	-
GO_MALE_MEIOTIC_NUCLEAR_DIVISION	36	0.207231	1.47335	0.0868726	0.543126	1	4086	tags=47%, list=27%, signal=64%	-
GO_EXOCYTIC_PROCESS	79	0.14073	1.4726	0.0724638	0.54304	1	7977	tags=66%, list=52%, signal=136%	-
GO_REGULATION_OF_RELEASE_OF_CYTOCHROME_C_FROM_MITOCHONDRIA	45	0.185407	1.47162	0.0776892	0.543513	1	6390	tags=60%, list=42%, signal=102%	-
GO_REACTIVE_OXYGEN_SPECIES_METABOLIC_PROCESS	140	0.106284	1.46999	0.0769231	0.545412	1	9594	tags=73%, list=62%, signal=192%	-
GO_REGULATION_OF_HORMONE_BIOSYNTHETIC_PROCESS	24	0.251458	1.46958	0.0836735	0.544569	1	8963	tags=83%, list=58%, signal=199%	-
GO_POSITIVE_REGULATION_OF_VASOCONSTRICTION	25	0.247313	1.46807	0.0811966	0.54645	1	1740	tags=36%, list=11%, signal=41%	-
GO_POSITIVE_REGULATION_OF_NEUTROPHIL_MIGRATION	22	0.258827	1.4674	0.0707269	0.546226	1	2318	tags=41%, list=15%, signal=48%	-
GO_INTERLEUKIN_1_BETA_SECRETION	33	0.211058	1.46656	0.0763359	0.546343	1	5154	tags=55%, list=33%, signal=82%	-
GO_REGULATION_OF_RESPONSE_TO_EXTRACELLULAR_STIMULUS	24	0.25251	1.46534	0.101833	0.547342	1	6381	tags=67%, list=41%, signal=114%	-
GO_MONOVALENT_INORGANIC_CATION_HOMEOSTASIS	143	0.104332	1.46509	0.0677291	0.546102	1	10573	tags=79%, list=69%, signal=250%	-
GO_RESPONSE_TO_MITOCHONDRIAL_DEPOLARISATION	19	0.275926	1.46239	0.0769231	0.550683	1	3859	tags=53%, list=25%, signal=70%	-
GO_REGULATION_OF_EPIDERMAL_CELL_DIFFERENTIATION	48	0.177966	1.45859	0.0864198	0.557848	1	8814	tags=75%, list=57%, signal=175%	-
GO_REGULATION_OF_ER_TO_GOLGI_VESICLE_MEDIATED_TRANSPORT	16	0.308217	1.45732	0.0887574	0.55902	1	5843	tags=69%, list=38%, signal=111%	-
GO_GLYCOLIPID_BIOSYNTHETIC_PROCESS	64	0.155804	1.45702	0.0907336	0.557852	1	11081	tags=88%, list=72%, signal=311%	-
GO_HOMEOSTASIS_OF_NUMBER_OF_CELLS	219	0.0861234	1.45543	0.062249	0.559936	1	5089	tags=42%, list=33%, signal=61%	-
GO_CELLULAR_KETONE_METABOLIC_PROCESS	169	0.0945739	1.45453	0.0914761	0.560185	1	9126	tags=69%, list=59%, signal=167%	-
GO_ENERGY_DERIVATION_BY_OXIDATION_OF_ORGANIC_COMPOUNDS	261	0.0791144	1.4545	0.0869565	0.558415	1	9124	tags=67%, list=59%, signal=162%	-
GO_DEFINITIVE_HEMOPOIESIS	17	0.296738	1.45443	0.0873016	0.556727	1	8114	tags=82%, list=53%, signal=174%	-
GO_POSITIVE_REGULATION_OF_ERYTHROCYTE_DIFFERENTIATION	26	0.236635	1.45402	0.0946502	0.555896	1	5836	tags=62%, list=38%, signal=99%	-
GO_SYNAPTIC_VESICLE_CYCLE	185	0.0910621	1.45243	0.079922	0.557823	1	7102	tags=55%, list=46%, signal=101%	-
GO_BINDING_OF_SPERM_TO_ZONA_PELLUCIDA	24	0.255332	1.45174	0.097561	0.557643	1	8262	tags=79%, list=54%, signal=171%	-
GO_I_KAPPAB_KINASE_NF_KAPPAB_SIGNALING	232	0.081535	1.45173	0.0706861	0.555856	1	9579	tags=70%, list=62%, signal=183%	-
GO_PIGMENT_BIOSYNTHETIC_PROCESS	55	0.168626	1.45129	0.0865979	0.55515	1	4410	tags=45%, list=29%, signal=63%	-
GO_NUCLEOTIDE_EXCISION_REPAIR_PREINCISION_COMPLEX_STABILIZATION	20	0.274813	1.451	0.0850202	0.554038	1	7320	tags=75%, list=48%, signal=143%	-
GO_COPII_COATED_VESICLE_BUDDING	70	0.147262	1.44879	0.0708502	0.557608	1	7639	tags=64%, list=50%, signal=127%	-
GO_CELL_MIGRATION_INVOLVED_IN_SPROUTING_ANGIOGENESIS	52	0.168508	1.4486	0.0781893	0.556277	1	9848	tags=81%, list=64%, signal=223%	-
GO_REGULATION_OF_HORMONE_LEVELS	430	0.0603439	1.44824	0.0846154	0.555397	1	5970	tags=45%, list=39%, signal=71%	-
GO_POSITIVE_REGULATION_OF_CARTILAGE_DEVELOPMENT	27	0.230325	1.44709	0.0941884	0.556476	1	10714	tags=93%, list=70%, signal=304%	-
GO_PHAGOSOME_ACIDIFICATION	25	0.240768	1.44596	0.0901639	0.557392	1	9846	tags=88%, list=64%, signal=244%	-
GO_INTERLEUKIN_1_BETA_PRODUCTION	59	0.157265	1.44403	0.0841487	0.560106	1	9851	tags=80%, list=64%, signal=220%	-
GO_PROTEIN_NEDDYLATION	15	0.304356	1.4419	0.0931559	0.563471	1	7634	tags=80%, list=50%, signal=159%	-
GO_INSULIN_RECEPTOR_SIGNALING_PATHWAY	130	0.109572	1.44184	0.10495	0.561848	1	9695	tags=74%, list=63%, signal=198%	-
GO_NEURAL_TUBE_DEVELOPMENT	155	0.0996338	1.44166	0.0926316	0.560467	1	10002	tags=75%, list=65%, signal=211%	-
GO_NEUROEPITHELIAL_CELL_DIFFERENTIATION	50	0.172186	1.44163	0.0863454	0.558803	1	12136	tags=96%, list=79%, signal=452%	-
GO_CELLULAR_SENESCENCE	60	0.15688	1.44137	0.0843373	0.557744	1	10679	tags=85%, list=69%, signal=276%	-
GO_RECEPTOR_RECYCLING	31	0.212346	1.44135	0.0773931	0.556067	1	7662	tags=71%, list=50%, signal=141%	-
GO_POSITIVE_REGULATION_OF_INTERLEUKIN_6_SECRETION	21	0.265866	1.44095	0.0852391	0.555289	1	6908	tags=71%, list=45%, signal=129%	-
GO_POSITIVE_REGULATION_OF_TOR_SIGNALING	35	0.209394	1.4408	0.0796813	0.553915	1	5140	tags=54%, list=33%, signal=81%	-
GO_REGULATION_OF_DOUBLE_STRAND_BREAK_REPAIR	64	0.151528	1.44015	0.0948454	0.553729	1	10906	tags=86%, list=71%, signal=293%	-
GO_ACTIVATION_OF_PROTEIN_KINASE_B_ACTIVITY	31	0.217324	1.4394	0.0728745	0.553715	1	3116	tags=42%, list=20%, signal=52%	-
GO_ACUTE_INFLAMMATORY_RESPONSE	82	0.135694	1.43891	0.0927419	0.553272	1	8998	tags=72%, list=58%, signal=172%	-
GO_REGULATION_OF_LIPID_KINASE_ACTIVITY	62	0.152729	1.43861	0.0869565	0.552185	1	8831	tags=73%, list=57%, signal=170%	-
GO_SKELETAL_MUSCLE_ADAPTATION	24	0.250564	1.43832	0.0949612	0.551205	1	5128	tags=58%, list=33%, signal=87%	-
GO_NUCLEOTIDE_EXCISION_REPAIR_DNA_INCISION	38	0.197852	1.43808	0.0897959	0.550074	1	7494	tags=68%, list=49%, signal=133%	-
GO_PEPTIDYL_THREONINE_MODIFICATION	113	0.113094	1.43756	0.108949	0.549607	1	9851	tags=75%, list=64%, signal=207%	-
GO_SPECIFICATION_OF_ANIMAL_ORGAN_IDENTITY	26	0.230774	1.43669	0.0929293	0.549972	1	10663	tags=92%, list=69%, signal=300%	-
GO_CELLULAR_RESPONSE_TO_AMINO_ACID_STIMULUS	61	0.15647	1.43545	0.10297	0.551042	1	5171	tags=49%, list=34%, signal=74%	-
GO_REGULATION_OF_EXECUTION_PHASE_OF_APOPTOSIS	24	0.245863	1.43529	0.086785	0.549791	1	9049	tags=83%, list=59%, signal=202%	-
GO_LONG_CHAIN_FATTY_ACID_BIOSYNTHETIC_PROCESS	18	0.278659	1.43519	0.0935551	0.548359	1	1701	tags=39%, list=11%, signal=44%	-
GO_REGULATION_OF_TUBE_SIZE	124	0.111577	1.43509	0.0821053	0.546917	1	3882	tags=36%, list=25%, signal=48%	-
GO_CELLULAR_RESPONSE_TO_MECHANICAL_STIMULUS	68	0.146307	1.43484	0.117761	0.545822	1	9982	tags=79%, list=65%, signal=225%	-
GO_CYTOPLASMIC_TRANSLATIONAL_INITIATION	29	0.224955	1.43412	0.0709939	0.545884	1	5567	tags=59%, list=36%, signal=92%	-
GO_EXPLORATION_BEHAVIOR	23	0.250492	1.43396	0.0960452	0.544647	1	6858	tags=70%, list=45%, signal=125%	-
GO_REGULATION_OF_ARP2_3_COMPLEX_MEDIATED_ACTIN_NUCLEATION	16	0.297614	1.43379	0.0912698	0.543399	1	10817	tags=100%, list=70%, signal=336%	-
GO_SERINE_FAMILY_AMINO_ACID_BIOSYNTHETIC_PROCESS	16	0.29611	1.43051	0.107884	0.549323	1	5067	tags=63%, list=33%, signal=93%	-
GO_POSITIVE_REGULATION_OF_PROTEIN_KINASE_B_SIGNALING	149	0.102118	1.4276	0.0883534	0.554561	1	8671	tags=66%, list=56%, signal=151%	-
GO_POSITIVE_REGULATION_OF_VASCULATURE_DEVELOPMENT	166	0.0931672	1.42725	0.0947581	0.553735	1	10451	tags=77%, list=68%, signal=238%	-
GO_NUCLEAR_TRANSCRIBED_MRNA_CATABOLIC_PROCESS_NONSENSE_MEDIATED_DECAY	117	0.113639	1.42569	0.106509	0.55582	1	2605	tags=28%, list=17%, signal=34%	-
GO_REGULATION_OF_B_CELL_APOPTOTIC_PROCESS	15	0.306047	1.4256	0.0815109	0.554403	1	4529	tags=60%, list=29%, signal=85%	-
GO_MIRNA_METABOLIC_PROCESS	19	0.273978	1.42465	0.107784	0.554967	1	7130	tags=74%, list=46%, signal=137%	-
GO_EPIDERMAL_CELL_DIFFERENTIATION	176	0.0916733	1.42339	0.0927022	0.556325	1	8838	tags=66%, list=57%, signal=154%	-
GO_POSITIVE_REGULATION_OF_UBIQUITIN_DEPENDENT_PROTEIN_CATABOLIC_PROCESS	88	0.13025	1.42286	0.0863724	0.556002	1	11126	tags=85%, list=72%, signal=306%	-
GO_POSITIVE_REGULATION_OF_OLIGODENDROCYTE_DIFFERENTIATION	17	0.288544	1.42187	0.0885827	0.55666	1	8240	tags=82%, list=54%, signal=177%	-
GO_REGULATION_OF_VESICLE_MEDIATED_TRANSPORT	474	0.0569832	1.42054	0.094	0.558157	1	7236	tags=53%, list=47%, signal=96%	-
GO_PROTEIN_POLYMERIZATION	252	0.0788824	1.41893	0.0867925	0.560206	1	9190	tags=67%, list=60%, signal=165%	-
GO_RESPONSE_TO_PROSTAGLANDIN_E	22	0.25378	1.41825	0.105263	0.560259	1	7294	tags=73%, list=47%, signal=138%	-
GO_SIGNAL_RELEASE	423	0.0601677	1.41785	0.0883534	0.559603	1	7287	tags=53%, list=47%, signal=98%	-
GO_PIGMENT_GRANULE_LOCALIZATION	24	0.24759	1.41784	0.0960452	0.558055	1	8381	tags=79%, list=54%, signal=173%	-
GO_ALCOHOL_CATABOLIC_PROCESS	41	0.185446	1.41724	0.0995935	0.557851	1	2033	tags=32%, list=13%, signal=36%	-
GO_POSITIVE_REGULATION_OF_PHOSPHOLIPASE_ACTIVITY	53	0.169429	1.41658	0.089613	0.55795	1	3790	tags=42%, list=25%, signal=55%	-
GO_REGULATION_OF_TRANSCRIPTION_INITIATION_FROM_RNA_POLYMERASE_II_PROMOTER	25	0.238881	1.41457	0.0907258	0.56108	1	9875	tags=88%, list=64%, signal=245%	-
GO_REGULATION_OF_PROTEASOMAL_PROTEIN_CATABOLIC_PROCESS	172	0.0923813	1.41417	0.114786	0.560468	1	11213	tags=82%, list=73%, signal=298%	-
GO_STRIATED_MUSCLE_CELL_APOPTOTIC_PROCESS	31	0.220056	1.41414	0.10559	0.558977	1	9530	tags=84%, list=62%, signal=220%	-
GO_POSITIVE_REGULATION_OF_TRANSLATIONAL_INITIATION	24	0.239705	1.41378	0.110883	0.558286	1	4012	tags=50%, list=26%, signal=68%	-
GO_TRNA_TRANSPORT	33	0.203387	1.41327	0.102079	0.557958	1	9937	tags=85%, list=65%, signal=239%	-
GO_POSITIVE_REGULATION_OF_MEIOTIC_CELL_CYCLE	19	0.268857	1.41155	0.0883534	0.560537	1	8019	tags=79%, list=52%, signal=165%	-
GO_NEGATIVE_REGULATION_OF_PROTEIN_COMPLEX_ASSEMBLY	119	0.109399	1.41155	0.0978044	0.558999	1	6090	tags=50%, list=40%, signal=83%	-
GO_POSITIVE_REGULATION_OF_JUN_KINASE_ACTIVITY	69	0.143855	1.41075	0.0996094	0.559457	1	10735	tags=84%, list=70%, signal=276%	-
GO_NEGATIVE_REGULATION_OF_PROTEOLYSIS_INVOLVED_IN_CELLULAR_PROTEIN_CATABOLIC_PROCESS	64	0.151259	1.40976	0.115226	0.560221	1	5137	tags=48%, list=33%, signal=72%	-
GO_MEIOTIC_CELL_CYCLE	205	0.0849725	1.40967	0.100952	0.558876	1	3890	tags=34%, list=25%, signal=44%	-
GO_GOLGI_VESICLE_TRANSPORT	339	0.0660609	1.40961	0.0930233	0.557496	1	10948	tags=78%, list=71%, signal=263%	-
GO_VIRION_ASSEMBLY	37	0.195442	1.40856	0.116564	0.558491	1	10312	tags=86%, list=67%, signal=261%	-
GO_ANTERIOR_POSTERIOR_PATTERN_SPECIFICATION	170	0.0913552	1.40822	0.0925197	0.557739	1	10743	tags=79%, list=70%, signal=258%	-
GO_MAMMARY_GLAND_EPITHELIAL_CELL_DIFFERENTIATION	17	0.282979	1.40807	0.105882	0.556591	1	7420	tags=76%, list=48%, signal=147%	-
GO_PH_REDUCTION	49	0.17084	1.4066	0.117647	0.558419	1	10573	tags=86%, list=69%, signal=273%	-
GO_RELEASE_OF_CYTOCHROME_C_FROM_MITOCHONDRIA	55	0.162516	1.40647	0.111324	0.557225	1	6743	tags=60%, list=44%, signal=106%	-
GO_REGULATION_OF_INNATE_IMMUNE_RESPONSE	359	0.0640487	1.40645	0.11245	0.555793	1	5254	tags=40%, list=34%, signal=60%	-
GO_REGULATION_OF_ACTIN_NUCLEATION	27	0.223622	1.40644	0.0927419	0.55433	1	10817	tags=93%, list=70%, signal=311%	-
GO_MONOCYTE_CHEMOTAXIS	42	0.178927	1.40613	0.100935	0.553644	1	9348	tags=79%, list=61%, signal=199%	-
GO_REGULATION_OF_RECEPTOR_RECYCLING	23	0.241733	1.40571	0.108779	0.553142	1	7662	tags=74%, list=50%, signal=147%	-
GO_SPINDLE_LOCALIZATION	41	0.182015	1.40546	0.0978474	0.55225	1	7718	tags=68%, list=50%, signal=137%	-
GO_GLYCOSPHINGOLIPID_BIOSYNTHETIC_PROCESS	25	0.240546	1.40369	0.112648	0.555025	1	11081	tags=96%, list=72%, signal=342%	-
GO_REGULATION_OF_PROTEIN_MODIFICATION_BY_SMALL_PROTEIN_CONJUGATION_OR_REMOVAL	203	0.0853966	1.4035	0.0986193	0.554043	1	5072	tags=41%, list=33%, signal=61%	-
GO_POSITIVE_REGULATION_OF_LIPID_BIOSYNTHETIC_PROCESS	67	0.143777	1.40234	0.102713	0.555046	1	7216	tags=61%, list=47%, signal=115%	-
GO_POSITIVE_REGULATION_OF_BONE_RESORPTION	16	0.29487	1.40129	0.120301	0.555915	1	9897	tags=94%, list=64%, signal=262%	-
GO_NONRIBOSOMAL_PEPTIDE_BIOSYNTHETIC_PROCESS	17	0.28156	1.40012	0.111554	0.557145	1	9253	tags=88%, list=60%, signal=221%	-
GO_REGULATION_OF_LEUKOCYTE_APOPTOTIC_PROCESS	73	0.137963	1.40002	0.0894309	0.555934	1	9695	tags=77%, list=63%, signal=206%	-
GO_OSTEOBLAST_PROLIFERATION	22	0.246551	1.3998	0.109405	0.554949	1	10904	tags=95%, list=71%, signal=327%	-
GO_CELLULAR_COMPONENT_DISASSEMBLY	494	0.0540615	1.39861	0.109589	0.556158	1	11846	tags=82%, list=77%, signal=345%	-
GO_POSITIVE_REGULATION_OF_B_CELL_ACTIVATION	63	0.149245	1.39815	0.114688	0.55567	1	4553	tags=44%, list=30%, signal=63%	-
GO_POSITIVE_REGULATION_OF_GRANULOCYTE_CHEMOTAXIS	20	0.262894	1.39804	0.128049	0.554456	1	8273	tags=80%, list=54%, signal=173%	-
GO_NEUROBLAST_PROLIFERATION	57	0.156944	1.39542	0.0866142	0.55902	1	10556	tags=84%, list=69%, signal=267%	-
GO_RESPONSE_TO_FOOD	31	0.210274	1.39494	0.109705	0.558571	1	6204	tags=61%, list=40%, signal=102%	-
GO_REGULATION_OF_SENSORY_PERCEPTION	32	0.209782	1.39436	0.115234	0.558494	1	6398	tags=63%, list=42%, signal=107%	-
GO_INTERLEUKIN_1_SECRETION	38	0.191941	1.39363	0.1002	0.558755	1	5154	tags=53%, list=33%, signal=79%	-
GO_POSITIVE_REGULATION_OF_REPRODUCTIVE_PROCESS	64	0.14647	1.3933	0.112426	0.558072	1	10743	tags=84%, list=70%, signal=278%	-
GO_NOREPINEPHRINE_SECRETION	17	0.276009	1.39306	0.103448	0.557235	1	5716	tags=65%, list=37%, signal=103%	-
GO_RESPONSE_TO_ELECTRICAL_STIMULUS	40	0.188994	1.39198	0.122622	0.558194	1	3255	tags=40%, list=21%, signal=51%	-
GO_DNA_DEMETHYLATION	17	0.269908	1.38472	0.101594	0.573919	1	7621	tags=76%, list=50%, signal=151%	-
GO_REGULATION_OF_MITOCHONDRION_ORGANIZATION	169	0.0934908	1.38448	0.121272	0.572996	1	3859	tags=34%, list=25%, signal=45%	-
GO_REGULATION_OF_CELL_MIGRATION_INVOLVED_IN_SPROUTING_ANGIOGENESIS	36	0.195027	1.38281	0.10856	0.575738	1	5984	tags=58%, list=39%, signal=95%	-
GO_SYNAPTIC_VESICLE_CYTOSKELETAL_TRANSPORT	18	0.266217	1.38256	0.116424	0.574852	1	7024	tags=72%, list=46%, signal=133%	-
GO_REGULATION_OF_FEEDING_BEHAVIOR	25	0.226831	1.37892	0.120968	0.581903	1	10676	tags=92%, list=69%, signal=300%	-
GO_PROTEIN_N_LINKED_GLYCOSYLATION	73	0.140063	1.37862	0.123529	0.581116	1	3547	tags=37%, list=23%, signal=48%	-
GO_NCRNA_EXPORT_FROM_NUCLEUS	37	0.192767	1.37832	0.107943	0.58036	1	9937	tags=84%, list=65%, signal=236%	-
GO_POSITIVE_REGULATION_OF_ESTABLISHMENT_OF_PROTEIN_LOCALIZATION	380	0.0587439	1.37812	0.10495	0.579335	1	6936	tags=51%, list=45%, signal=90%	-
GO_REGULATION_OF_CALCIUM_ION_IMPORT	29	0.211605	1.37764	0.128049	0.579066	1	6303	tags=62%, list=41%, signal=105%	-
GO_SPERM_EGG_RECOGNITION	33	0.197621	1.37741	0.126016	0.578132	1	7693	tags=70%, list=50%, signal=139%	-
GO_REGULATION_OF_MRNA_CATABOLIC_PROCESS	187	0.0848973	1.37406	0.119141	0.584715	1	5047	tags=41%, list=33%, signal=61%	-
GO_HAIR_CELL_DIFFERENTIATION	36	0.193555	1.37234	0.12476	0.587234	1	10283	tags=86%, list=67%, signal=259%	-
GO_MICROTUBULE_BASED_MOVEMENT	262	0.0749363	1.37176	0.129666	0.587307	1	12791	tags=90%, list=83%, signal=526%	-
GO_REGULATION_OF_CYTOPLASMIC_TRANSLATION	27	0.222005	1.37128	0.108856	0.587107	1	5140	tags=56%, list=33%, signal=83%	-
GO_INTERLEUKIN_10_PRODUCTION	40	0.182831	1.37126	0.1167	0.585707	1	8353	tags=73%, list=54%, signal=158%	-
GO_DIOL_BIOSYNTHETIC_PROCESS	17	0.282952	1.36916	0.130879	0.589233	1	8326	tags=82%, list=54%, signal=179%	-
GO_VACUOLE_ORGANIZATION	154	0.0953354	1.3688	0.119919	0.588644	1	10842	tags=80%, list=70%, signal=267%	-
GO_POSITIVE_REGULATION_OF_NEUROBLAST_PROLIFERATION	23	0.243189	1.36713	0.121154	0.591193	1	10317	tags=91%, list=67%, signal=276%	-
GO_NEGATIVE_REGULATION_OF_PEPTIDASE_ACTIVITY	170	0.090001	1.3668	0.133201	0.590509	1	9043	tags=68%, list=59%, signal=162%	-
GO_POSITIVE_REGULATION_OF_BLOOD_PRESSURE	33	0.201848	1.36633	0.127273	0.590205	1	5762	tags=58%, list=37%, signal=92%	-
GO_REGULATION_OF_CELLULAR_PROTEIN_CATABOLIC_PROCESS	231	0.0797717	1.36574	0.132184	0.590228	1	8053	tags=60%, list=52%, signal=124%	-
GO_CYTOKINETIC_PROCESS	37	0.187804	1.36443	0.111765	0.591926	1	3772	tags=43%, list=25%, signal=57%	-
GO_WALKING_BEHAVIOR	30	0.209437	1.36438	0.133603	0.590624	1	6018	tags=60%, list=39%, signal=98%	-
GO_NEGATIVE_REGULATION_OF_INTERLEUKIN_1_BETA_PRODUCTION	15	0.290312	1.36412	0.136957	0.589811	1	4771	tags=60%, list=31%, signal=87%	-
GO_POSITIVE_REGULATION_OF_CELL_MIGRATION_INVOLVED_IN_SPROUTING_ANGIOGENESIS	20	0.25587	1.36412	0.132911	0.58844	1	5302	tags=60%, list=34%, signal=91%	-
GO_CELL_PROLIFERATION_IN_HINDBRAIN	16	0.280858	1.36362	0.118677	0.58814	1	2415	tags=44%, list=16%, signal=52%	-
GO_COFACTOR_BIOSYNTHETIC_PROCESS	195	0.0829673	1.36354	0.131687	0.586921	1	10896	tags=79%, list=71%, signal=267%	-
GO_REGULATION_OF_CIRCADIAN_RHYTHM	94	0.121114	1.3634	0.137218	0.585831	1	6826	tags=56%, list=44%, signal=101%	-
GO_RESPIRATORY_GASEOUS_EXCHANGE	59	0.151219	1.36235	0.121807	0.586926	1	4986	tags=47%, list=32%, signal=70%	-
GO_POSITIVE_REGULATION_OF_PROTEIN_CATABOLIC_PROCESS	201	0.0836187	1.36136	0.128	0.587994	1	11213	tags=81%, list=73%, signal=295%	-
GO_ERROR_PRONE_TRANSLESION_SYNTHESIS	20	0.25639	1.36035	0.120316	0.589054	1	2215	tags=40%, list=14%, signal=47%	-
GO_REGULATION_OF_EXCRETION	24	0.236945	1.35797	0.128655	0.593303	1	10469	tags=92%, list=68%, signal=286%	-
GO_DEFENSE_RESPONSE_TO_OTHER_ORGANISM	307	0.0663305	1.35697	0.132438	0.594157	1	2007	tags=20%, list=13%, signal=22%	-
GO_NUCLEOSIDE_MONOPHOSPHATE_BIOSYNTHETIC_PROCESS	41	0.177365	1.35663	0.13745	0.593581	1	4410	tags=46%, list=29%, signal=65%	-
GO_REGULATION_OF_HETEROTYPIC_CELL_CELL_ADHESION	17	0.282654	1.35637	0.125241	0.592798	1	7425	tags=76%, list=48%, signal=148%	-
GO_CELLULAR_PROTEIN_COMPLEX_DISASSEMBLY	211	0.0804302	1.35538	0.11811	0.593951	1	11765	tags=84%, list=76%, signal=353%	-
GO_NEGATIVE_REGULATION_OF_MITOTIC_CELL_CYCLE	293	0.0689532	1.35427	0.143701	0.595109	1	9834	tags=71%, list=64%, signal=192%	-
GO_REGULATION_OF_MULTICELLULAR_ORGANISM_GROWTH	65	0.144598	1.34951	0.13371	0.605063	1	10572	tags=83%, list=69%, signal=264%	-
GO_LYMPHOCYTE_CHEMOTAXIS	38	0.187398	1.34866	0.124444	0.60566	1	12111	tags=97%, list=79%, signal=455%	-
GO_REGULATION_OF_OXIDOREDUCTASE_ACTIVITY	84	0.127493	1.34745	0.129741	0.607268	1	6111	tags=52%, list=40%, signal=86%	-
GO_COLUMNAR_CUBOIDAL_EPITHELIAL_CELL_DIFFERENTIATION	95	0.116433	1.34711	0.114754	0.606689	1	11830	tags=88%, list=77%, signal=379%	-
GO_REGULATION_OF_SYMBIOSIS_ENCOMPASSING_MUTUALISM_THROUGH_PARASITISM	185	0.0837998	1.34671	0.136276	0.606273	1	5881	tags=46%, list=38%, signal=74%	-
GO_REGULATION_OF_WNT_SIGNALING_PATHWAY	331	0.0646567	1.3467	0.127706	0.604931	1	7769	tags=57%, list=50%, signal=112%	-
GO_DORSAL_SPINAL_CORD_DEVELOPMENT	21	0.242379	1.34551	0.147177	0.606422	1	6536	tags=67%, list=42%, signal=116%	-
GO_REGULATION_OF_VIRAL_LIFE_CYCLE	112	0.109798	1.34526	0.14611	0.605658	1	5881	tags=49%, list=38%, signal=79%	-
GO_INHIBITORY_POSTSYNAPTIC_POTENTIAL	15	0.289965	1.34492	0.148148	0.605072	1	6829	tags=73%, list=44%, signal=132%	-
GO_REGULATION_OF_REACTIVE_OXYGEN_SPECIES_METABOLIC_PROCESS	91	0.124736	1.34483	0.127016	0.603875	1	9594	tags=75%, list=62%, signal=197%	-
GO_REGULATION_OF_VASCULAR_ENDOTHELIAL_GROWTH_FACTOR_RECEPTOR_SIGNALING_PATHWAY	32	0.201273	1.34302	0.140873	0.606985	1	7972	tags=72%, list=52%, signal=149%	-
GO_REGULATION_OF_NEUTROPHIL_MIGRATION	28	0.21294	1.34285	0.131466	0.606045	1	8273	tags=75%, list=54%, signal=162%	-
GO_REGULATION_OF_APPETITE	19	0.257554	1.34268	0.146341	0.60508	1	5762	tags=63%, list=37%, signal=101%	-
GO_PHAGOSOME_MATURATION	41	0.178884	1.34177	0.138277	0.605817	1	10019	tags=83%, list=65%, signal=237%	-
GO_MECHANORECEPTOR_DIFFERENTIATION	56	0.15398	1.34099	0.128205	0.60631	1	10283	tags=82%, list=67%, signal=246%	-
GO_PROTEIN_CONTAINING_COMPLEX_DISASSEMBLY	311	0.0666544	1.34086	0.11306	0.605264	1	11765	tags=83%, list=76%, signal=345%	-
GO_CELLULAR_PIGMENTATION	48	0.164383	1.34065	0.123772	0.604446	1	8381	tags=71%, list=54%, signal=155%	-
GO_NEGATIVE_REGULATION_OF_CELLULAR_PROTEIN_CATABOLIC_PROCESS	76	0.134422	1.33894	0.143434	0.607079	1	10904	tags=84%, list=71%, signal=287%	-
GO_HINDBRAIN_DEVELOPMENT	148	0.0938816	1.33867	0.12334	0.606342	1	10946	tags=80%, list=71%, signal=276%	-
GO_POSITIVE_REGULATION_OF_NIK_NF_KAPPAB_SIGNALING	63	0.143548	1.33822	0.142578	0.60611	1	7084	tags=60%, list=46%, signal=111%	-
GO_POSITIVE_REGULATION_OF_CIRCADIAN_RHYTHM	15	0.284222	1.33755	0.14433	0.606389	1	2812	tags=47%, list=18%, signal=57%	-
GO_NEGATIVE_REGULATION_OF_LIPID_BIOSYNTHETIC_PROCESS	43	0.171307	1.33721	0.152893	0.605801	1	11332	tags=91%, list=74%, signal=343%	-
GO_SPINDLE_ASSEMBLY	96	0.117389	1.33616	0.124236	0.606967	1	3014	tags=31%, list=20%, signal=39%	-
GO_NEGATIVE_REGULATION_OF_ORGANELLE_ASSEMBLY	35	0.194671	1.33593	0.169261	0.606206	1	2727	tags=37%, list=18%, signal=45%	-
GO_NEGATIVE_REGULATION_OF_PROTEIN_CATABOLIC_PROCESS	117	0.108315	1.33557	0.145383	0.605724	1	3739	tags=35%, list=24%, signal=46%	-
GO_POSITIVE_REGULATION_OF_PROTEIN_TARGETING_TO_MEMBRANE	29	0.212246	1.33172	0.129167	0.613741	1	6824	tags=66%, list=44%, signal=117%	-
GO_SECRETION_BY_TISSUE	31	0.201676	1.33161	0.149805	0.612617	1	10309	tags=87%, list=67%, signal=263%	-
GO_RESPONSE_TO_ACETYLCHOLINE	27	0.215542	1.32968	0.141176	0.616133	1	10371	tags=89%, list=67%, signal=272%	-
GO_RESPONSE_TO_NICOTINE	42	0.17075	1.32964	0.123431	0.614896	1	9107	tags=76%, list=59%, signal=186%	-
GO_SENSORY_PERCEPTION_OF_PAIN	89	0.120906	1.32815	0.143434	0.61712	1	9046	tags=71%, list=59%, signal=171%	-
GO_MITOCHONDRIAL_FUSION	21	0.243243	1.32797	0.154661	0.616214	1	8722	tags=81%, list=57%, signal=187%	-
GO_CIRCADIAN_SLEEP_WAKE_CYCLE_SLEEP	16	0.274144	1.32762	0.167339	0.615688	1	6367	tags=69%, list=41%, signal=117%	-
GO_REGULATION_OF_HEMOPOIESIS	391	0.0580776	1.32714	0.140845	0.615502	1	4758	tags=37%, list=31%, signal=52%	-
GO_PROTEIN_LOCALIZATION_TO_CYTOSKELETON	54	0.154505	1.3271	0.156627	0.614253	1	10743	tags=85%, list=70%, signal=281%	-
GO_NEGATIVE_REGULATION_OF_CELL_CYCLE_PHASE_TRANSITION	226	0.0763898	1.32546	0.120623	0.616969	1	9535	tags=69%, list=62%, signal=180%	-
GO_REGULATION_OF_TRANSCRIPTION_BY_RNA_POLYMERASE_III	22	0.235546	1.3239	0.166311	0.619426	1	5475	tags=59%, list=36%, signal=92%	-
GO_CELLULAR_RESPONSE_TO_INTERFERON_BETA	17	0.262824	1.32377	0.134357	0.618404	1	3202	tags=47%, list=21%, signal=59%	-
GO_POSITIVE_REGULATION_OF_INTERLEUKIN_10_PRODUCTION	24	0.222448	1.32357	0.141667	0.617567	1	8126	tags=75%, list=53%, signal=159%	-
GO_LYMPHANGIOGENESIS	16	0.269422	1.32336	0.150101	0.616743	1	8364	tags=81%, list=54%, signal=178%	-
GO_REGULATION_OF_CELL_FATE_COMMITMENT	22	0.240995	1.32324	0.140562	0.61571	1	6091	tags=64%, list=40%, signal=105%	-
GO_DNA_METHYLATION	57	0.149123	1.32282	0.142276	0.61539	1	7705	tags=65%, list=50%, signal=129%	-
GO_CEREBELLAR_CORTEX_MORPHOGENESIS	30	0.209122	1.32162	0.144628	0.616879	1	6536	tags=63%, list=42%, signal=110%	-
GO_NEURON_FATE_COMMITMENT	60	0.146696	1.3208	0.144654	0.617495	1	10322	tags=82%, list=67%, signal=247%	-
GO_NUCLEOBASE_CONTAINING_SMALL_MOLECULE_METABOLIC_PROCESS	318	0.0641431	1.32068	0.135827	0.616495	1	5858	tags=44%, list=38%, signal=70%	-
GO_NEGATIVE_REGULATION_OF_LEUKOCYTE_APOPTOTIC_PROCESS	44	0.166114	1.31944	0.153551	0.618204	1	9695	tags=80%, list=63%, signal=214%	-
GO_NEURAL_TUBE_PATTERNING	37	0.184434	1.31837	0.140655	0.619528	1	5072	tags=51%, list=33%, signal=76%	-
GO_CELLULAR_RESPONSE_TO_VIRUS	43	0.168605	1.31835	0.143725	0.618282	1	3855	tags=42%, list=25%, signal=56%	-
GO_RESPONSE_TO_HEPATOCYTE_GROWTH_FACTOR	18	0.256259	1.31786	0.17495	0.618216	1	3756	tags=50%, list=24%, signal=66%	-
GO_ENDOSOME_TO_LYSOSOME_TRANSPORT	54	0.152176	1.31769	0.152401	0.617336	1	11634	tags=91%, list=76%, signal=370%	-
GO_PURINE_NUCLEOSIDE_METABOLIC_PROCESS	35	0.18444	1.31681	0.143969	0.618126	1	3324	tags=40%, list=22%, signal=51%	-
GO_REGULATION_OF_RENAL_SYSTEM_PROCESS	32	0.195315	1.31562	0.157563	0.619673	1	10469	tags=88%, list=68%, signal=273%	-
GO_NEGATIVE_REGULATION_OF_PHAGOCYTOSIS	18	0.257918	1.31554	0.161597	0.618619	1	11428	tags=100%, list=74%, signal=388%	-
GO_CYTOKINE_SECRETION_INVOLVED_IN_IMMUNE_RESPONSE	16	0.27223	1.31309	0.150794	0.62327	1	9283	tags=88%, list=60%, signal=220%	-
GO_RNA_CATABOLIC_PROCESS	370	0.0600306	1.31199	0.16129	0.624699	1	5047	tags=39%, list=33%, signal=56%	-
GO_REGULATION_OF_ANATOMICAL_STRUCTURE_SIZE	468	0.0523679	1.31131	0.130952	0.625068	1	9053	tags=64%, list=59%, signal=150%	-
GO_REGULATION_OF_INTRACELLULAR_TRANSPORT	406	0.0576773	1.31056	0.151767	0.625582	1	7287	tags=53%, list=47%, signal=98%	-
GO_REGULATION_OF_DEFENSE_RESPONSE_TO_VIRUS	59	0.147245	1.30884	0.161616	0.628532	1	8700	tags=71%, list=57%, signal=163%	-
GO_NEGATIVE_REGULATION_OF_CATECHOLAMINE_SECRETION	15	0.278652	1.30819	0.15213	0.628857	1	7003	tags=73%, list=45%, signal=134%	-
GO_VESICLE_TARGETING_TO_FROM_OR_WITHIN_GOLGI	72	0.12934	1.30568	0.144762	0.633505	1	7639	tags=63%, list=50%, signal=123%	-
GO_CYTOSKELETON_DEPENDENT_CYTOKINESIS	88	0.116679	1.3056	0.126984	0.63242	1	4336	tags=40%, list=28%, signal=55%	-
GO_REGULATION_OF_NIK_NF_KAPPAB_SIGNALING	89	0.121876	1.3052	0.165254	0.63201	1	2458	tags=28%, list=16%, signal=33%	-
GO_REGULATION_OF_PROTEIN_TARGETING_TO_MITOCHONDRION	41	0.171831	1.30504	0.1611	0.63115	1	3744	tags=41%, list=24%, signal=55%	-
GO_NEGATIVE_REGULATION_OF_ANIMAL_ORGAN_MORPHOGENESIS	32	0.187433	1.30376	0.153846	0.632927	1	10109	tags=84%, list=66%, signal=245%	-
GO_STEM_CELL_DIFFERENTIATION	235	0.0734927	1.30151	0.131048	0.636965	1	9039	tags=66%, list=59%, signal=157%	-
GO_POSITIVE_REGULATION_OF_VIRAL_RELEASE_FROM_HOST_CELL	15	0.275704	1.30106	0.152778	0.636757	1	6022	tags=67%, list=39%, signal=109%	-
GO_REGULATION_OF_ACTIN_FILAMENT_ORGANIZATION	241	0.0723655	1.30023	0.15458	0.637483	1	9187	tags=67%, list=60%, signal=163%	-
GO_VESICLE_CYTOSKELETAL_TRAFFICKING	47	0.154535	1.30018	0.162602	0.636342	1	8764	tags=72%, list=57%, signal=167%	-
GO_NEURON_MIGRATION	148	0.0880536	1.29995	0.156436	0.635608	1	11763	tags=85%, list=76%, signal=357%	-
GO_VITAMIN_BIOSYNTHETIC_PROCESS	19	0.245263	1.29937	0.167347	0.635787	1	5951	tags=63%, list=39%, signal=103%	-
GO_TUBE_CLOSURE	90	0.117398	1.29898	0.171315	0.635402	1	9834	tags=76%, list=64%, signal=208%	-
GO_MAMMARY_GLAND_ALVEOLUS_DEVELOPMENT	18	0.249539	1.29854	0.170576	0.635114	1	8991	tags=83%, list=58%, signal=200%	-
GO_REGULATION_OF_RAS_PROTEIN_SIGNAL_TRANSDUCTION	222	0.074046	1.29685	0.157576	0.638003	1	6573	tags=50%, list=43%, signal=86%	-
GO_REGULATION_OF_DNA_REPAIR	105	0.110327	1.29666	0.154	0.637235	1	9895	tags=75%, list=64%, signal=209%	-
GO_CHEMOKINE_SECRETION	17	0.256046	1.29527	0.16129	0.639335	1	6023	tags=65%, list=39%, signal=106%	-
GO_SPHINGOLIPID_BIOSYNTHETIC_PROCESS	97	0.115938	1.29491	0.17154	0.6389	1	11081	tags=84%, list=72%, signal=296%	-
GO_POSITIVE_REGULATION_OF_SODIUM_ION_TRANSMEMBRANE_TRANSPORT	21	0.236779	1.29467	0.157464	0.638227	1	5889	tags=62%, list=38%, signal=100%	-
GO_REGULATION_OF_PEPTIDYL_LYSINE_ACETYLATION	58	0.148002	1.29407	0.162109	0.638434	1	3834	tags=40%, list=25%, signal=53%	-
GO_PROTEIN_KINASE_C_SIGNALING	25	0.217046	1.29389	0.144269	0.637634	1	8979	tags=80%, list=58%, signal=192%	-
GO_CENTRIOLE_ASSEMBLY	37	0.178486	1.29293	0.162698	0.638835	1	8492	tags=73%, list=55%, signal=162%	-
GO_ESTABLISHMENT_OF_PIGMENT_GRANULE_LOCALIZATION	22	0.229668	1.29144	0.174089	0.641128	1	9764	tags=86%, list=63%, signal=236%	-
GO_ACTIVATION_OF_MAPKK_ACTIVITY	54	0.148288	1.29123	0.170082	0.640417	1	9698	tags=78%, list=63%, signal=209%	-
GO_POSITIVE_REGULATION_OF_SIGNALING_RECEPTOR_ACTIVITY	36	0.174301	1.28867	0.164356	0.645635	1	11434	tags=92%, list=74%, signal=355%	-
GO_ORGANIC_ACID_BIOSYNTHETIC_PROCESS	248	0.0720093	1.2884	0.159919	0.645074	1	7599	tags=56%, list=49%, signal=110%	-
GO_POSTSYNAPTIC_MODULATION_OF_CHEMICAL_SYNAPTIC_TRANSMISSION	17	0.259879	1.28794	0.176471	0.644951	1	10492	tags=94%, list=68%, signal=295%	-
GO_REGULATION_OF_DNA_METHYLATION	20	0.236862	1.28602	0.153543	0.64838	1	3285	tags=45%, list=21%, signal=57%	-
GO_MONONUCLEAR_CELL_MIGRATION	62	0.139935	1.28556	0.16047	0.648236	1	10517	tags=82%, list=68%, signal=259%	-
GO_NUCLEUS_ORGANIZATION	116	0.102281	1.28486	0.157676	0.648736	1	3214	tags=31%, list=21%, signal=39%	-
GO_RIBOSOMAL_SMALL_SUBUNIT_ASSEMBLY	16	0.270088	1.28465	0.165605	0.64798	1	4505	tags=56%, list=29%, signal=79%	-
GO_FAT_CELL_DIFFERENTIATION	199	0.0789426	1.28408	0.148221	0.648035	1	11332	tags=81%, list=74%, signal=304%	-
GO_POSITIVE_REGULATION_OF_ACUTE_INFLAMMATORY_RESPONSE	25	0.21581	1.28362	0.159136	0.647896	1	8998	tags=80%, list=58%, signal=192%	-
GO_POSITIVE_REGULATION_OF_LIPID_KINASE_ACTIVITY	36	0.176721	1.28341	0.163482	0.647199	1	8831	tags=75%, list=57%, signal=175%	-
GO_INTERLEUKIN_4_PRODUCTION	28	0.200323	1.2806	0.160612	0.652957	1	11216	tags=93%, list=73%, signal=341%	-
GO_ADENYLATE_CYCLASE_ACTIVATING_G_PROTEIN_COUPLED_RECEPTOR_SIGNALING_PATHWAY	113	0.101003	1.27997	0.177778	0.653326	1	7311	tags=58%, list=47%, signal=109%	-
GO_REGULATION_OF_PROTEIN_ACETYLATION	68	0.133837	1.27937	0.187625	0.653491	1	3834	tags=38%, list=25%, signal=51%	-
GO_REGULATION_OF_FATTY_ACID_BETA_OXIDATION	17	0.259607	1.27873	0.163265	0.653773	1	8685	tags=82%, list=56%, signal=189%	-
GO_CELLULAR_RESPONSE_TO_PEPTIDE_HORMONE_STIMULUS	287	0.0670789	1.27829	0.162839	0.653548	1	9982	tags=71%, list=65%, signal=199%	-
GO_INTERLEUKIN_6_SECRETION	30	0.195184	1.27727	0.162	0.654922	1	9316	tags=80%, list=61%, signal=202%	-
GO_NEGATIVE_REGULATION_OF_DNA_REPAIR	25	0.210774	1.27566	0.197211	0.657705	1	4149	tags=48%, list=27%, signal=66%	-
GO_NEGATIVE_REGULATION_OF_VIRAL_PROCESS	69	0.133028	1.27467	0.177419	0.658858	1	3315	tags=35%, list=22%, signal=44%	-
GO_SIGNAL_TRANSDUCTION_IN_ABSENCE_OF_LIGAND	63	0.135568	1.27394	0.168776	0.6594	1	9650	tags=76%, list=63%, signal=203%	-
GO_REGULATION_OF_LIPID_METABOLIC_PROCESS	344	0.059893	1.27326	0.170082	0.659809	1	9883	tags=70%, list=64%, signal=191%	-
GO_POSITIVE_REGULATION_OF_WNT_SIGNALING_PATHWAY	167	0.0855826	1.27264	0.186613	0.660134	1	4780	tags=40%, list=31%, signal=57%	-
GO_REGULATION_OF_TRANSLATIONAL_ELONGATION	17	0.256199	1.27213	0.163561	0.660181	1	9643	tags=88%, list=63%, signal=236%	-
GO_POSITIVE_REGULATION_OF_OXIDOREDUCTASE_ACTIVITY	51	0.152513	1.27195	0.190669	0.659384	1	6111	tags=55%, list=40%, signal=91%	-
GO_POSITIVE_REGULATION_OF_LIPASE_ACTIVITY	63	0.135257	1.27173	0.167347	0.658667	1	3790	tags=38%, list=25%, signal=50%	-
GO_NEGATIVE_REGULATION_OF_CATABOLIC_PROCESS	269	0.0668624	1.27136	0.173469	0.658401	1	3795	tags=31%, list=25%, signal=41%	-
GO_INTERLEUKIN_8_SECRETION	21	0.234403	1.27077	0.155819	0.658621	1	9591	tags=86%, list=62%, signal=227%	-
GO_REGULATION_OF_ANIMAL_ORGAN_FORMATION	28	0.200529	1.26971	0.153101	0.66005	1	10663	tags=89%, list=69%, signal=290%	-
GO_REGULATION_OF_PHOSPHOLIPASE_ACTIVITY	63	0.135257	1.26944	0.181628	0.659473	1	3790	tags=38%, list=25%, signal=50%	-
GO_POSITIVE_REGULATION_OF_ENDOTHELIAL_CELL_MIGRATION	95	0.109398	1.26921	0.1875	0.658807	1	9993	tags=76%, list=65%, signal=215%	-
GO_PROTEIN_HOMOTRIMERIZATION	30	0.192374	1.26861	0.169043	0.659065	1	8846	tags=77%, list=57%, signal=180%	-
GO_POSITIVE_REGULATION_OF_GLIAL_CELL_DIFFERENTIATION	40	0.173575	1.26811	0.20625	0.659077	1	8880	tags=75%, list=58%, signal=177%	-
GO_POSITIVE_REGULATION_OF_CELLULAR_AMIDE_METABOLIC_PROCESS	131	0.0945647	1.26699	0.173152	0.660683	1	4314	tags=37%, list=28%, signal=52%	-
GO_GLYCOSYL_COMPOUND_CATABOLIC_PROCESS	33	0.189117	1.26695	0.176707	0.659567	1	3625	tags=42%, list=24%, signal=55%	-
GO_RESPONSE_TO_GLUCAGON	33	0.183039	1.26663	0.172764	0.659149	1	7917	tags=70%, list=51%, signal=143%	-
GO_REGULATION_OF_CENTRIOLE_REPLICATION	21	0.228648	1.26499	0.184701	0.66184	1	6014	tags=62%, list=39%, signal=101%	-
GO_POSITIVE_REGULATION_OF_RECEPTOR_INTERNALIZATION	23	0.221566	1.26482	0.197343	0.661078	1	7972	tags=74%, list=52%, signal=153%	-
GO_REGULATION_OF_HORMONE_METABOLIC_PROCESS	33	0.188641	1.26291	0.174699	0.664835	1	9697	tags=82%, list=63%, signal=221%	-
GO_POSITIVE_REGULATION_OF_RELEASE_OF_CYTOCHROME_C_FROM_MITOCHONDRIA	29	0.197334	1.26218	0.191837	0.665378	1	7584	tags=69%, list=49%, signal=136%	-
GO_VACUOLAR_ACIDIFICATION	21	0.22626	1.26197	0.176125	0.66463	1	8250	tags=76%, list=54%, signal=164%	-
GO_SPLICEOSOMAL_SNRNP_ASSEMBLY	37	0.172202	1.26106	0.186094	0.665488	1	11085	tags=89%, list=72%, signal=318%	-
GO_APOPTOTIC_MITOCHONDRIAL_CHANGES	111	0.101351	1.26039	0.185114	0.665923	1	3859	tags=35%, list=25%, signal=47%	-
GO_PHOSPHATIDYLCHOLINE_BIOSYNTHETIC_PROCESS	38	0.169376	1.26029	0.181275	0.66495	1	3880	tags=42%, list=25%, signal=56%	-
GO_REGULATION_OF_ERBB_SIGNALING_PATHWAY	82	0.118908	1.25928	0.171843	0.66635	1	10757	tags=82%, list=70%, signal=270%	-
GO_TRANSCRIPTION_PREINITIATION_COMPLEX_ASSEMBLY	41	0.166409	1.25914	0.180723	0.665536	1	11337	tags=90%, list=74%, signal=341%	-
GO_DENDRITE_SELF_AVOIDANCE	16	0.261765	1.25912	0.182927	0.664379	1	4633	tags=56%, list=30%, signal=80%	-
GO_REGULATION_OF_HORMONE_SECRETION	235	0.0717818	1.25862	0.187377	0.664394	1	6379	tags=49%, list=41%, signal=82%	-
GO_NEGATIVE_REGULATION_OF_RELEASE_OF_CYTOCHROME_C_FROM_MITOCHONDRIA	17	0.246747	1.25825	0.169422	0.664094	1	6166	tags=65%, list=40%, signal=108%	-
GO_GOLGI_VESICLE_BUDDING	78	0.12409	1.25813	0.19697	0.663269	1	10138	tags=78%, list=66%, signal=228%	-
GO_MATURATION_OF_LSU_RRNA	19	0.244119	1.25769	0.198488	0.663136	1	1107	tags=32%, list=7%, signal=34%	-
GO_REGULATION_OF_MAP_KINASE_ACTIVITY	313	0.0621633	1.25489	0.183752	0.668984	1	10620	tags=75%, list=69%, signal=237%	-
GO_REGULATION_OF_PROTEIN_TARGETING_TO_MEMBRANE	32	0.182053	1.25468	0.19877	0.668353	1	6824	tags=63%, list=44%, signal=112%	-
GO_POSITIVE_REGULATION_OF_EXOCYTOSIS	77	0.120738	1.25337	0.209256	0.670376	1	5947	tags=51%, list=39%, signal=82%	-
GO_FEAR_RESPONSE	40	0.16944	1.25337	0.172816	0.669193	1	4325	tags=45%, list=28%, signal=62%	-
GO_VIRAL_BUDDING_VIA_HOST_ESCRT_COMPLEX	20	0.231317	1.25272	0.194981	0.669538	1	4140	tags=50%, list=27%, signal=68%	-
GO_RECEPTOR_METABOLIC_PROCESS	169	0.0818057	1.24953	0.191406	0.67632	1	6041	tags=47%, list=39%, signal=77%	-
GO_ESTABLISHMENT_OR_MAINTENANCE_OF_CYTOSKELETON_POLARITY	16	0.256287	1.2483	0.20428	0.678027	1	8566	tags=81%, list=56%, signal=183%	-
GO_REGULATION_OF_PRODUCTION_OF_SMALL_RNA_INVOLVED_IN_GENE_SILENCING_BY_RNA	20	0.22787	1.24742	0.195312	0.678946	1	10351	tags=90%, list=67%, signal=274%	-
GO_POSITIVE_REGULATION_OF_CYTOKINE_SECRETION	100	0.105489	1.24731	0.202405	0.678046	1	9316	tags=71%, list=61%, signal=179%	-
GO_MICROTUBULE_POLYMERIZATION	67	0.128941	1.24667	0.205941	0.678447	1	3767	tags=37%, list=24%, signal=49%	-
GO_ERROR_FREE_TRANSLESION_SYNTHESIS	18	0.246143	1.24557	0.202405	0.679972	1	2201	tags=39%, list=14%, signal=45%	-
GO_FLUID_TRANSPORT	20	0.233187	1.24459	0.217842	0.681215	1	1802	tags=35%, list=12%, signal=40%	-
GO_CEREBELLAR_CORTEX_DEVELOPMENT	48	0.148923	1.24434	0.202729	0.680686	1	8939	tags=73%, list=58%, signal=173%	-
GO_INNER_MITOCHONDRIAL_MEMBRANE_ORGANIZATION	43	0.158401	1.24351	0.181298	0.681462	1	9382	tags=77%, list=61%, signal=196%	-
GO_REGULATION_OF_LIPID_BIOSYNTHETIC_PROCESS	166	0.0838963	1.24306	0.215385	0.681351	1	9943	tags=73%, list=65%, signal=204%	-
GO_REGULATION_OF_OLIGODENDROCYTE_DIFFERENTIATION	32	0.183828	1.24303	0.194332	0.680224	1	8240	tags=72%, list=54%, signal=154%	-
GO_REGULATION_OF_CELLULAR_COMPONENT_SIZE	351	0.0583733	1.24276	0.211382	0.679777	1	11007	tags=77%, list=71%, signal=265%	-
GO_PROSTATE_GLAND_MORPHOGENESIS	26	0.196902	1.24197	0.193227	0.680447	1	8223	tags=73%, list=53%, signal=157%	-
GO_POLYSACCHARIDE_BIOSYNTHETIC_PROCESS	72	0.122138	1.24171	0.188825	0.679957	1	10529	tags=81%, list=68%, signal=254%	-
GO_REGULATION_OF_LYMPHOCYTE_APOPTOTIC_PROCESS	46	0.153252	1.24087	0.186879	0.680963	1	9695	tags=78%, list=63%, signal=211%	-
GO_POSITIVE_REGULATION_OF_EPITHELIAL_CELL_DIFFERENTIATION	47	0.15542	1.23947	0.179487	0.683189	1	6130	tags=55%, list=40%, signal=92%	-
GO_LYSOSOME_LOCALIZATION	61	0.135104	1.23824	0.206	0.685123	1	5751	tags=51%, list=37%, signal=81%	-
GO_RESPONSE_TO_OSMOTIC_STRESS	74	0.122649	1.23724	0.211382	0.686409	1	8938	tags=70%, list=58%, signal=167%	-
GO_REGULATION_OF_SODIUM_ION_TRANSMEMBRANE_TRANSPORTER_ACTIVITY	51	0.145317	1.23654	0.210634	0.686998	1	7127	tags=61%, list=46%, signal=113%	-
GO_ENDOCRINE_PANCREAS_DEVELOPMENT	37	0.166841	1.23601	0.214141	0.687258	1	9503	tags=78%, list=62%, signal=204%	-
GO_PHOSPHATIDYLINOSITOL_METABOLIC_PROCESS	95	0.108356	1.2345	0.214	0.689869	1	7092	tags=57%, list=46%, signal=105%	-
GO_RESPONSE_TO_ETHANOL	114	0.099571	1.2344	0.215264	0.688943	1	6310	tags=51%, list=41%, signal=86%	-
GO_INSULIN_SECRETION	183	0.0787985	1.23326	0.207317	0.690644	1	5951	tags=46%, list=39%, signal=75%	-
GO_RAS_PROTEIN_SIGNAL_TRANSDUCTION	414	0.0533145	1.23301	0.198381	0.690077	1	9538	tags=67%, list=62%, signal=172%	-
GO_NEGATIVE_REGULATION_OF_LEUKOCYTE_MIGRATION	37	0.168464	1.23227	0.197479	0.690709	1	9062	tags=76%, list=59%, signal=184%	-
GO_MOTILE_CILIUM_ASSEMBLY	21	0.221103	1.23046	0.19802	0.694009	1	6130	tags=62%, list=40%, signal=103%	-
GO_T_CELL_CYTOKINE_PRODUCTION	31	0.180869	1.22948	0.19186	0.695294	1	7649	tags=68%, list=50%, signal=134%	-
GO_CELL_CELL_SIGNALING_BY_WNT	482	0.0486821	1.22861	0.223553	0.696279	1	7769	tags=55%, list=50%, signal=108%	-
GO_RETROGRADE_VESICLE_MEDIATED_TRANSPORT_GOLGI_TO_ENDOPLASMIC_RETICULUM	80	0.116152	1.22775	0.219608	0.697253	1	10921	tags=83%, list=71%, signal=282%	-
GO_POSITIVE_REGULATION_OF_SUPRAMOLECULAR_FIBER_ORGANIZATION	193	0.0754523	1.22642	0.203008	0.699552	1	10817	tags=78%, list=70%, signal=258%	-
GO_ESTABLISHMENT_OF_PROTEIN_LOCALIZATION_TO_ENDOPLASMIC_RETICULUM	108	0.100051	1.22494	0.213115	0.702047	1	1463	tags=19%, list=10%, signal=21%	-
GO_ORGANIC_HYDROXY_COMPOUND_CATABOLIC_PROCESS	55	0.141111	1.22455	0.196116	0.701838	1	2033	tags=27%, list=13%, signal=31%	-
GO_RESPONSE_TO_MAGNESIUM_ION	17	0.251471	1.22448	0.217726	0.700844	1	2471	tags=41%, list=16%, signal=49%	-
GO_RESPONSE_TO_MECHANICAL_STIMULUS	191	0.0740928	1.22428	0.209746	0.700175	1	10721	tags=77%, list=70%, signal=250%	-
GO_HOMEOSTASIS_OF_NUMBER_OF_CELLS_WITHIN_A_TISSUE	28	0.193157	1.2241	0.215953	0.699471	1	8577	tags=75%, list=56%, signal=169%	-
GO_POSITIVE_REGULATION_OF_LYMPHOCYTE_ACTIVATION	228	0.0678837	1.22408	0.223077	0.698356	1	8490	tags=62%, list=55%, signal=136%	-
GO_NEGATIVE_REGULATION_OF_STRIATED_MUSCLE_CELL_APOPTOTIC_PROCESS	19	0.231886	1.22402	0.214724	0.697359	1	10208	tags=89%, list=66%, signal=265%	-
GO_MEMBRANE_LIPID_METABOLIC_PROCESS	190	0.0758286	1.224	0.198864	0.696253	1	11081	tags=79%, list=72%, signal=280%	-
GO_NEGATIVE_REGULATION_OF_PROTEASOMAL_UBIQUITIN_DEPENDENT_PROTEIN_CATABOLIC_PROCESS	31	0.182752	1.22377	0.204633	0.695657	1	5137	tags=52%, list=33%, signal=77%	-
GO_INTERLEUKIN_1_PRODUCTION	69	0.122742	1.2234	0.209163	0.695388	1	9943	tags=77%, list=65%, signal=216%	-
GO_SERINE_FAMILY_AMINO_ACID_METABOLIC_PROCESS	34	0.175919	1.22265	0.199179	0.696166	1	5447	tags=53%, list=35%, signal=82%	-
GO_HEME_BIOSYNTHETIC_PROCESS	21	0.222385	1.22245	0.215812	0.695508	1	3911	tags=48%, list=25%, signal=64%	-
GO_POSITIVE_REGULATION_OF_TRANSMEMBRANE_RECEPTOR_PROTEIN_SERINE_THREONINE_KINASE_SIGNALING_PATHWAY	95	0.104534	1.22223	0.197605	0.694919	1	11850	tags=87%, list=77%, signal=377%	-
GO_CELLULAR_AMINO_ACID_METABOLIC_PROCESS	275	0.0649194	1.22198	0.234216	0.694392	1	3384	tags=28%, list=22%, signal=36%	-
GO_CELL_MATURATION	151	0.0854284	1.22183	0.22332	0.693688	1	9096	tags=68%, list=59%, signal=163%	-
GO_REGULATION_OF_PROTEIN_POLYMERIZATION	198	0.0750075	1.22178	0.215139	0.692704	1	10833	tags=78%, list=70%, signal=259%	-
GO_CELLULAR_TRANSITION_METAL_ION_HOMEOSTASIS	94	0.106393	1.22151	0.205703	0.69228	1	8689	tags=67%, list=56%, signal=153%	-
GO_MITOCHONDRIAL_FISSION	32	0.179539	1.22092	0.209776	0.692638	1	8787	tags=75%, list=57%, signal=174%	-
GO_REGULATION_OF_MYELINATION	35	0.171838	1.22075	0.204365	0.691942	1	5277	tags=51%, list=34%, signal=78%	-
GO_ERBB_SIGNALING_PATHWAY	132	0.0898509	1.21859	0.212371	0.696077	1	10757	tags=79%, list=70%, signal=259%	-
GO_POSITIVE_REGULATION_OF_GLUCOSE_TRANSMEMBRANE_TRANSPORT	35	0.175195	1.21797	0.207819	0.696613	1	9624	tags=80%, list=63%, signal=213%	-
GO_DENDRITIC_SPINE_MAINTENANCE	19	0.228986	1.21749	0.208748	0.696714	1	5391	tags=58%, list=35%, signal=89%	-
GO_HEXOSE_CATABOLIC_PROCESS	30	0.181831	1.21699	0.20396	0.696726	1	5929	tags=57%, list=39%, signal=92%	-
GO_DEPHOSPHORYLATION	437	0.0512608	1.21691	0.225296	0.695821	1	9202	tags=65%, list=60%, signal=156%	-
GO_LIPID_PHOSPHORYLATION	61	0.131746	1.21621	0.220676	0.696421	1	6812	tags=57%, list=44%, signal=103%	-
GO_SENSORY_PERCEPTION_OF_TASTE	30	0.188144	1.21567	0.206628	0.696649	1	8911	tags=77%, list=58%, signal=182%	-
GO_CELLULAR_RESPONSE_TO_HYDROGEN_PEROXIDE	84	0.111926	1.21461	0.212406	0.698106	1	9465	tags=73%, list=61%, signal=187%	-
GO_POSITIVE_REGULATION_OF_ACTIN_NUCLEATION	17	0.239812	1.21455	0.223735	0.697131	1	9895	tags=88%, list=64%, signal=247%	-
GO_OLIGOSACCHARIDE_METABOLIC_PROCESS	18	0.241898	1.21404	0.228682	0.697388	1	1411	tags=33%, list=9%, signal=37%	-
GO_POSITIVE_REGULATION_OF_DOUBLE_STRAND_BREAK_REPAIR	27	0.196303	1.21185	0.212982	0.701653	1	5535	tags=56%, list=36%, signal=87%	-
GO_GLUCOSE_IMPORT	51	0.141969	1.20987	0.208835	0.705574	1	10197	tags=80%, list=66%, signal=237%	-
GO_RESPONSE_TO_STARVATION	173	0.0799353	1.20905	0.212302	0.706365	1	8215	tags=61%, list=53%, signal=130%	-
GO_MITOPHAGY	20	0.230179	1.20902	0.228457	0.705317	1	2618	tags=40%, list=17%, signal=48%	-
GO_PROCESS_UTILIZING_AUTOPHAGIC_MECHANISM	453	0.0490751	1.20588	0.227898	0.712002	1	5247	tags=39%, list=34%, signal=57%	-
GO_POSITIVE_REGULATION_OF_PEPTIDYL_LYSINE_ACETYLATION	32	0.180488	1.20509	0.228797	0.712903	1	1556	tags=28%, list=10%, signal=31%	-
GO_POSITIVE_REGULATION_OF_INTERLEUKIN_8_PRODUCTION	35	0.174172	1.20486	0.214567	0.71235	1	2602	tags=34%, list=17%, signal=41%	-
GO_CELLULAR_RESPONSE_TO_DRUG	324	0.0587804	1.20471	0.237452	0.711571	1	9519	tags=68%, list=62%, signal=173%	-
GO_MITOCHONDRIAL_GENOME_MAINTENANCE	21	0.216844	1.20417	0.2249	0.711894	1	2530	tags=38%, list=16%, signal=46%	-
GO_DEFENSE_RESPONSE_TO_GRAM_NEGATIVE_BACTERIUM	39	0.161764	1.20355	0.235182	0.71229	1	9752	tags=79%, list=63%, signal=216%	-
GO_INDOLE_CONTAINING_COMPOUND_METABOLIC_PROCESS	19	0.23217	1.20191	0.244618	0.715329	1	2101	tags=37%, list=14%, signal=43%	-
GO_METENCEPHALON_DEVELOPMENT	107	0.100912	1.20187	0.224409	0.714282	1	8240	tags=64%, list=54%, signal=136%	-
GO_POSITIVE_REGULATION_OF_MITOCHONDRION_ORGANIZATION	111	0.0962515	1.20176	0.212891	0.713457	1	9346	tags=70%, list=61%, signal=178%	-
GO_REGULATION_OF_VOLTAGE_GATED_CALCIUM_CHANNEL_ACTIVITY	35	0.171484	1.1997	0.227451	0.717611	1	6602	tags=60%, list=43%, signal=105%	-
GO_HEAD_MORPHOGENESIS	35	0.165151	1.19969	0.245935	0.71649	1	7579	tags=66%, list=49%, signal=129%	-
GO_REGULATION_OF_PROTEIN_LOCALIZATION_TO_SYNAPSE	25	0.202147	1.19967	0.229839	0.715427	1	9208	tags=80%, list=60%, signal=199%	-
GO_SODIUM_ION_HOMEOSTASIS	47	0.147652	1.19962	0.221374	0.714419	1	4939	tags=47%, list=32%, signal=69%	-
GO_REGULATION_OF_DEFENSE_RESPONSE_TO_VIRUS_BY_VIRUS	28	0.185911	1.19941	0.252101	0.713862	1	9788	tags=82%, list=64%, signal=225%	-
GO_SIGNAL_TRANSDUCTION_BY_P53_CLASS_MEDIATOR	254	0.0641409	1.19876	0.218569	0.714329	1	3513	tags=29%, list=23%, signal=37%	-
GO_ANIMAL_ORGAN_MATURATION	23	0.211876	1.19872	0.247967	0.713314	1	10129	tags=87%, list=66%, signal=254%	-
GO_ACUTE_INFLAMMATORY_RESPONSE_TO_ANTIGENIC_STIMULUS	19	0.228271	1.19763	0.247563	0.715008	1	5402	tags=58%, list=35%, signal=89%	-
GO_NEGATIVE_REGULATION_OF_CELLULAR_CATABOLIC_PROCESS	219	0.0694833	1.19717	0.222	0.715025	1	3795	tags=32%, list=25%, signal=41%	-
GO_HYPEROSMOTIC_RESPONSE	24	0.203533	1.19706	0.21501	0.714204	1	4568	tags=50%, list=30%, signal=71%	-
GO_COGNITION	274	0.0627015	1.19699	0.254132	0.713287	1	9951	tags=71%, list=65%, signal=197%	-
GO_REGULATION_OF_NECROTIC_CELL_DEATH	25	0.206298	1.19628	0.246835	0.71393	1	9760	tags=84%, list=63%, signal=229%	-
GO_REGULATION_OF_MORPHOGENESIS_OF_A_BRANCHING_STRUCTURE	53	0.142945	1.19594	0.240234	0.713671	1	12620	tags=96%, list=82%, signal=532%	-
GO_STARTLE_RESPONSE	27	0.190453	1.19476	0.231733	0.715537	1	9046	tags=78%, list=59%, signal=188%	-
GO_REGULATION_OF_PROTEIN_POLYUBIQUITINATION	20	0.218374	1.19469	0.23506	0.714612	1	4339	tags=50%, list=28%, signal=70%	-
GO_MIDBRAIN_DOPAMINERGIC_NEURON_DIFFERENTIATION	15	0.251886	1.19408	0.23062	0.715144	1	8441	tags=80%, list=55%, signal=177%	-
GO_POSITIVE_REGULATION_OF_INTERLEUKIN_12_PRODUCTION	27	0.19308	1.19329	0.22541	0.715995	1	10146	tags=85%, list=66%, signal=249%	-
GO_INORGANIC_ANION_TRANSPORT	148	0.0846276	1.19298	0.22619	0.715681	1	5470	tags=44%, list=36%, signal=67%	-
GO_POSITIVE_REGULATION_OF_CALCIUM_MEDIATED_SIGNALING	40	0.158393	1.1924	0.252588	0.716046	1	3340	tags=38%, list=22%, signal=48%	-
GO_MULTICELLULAR_ORGANISM_GROWTH	141	0.0870656	1.19231	0.251534	0.715176	1	10572	tags=77%, list=69%, signal=244%	-
GO_MITOCHONDRIAL_RESPIRATORY_CHAIN_COMPLEX_IV_ASSEMBLY	19	0.223896	1.19223	0.241379	0.71429	1	4659	tags=53%, list=30%, signal=75%	-
GO_TRANSMEMBRANE_RECEPTOR_PROTEIN_SERINE_THREONINE_KINASE_SIGNALING_PATHWAY	306	0.0589621	1.19118	0.244489	0.715812	1	10077	tags=71%, list=65%, signal=202%	-
GO_REGULATION_OF_CELL_AGING	44	0.149198	1.19009	0.229084	0.717559	1	12054	tags=93%, list=78%, signal=428%	-
GO_INTERFERON_GAMMA_PRODUCTION	81	0.11338	1.18995	0.236948	0.716832	1	2254	tags=26%, list=15%, signal=30%	-
GO_INTERSTRAND_CROSS_LINK_REPAIR	51	0.142174	1.18913	0.241121	0.71789	1	9892	tags=78%, list=64%, signal=219%	-
GO_TRNA_WOBBLE_URIDINE_MODIFICATION	16	0.244107	1.18903	0.240326	0.717065	1	2018	tags=38%, list=13%, signal=43%	-
GO_POSITIVE_REGULATION_OF_PROTEOLYSIS_INVOLVED_IN_CELLULAR_PROTEIN_CATABOLIC_PROCESS	114	0.0968604	1.18895	0.229508	0.716195	1	11213	tags=82%, list=73%, signal=301%	-
GO_VASCULAR_ENDOTHELIAL_GROWTH_FACTOR_RECEPTOR_SIGNALING_PATHWAY	90	0.105808	1.18673	0.236287	0.720849	1	8814	tags=68%, list=57%, signal=158%	-
GO_POSITIVE_REGULATION_OF_TISSUE_REMODELING	25	0.197384	1.18669	0.248544	0.719866	1	9897	tags=84%, list=64%, signal=235%	-
GO_MITOCHONDRIAL_CALCIUM_ION_TRANSMEMBRANE_TRANSPORT	24	0.201074	1.18612	0.238372	0.720205	1	9096	tags=79%, list=59%, signal=193%	-
GO_NEGATIVE_REGULATION_OF_MITOCHONDRION_ORGANIZATION	47	0.146771	1.18532	0.246407	0.721185	1	1677	tags=26%, list=11%, signal=29%	-
GO_REGULATION_OF_MONOOXYGENASE_ACTIVITY	50	0.143454	1.18279	0.242857	0.726439	1	6111	tags=54%, list=40%, signal=89%	-
GO_INTERLEUKIN_8_PRODUCTION	54	0.136679	1.1812	0.24165	0.72922	1	9591	tags=76%, list=62%, signal=201%	-
GO_REGULATION_OF_MITOCHONDRIAL_MEMBRANE_POTENTIAL	63	0.124622	1.18036	0.22449	0.730328	1	8596	tags=68%, list=56%, signal=154%	-
GO_IRON_SULFUR_CLUSTER_ASSEMBLY	18	0.232002	1.1801	0.25813	0.72991	1	4129	tags=50%, list=27%, signal=68%	-
GO_NECROTIC_CELL_DEATH	46	0.149017	1.17984	0.239085	0.729515	1	9760	tags=78%, list=63%, signal=213%	-
GO_REGULATION_OF_NITRIC_OXIDE_SYNTHASE_ACTIVITY	42	0.151019	1.17868	0.265979	0.731354	1	6111	tags=55%, list=40%, signal=91%	-
GO_BLOOD_VESSEL_ENDOTHELIAL_CELL_PROLIFERATION_INVOLVED_IN_SPROUTING_ANGIOGENESIS	19	0.232286	1.1781	0.252567	0.73174	1	4530	tags=53%, list=29%, signal=74%	-
GO_EPIDERMIS_DEVELOPMENT	269	0.0619891	1.17723	0.23622	0.732958	1	8161	tags=59%, list=53%, signal=124%	-
GO_PROTEIN_TRIMERIZATION	49	0.140064	1.1758	0.254403	0.735627	1	8846	tags=71%, list=57%, signal=167%	-
GO_PHOSPHATE_ION_TRANSPORT	22	0.215721	1.17574	0.252466	0.734695	1	5080	tags=55%, list=33%, signal=81%	-
GO_CYCLIC_NUCLEOTIDE_MEDIATED_SIGNALING	184	0.0739928	1.17474	0.246154	0.736183	1	6822	tags=52%, list=44%, signal=92%	-
GO_POSITIVE_REGULATION_OF_ACTIVATED_T_CELL_PROLIFERATION	19	0.219022	1.1747	0.243028	0.73518	1	7975	tags=74%, list=52%, signal=153%	-
GO_RUFFLE_ASSEMBLY	39	0.15775	1.17324	0.257028	0.737894	1	3103	tags=36%, list=20%, signal=45%	-
GO_ONE_CARBON_METABOLIC_PROCESS	24	0.202912	1.1731	0.259188	0.737162	1	5219	tags=54%, list=34%, signal=82%	-
GO_REGULATION_OF_RECEPTOR_BIOSYNTHETIC_PROCESS	18	0.229213	1.17174	0.264414	0.739557	1	7593	tags=72%, list=49%, signal=142%	-
GO_REGULATION_OF_CELLULAR_RESPONSE_TO_HEAT	77	0.116746	1.17094	0.255278	0.74044	1	3409	tags=34%, list=22%, signal=43%	-
GO_REGULATION_OF_PEPTIDE_HORMONE_SECRETION	180	0.0753734	1.17068	0.255725	0.740028	1	5951	tags=46%, list=39%, signal=74%	-
GO_REGULATION_OF_RESPONSE_TO_BIOTIC_STIMULUS	109	0.0971711	1.17049	0.227092	0.739441	1	6423	tags=51%, list=42%, signal=88%	-
GO_NEGATIVE_REGULATION_OF_STEROID_METABOLIC_PROCESS	21	0.216528	1.16845	0.260504	0.743725	1	11332	tags=95%, list=74%, signal=360%	-
GO_NEGATIVE_REGULATION_OF_NECROTIC_CELL_DEATH	15	0.246684	1.16832	0.257937	0.742944	1	8521	tags=80%, list=55%, signal=179%	-
GO_EMBRYO_IMPLANTATION	43	0.154591	1.16713	0.254032	0.744892	1	1922	tags=28%, list=12%, signal=32%	-
GO_ERK1_AND_ERK2_CASCADE	247	0.0641685	1.16708	0.257812	0.743935	1	6444	tags=48%, list=42%, signal=82%	-
GO_TRNA_WOBBLE_BASE_MODIFICATION	20	0.219138	1.16705	0.260163	0.74297	1	2018	tags=35%, list=13%, signal=40%	-
GO_DNA_DAMAGE_RESPONSE_DETECTION_OF_DNA_DAMAGE	38	0.156448	1.16624	0.254902	0.743999	1	2458	tags=32%, list=16%, signal=37%	-
GO_RESPIRATORY_CHAIN_COMPLEX_IV_ASSEMBLY	24	0.197612	1.16446	0.261759	0.747378	1	4659	tags=50%, list=30%, signal=72%	-
GO_INNER_EAR_RECEPTOR_CELL_DEVELOPMENT	38	0.159672	1.16375	0.261663	0.748116	1	10106	tags=82%, list=66%, signal=237%	-
GO_NEGATIVE_REGULATION_OF_CALCINEURIN_MEDIATED_SIGNALING	15	0.254378	1.16283	0.282692	0.749385	1	9429	tags=87%, list=61%, signal=223%	-
GO_NUCLEOBASE_CONTAINING_SMALL_MOLECULE_BIOSYNTHETIC_PROCESS	93	0.103365	1.16249	0.276119	0.749179	1	12488	tags=91%, list=81%, signal=481%	-
GO_MITOTIC_CYTOKINETIC_PROCESS	22	0.209766	1.16224	0.289628	0.748694	1	3772	tags=45%, list=25%, signal=60%	-
GO_PEROXISOMAL_MEMBRANE_TRANSPORT	18	0.226926	1.16212	0.263366	0.747922	1	10194	tags=89%, list=66%, signal=263%	-
GO_REGULATION_OF_PROTEIN_DEPHOSPHORYLATION	125	0.090871	1.16162	0.275049	0.748183	1	9080	tags=68%, list=59%, signal=164%	-
GO_PIGMENTATION	91	0.102754	1.1598	0.255489	0.751739	1	8577	tags=66%, list=56%, signal=148%	-
GO_PROTEIN_PALMITOYLATION	31	0.175853	1.15976	0.269155	0.750798	1	5243	tags=52%, list=34%, signal=78%	-
GO_BODY_MORPHOGENESIS	48	0.140137	1.15806	0.272201	0.753962	1	6508	tags=56%, list=42%, signal=97%	-
GO_CARBOHYDRATE_DERIVATIVE_CATABOLIC_PROCESS	160	0.0800193	1.15769	0.232742	0.753805	1	11577	tags=83%, list=75%, signal=332%	-
GO_ENSHEATHMENT_OF_NEURONS	122	0.0897346	1.15678	0.247863	0.75506	1	8345	tags=63%, list=54%, signal=137%	-
GO_NEGATIVE_REGULATION_OF_SIGNAL_TRANSDUCTION_BY_P53_CLASS_MEDIATOR	29	0.183767	1.15635	0.28719	0.755135	1	1953	tags=31%, list=13%, signal=35%	-
GO_POSITIVE_REGULATION_OF_SODIUM_ION_TRANSMEMBRANE_TRANSPORTER_ACTIVITY	16	0.24266	1.15566	0.260355	0.755849	1	5889	tags=63%, list=38%, signal=101%	-
GO_NUCLEOTIDE_EXCISION_REPAIR_DNA_GAP_FILLING	23	0.205099	1.15559	0.273423	0.754927	1	2201	tags=35%, list=14%, signal=41%	-
GO_REGULATION_OF_NEUROTRANSMITTER_TRANSPORT	137	0.0850893	1.15392	0.259825	0.758089	1	7241	tags=55%, list=47%, signal=104%	-
GO_REGULATION_OF_EPIDERMAL_GROWTH_FACTOR_ACTIVATED_RECEPTOR_ACTIVITY	25	0.196083	1.15379	0.248485	0.757354	1	9917	tags=84%, list=64%, signal=236%	-
GO_PEPTIDE_METABOLIC_PROCESS	98	0.0984913	1.15239	0.288066	0.75978	1	11531	tags=85%, list=75%, signal=335%	-
GO_CELLULAR_RESPONSE_TO_PEPTIDE	343	0.0558362	1.15233	0.2607	0.758892	1	10918	tags=76%, list=71%, signal=257%	-
GO_DNA_REPAIR	488	0.0455748	1.15189	0.272366	0.759032	1	9951	tags=69%, list=65%, signal=189%	-
GO_EMBRYONIC_HINDLIMB_MORPHOGENESIS	25	0.189356	1.15143	0.277228	0.759085	1	8173	tags=72%, list=53%, signal=153%	-
GO_NEGATIVE_REGULATION_OF_ACTIN_FILAMENT_DEPOLYMERIZATION	39	0.155872	1.1512	0.262295	0.758582	1	9053	tags=74%, list=59%, signal=180%	-
GO_REGULATION_OF_PHOSPHOPROTEIN_PHOSPHATASE_ACTIVITY	105	0.0965057	1.15004	0.263383	0.760534	1	9080	tags=69%, list=59%, signal=166%	-
GO_G_PROTEIN_COUPLED_ACETYLCHOLINE_RECEPTOR_SIGNALING_PATHWAY	18	0.224975	1.14991	0.279762	0.759809	1	10224	tags=89%, list=66%, signal=264%	-
GO_TRANSEPITHELIAL_TRANSPORT	16	0.238145	1.14972	0.283298	0.75919	1	8845	tags=81%, list=57%, signal=191%	-
GO_REGULATION_OF_VIRAL_INDUCED_CYTOPLASMIC_PATTERN_RECOGNITION_RECEPTOR_SIGNALING_PATHWAY	18	0.224144	1.1487	0.25969	0.760829	1	1684	tags=33%, list=11%, signal=37%	-
GO_PROTEIN_LOCALIZATION_TO_MICROTUBULE_ORGANIZING_CENTER	31	0.173428	1.14852	0.286792	0.76022	1	10743	tags=87%, list=70%, signal=288%	-
GO_REGULATION_OF_ACTIVIN_RECEPTOR_SIGNALING_PATHWAY	23	0.19873	1.14806	0.277457	0.760306	1	6315	tags=61%, list=41%, signal=103%	-
GO_REGULATION_OF_RECEPTOR_LOCALIZATION_TO_SYNAPSE	17	0.227743	1.14745	0.266798	0.760884	1	9175	tags=82%, list=60%, signal=204%	-
GO_RENAL_SODIUM_EXCRETION	23	0.198506	1.14669	0.266932	0.761838	1	1633	tags=30%, list=11%, signal=34%	-
GO_CELLULAR_MODIFIED_AMINO_ACID_BIOSYNTHETIC_PROCESS	37	0.156941	1.14529	0.268102	0.764392	1	4246	tags=43%, list=28%, signal=60%	-
GO_POSITIVE_REGULATION_OF_MITOTIC_CELL_CYCLE	145	0.0821956	1.14528	0.278106	0.763343	1	10743	tags=78%, list=70%, signal=255%	-
GO_POSITIVE_REGULATION_OF_KIDNEY_DEVELOPMENT	39	0.156424	1.14481	0.286561	0.763506	1	9834	tags=79%, list=64%, signal=219%	-
GO_POSITIVE_REGULATION_OF_ENDOCYTOSIS	92	0.0992097	1.14461	0.289883	0.762965	1	8019	tags=62%, list=52%, signal=129%	-
GO_VENTRICULAR_SEPTUM_MORPHOGENESIS	40	0.152857	1.14383	0.279678	0.76388	1	12662	tags=98%, list=82%, signal=548%	-
GO_ESTABLISHMENT_OF_PROTEIN_LOCALIZATION_TO_MEMBRANE	308	0.0567703	1.14335	0.267368	0.764129	1	9939	tags=70%, list=65%, signal=194%	-
GO_REGULATION_OF_LEUKOCYTE_CHEMOTAXIS	89	0.101175	1.14187	0.272374	0.766763	1	9348	tags=71%, list=61%, signal=179%	-
GO_REGULATION_OF_RHO_PROTEIN_SIGNAL_TRANSDUCTION	131	0.0856333	1.14168	0.294695	0.766216	1	5508	tags=44%, list=36%, signal=68%	-
GO_POSITIVE_REGULATION_OF_DNA_REPAIR	58	0.126208	1.14166	0.28373	0.76522	1	7088	tags=59%, list=46%, signal=108%	-
GO_DEVELOPMENTAL_MATURATION	252	0.0625592	1.14095	0.288499	0.766032	1	9315	tags=67%, list=61%, signal=166%	-
GO_CELLULAR_CARBOHYDRATE_BIOSYNTHETIC_PROCESS	77	0.10912	1.13836	0.283951	0.771551	1	9124	tags=70%, list=59%, signal=171%	-
GO_HETEROTYPIC_CELL_CELL_ADHESION	48	0.140849	1.13832	0.279661	0.770611	1	7780	tags=65%, list=51%, signal=130%	-
GO_PROTEIN_LOCALIZATION_TO_ENDOPLASMIC_RETICULUM	132	0.0844869	1.13811	0.29065	0.770161	1	3258	tags=30%, list=21%, signal=37%	-
GO_NEGATIVE_REGULATION_OF_ACTIN_FILAMENT_POLYMERIZATION	53	0.129313	1.13803	0.288747	0.769338	1	9053	tags=72%, list=59%, signal=173%	-
GO_HINDBRAIN_MORPHOGENESIS	41	0.150754	1.13758	0.261297	0.769398	1	7447	tags=63%, list=48%, signal=123%	-
GO_SECONDARY_METABOLITE_BIOSYNTHETIC_PROCESS	25	0.191047	1.13741	0.296875	0.768778	1	8147	tags=72%, list=53%, signal=153%	-
GO_DNA_REPLICATION	258	0.0603094	1.13708	0.281188	0.768584	1	2726	tags=24%, list=18%, signal=28%	-
GO_C_TERMINAL_PROTEIN_AMINO_ACID_MODIFICATION	15	0.240594	1.13703	0.264887	0.767672	1	6562	tags=67%, list=43%, signal=116%	-
GO_REGULATION_OF_SYNAPTIC_VESICLE_ENDOCYTOSIS	18	0.229177	1.13649	0.285141	0.767995	1	5883	tags=61%, list=38%, signal=99%	-
GO_DNA_SYNTHESIS_INVOLVED_IN_DNA_REPAIR	50	0.1365	1.13598	0.297505	0.768309	1	2215	tags=28%, list=14%, signal=33%	-
GO_REGULATION_OF_GLUCONEOGENESIS	37	0.159524	1.13531	0.291751	0.769008	1	2542	tags=32%, list=17%, signal=39%	-
GO_POSITIVE_REGULATION_OF_CELL_CYCLE_PROCESS	256	0.0609369	1.13477	0.29207	0.769386	1	10743	tags=76%, list=70%, signal=247%	-
GO_AUDITORY_RECEPTOR_CELL_DEVELOPMENT	17	0.227521	1.13456	0.278351	0.768943	1	10084	tags=88%, list=66%, signal=255%	-
GO_REGULATION_OF_DNA_BINDING	112	0.0905716	1.13388	0.272549	0.769618	1	2601	tags=26%, list=17%, signal=31%	-
GO_RHO_PROTEIN_SIGNAL_TRANSDUCTION	191	0.0714	1.13386	0.306383	0.768634	1	5281	tags=41%, list=34%, signal=62%	-
GO_MULTIVESICULAR_BODY_SORTING_PATHWAY	32	0.168868	1.13373	0.308943	0.767992	1	4140	tags=44%, list=27%, signal=60%	-
GO_NEGATIVE_REGULATION_OF_PROTEIN_DEPHOSPHORYLATION	57	0.132716	1.13356	0.307847	0.767399	1	9037	tags=72%, list=59%, signal=174%	-
GO_SECOND_MESSENGER_MEDIATED_SIGNALING	382	0.0511597	1.1335	0.293204	0.766539	1	5397	tags=40%, list=35%, signal=60%	-
GO_ORGAN_INDUCTION	15	0.240876	1.13219	0.315789	0.769083	1	10663	tags=93%, list=69%, signal=303%	-
GO_METANEPHRIC_RENAL_VESICLE_MORPHOGENESIS	16	0.233858	1.13045	0.317365	0.772422	1	4100	tags=50%, list=27%, signal=68%	-
GO_NUCLEOSIDE_PHOSPHATE_METABOLIC_PROCESS	197	0.0690657	1.13004	0.316456	0.772438	1	5670	tags=44%, list=37%, signal=68%	-
GO_BLOOD_VESSEL_ENDOTHELIAL_CELL_MIGRATION	108	0.0923588	1.12934	0.30315	0.773141	1	10561	tags=78%, list=69%, signal=246%	-
GO_MULTIVESICULAR_BODY_ORGANIZATION	30	0.174195	1.12846	0.271762	0.774429	1	5020	tags=50%, list=33%, signal=74%	-
GO_REGULATION_OF_POSTTRANSCRIPTIONAL_GENE_SILENCING	85	0.10317	1.12807	0.296512	0.774413	1	10011	tags=75%, list=65%, signal=214%	-
GO_NAD_BIOSYNTHETIC_PROCESS	28	0.177077	1.12627	0.299389	0.777957	1	6075	tags=57%, list=39%, signal=94%	-
GO_MEIOSIS_I_CELL_CYCLE_PROCESS	98	0.0982205	1.12582	0.302187	0.778032	1	2738	tags=28%, list=18%, signal=33%	-
GO_PREPULSE_INHIBITION	15	0.235782	1.12543	0.285437	0.778017	1	3557	tags=47%, list=23%, signal=61%	-
GO_TETRAPYRROLE_BIOSYNTHETIC_PROCESS	28	0.180154	1.12435	0.334669	0.779783	1	8227	tags=71%, list=53%, signal=153%	-
GO_REGIONALIZATION	291	0.0557421	1.12433	0.276423	0.778812	1	10743	tags=75%, list=70%, signal=244%	-
GO_REGULATION_OF_RECEPTOR_MEDIATED_ENDOCYTOSIS	90	0.100454	1.12427	0.295635	0.777917	1	12146	tags=89%, list=79%, signal=419%	-
GO_EXOCRINE_SYSTEM_DEVELOPMENT	44	0.142366	1.12382	0.292783	0.777974	1	11809	tags=91%, list=77%, signal=389%	-
GO_EPITHELIAL_TUBE_BRANCHING_INVOLVED_IN_LUNG_MORPHOGENESIS	28	0.176959	1.12361	0.287726	0.777494	1	5527	tags=54%, list=36%, signal=83%	-
GO_REGULATION_OF_ENDOCRINE_PROCESS	41	0.151304	1.12257	0.29771	0.779102	1	9316	tags=76%, list=61%, signal=191%	-
GO_MITOTIC_CYTOKINESIS	66	0.119067	1.12006	0.300613	0.784507	1	3772	tags=36%, list=25%, signal=48%	-
GO_LOCOMOTORY_BEHAVIOR	191	0.0689203	1.12003	0.301053	0.783559	1	9107	tags=66%, list=59%, signal=160%	-
GO_CERAMIDE_BIOSYNTHETIC_PROCESS	56	0.12681	1.11902	0.306324	0.785093	1	6851	tags=57%, list=45%, signal=103%	-
GO_REGULATION_OF_MITOCHONDRIAL_FISSION	22	0.204071	1.11782	0.299799	0.787168	1	2460	tags=36%, list=16%, signal=43%	-
GO_TRANSFERRIN_TRANSPORT	33	0.16413	1.11678	0.303719	0.788813	1	8674	tags=73%, list=56%, signal=166%	-
GO_REGULATION_OF_VIRAL_GENOME_REPLICATION	71	0.109052	1.11644	0.286282	0.788614	1	3315	tags=32%, list=22%, signal=41%	-
GO_REGULATION_OF_TRANSMEMBRANE_RECEPTOR_PROTEIN_SERINE_THREONINE_KINASE_SIGNALING_PATHWAY	212	0.0648015	1.11578	0.331263	0.789322	1	6640	tags=50%, list=43%, signal=86%	-
GO_RECEPTOR_SIGNALING_PATHWAY_VIA_STAT	110	0.0922681	1.11563	0.292181	0.788692	1	13004	tags=94%, list=84%, signal=599%	-
GO_B_CELL_APOPTOTIC_PROCESS	21	0.20237	1.11506	0.304878	0.78905	1	6418	tags=62%, list=42%, signal=106%	-
GO_POSITIVE_REGULATION_OF_PROTEIN_ACETYLATION	40	0.149251	1.11447	0.318271	0.789583	1	1556	tags=25%, list=10%, signal=28%	-
GO_POSITIVE_REGULATION_OF_B_CELL_PROLIFERATION	35	0.1617	1.11366	0.299587	0.79069	1	4553	tags=46%, list=30%, signal=65%	-
GO_NEGATIVE_REGULATION_OF_T_CELL_APOPTOTIC_PROCESS	19	0.212553	1.11287	0.319588	0.791637	1	9695	tags=84%, list=63%, signal=227%	-
GO_CYTOPLASMIC_MICROTUBULE_ORGANIZATION	53	0.128177	1.11212	0.323529	0.792505	1	3261	tags=34%, list=21%, signal=43%	-
GO_POSITIVE_REGULATION_OF_INTERFERON_GAMMA_PRODUCTION	47	0.138272	1.11179	0.332	0.792308	1	2135	tags=28%, list=14%, signal=32%	-
GO_DERMATAN_SULFATE_PROTEOGLYCAN_BIOSYNTHETIC_PROCESS	15	0.236498	1.11176	0.328063	0.791371	1	6625	tags=67%, list=43%, signal=117%	-
GO_BASE_EXCISION_REPAIR	40	0.14593	1.11067	0.326531	0.793155	1	4686	tags=45%, list=30%, signal=65%	-
GO_NEGATIVE_REGULATION_OF_STEM_CELL_DIFFERENTIATION	18	0.21685	1.11046	0.321637	0.792614	1	4362	tags=50%, list=28%, signal=70%	-
GO_MAINTENANCE_OF_GASTROINTESTINAL_EPITHELIUM	15	0.238058	1.10991	0.314465	0.793009	1	3522	tags=47%, list=23%, signal=60%	-
GO_POSITIVE_REGULATION_OF_TYPE_I_INTERFERON_PRODUCTION	73	0.11253	1.1098	0.312373	0.792302	1	7554	tags=60%, list=49%, signal=118%	-
GO_ALPHA_BETA_T_CELL_DIFFERENTIATION	89	0.100024	1.10944	0.312	0.792227	1	6425	tags=52%, list=42%, signal=88%	-
GO_TETRAPYRROLE_METABOLIC_PROCESS	21	0.197653	1.1081	0.313684	0.794617	1	10156	tags=86%, list=66%, signal=252%	-
GO_POTASSIUM_ION_HOMEOSTASIS	25	0.186207	1.10783	0.330544	0.794322	1	6374	tags=60%, list=41%, signal=102%	-
GO_REGULATION_OF_CELL_MATURATION	21	0.194292	1.10731	0.322851	0.794556	1	5076	tags=52%, list=33%, signal=78%	-
GO_NEGATIVE_REGULATION_OF_PLATELET_ACTIVATION	17	0.217258	1.10679	0.320158	0.794847	1	12053	tags=100%, list=78%, signal=460%	-
GO_VASCULAR_PROCESS_IN_CIRCULATORY_SYSTEM	146	0.0788936	1.10516	0.352	0.797933	1	5439	tags=43%, list=35%, signal=66%	-
GO_REPLACEMENT_OSSIFICATION	26	0.184237	1.10292	0.340249	0.802648	1	10194	tags=85%, list=66%, signal=250%	-
GO_SYNAPTIC_VESICLE_PRIMING	17	0.219928	1.10162	0.321577	0.804992	1	7484	tags=71%, list=49%, signal=137%	-
GO_REGULATION_OF_PROTEIN_SERINE_THREONINE_KINASE_ACTIVITY	462	0.0452241	1.10148	0.307843	0.804361	1	10620	tags=73%, list=69%, signal=229%	-
GO_RECEPTOR_BIOSYNTHETIC_PROCESS	20	0.206992	1.10098	0.32696	0.804642	1	7593	tags=70%, list=49%, signal=138%	-
GO_VESICLE_TARGETING	91	0.100244	1.10074	0.349794	0.804249	1	10138	tags=76%, list=66%, signal=221%	-
GO_POSITIVE_REGULATION_OF_PROTEIN_DEPHOSPHORYLATION	39	0.145666	1.09902	0.304255	0.807606	1	7236	tags=62%, list=47%, signal=116%	-
GO_ACTIVATION_OF_NF_KAPPAB_INDUCING_KINASE_ACTIVITY	16	0.231619	1.09901	0.330059	0.806626	1	7021	tags=69%, list=46%, signal=126%	-
GO_TOR_SIGNALING	105	0.0934909	1.09764	0.336653	0.809134	1	5314	tags=44%, list=35%, signal=66%	-
GO_REGULATION_OF_BROWN_FAT_CELL_DIFFERENTIATION	15	0.233355	1.09754	0.321705	0.808381	1	11805	tags=100%, list=77%, signal=428%	-
GO_RESPONSE_TO_INSULIN	250	0.058896	1.09739	0.320388	0.807769	1	7174	tags=52%, list=47%, signal=97%	-
GO_POSITIVE_REGULATION_OF_CELL_ACTIVATION	272	0.058684	1.09702	0.312	0.807711	1	8507	tags=61%, list=55%, signal=134%	-
GO_MYD88_DEPENDENT_TOLL_LIKE_RECEPTOR_SIGNALING_PATHWAY	33	0.16155	1.09686	0.318182	0.80711	1	4515	tags=45%, list=29%, signal=64%	-
GO_POSITIVE_REGULATION_OF_PROTEIN_MODIFICATION_BY_SMALL_PROTEIN_CONJUGATION_OR_REMOVAL	118	0.0868682	1.09669	0.361055	0.806499	1	9892	tags=73%, list=64%, signal=202%	-
GO_POSITIVE_REGULATION_OF_CELLULAR_PROTEIN_CATABOLIC_PROCESS	134	0.0820348	1.0964	0.32613	0.80624	1	8053	tags=60%, list=52%, signal=126%	-
GO_MALE_MEIOSIS_I	21	0.204473	1.09603	0.355731	0.806181	1	1254	tags=29%, list=8%, signal=31%	-
GO_NEGATIVE_REGULATION_OF_CELLULAR_RESPONSE_TO_INSULIN_STIMULUS	33	0.159177	1.09602	0.341317	0.805199	1	5951	tags=55%, list=39%, signal=89%	-
GO_LACTATION	43	0.142427	1.09585	0.34104	0.804619	1	6047	tags=53%, list=39%, signal=88%	-
GO_REGULATION_OF_PHOSPHOLIPID_BIOSYNTHETIC_PROCESS	15	0.231101	1.09535	0.308642	0.804963	1	9787	tags=87%, list=64%, signal=238%	-
GO_NUCLEAR_DNA_REPLICATION	52	0.126625	1.09522	0.337945	0.804329	1	2201	tags=27%, list=14%, signal=31%	-
GO_GLYCOSYLATION	233	0.0623243	1.09463	0.31758	0.804889	1	3547	tags=29%, list=23%, signal=37%	-
GO_WNT_SIGNALING_PATHWAY_CALCIUM_MODULATING_PATHWAY	36	0.157325	1.0934	0.333333	0.807104	1	12550	tags=97%, list=82%, signal=525%	-
GO_REGULATION_OF_METANEPHROS_DEVELOPMENT	22	0.191564	1.09336	0.333333	0.806197	1	9650	tags=82%, list=63%, signal=219%	-
GO_POSITIVE_REGULATION_OF_I_KAPPAB_KINASE_NF_KAPPAB_SIGNALING	161	0.0758364	1.09179	0.341748	0.80927	1	10127	tags=73%, list=66%, signal=212%	-
GO_VACUOLAR_TRANSPORT	129	0.0820463	1.0903	0.318275	0.812067	1	11874	tags=85%, list=77%, signal=370%	-
GO_NEGATIVE_REGULATION_OF_MACROAUTOPHAGY	29	0.169245	1.09008	0.313609	0.81165	1	2707	tags=34%, list=18%, signal=42%	-
GO_DNA_DAMAGE_RESPONSE_SIGNAL_TRANSDUCTION_RESULTING_IN_TRANSCRIPTION	16	0.220113	1.09004	0.349533	0.810776	1	2387	tags=38%, list=16%, signal=44%	-
GO_GRANULOCYTE_MIGRATION	93	0.0967707	1.08918	0.329218	0.812027	1	10768	tags=80%, list=70%, signal=263%	-
GO_REGULATION_OF_MAMMARY_GLAND_EPITHELIAL_CELL_PROLIFERATION	16	0.228904	1.08914	0.344969	0.811112	1	3214	tags=44%, list=21%, signal=55%	-
GO_NEGATIVE_REGULATION_OF_LYMPHOCYTE_APOPTOTIC_PROCESS	28	0.172624	1.08911	0.343158	0.810192	1	10542	tags=86%, list=68%, signal=271%	-
GO_MORPHOGENESIS_OF_AN_EPITHELIAL_FOLD	24	0.185674	1.08895	0.309804	0.809614	1	12540	tags=100%, list=81%, signal=538%	-
GO_CEREBELLAR_PURKINJE_CELL_LAYER_DEVELOPMENT	25	0.184424	1.08892	0.347368	0.808725	1	10712	tags=88%, list=70%, signal=289%	-
GO_ENDOSOME_TRANSPORT_VIA_MULTIVESICULAR_BODY_SORTING_PATHWAY	24	0.189646	1.0883	0.334677	0.809341	1	4140	tags=46%, list=27%, signal=63%	-
GO_PATTERN_SPECIFICATION_PROCESS	377	0.0486608	1.08825	0.358452	0.808492	1	10743	tags=75%, list=70%, signal=241%	-
GO_GPI_ANCHOR_BIOSYNTHETIC_PROCESS	31	0.163295	1.08796	0.325301	0.80827	1	7919	tags=68%, list=51%, signal=139%	-
GO_T_CELL_CHEMOTAXIS	17	0.216088	1.08754	0.331276	0.808387	1	12071	tags=100%, list=78%, signal=463%	-
GO_POSITIVE_REGULATION_OF_MULTICELLULAR_ORGANISM_GROWTH	31	0.160331	1.08723	0.335404	0.808183	1	9951	tags=81%, list=65%, signal=228%	-
GO_ACTIVATED_T_CELL_PROLIFERATION	33	0.160384	1.08623	0.331439	0.809754	1	7332	tags=64%, list=48%, signal=121%	-
GO_CELLULAR_RESPONSE_TO_GONADOTROPIN_STIMULUS	17	0.217664	1.08553	0.333333	0.810639	1	9330	tags=82%, list=61%, signal=209%	-
GO_REGULATION_OF_NOTCH_SIGNALING_PATHWAY	90	0.0952884	1.08507	0.34127	0.810852	1	5896	tags=48%, list=38%, signal=77%	-
GO_WATER_SOLUBLE_VITAMIN_METABOLIC_PROCESS	70	0.111587	1.08458	0.34739	0.811032	1	10385	tags=79%, list=67%, signal=240%	-
GO_REGULATION_OF_GRANULOCYTE_CHEMOTAXIS	36	0.155821	1.08403	0.340385	0.811527	1	9152	tags=75%, list=59%, signal=185%	-
GO_REGULATION_OF_CARDIOCYTE_DIFFERENTIATION	42	0.137769	1.0835	0.342574	0.811926	1	10713	tags=83%, list=70%, signal=273%	-
GO_REGULATION_OF_ACTIN_FILAMENT_BASED_PROCESS	353	0.0502269	1.08286	0.325956	0.812564	1	9187	tags=65%, list=60%, signal=156%	-
GO_FOREBRAIN_CELL_MIGRATION	58	0.122585	1.08259	0.345382	0.812268	1	7409	tags=60%, list=48%, signal=116%	-
GO_POSITIVE_REGULATION_OF_PROTEOLYSIS	311	0.054549	1.08244	0.361868	0.811711	1	8928	tags=63%, list=58%, signal=148%	-
GO_NEURAL_TUBE_FORMATION	104	0.0925507	1.08211	0.360078	0.811579	1	9834	tags=73%, list=64%, signal=201%	-
GO_NEGATIVE_REGULATION_OF_PROTEIN_COMPLEX_DISASSEMBLY	67	0.113875	1.08153	0.337325	0.812067	1	9053	tags=70%, list=59%, signal=170%	-
GO_NEGATIVE_REGULATION_OF_DNA_BINDING	47	0.134529	1.08114	0.341513	0.812084	1	2520	tags=30%, list=16%, signal=36%	-
GO_RESPONSE_TO_X_RAY	30	0.168663	1.08091	0.346154	0.811687	1	11263	tags=90%, list=73%, signal=335%	-
GO_NOREPINEPHRINE_TRANSPORT	21	0.200348	1.08079	0.345924	0.811035	1	5716	tags=57%, list=37%, signal=91%	-
GO_HORMONE_BIOSYNTHETIC_PROCESS	68	0.109393	1.08048	0.340509	0.810916	1	8963	tags=69%, list=58%, signal=165%	-
GO_ACTIVATION_OF_JUN_KINASE_ACTIVITY	38	0.145094	1.07908	0.341085	0.813466	1	10735	tags=84%, list=70%, signal=278%	-
GO_POSITIVE_REGULATION_OF_INTERLEUKIN_6_PRODUCTION	67	0.110881	1.079	0.352577	0.812689	1	10018	tags=76%, list=65%, signal=217%	-
GO_ESTABLISHMENT_OF_MITOTIC_SPINDLE_LOCALIZATION	27	0.177018	1.0789	0.327519	0.812006	1	4691	tags=48%, list=30%, signal=69%	-
GO_POSITIVE_REGULATION_OF_LEUKOCYTE_CHEMOTAXIS	69	0.111534	1.07887	0.330189	0.811094	1	10561	tags=80%, list=69%, signal=253%	-
GO_NEGATIVE_REGULATION_OF_CARBOHYDRATE_METABOLIC_PROCESS	39	0.146808	1.07816	0.361396	0.811889	1	4850	tags=46%, list=32%, signal=67%	-
GO_CARBOHYDRATE_BIOSYNTHETIC_PROCESS	184	0.0696993	1.07795	0.355319	0.811485	1	7975	tags=59%, list=52%, signal=120%	-
GO_NUCLEAR_TRANSCRIBED_MRNA_POLY_A_TAIL_SHORTENING	28	0.172573	1.07793	0.375	0.810586	1	646	tags=21%, list=4%, signal=22%	-
GO_CORTICOSTEROID_HORMONE_SECRETION	17	0.218888	1.07778	0.358824	0.809997	1	7500	tags=71%, list=49%, signal=137%	-
GO_POSITIVE_REGULATION_OF_MORPHOGENESIS_OF_AN_EPITHELIUM	32	0.158697	1.0768	0.349896	0.811489	1	8145	tags=69%, list=53%, signal=146%	-
GO_PYRIMIDINE_RIBONUCLEOTIDE_BIOSYNTHETIC_PROCESS	21	0.192833	1.07481	0.369781	0.815511	1	9497	tags=81%, list=62%, signal=211%	-
GO_DNA_REPLICATION_CHECKPOINT	16	0.225718	1.07476	0.350202	0.814667	1	3263	tags=44%, list=21%, signal=55%	-
GO_MITOCHONDRIAL_MEMBRANE_ORGANIZATION	120	0.0832815	1.07476	0.351852	0.813717	1	4500	tags=38%, list=29%, signal=53%	-
GO_POSITIVE_REGULATION_OF_BLOOD_VESSEL_ENDOTHELIAL_CELL_MIGRATION	53	0.124843	1.07473	0.358763	0.812845	1	9993	tags=77%, list=65%, signal=220%	-
GO_REPLICATION_FORK_PROCESSING	30	0.168446	1.07455	0.347092	0.812327	1	1003	tags=23%, list=7%, signal=25%	-
GO_NEGATIVE_REGULATION_OF_CELLULAR_SENESCENCE	18	0.212634	1.0741	0.357282	0.812515	1	1861	tags=33%, list=12%, signal=38%	-
GO_SINGLE_FERTILIZATION	87	0.0973325	1.07388	0.334016	0.812132	1	10188	tags=76%, list=66%, signal=223%	-
GO_SEROTONIN_RECEPTOR_SIGNALING_PATHWAY	21	0.195457	1.07357	0.346457	0.811944	1	4325	tags=48%, list=28%, signal=66%	-
GO_LIPOXYGENASE_PATHWAY	16	0.224316	1.07318	0.350101	0.812015	1	398	tags=25%, list=3%, signal=26%	-
GO_ENDOTHELIAL_CELL_MIGRATION	185	0.0678394	1.07298	0.349112	0.811585	1	10451	tags=75%, list=68%, signal=229%	-
GO_NEGATIVE_REGULATION_OF_CELL_CYCLE_PROCESS	309	0.05277	1.07284	0.345776	0.810994	1	9815	tags=69%, list=64%, signal=186%	-
[truncated: 1,121 more rows]

## Sheet: P25_female_Up_C5CC
NAME	SIZE	ES	NES	NOM p-val	FDR q-val	FWER p-val	RANK AT MAX	LEADING EDGE	CLUSTER
[truncated: 212 more rows]

## Sheet: P25_female_Up_C5MF
NAME	SIZE	ES	NES	NOM p-val	FDR q-val	FWER p-val	RANK AT MAX	LEADING EDGE
[truncated: 324 more rows]

[truncated: 26 more sheets: P25_male_Down_C5BP, P25_male_Down_C5CC, P25_male_Down_C5MF, P25_male_Up_C5BP, P25_male_Up_C5CC, P25_male_Up_C5MF, P25_female_Down_C2All, P25_female_Down_ASD_RISK, P25_female_Down_Celltype, P25_female_Down_Subcelltype, P25_female_Down_Celltype_Velmes, P25_female_Up_C2All, P25_female_Up_ASD_RISK, P25_female_Up_Celltype, P25_female_Up_Subcelltype, P25_female_Up_Celltype_Velmesh, P25_male_Down_C2All, P25_male_Down_ASD_RISK, P25_male_Down_Celltype, P25_male_Down_Subcelltype …]
