# Supplementary material for: Age-differential sexual dimorphisms in CHD8-S62X-mutant mouse synapses and transcriptomes
Source: Front Mol Neurosci. 2023 Feb 16;16:1111388. doi: 10.3389/fnmol.2023.1111388 (PMC9978779; doi:10.3389/fnmol.2023.1111388)
Supplement: Supplementary file 7 [file Table_7.XLSX]

## Sheet: P80-female_Down_C5BP
Table S7. Results of GSEA using gene sets for P80 male and female Chd8+/S62X mice.
NAME	SIZE	ES	NES	NOM p-val	FDR q-val	FWER p-val	RANK AT MAX	LEADING EDGE	CLUSTER
GO_AXON_DEVELOPMENT	492	-0.196379	-4.94665	0	0	0	6081	tags=59%, list=40%, signal=94%	regulation nervous system
GO_REGULATION_OF_TRANS_SYNAPTIC_SIGNALING	415	-0.204523	-4.80002	0	0	0	7428	tags=68%, list=49%, signal=129%	negative synaptic potentiation
GO_SYNAPSE_ORGANIZATION	387	-0.205347	-4.58352	0	0	0	6072	tags=60%, list=40%, signal=96%	regulation nervous system
GO_DENDRITE_DEVELOPMENT	213	-0.26611	-4.5277	0	0	0	6187	tags=67%, list=40%, signal=110%	regulation nervous system
GO_REGULATION_OF_SYNAPTIC_PLASTICITY	178	-0.285125	-4.43679	0	0	0	2738	tags=46%, list=18%, signal=55%	negative synaptic potentiation
GO_SYNAPTIC_VESICLE_CYCLE	183	-0.277587	-4.40985	0	0	0	7427	tags=76%, list=49%, signal=146%	negative synaptic potentiation
GO_DENDRITE_MORPHOGENESIS	134	-0.324685	-4.37655	0	0	0	6153	tags=72%, list=40%, signal=120%	regulation nervous system
GO_REGULATION_OF_CELL_MORPHOGENESIS_INVOLVED_IN_DIFFERENTIATION	286	-0.219773	-4.33024	0	0	0	6064	tags=61%, list=40%, signal=99%	regulation nervous system
GO_REGULATION_OF_NEURON_PROJECTION_DEVELOPMENT	463	-0.174459	-4.27396	0	0	0	3262	tags=38%, list=21%, signal=47%	regulation nervous system
GO_SYNAPSE_ASSEMBLY	164	-0.284347	-4.19876	0	0	0	6240	tags=69%, list=41%, signal=115%	regulation nervous system
GO_NEURON_PROJECTION_GUIDANCE	263	-0.210853	-3.97034	0	0	0	6081	tags=60%, list=40%, signal=99%	regulation nervous system
GO_REGULATION_OF_CELL_MORPHOGENESIS	454	-0.163161	-3.93539	0	0	0	6072	tags=56%, list=40%, signal=89%	regulation nervous system
GO_REGULATION_OF_DENDRITE_DEVELOPMENT	135	-0.289001	-3.86019	0	0	0	2872	tags=47%, list=19%, signal=58%	regulation nervous system
GO_VESICLE_MEDIATED_TRANSPORT_IN_SYNAPSE	195	-0.235895	-3.84768	0	0	0	5697	tags=61%, list=37%, signal=95%	negative synaptic potentiation
GO_REGULATION_OF_SYNAPSE_STRUCTURE_OR_ACTIVITY	219	-0.219152	-3.79929	0	0	0	3543	tags=45%, list=23%, signal=57%	regulation nervous system
GO_SYNAPTIC_VESICLE_EXOCYTOSIS	116	-0.303207	-3.79873	0	0	0	6873	tags=75%, list=45%, signal=135%	negative synaptic potentiation
GO_SIGNAL_RELEASE_FROM_SYNAPSE	164	-0.251468	-3.75765	0	0	0	8044	tags=77%, list=53%, signal=162%	negative synaptic potentiation
GO_NEURON_PROJECTION_EXTENSION	158	-0.259357	-3.71657	0	0	0	3918	tags=51%, list=26%, signal=68%	regulation nervous system
GO_REGULATION_OF_POSTSYNAPTIC_MEMBRANE_POTENTIAL	136	-0.268268	-3.70458	0	0	0	7859	tags=78%, list=51%, signal=159%	negative synaptic potentiation
GO_SYNAPTIC_VESICLE_LOCALIZATION	158	-0.248631	-3.65159	0	0	0	5630	tags=61%, list=37%, signal=96%	negative synaptic potentiation
GO_REGULATION_OF_AXONOGENESIS	180	-0.234311	-3.64546	0	0	0	6064	tags=63%, list=40%, signal=103%	regulation nervous system
GO_REGULATION_OF_DENDRITE_MORPHOGENESIS	85	-0.322829	-3.58033	0	0	0	6430	tags=74%, list=42%, signal=127%	regulation nervous system
GO_DEVELOPMENTAL_GROWTH_INVOLVED_IN_MORPHOGENESIS	222	-0.206475	-3.56308	0	0	0	3918	tags=46%, list=26%, signal=61%	regulation nervous system
GO_COVALENT_CHROMATIN_MODIFICATION	419	-0.154096	-3.56236	0	0	0	3843	tags=40%, list=25%, signal=52%	regulation histone k4
GO_POSITIVE_REGULATION_OF_SYNAPTIC_TRANSMISSION	165	-0.237375	-3.55351	0	0	0	3827	tags=48%, list=25%, signal=64%	negative synaptic potentiation
GO_CELL_CELL_ADHESION_VIA_PLASMA_MEMBRANE_ADHESION_MOLECULES	240	-0.192413	-3.5288	0	0	0	7623	tags=69%, list=50%, signal=135%	plasma membrane adhesion
GO_AXON_EXTENSION	115	-0.275412	-3.45865	0	0	0	6064	tags=67%, list=40%, signal=110%	regulation nervous system
GO_LONG_TERM_SYNAPTIC_DEPRESSION	29	-0.540851	-3.42913	0	0	0	3349	tags=76%, list=22%, signal=97%	negative synaptic potentiation
GO_REGULATION_OF_SYNAPTIC_VESICLE_CYCLE	112	-0.281707	-3.42801	0	0	0	6242	tags=69%, list=41%, signal=115%	negative synaptic potentiation
GO_MEMORY	113	-0.27665	-3.37118	0	0	0	4601	tags=58%, list=30%, signal=82%	negative synaptic potentiation
GO_POSTSYNAPSE_ORGANIZATION	156	-0.230344	-3.3672	0	0	0	6125	tags=63%, list=40%, signal=104%	regulation nervous system
GO_GLUTAMATE_RECEPTOR_SIGNALING_PATHWAY	95	-0.287617	-3.34648	0	0	0	6097	tags=68%, list=40%, signal=113%	negative synaptic potentiation
GO_CALCIUM_ION_REGULATED_EXOCYTOSIS	146	-0.245027	-3.33164	0	0	0	6873	tags=69%, list=45%, signal=124%	negative synaptic potentiation
GO_REGULATION_OF_RNA_METABOLIC_PROCESS	207	-0.199564	-3.31837	0	0	0	5194	tags=54%, list=34%, signal=80%	mrna splice site
GO_NEUROTRANSMITTER_TRANSPORT	254	-0.174123	-3.29489	0	0	0	8044	tags=70%, list=53%, signal=144%	negative synaptic potentiation
GO_SYNAPTIC_TRANSMISSION_GLUTAMATERGIC	87	-0.297408	-3.28663	0	0	0	7612	tags=79%, list=50%, signal=157%	negative synaptic potentiation
GO_REGULATION_OF_CALCIUM_ION_DEPENDENT_EXOCYTOSIS	108	-0.275072	-3.26821	0	0	0	6873	tags=72%, list=45%, signal=130%	negative synaptic potentiation
GO_IONOTROPIC_GLUTAMATE_RECEPTOR_SIGNALING_PATHWAY	24	-0.550274	-3.25711	0	0	0	3708	tags=79%, list=24%, signal=104%	negative synaptic potentiation
GO_REGULATION_OF_GTPASE_ACTIVITY	417	-0.136183	-3.24533	0	0	0	5313	tags=48%, list=35%, signal=71%	activation gtpase activity
GO_REGULATION_OF_MEMBRANE_POTENTIAL	392	-0.139314	-3.22952	0	0	0	2491	tags=30%, list=16%, signal=35%	negative synaptic potentiation
GO_DENDRITIC_SPINE_MORPHOGENESIS	54	-0.375007	-3.22563	0	0	0	2784	tags=56%, list=18%, signal=68%	regulation nervous system
GO_DEVELOPMENTAL_CELL_GROWTH	208	-0.194919	-3.21427	0	0	0	5372	tags=54%, list=35%, signal=83%	regulation nervous system
GO_REGULATION_OF_SYNAPTIC_VESICLE_TRANSPORT	82	-0.30866	-3.18718	0	0	0	6873	tags=76%, list=45%, signal=137%	negative synaptic potentiation
GO_NEURON_PROJECTION_ORGANIZATION	83	-0.303697	-3.18114	0	0	0	6072	tags=70%, list=40%, signal=115%	regulation nervous system
GO_REGULATION_OF_DENDRITIC_SPINE_DEVELOPMENT	66	-0.328948	-3.16689	0	0	0	2872	tags=52%, list=19%, signal=63%	regulation nervous system
GO_VESICLE_LOCALIZATION	291	-0.162767	-3.16601	0	0	0	5866	tags=54%, list=38%, signal=86%	negative synaptic potentiation
GO_REGULATION_OF_NEURONAL_SYNAPTIC_PLASTICITY	50	-0.371395	-3.14273	0	0	0	5966	tags=76%, list=39%, signal=124%	negative synaptic potentiation
GO_POSITIVE_REGULATION_OF_SYNAPSE_ASSEMBLY	68	-0.32228	-3.13483	0	0	0	7468	tags=81%, list=49%, signal=157%	regulation nervous system
GO_COGNITION	275	-0.165207	-3.1153	0	0	0	7423	tags=65%, list=49%, signal=123%	negative synaptic potentiation
GO_NEGATIVE_REGULATION_OF_NERVOUS_SYSTEM_DEVELOPMENT	288	-0.159525	-3.09937	0	0	0	6107	tags=56%, list=40%, signal=91%	regulation nervous system
GO_LEARNING	136	-0.227706	-3.09569	0	0	0	3411	tags=45%, list=22%, signal=57%	negative synaptic potentiation
GO_REGULATION_OF_DENDRITIC_SPINE_MORPHOGENESIS	40	-0.419224	-3.09009	0	0	0	2784	tags=60%, list=18%, signal=73%	regulation nervous system
GO_HOMOPHILIC_CELL_ADHESION_VIA_PLASMA_MEMBRANE_ADHESION_MOLECULES	152	-0.213356	-3.0741	0	2.06743e-05	0.001	4621	tags=51%, list=30%, signal=73%	plasma membrane adhesion
GO_REGULATION_OF_SMALL_GTPASE_MEDIATED_SIGNAL_TRANSDUCTION	319	-0.148976	-3.06853	0	2.02915e-05	0.001	3717	tags=39%, list=24%, signal=50%	gtpase mediated signal
GO_REGULATION_OF_RNA_SPLICING	126	-0.233988	-3.06709	0	1.99225e-05	0.001	5194	tags=57%, list=34%, signal=86%	mrna splice site
GO_DENDRITIC_SPINE_DEVELOPMENT	88	-0.282259	-3.0604	0	1.95668e-05	0.001	5966	tags=67%, list=39%, signal=109%	regulation nervous system
GO_CHEMICAL_SYNAPTIC_TRANSMISSION_POSTSYNAPTIC	102	-0.253683	-3.04527	0	1.92235e-05	0.001	3646	tags=49%, list=24%, signal=64%	negative synaptic potentiation
GO_REGULATION_OF_MRNA_PROCESSING	127	-0.229466	-3.01603	0	3.79951e-05	0.002	5194	tags=57%, list=34%, signal=85%	mrna splice site
GO_REGULATION_OF_REGULATED_SECRETORY_PATHWAY	149	-0.211978	-3.00529	0	3.73511e-05	0.002	6956	tags=66%, list=45%, signal=121%	negative synaptic potentiation
GO_POSITIVE_REGULATION_OF_CELL_PROJECTION_ORGANIZATION	353	-0.136188	-2.99309	0	3.67286e-05	0.002	4294	tags=41%, list=28%, signal=56%	regulation nervous system
GO_NEGATIVE_REGULATION_OF_CELL_PROJECTION_ORGANIZATION	168	-0.194678	-2.99254	0	3.61265e-05	0.002	6072	tags=59%, list=40%, signal=97%	regulation nervous system
GO_NEGATIVE_REGULATION_OF_NEURON_PROJECTION_DEVELOPMENT	143	-0.21417	-2.96937	0	3.55438e-05	0.002	6064	tags=61%, list=40%, signal=100%	regulation nervous system
GO_REGULATION_OF_SYNAPSE_ASSEMBLY	104	-0.254136	-2.96057	0	5.31664e-05	0.003	7468	tags=74%, list=49%, signal=144%	regulation nervous system
GO_POTASSIUM_ION_TRANSPORT	213	-0.170892	-2.92931	0	0.000103629	0.006	3457	tags=39%, list=23%, signal=50%	negative synaptic potentiation
GO_REGULATION_OF_RAS_PROTEIN_SIGNAL_TRANSDUCTION	222	-0.169525	-2.92612	0	0.000102035	0.006	3717	tags=41%, list=24%, signal=53%	gtpase mediated signal
GO_NEGATIVE_REGULATION_OF_SYNAPTIC_TRANSMISSION	65	-0.316961	-2.92533	0	0.000117294	0.007	3411	tags=54%, list=22%, signal=69%	negative synaptic potentiation
GO_POSTSYNAPTIC_SPECIALIZATION_ORGANIZATION	34	-0.415301	-2.90916	0	0.000148252	0.009	7612	tags=91%, list=50%, signal=181%	regulation nervous system
GO_HISTONE_METHYLATION	124	-0.227948	-2.9066	0	0.000146072	0.009	3822	tags=48%, list=25%, signal=63%	regulation histone k4
GO_REGULATION_OF_NEUROTRANSMITTER_SECRETION	102	-0.244565	-2.90361	0	0.00016003	0.01	6935	tags=70%, list=45%, signal=126%	negative synaptic potentiation
GO_NEGATIVE_REGULATION_OF_CELL_MORPHOGENESIS_INVOLVED_IN_DIFFERENTIATION	92	-0.260348	-2.88021	0	0.000188615	0.012	6187	tags=66%, list=40%, signal=111%	regulation nervous system
GO_CALCIUM_ION_TRANSMEMBRANE_TRANSPORT	286	-0.150018	-2.87763	0	0.000201748	0.013	8021	tags=67%, list=52%, signal=138%	divalent inorganic cation
GO_LOCOMOTORY_BEHAVIOR	191	-0.176783	-2.86743	0	0.000229857	0.015	2457	tags=34%, list=16%, signal=39%	locomotory behavior adult
GO_PEPTIDYL_LYSINE_METHYLATION	109	-0.232553	-2.86192	0	0.000226708	0.015	2364	tags=39%, list=15%, signal=45%	regulation histone k4
GO_PEPTIDYL_SERINE_MODIFICATION	272	-0.14936	-2.84478	0	0.000268281	0.017	4507	tags=44%, list=29%, signal=61%	-
GO_SYNAPTIC_TRANSMISSION_GABAERGIC	45	-0.35699	-2.84335	0	0.000279391	0.018	6796	tags=80%, list=44%, signal=143%	negative synaptic potentiation
GO_REGULATION_OF_GLUTAMATE_RECEPTOR_SIGNALING_PATHWAY	61	-0.307766	-2.8378	0	0.000290263	0.019	6097	tags=70%, list=40%, signal=117%	negative synaptic potentiation
GO_REGULATION_OF_SYNAPTIC_TRANSMISSION_GABAERGIC	32	-0.416888	-2.83755	0	0.000286493	0.019	6068	tags=81%, list=40%, signal=134%	negative synaptic potentiation
GO_REGULATION_OF_ION_TRANSMEMBRANE_TRANSPORT	426	-0.122632	-2.82667	0	0.000311006	0.021	3457	tags=35%, list=23%, signal=43%	negative synaptic potentiation
GO_REGULATION_OF_GENE_EXPRESSION_EPIGENETIC	272	-0.150732	-2.81368	0	0.000307069	0.021	3530	tags=38%, list=23%, signal=48%	-
GO_REGULATION_OF_TRANSMEMBRANE_TRANSPORT	494	-0.113382	-2.81213	0	0.00030323	0.021	3464	tags=34%, list=23%, signal=42%	negative synaptic potentiation
GO_NEGATIVE_REGULATION_OF_NEURON_DIFFERENTIATION	212	-0.162634	-2.80732	0	0.000313007	0.022	6064	tags=56%, list=40%, signal=91%	regulation nervous system
GO_RHYTHMIC_PROCESS	265	-0.148487	-2.80583	0	0.00030919	0.022	6141	tags=55%, list=40%, signal=90%	circadian rhythm rhythmic
GO_NEGATIVE_REGULATION_OF_CELL_DEVELOPMENT	306	-0.139241	-2.79543	0	0.000331897	0.024	6064	tags=53%, list=40%, signal=86%	regulation nervous system
GO_LONG_TERM_SYNAPTIC_POTENTIATION	84	-0.263318	-2.78284	0	0.000354418	0.026	3827	tags=51%, list=25%, signal=68%	negative synaptic potentiation
GO_PEPTIDYL_TYROSINE_DEPHOSPHORYLATION	93	-0.247588	-2.75505	0	0.000466408	0.035	7424	tags=73%, list=49%, signal=141%	peptidyl tyrosine dephosphorylation
GO_POSITIVE_REGULATION_OF_EXCITATORY_POSTSYNAPTIC_POTENTIAL	27	-0.433313	-2.74819	0	0.000486543	0.037	2450	tags=59%, list=16%, signal=70%	negative synaptic potentiation
GO_POSITIVE_REGULATION_OF_NEURON_PROJECTION_DEVELOPMENT	258	-0.150673	-2.74511	0	0.00048095	0.037	6097	tags=55%, list=40%, signal=89%	regulation nervous system
GO_REGULATION_OF_MRNA_SPLICING_VIA_SPLICEOSOME	91	-0.244504	-2.74015	0	0.000487846	0.038	5194	tags=58%, list=34%, signal=88%	mrna splice site
GO_SYNAPTIC_VESICLE_RECYCLING	62	-0.289558	-2.70528	0	0.000729745	0.057	5954	tags=68%, list=39%, signal=110%	negative synaptic potentiation
GO_POSTSYNAPTIC_SPECIALIZATION_ASSEMBLY	22	-0.472347	-2.7028	0	0.000745957	0.059	7390	tags=95%, list=48%, signal=184%	regulation nervous system
GO_CENTRAL_NERVOUS_SYSTEM_NEURON_DIFFERENTIATION	172	-0.176358	-2.66788	0	0.00106333	0.083	9343	tags=78%, list=61%, signal=199%	central system forebrain
GO_FOREBRAIN_NEURON_DEVELOPMENT	30	-0.404784	-2.65827	0	0.0012196	0.097	8101	tags=93%, list=53%, signal=198%	central system forebrain
GO_CIRCADIAN_REGULATION_OF_GENE_EXPRESSION	54	-0.297248	-2.65822	0	0.00120648	0.097	6520	tags=72%, list=43%, signal=125%	circadian rhythm rhythmic
GO_MRNA_METABOLIC_PROCESS	485	-0.103146	-2.63757	0	0.00140463	0.111	8979	tags=69%, list=59%, signal=161%	mrna splice site
GO_CENTRAL_NERVOUS_SYSTEM_NEURON_DEVELOPMENT	78	-0.250308	-2.62843	0	0.00148293	0.119	6784	tags=69%, list=44%, signal=124%	central system forebrain
GO_REGULATION_OF_CIRCADIAN_RHYTHM	96	-0.224662	-2.61713	0	0.00155932	0.127	3917	tags=48%, list=26%, signal=64%	circadian rhythm rhythmic
GO_POSITIVE_REGULATION_OF_CELL_MORPHOGENESIS_INVOLVED_IN_DIFFERENTIATION	143	-0.190354	-2.60151	0	0.00177054	0.144	5997	tags=58%, list=39%, signal=95%	regulation nervous system
GO_CIRCADIAN_RHYTHM	186	-0.16527	-2.601	0	0.00176363	0.145	6141	tags=56%, list=40%, signal=93%	circadian rhythm rhythmic
GO_LONG_TERM_MEMORY	33	-0.383151	-2.59741	0	0.00176815	0.147	4352	tags=67%, list=28%, signal=93%	negative synaptic potentiation
GO_REGULATION_OF_HISTONE_METHYLATION	57	-0.297323	-2.59668	0	0.00175047	0.147	3522	tags=53%, list=23%, signal=68%	regulation histone k4
GO_REGULATION_OF_POSTSYNAPSE_ORGANIZATION	95	-0.225743	-2.59241	0	0.00179845	0.152	2850	tags=41%, list=19%, signal=50%	regulation nervous system
GO_NEGATIVE_REGULATION_OF_AXONOGENESIS	68	-0.260827	-2.59001	0	0.00180216	0.153	7054	tags=72%, list=46%, signal=133%	regulation nervous system
GO_CLATHRIN_DEPENDENT_ENDOCYTOSIS	40	-0.347228	-2.57497	0	0.00203994	0.168	5413	tags=70%, list=35%, signal=108%	negative synaptic potentiation
GO_REGULATION_OF_SYNAPTIC_TRANSMISSION_GLUTAMATERGIC	65	-0.273004	-2.57442	0	0.00202032	0.168	7612	tags=77%, list=50%, signal=152%	negative synaptic potentiation
GO_REGULATION_OF_CATION_CHANNEL_ACTIVITY	158	-0.178242	-2.56973	0	0.0020737	0.172	7955	tags=70%, list=52%, signal=144%	negative synaptic potentiation
GO_POSITIVE_REGULATION_OF_NEUROTRANSMITTER_SECRETION	22	-0.456604	-2.56649	0	0.00208565	0.174	6935	tags=91%, list=45%, signal=166%	negative synaptic potentiation
GO_POSTSYNAPSE_ASSEMBLY	29	-0.402455	-2.55628	0	0.00216879	0.181	8101	tags=93%, list=53%, signal=197%	regulation nervous system
GO_FOREBRAIN_NEURON_DIFFERENTIATION	53	-0.301892	-2.54865	0	0.00232251	0.195	8101	tags=83%, list=53%, signal=176%	central system forebrain
GO_POSITIVE_REGULATION_OF_CALCIUM_ION_DEPENDENT_EXOCYTOSIS	23	-0.448137	-2.54667	0	0.00233142	0.196	6460	tags=87%, list=42%, signal=150%	negative synaptic potentiation
GO_POSITIVE_REGULATION_OF_NEURON_DIFFERENTIATION	340	-0.121134	-2.53172	0	0.00252039	0.212	8900	tags=70%, list=58%, signal=164%	regulation nervous system
GO_NEUROMUSCULAR_PROCESS	100	-0.218582	-2.51827	0	0.00283546	0.232	3411	tags=44%, list=22%, signal=56%	neuromuscular process controlling
GO_PROTEIN_LOCALIZATION_TO_SYNAPSE	80	-0.241376	-2.51713	0	0.00281992	0.233	7612	tags=74%, list=50%, signal=146%	regulation postsynaptic membrane
GO_RNA_DESTABILIZATION	30	-0.38814	-2.51293	0	0.00292278	0.241	6825	tags=83%, list=45%, signal=150%	nuclear transcribed cotranslational
GO_REGULATION_OF_EXTENT_OF_CELL_GROWTH	105	-0.214775	-2.50586	0	0.00300301	0.248	6064	tags=61%, list=40%, signal=100%	regulation nervous system
GO_MULTICELLULAR_ORGANISMAL_SIGNALING	194	-0.151987	-2.50538	0	0.00300556	0.25	3305	tags=37%, list=22%, signal=46%	negative synaptic potentiation
GO_POSITIVE_REGULATION_OF_AXONOGENESIS	82	-0.239393	-2.49986	0	0.00310257	0.261	3262	tags=45%, list=21%, signal=57%	regulation nervous system
GO_POSITIVE_REGULATION_OF_GTPASE_ACTIVITY	348	-0.115247	-2.49527	0	0.00317007	0.268	5313	tags=46%, list=35%, signal=69%	activation gtpase activity
GO_REGULATION_OF_CYTOSKELETON_ORGANIZATION	486	-0.098506	-2.49096	0.00202429	0.00321797	0.273	4083	tags=36%, list=27%, signal=48%	-
GO_REGULATION_OF_CELLULAR_COMPONENT_SIZE	350	-0.11549	-2.48808	0	0.00328326	0.278	4395	tags=40%, list=29%, signal=55%	regulation nervous system
GO_MODULATION_OF_EXCITATORY_POSTSYNAPTIC_POTENTIAL	39	-0.327971	-2.47803	0	0.00349438	0.296	2450	tags=49%, list=16%, signal=58%	negative synaptic potentiation
GO_PROTEIN_AUTOPHOSPHORYLATION	225	-0.146309	-2.47494	0	0.0035568	0.302	4732	tags=45%, list=31%, signal=65%	-
GO_PRESYNAPTIC_ENDOCYTOSIS	51	-0.289862	-2.47155	0	0.00362779	0.311	8482	tags=84%, list=55%, signal=189%	negative synaptic potentiation
GO_FOREBRAIN_CELL_MIGRATION	58	-0.277262	-2.47049	0	0.00362511	0.313	7119	tags=74%, list=47%, signal=138%	central system forebrain
GO_CARDIOBLAST_DIFFERENTIATION	15	-0.516033	-2.46348	0	0.00377354	0.328	4354	tags=80%, list=28%, signal=112%	regulation muscle tissue
GO_REGULATION_OF_NEUROTRANSMITTER_RECEPTOR_ACTIVITY	67	-0.259473	-2.45818	0	0.00384889	0.335	6097	tags=66%, list=40%, signal=109%	negative synaptic potentiation
GO_NEURON_RECOGNITION	47	-0.301716	-2.45182	0	0.00399345	0.349	7119	tags=77%, list=47%, signal=143%	regulation nervous system
GO_REGULATION_OF_EXOCYTOSIS	197	-0.147192	-2.45064	0	0.00400566	0.353	7021	tags=60%, list=46%, signal=110%	negative synaptic potentiation
GO_FOREBRAIN_DEVELOPMENT	359	-0.110643	-2.43973	0	0.00440339	0.382	4997	tags=43%, list=33%, signal=63%	central system forebrain
GO_REGULATION_OF_NEUROTRANSMITTER_LEVELS	310	-0.118799	-2.43544	0.00192678	0.00451429	0.394	8882	tags=70%, list=58%, signal=163%	-
GO_PEPTIDYL_LYSINE_MODIFICATION	350	-0.114596	-2.43527	0	0.00448839	0.395	3840	tags=36%, list=25%, signal=47%	regulation histone k4
GO_INTRASPECIES_INTERACTION_BETWEEN_ORGANISMS	50	-0.288151	-2.42777	0	0.00468843	0.412	2339	tags=44%, list=15%, signal=52%	negative synaptic potentiation
GO_AXONAL_FASCICULATION	23	-0.418816	-2.42038	0	0.00493775	0.429	6908	tags=87%, list=45%, signal=158%	regulation nervous system
GO_CALCIUM_ION_REGULATED_EXOCYTOSIS_OF_NEUROTRANSMITTER	15	-0.520032	-2.4107	0	0.00524019	0.448	5313	tags=87%, list=35%, signal=133%	negative synaptic potentiation
GO_REGULATION_OF_INTRACELLULAR_TRANSPORT	403	-0.104203	-2.40466	0	0.00541399	0.46	2891	tags=29%, list=19%, signal=35%	negative synaptic potentiation
GO_NEGATIVE_REGULATION_OF_SMALL_GTPASE_MEDIATED_SIGNAL_TRANSDUCTION	53	-0.280773	-2.39979	0	0.00554655	0.472	4381	tags=57%, list=29%, signal=79%	gtpase mediated signal
GO_SIGNAL_RELEASE	420	-0.10112	-2.39583	0	0.00568363	0.483	1848	tags=22%, list=12%, signal=24%	negative synaptic potentiation
GO_REGULATION_OF_CELL_SIZE	170	-0.158479	-2.39517	0	0.00568159	0.485	6064	tags=55%, list=40%, signal=91%	regulation nervous system
GO_REGULATION_OF_POSTSYNAPTIC_MEMBRANE_NEUROTRANSMITTER_RECEPTOR_LEVELS	65	-0.248104	-2.39005	0	0.00584712	0.5	7756	tags=75%, list=51%, signal=152%	regulation postsynaptic membrane
GO_FOREBRAIN_GENERATION_OF_NEURONS	64	-0.252965	-2.38144	0	0.00612918	0.517	8101	tags=78%, list=53%, signal=165%	central system forebrain
GO_ESTABLISHMENT_OF_ORGANELLE_LOCALIZATION	469	-0.0986345	-2.37984	0	0.00615638	0.521	5879	tags=48%, list=38%, signal=76%	negative synaptic potentiation
GO_DEPHOSPHORYLATION	436	-0.100786	-2.37469	0	0.00637722	0.535	6259	tags=51%, list=41%, signal=83%	peptidyl tyrosine dephosphorylation
GO_PROTEIN_METHYLATION	158	-0.159874	-2.36118	0	0.00689794	0.563	3875	tags=41%, list=25%, signal=55%	regulation histone k4
GO_MRNA_SPLICE_SITE_SELECTION	27	-0.380661	-2.36034	0	0.00693401	0.566	3821	tags=63%, list=25%, signal=84%	mrna splice site
GO_SCHWANN_CELL_DIFFERENTIATION	37	-0.326943	-2.35484	0	0.00712269	0.581	2868	tags=51%, list=19%, signal=63%	-
GO_DIVALENT_INORGANIC_CATION_TRANSPORT	423	-0.0996227	-2.35395	0	0.00711936	0.584	7056	tags=56%, list=46%, signal=101%	divalent inorganic cation
GO_POSITIVE_REGULATION_OF_CELL_DEVELOPMENT	492	-0.0911733	-2.34813	0	0.0073791	0.598	3938	tags=35%, list=26%, signal=45%	regulation nervous system
GO_POSTSYNAPTIC_DENSITY_ASSEMBLY	18	-0.46211	-2.33287	0.00194932	0.00806924	0.641	7390	tags=94%, list=48%, signal=182%	-
GO_SYNAPTIC_VESICLE_PRIMING	17	-0.461033	-2.33275	0	0.00802985	0.641	7356	tags=94%, list=48%, signal=181%	negative synaptic potentiation
GO_NEURON_CELLULAR_HOMEOSTASIS	31	-0.352093	-2.32555	0	0.00850104	0.663	2522	tags=52%, list=16%, signal=62%	-
GO_NEUROMUSCULAR_PROCESS_CONTROLLING_BALANCE	49	-0.284515	-2.32528	0	0.00845186	0.663	1907	tags=41%, list=12%, signal=46%	neuromuscular process controlling
GO_EXCITATORY_SYNAPSE_ASSEMBLY	25	-0.397772	-2.32272	0.002	0.00854197	0.67	7390	tags=88%, list=48%, signal=170%	-
GO_STARTLE_RESPONSE	27	-0.370106	-2.322	0	0.00852219	0.671	2282	tags=52%, list=15%, signal=61%	neuromuscular process controlling
GO_CELL_GROWTH	437	-0.0970857	-2.31802	0	0.0086753	0.68	3320	tags=31%, list=22%, signal=39%	regulation nervous system
GO_CEREBELLAR_CORTEX_FORMATION	21	-0.420108	-2.30813	0	0.00924751	0.71	5240	tags=76%, list=34%, signal=116%	cerebellar cortex formation
GO_ACTION_POTENTIAL	123	-0.183655	-2.30552	0	0.0093376	0.717	2936	tags=37%, list=19%, signal=46%	negative synaptic potentiation
GO_POSITIVE_REGULATION_OF_CELLULAR_COMPONENT_BIOGENESIS	482	-0.0940296	-2.29993	0	0.00963784	0.732	6068	tags=49%, list=40%, signal=78%	regulation supramolecular fiber
GO_ALTERNATIVE_MRNA_SPLICING_VIA_SPLICEOSOME	72	-0.231165	-2.29316	0	0.0100254	0.748	5194	tags=57%, list=34%, signal=86%	mrna splice site
GO_DEMETHYLATION	49	-0.27913	-2.29284	0.00392927	0.00998282	0.748	5112	tags=61%, list=33%, signal=92%	-
GO_PROTEIN_DEMETHYLATION	27	-0.370349	-2.29171	0.00197628	0.00997568	0.749	5112	tags=70%, list=33%, signal=105%	-
GO_ADULT_BEHAVIOR	130	-0.168703	-2.2895	0	0.0100507	0.752	2856	tags=35%, list=19%, signal=43%	locomotory behavior adult
GO_HISTONE_H3_K4_METHYLATION	48	-0.290153	-2.28931	0	0.00999519	0.752	3226	tags=50%, list=21%, signal=63%	regulation histone k4
GO_NEGATIVE_REGULATION_OF_DENDRITE_DEVELOPMENT	24	-0.387589	-2.28498	0	0.0102461	0.762	2368	tags=54%, list=15%, signal=64%	regulation nervous system
GO_PHOSPHATIDYLINOSITOL_BIOSYNTHETIC_PROCESS	113	-0.185224	-2.27575	0.00188324	0.0108179	0.781	7073	tags=65%, list=46%, signal=119%	-
GO_VISUAL_BEHAVIOR	53	-0.263318	-2.27551	0.00197628	0.0107923	0.784	1760	tags=38%, list=12%, signal=42%	-
GO_PROTEIN_TRANSPORT_WITHIN_PLASMA_MEMBRANE	45	-0.294068	-2.27114	0	0.011054	0.794	7756	tags=80%, list=51%, signal=162%	regulation postsynaptic membrane
GO_REGULATION_OF_AXON_GUIDANCE	42	-0.295828	-2.27096	0	0.0109941	0.795	6781	tags=74%, list=44%, signal=132%	regulation nervous system
GO_MEMBRANE_DEPOLARIZATION_DURING_ACTION_POTENTIAL	35	-0.321884	-2.26885	0	0.0110601	0.799	2082	tags=46%, list=14%, signal=53%	negative synaptic potentiation
GO_REGULATION_OF_ANATOMICAL_STRUCTURE_SIZE	468	-0.0922759	-2.2663	0	0.0112487	0.804	6087	tags=49%, list=40%, signal=78%	regulation nervous system
GO_REGULATION_OF_RHO_PROTEIN_SIGNAL_TRANSDUCTION	130	-0.171169	-2.26375	0	0.0113898	0.812	3054	tags=37%, list=20%, signal=46%	gtpase mediated signal
GO_INOSITOL_PHOSPHATE_METABOLIC_PROCESS	45	-0.282509	-2.26334	0	0.0113681	0.813	5212	tags=62%, list=34%, signal=94%	-
GO_3_UTR_MEDIATED_MRNA_DESTABILIZATION	15	-0.486409	-2.25437	0	0.0120799	0.832	5827	tags=87%, list=38%, signal=140%	nuclear transcribed cotranslational
GO_NEGATIVE_REGULATION_OF_RHO_PROTEIN_SIGNAL_TRANSDUCTION	20	-0.414304	-2.24528	0	0.0128674	0.855	4381	tags=70%, list=29%, signal=98%	gtpase mediated signal
GO_REGULATION_OF_CARDIAC_CONDUCTION	66	-0.239851	-2.24386	0.00378788	0.0129138	0.859	1911	tags=36%, list=12%, signal=41%	-
GO_MULTI_ORGANISM_BEHAVIOR	64	-0.238833	-2.24298	0.0019305	0.0128908	0.862	2339	tags=39%, list=15%, signal=46%	-
GO_POSITIVE_REGULATION_OF_REGULATED_SECRETORY_PATHWAY	47	-0.279822	-2.23882	0.00196078	0.0131687	0.871	7453	tags=77%, list=49%, signal=149%	-
GO_CELLULAR_RESPONSE_TO_CALCIUM_ION	78	-0.216147	-2.23036	0	0.0139065	0.889	6127	tags=62%, list=40%, signal=102%	negative synaptic potentiation
GO_REGULATION_OF_NEUROTRANSMITTER_TRANSPORT	134	-0.167728	-2.22789	0.00206186	0.0140152	0.891	6935	tags=62%, list=45%, signal=112%	-
GO_GLYCOSPHINGOLIPID_BIOSYNTHETIC_PROCESS	25	-0.364569	-2.22428	0	0.0141599	0.893	6061	tags=76%, list=40%, signal=126%	-
GO_REGULATION_OF_MICROTUBULE_POLYMERIZATION	43	-0.291974	-2.22303	0	0.0142095	0.896	5154	tags=63%, list=34%, signal=94%	regulation supramolecular fiber
GO_ACTIVATION_OF_GTPASE_ACTIVITY	78	-0.210349	-2.219	0	0.0145941	0.905	4842	tags=53%, list=32%, signal=77%	activation gtpase activity
GO_TELENCEPHALON_DEVELOPMENT	236	-0.123833	-2.21658	0	0.0147514	0.907	3906	tags=38%, list=26%, signal=50%	central system forebrain
GO_REGULATION_OF_CATION_TRANSMEMBRANE_TRANSPORT	299	-0.11219	-2.21596	0.006	0.0147246	0.909	6455	tags=53%, list=42%, signal=90%	-
GO_RESPONSE_TO_NERVE_GROWTH_FACTOR	52	-0.259821	-2.21451	0.00397614	0.0147758	0.909	3984	tags=52%, list=26%, signal=70%	-
GO_PRESYNAPSE_ORGANIZATION	41	-0.291689	-2.21404	0.00200401	0.0147431	0.91	8239	tags=83%, list=54%, signal=179%	-
GO_ACTOMYOSIN_STRUCTURE_ORGANIZATION	178	-0.140644	-2.21111	0.0019802	0.0149727	0.914	5267	tags=48%, list=34%, signal=73%	-
GO_SEMAPHORIN_PLEXIN_SIGNALING_PATHWAY	39	-0.301278	-2.21075	0.0020284	0.0149217	0.914	6781	tags=74%, list=44%, signal=133%	-
GO_NEGATIVE_REGULATION_OF_AXON_EXTENSION	41	-0.29597	-2.2079	0.00404858	0.015129	0.919	7054	tags=76%, list=46%, signal=140%	-
GO_PROTEIN_LOCALIZATION_TO_POSTSYNAPTIC_MEMBRANE	42	-0.290695	-2.2035	0.00392927	0.0154572	0.927	7588	tags=79%, list=50%, signal=155%	-
GO_PERIPHERAL_NERVOUS_SYSTEM_DEVELOPMENT	70	-0.222781	-2.20306	0.002079	0.0154164	0.927	2947	tags=41%, list=19%, signal=51%	-
GO_CARDIOCYTE_DIFFERENTIATION	126	-0.17144	-2.20237	0.00192308	0.0153759	0.927	4443	tags=46%, list=29%, signal=64%	-
GO_NEGATIVE_REGULATION_OF_PHOSPHORUS_METABOLIC_PROCESS	486	-0.087568	-2.19739	0.00401606	0.015764	0.933	4371	tags=37%, list=29%, signal=50%	-
GO_REGULATION_OF_TRANSPORTER_ACTIVITY	251	-0.120157	-2.19657	0.00402414	0.0157907	0.934	2460	tags=28%, list=16%, signal=33%	-
GO_REGULATION_OF_NMDA_RECEPTOR_ACTIVITY	33	-0.329604	-2.19237	0	0.0161583	0.938	6097	tags=73%, list=40%, signal=121%	negative synaptic potentiation
GO_NEURON_MIGRATION	148	-0.157132	-2.18976	0	0.0164095	0.944	5581	tags=52%, list=36%, signal=81%	central system forebrain
GO_RAS_PROTEIN_SIGNAL_TRANSDUCTION	414	-0.0954882	-2.1856	0.0040568	0.0167951	0.95	3717	tags=34%, list=24%, signal=43%	-
GO_MICROTUBULE_POLYMERIZATION	66	-0.224822	-2.18296	0.00386847	0.0170293	0.952	5154	tags=56%, list=34%, signal=84%	-
GO_CENTRAL_NERVOUS_SYSTEM_NEURON_AXONOGENESIS	35	-0.305037	-2.1773	0.00392157	0.0176012	0.954	1902	tags=43%, list=12%, signal=49%	-
GO_MIRNA_METABOLIC_PROCESS	19	-0.39914	-2.16376	0.00389105	0.0192461	0.967	2760	tags=58%, list=18%, signal=71%	-
GO_POSITIVE_REGULATION_OF_RNA_SPLICING	32	-0.320559	-2.16119	0	0.0194365	0.968	5148	tags=66%, list=34%, signal=99%	mrna splice site
GO_PEPTIDYL_LYSINE_TRIMETHYLATION	37	-0.29606	-2.15922	0.00206186	0.0195978	0.971	3753	tags=54%, list=25%, signal=71%	-
GO_REGULATION_OF_VESICLE_MEDIATED_TRANSPORT	463	-0.0852478	-2.15871	0	0.0195498	0.972	4718	tags=39%, list=31%, signal=55%	negative synaptic potentiation
GO_DENDRITE_EXTENSION	31	-0.323174	-2.15796	0	0.0195782	0.972	2470	tags=48%, list=16%, signal=58%	regulation nervous system
GO_VOCALIZATION_BEHAVIOR	15	-0.450544	-2.15773	0	0.0194981	0.973	4335	tags=73%, list=28%, signal=102%	negative synaptic potentiation
GO_REGULATION_OF_NUCLEOBASE_CONTAINING_COMPOUND_METABOLIC_PROCESS	456	-0.0858262	-2.15081	0.0040568	0.0202897	0.978	5304	tags=43%, list=35%, signal=64%	-
GO_NEURON_PROJECTION_EXTENSION_INVOLVED_IN_NEURON_PROJECTION_GUIDANCE	36	-0.307644	-2.14966	0	0.0203411	0.979	6781	tags=75%, list=44%, signal=134%	regulation nervous system
GO_ACTIVATION_OF_MAPKK_ACTIVITY	54	-0.246869	-2.14131	0.00416667	0.0212839	0.982	3321	tags=46%, list=22%, signal=59%	-
GO_PLASMA_MEMBRANE_ORGANIZATION	86	-0.192755	-2.12232	0.00209205	0.0240065	0.991	7388	tags=67%, list=48%, signal=130%	-
GO_REGULATION_OF_EXCITATORY_SYNAPSE_ASSEMBLY	15	-0.450897	-2.11911	0.00203252	0.0244136	0.991	7390	tags=93%, list=48%, signal=180%	-
GO_MOTOR_NEURON_AXON_GUIDANCE	23	-0.369715	-2.11774	0.00202429	0.0245386	0.991	4997	tags=70%, list=33%, signal=103%	-
GO_PHOSPHOLIPID_METABOLIC_PROCESS	236	-0.116612	-2.11199	0.00198807	0.0252287	0.992	6349	tags=53%, list=41%, signal=89%	-
GO_SYNAPSE_MATURATION	25	-0.356285	-2.11186	0.00191571	0.0251459	0.992	1903	tags=48%, list=12%, signal=55%	-
GO_HETEROPHILIC_CELL_CELL_ADHESION_VIA_PLASMA_MEMBRANE_CELL_ADHESION_MOLECULES	37	-0.289188	-2.1106	0.00584795	0.0252656	0.992	7580	tags=78%, list=50%, signal=155%	-
GO_POSITIVE_REGULATION_OF_DENDRITE_MORPHOGENESIS	35	-0.300596	-2.10814	0.00604839	0.0255973	0.993	6779	tags=74%, list=44%, signal=133%	-
GO_REGULATION_OF_LIPID_KINASE_ACTIVITY	61	-0.227201	-2.10728	0.00385356	0.0256165	0.993	8830	tags=80%, list=58%, signal=189%	-
GO_RNA_POLYADENYLATION	42	-0.271166	-2.10709	0.00198807	0.0255382	0.993	3514	tags=50%, list=23%, signal=65%	-
GO_NEGATIVE_CHEMOTAXIS	42	-0.273678	-2.10457	0.00377358	0.0257417	0.993	7119	tags=74%, list=47%, signal=138%	-
GO_POSITIVE_REGULATION_OF_MUSCLE_TISSUE_DEVELOPMENT	62	-0.229595	-2.10335	0.00576923	0.0258153	0.994	5387	tags=58%, list=35%, signal=89%	-
GO_REGULATION_OF_VESICLE_FUSION	27	-0.334589	-2.10179	0	0.0258939	0.995	3958	tags=59%, list=26%, signal=80%	negative synaptic potentiation
GO_CALCIUM_ION_TRANSMEMBRANE_IMPORT_INTO_CYTOSOL	125	-0.159569	-2.09775	0.00201207	0.0264444	0.997	8107	tags=69%, list=53%, signal=145%	-
GO_NEGATIVE_REGULATION_OF_GTPASE_ACTIVITY	43	-0.274194	-2.09722	0.00409836	0.0263743	0.997	3646	tags=51%, list=24%, signal=67%	-
GO_POSITIVE_REGULATION_OF_NEUROLOGICAL_SYSTEM_PROCESS	56	-0.237948	-2.09689	0.00197239	0.0262951	0.997	2658	tags=41%, list=17%, signal=50%	-
GO_NEUROMUSCULAR_JUNCTION_DEVELOPMENT	47	-0.254722	-2.09287	0.002	0.0268831	0.997	3929	tags=51%, list=26%, signal=68%	-
GO_REGULATION_OF_LONG_TERM_NEURONAL_SYNAPTIC_PLASTICITY	26	-0.34497	-2.09106	0.002	0.0270776	0.997	6502	tags=77%, list=42%, signal=134%	-
GO_SYNAPTIC_VESICLE_CLUSTERING	15	-0.438468	-2.07727	0.00621118	0.0293728	0.999	7580	tags=93%, list=50%, signal=185%	-
GO_SODIUM_ION_TRANSPORT	192	-0.128542	-2.07415	0.00403226	0.0298253	0.999	3000	tags=32%, list=20%, signal=40%	-
GO_MUSCLE_TISSUE_DEVELOPMENT	348	-0.0961097	-2.06817	0	0.0308854	0.999	7402	tags=58%, list=48%, signal=109%	regulation muscle tissue
GO_CELL_DIFFERENTIATION_IN_HINDBRAIN	19	-0.394959	-2.06463	0.0019685	0.0314223	0.999	5240	tags=74%, list=34%, signal=112%	-
GO_REGULATION_OF_HISTONE_MODIFICATION	130	-0.155311	-2.06401	0.00391389	0.0313958	0.999	3530	tags=38%, list=23%, signal=50%	-
GO_REGULATION_OF_MUSCLE_ORGAN_DEVELOPMENT	121	-0.153761	-2.06331	0	0.0313833	0.999	7025	tags=61%, list=46%, signal=112%	regulation muscle tissue
GO_PROTEIN_DEPHOSPHORYLATION	293	-0.103207	-2.06161	0.00205339	0.0316004	0.999	4719	tags=41%, list=31%, signal=58%	-
GO_MRNA_TRANSPORT	138	-0.150582	-2.05261	0.008	0.0331534	1	5923	tags=54%, list=39%, signal=87%	-
GO_ASSOCIATIVE_LEARNING	76	-0.20298	-2.05258	0.00393701	0.0330105	1	2548	tags=37%, list=17%, signal=44%	-
GO_CEREBRAL_CORTEX_CELL_MIGRATION	42	-0.269485	-2.04918	0.0019305	0.0336187	1	8276	tags=81%, list=54%, signal=176%	-
GO_NEGATIVE_REGULATION_OF_PHOSPHORYLATION	392	-0.0891492	-2.048	0.00199601	0.0337154	1	4371	tags=37%, list=29%, signal=51%	-
GO_BETA_CATENIN_TCF_COMPLEX_ASSEMBLY	30	-0.321543	-2.04474	0.00772201	0.0342356	1	7332	tags=80%, list=48%, signal=153%	-
GO_REGULATION_OF_CALCIUM_MEDIATED_SIGNALING	90	-0.185685	-2.0423	0.00410678	0.0346032	1	2107	tags=32%, list=14%, signal=37%	-
GO_PHOSPHATIDYLINOSITOL_DEPHOSPHORYLATION	24	-0.345813	-2.04091	0.0021322	0.0347321	1	4919	tags=67%, list=32%, signal=98%	-
GO_RHO_PROTEIN_SIGNAL_TRANSDUCTION	190	-0.123497	-2.04068	0.0077821	0.03466	1	3128	tags=33%, list=20%, signal=41%	-
GO_ADHERENS_JUNCTION_ASSEMBLY	88	-0.184515	-2.03851	0.0020202	0.0349348	1	6062	tags=58%, list=40%, signal=95%	-
GO_POSITIVE_REGULATION_OF_HISTONE_METHYLATION	34	-0.299978	-2.03588	0.00598802	0.0353221	1	3522	tags=53%, list=23%, signal=69%	-
GO_REGULATION_OF_SUPRAMOLECULAR_FIBER_ORGANIZATION	319	-0.0986611	-2.03557	0	0.0352395	1	4279	tags=38%, list=28%, signal=51%	regulation supramolecular fiber
GO_DNA_METHYLATION_OR_DEMETHYLATION	72	-0.203325	-2.03507	0.00582524	0.0351667	1	5618	tags=57%, list=37%, signal=90%	-
GO_POSITIVE_REGULATION_OF_CATABOLIC_PROCESS	385	-0.0905167	-2.03357	0.00408163	0.0353126	1	5328	tags=44%, list=35%, signal=65%	-
GO_CEREBRAL_CORTEX_RADIALLY_ORIENTED_CELL_MIGRATION	28	-0.321134	-2.02955	0.00592885	0.0359119	1	9305	tags=93%, list=61%, signal=237%	-
GO_REGULATION_OF_METAL_ION_TRANSPORT	334	-0.0958656	-2.02812	0.00775194	0.0360257	1	7225	tags=57%, list=47%, signal=105%	-
GO_POSITIVE_REGULATION_OF_MRNA_CATABOLIC_PROCESS	46	-0.250453	-2.02805	0.00585938	0.0358883	1	5827	tags=63%, list=38%, signal=102%	-
GO_INOSITOL_TRISPHOSPHATE_BIOSYNTHETIC_PROCESS	23	-0.362299	-2.02664	0.003861	0.0360829	1	4445	tags=65%, list=29%, signal=92%	-
GO_REGULATION_OF_CHROMATIN_ORGANIZATION	159	-0.135565	-2.02352	0.0100402	0.0366884	1	3530	tags=36%, list=23%, signal=47%	-
GO_LOCALIZATION_WITHIN_MEMBRANE	144	-0.147368	-2.02125	0.0040568	0.0371198	1	7756	tags=65%, list=51%, signal=131%	-
GO_PARASYMPATHETIC_NERVOUS_SYSTEM_DEVELOPMENT	18	-0.39967	-2.01993	0.00422833	0.0373108	1	5794	tags=78%, list=38%, signal=125%	-
GO_PRODUCTION_OF_SMALL_RNA_INVOLVED_IN_GENE_SILENCING_BY_RNA	49	-0.242828	-2.01977	0.00199203	0.0371841	1	5978	tags=63%, list=39%, signal=103%	-
GO_TRANSFORMING_GROWTH_FACTOR_BETA_RECEPTOR_SIGNALING_PATHWAY	179	-0.126063	-2.01876	0.00798403	0.0371934	1	4506	tags=42%, list=29%, signal=59%	-
GO_CELLULAR_COMPONENT_MAINTENANCE	52	-0.23885	-2.01707	0.00186916	0.0374151	1	3421	tags=46%, list=22%, signal=59%	-
GO_CARDIAC_CONDUCTION	137	-0.150665	-2.01689	0.00578035	0.0372934	1	3971	tags=41%, list=26%, signal=55%	-
GO_MRNA_CLEAVAGE	22	-0.377166	-2.01623	0.00821355	0.0372896	1	3280	tags=59%, list=21%, signal=75%	-
GO_HINDBRAIN_MORPHOGENESIS	41	-0.268101	-2.01344	0.00410678	0.0377604	1	5240	tags=61%, list=34%, signal=92%	-
GO_GLYCOLYTIC_PROCESS	97	-0.173981	-2.01282	0.00598802	0.037746	1	5401	tags=53%, list=35%, signal=81%	-
GO_INNERVATION	27	-0.319791	-2.01224	0.00194553	0.0377322	1	6451	tags=74%, list=42%, signal=128%	-
GO_NUCLEAR_TRANSPORT	314	-0.099208	-2.01106	0.00399202	0.0378578	1	6360	tags=51%, list=42%, signal=86%	-
GO_VASCULAR_SMOOTH_MUSCLE_CELL_DIFFERENTIATION	24	-0.341324	-2.00838	0.00397614	0.038355	1	4350	tags=63%, list=28%, signal=87%	-
GO_GLYCEROLIPID_METABOLIC_PROCESS	206	-0.117084	-1.99786	0.0037594	0.0408341	1	7073	tags=58%, list=46%, signal=106%	-
GO_NEUROMUSCULAR_PROCESS_CONTROLLING_POSTURE	15	-0.42447	-1.99776	0.00404858	0.0407075	1	7794	tags=93%, list=51%, signal=190%	-
GO_PROTEIN_LOCALIZATION_TO_CYTOSKELETON	54	-0.226354	-1.98557	0.00603622	0.0435717	1	7601	tags=72%, list=50%, signal=143%	-
GO_SECOND_MESSENGER_MEDIATED_SIGNALING	380	-0.0879884	-1.97948	0.002	0.0451532	1	10084	tags=74%, list=66%, signal=213%	-
GO_POSITIVE_REGULATION_OF_AXON_EXTENSION	40	-0.266761	-1.97774	0.00612245	0.0454157	1	5876	tags=65%, list=38%, signal=105%	-
GO_CELLULAR_RESPONSE_TO_PEPTIDE	343	-0.0954227	-1.97744	0.00414079	0.0453319	1	4507	tags=39%, list=29%, signal=54%	-
GO_POSITIVE_REGULATION_OF_LONG_TERM_SYNAPTIC_POTENTIATION	22	-0.359025	-1.97581	0.00394477	0.0455575	1	8426	tags=91%, list=55%, signal=202%	-
GO_RNA_SPLICING	398	-0.0878112	-1.97543	0.00207039	0.0455026	1	5805	tags=46%, list=38%, signal=73%	-
GO_NEURONAL_STEM_CELL_POPULATION_MAINTENANCE	20	-0.360182	-1.97259	0.00568182	0.0459471	1	4443	tags=65%, list=29%, signal=91%	-
GO_REGULATION_OF_GLUCONEOGENESIS	37	-0.276619	-1.97101	0.00396825	0.0461624	1	8599	tags=84%, list=56%, signal=191%	-
GO_NEGATIVE_REGULATION_OF_KINASE_ACTIVITY	221	-0.116042	-1.97062	0.00576923	0.0461177	1	3167	tags=32%, list=21%, signal=40%	-
GO_POSITIVE_REGULATION_OF_DENDRITE_DEVELOPMENT	66	-0.215604	-1.96634	0.00819672	0.0471491	1	5990	tags=61%, list=39%, signal=99%	-
GO_SPLICEOSOMAL_COMPLEX_ASSEMBLY	52	-0.229286	-1.96629	0.00626305	0.0469845	1	5921	tags=62%, list=39%, signal=100%	-
GO_METENCEPHALON_DEVELOPMENT	107	-0.160809	-1.966	0	0.0468897	1	4994	tags=49%, list=33%, signal=72%	cerebellar cortex formation
GO_PROTEIN_TRANSPORT_WITHIN_LIPID_BILAYER	53	-0.229849	-1.96466	0.0059761	0.0471269	1	7756	tags=74%, list=51%, signal=149%	-
GO_MUSCLE_CELL_DIFFERENTIATION	309	-0.0943357	-1.96382	0.00591716	0.0472316	1	8887	tags=67%, list=58%, signal=157%	-
GO_REGULATION_OF_ACTIN_FILAMENT_BASED_PROCESS	351	-0.0900148	-1.96126	0.00387597	0.0477869	1	4279	tags=37%, list=28%, signal=50%	-
GO_CALCIUM_MEDIATED_SIGNALING	188	-0.124539	-1.961	0.00397614	0.0477023	1	2107	tags=26%, list=14%, signal=30%	-
GO_POSITIVE_REGULATION_OF_SYNAPTIC_TRANSMISSION_GLUTAMATERGIC	32	-0.292854	-1.95329	0.00828157	0.0497672	1	7962	tags=81%, list=52%, signal=169%	-
GO_HINDBRAIN_DEVELOPMENT	148	-0.140819	-1.9477	0.00963391	0.0511218	1	8413	tags=69%, list=55%, signal=152%	-
GO_POSITIVE_REGULATION_OF_DENDRITIC_SPINE_DEVELOPMENT	39	-0.268145	-1.94328	0.00793651	0.0522822	1	6502	tags=69%, list=42%, signal=120%	-
GO_CEREBELLAR_PURKINJE_CELL_LAYER_DEVELOPMENT	25	-0.330808	-1.94137	0.00392927	0.052753	1	8413	tags=88%, list=55%, signal=195%	-
GO_MAINTENANCE_OF_SYNAPSE_STRUCTURE	15	-0.416903	-1.94132	0.0039604	0.0525783	1	2809	tags=60%, list=18%, signal=73%	-
GO_REGULATION_OF_MICROTUBULE_BASED_PROCESS	199	-0.118253	-1.94009	0.00625	0.0528224	1	4059	tags=38%, list=27%, signal=51%	-
GO_INHIBITORY_POSTSYNAPTIC_POTENTIAL	15	-0.425276	-1.93937	0.00394477	0.0529383	1	2681	tags=60%, list=18%, signal=73%	-
GO_RECEPTOR_LOCALIZATION_TO_SYNAPSE	53	-0.220358	-1.9353	0.0060241	0.0540163	1	7612	tags=72%, list=50%, signal=142%	-
GO_CALCIUM_ION_IMPORT	66	-0.205355	-1.93197	0.00571429	0.0548632	1	6378	tags=62%, list=42%, signal=106%	-
GO_NEURAL_RETINA_DEVELOPMENT	60	-0.212665	-1.92968	0.00574713	0.0553875	1	7726	tags=72%, list=50%, signal=144%	-
GO_REGULATION_OF_PRESYNAPTIC_CYTOSOLIC_CALCIUM_ION_CONCENTRATION	15	-0.4044	-1.92946	0.00817996	0.0552878	1	1980	tags=53%, list=13%, signal=61%	-
GO_POLYOL_METABOLIC_PROCESS	63	-0.205926	-1.92841	0.0019305	0.0554413	1	5364	tags=56%, list=35%, signal=85%	-
GO_MACROMOLECULE_METHYLATION	263	-0.101289	-1.92632	0.012474	0.0559136	1	6856	tags=55%, list=45%, signal=97%	-
GO_FIBROBLAST_MIGRATION	38	-0.259499	-1.92413	0.00826446	0.056471	1	3691	tags=50%, list=24%, signal=66%	-
GO_RESPONSE_TO_MUSCLE_STRETCH	17	-0.386157	-1.92395	0.00603622	0.0563531	1	4900	tags=71%, list=32%, signal=104%	-
GO_ESTABLISHMENT_OF_PROTEIN_LOCALIZATION_TO_POSTSYNAPTIC_MEMBRANE	18	-0.380769	-1.92232	0.00399202	0.0566817	1	6933	tags=83%, list=45%, signal=152%	-
GO_MITOCHONDRION_DISTRIBUTION	16	-0.403866	-1.92057	0.00397614	0.0570601	1	5304	tags=75%, list=35%, signal=115%	-
GO_REGULATION_OF_LONG_TERM_SYNAPTIC_POTENTIATION	42	-0.246571	-1.92007	0.010352	0.0570602	1	1339	tags=33%, list=9%, signal=36%	-
GO_LIMBIC_SYSTEM_DEVELOPMENT	104	-0.156496	-1.91964	0.00824742	0.0570344	1	7922	tags=67%, list=52%, signal=139%	-
GO_VESICLE_FUSION_TO_PLASMA_MEMBRANE	23	-0.338601	-1.91896	0.011811	0.0570538	1	6803	tags=78%, list=44%, signal=141%	-
GO_POSITIVE_REGULATION_OF_MAPK_CASCADE	453	-0.0786923	-1.91377	0.00809717	0.058655	1	7784	tags=58%, list=51%, signal=116%	-
GO_MONOVALENT_INORGANIC_CATION_TRANSPORT	466	-0.0792779	-1.91214	0.00796813	0.059003	1	3422	tags=30%, list=22%, signal=38%	-
GO_MEMBRANE_DEPOLARIZATION_DURING_CARDIAC_MUSCLE_CELL_ACTION_POTENTIAL	21	-0.345571	-1.90942	0.00389105	0.0597216	1	2007	tags=48%, list=13%, signal=55%	-
GO_REGULATION_OF_CALCIUM_ION_TRANSPORT	210	-0.1152	-1.90906	0.014	0.0596367	1	7225	tags=59%, list=47%, signal=109%	-
GO_ACTIVATION_OF_PROTEIN_KINASE_A_ACTIVITY	17	-0.385926	-1.90789	0.00583658	0.0598535	1	8504	tags=94%, list=56%, signal=212%	-
GO_CYTOPLASMIC_MICROTUBULE_ORGANIZATION	52	-0.222979	-1.90678	0.00793651	0.059935	1	6900	tags=67%, list=45%, signal=122%	-
GO_REGULATION_OF_MUSCLE_ADAPTATION	75	-0.188565	-1.90606	0.0123457	0.0600125	1	6923	tags=64%, list=45%, signal=116%	-
GO_INOSITOL_PHOSPHATE_MEDIATED_SIGNALING	52	-0.218033	-1.90463	0.0177515	0.0602632	1	4327	tags=50%, list=28%, signal=69%	-
GO_ESTABLISHMENT_OF_RNA_LOCALIZATION	182	-0.122477	-1.90018	0.0116732	0.0617045	1	5632	tags=49%, list=37%, signal=76%	-
GO_CRANIAL_NERVE_MORPHOGENESIS	26	-0.311222	-1.89945	0.0183824	0.0617791	1	6429	tags=73%, list=42%, signal=126%	-
GO_TELENCEPHALON_GLIAL_CELL_MIGRATION	21	-0.34592	-1.89757	0.00201613	0.0621696	1	7831	tags=86%, list=51%, signal=175%	-
GO_INACTIVATION_OF_MAPK_ACTIVITY	26	-0.314395	-1.89753	0.0124481	0.0619867	1	5792	tags=69%, list=38%, signal=111%	-
GO_MUSCLE_ORGAN_DEVELOPMENT	353	-0.0880726	-1.89747	0.0117647	0.0618051	1	7094	tags=55%, list=46%, signal=100%	-
GO_CARDIAC_MYOFIBRIL_ASSEMBLY	22	-0.331134	-1.89666	0.0119284	0.0618855	1	6070	tags=73%, list=40%, signal=120%	-
GO_REGULATION_OF_BLOOD_CIRCULATION	267	-0.0979288	-1.89624	0.00974659	0.0618392	1	7813	tags=61%, list=51%, signal=122%	-
GO_NUCLEAR_MIGRATION	20	-0.349581	-1.89619	0.00787402	0.0616561	1	4605	tags=65%, list=30%, signal=93%	-
GO_POSITIVE_REGULATION_BY_HOST_OF_VIRAL_TRANSCRIPTION	17	-0.384506	-1.89494	0.00389105	0.0618478	1	3125	tags=59%, list=20%, signal=74%	-
GO_REGULATION_OF_NEUROLOGICAL_SYSTEM_PROCESS	122	-0.147208	-1.89415	0.00617284	0.0619166	1	2658	tags=32%, list=17%, signal=38%	-
GO_CARDIAC_MUSCLE_TISSUE_DEVELOPMENT	185	-0.118329	-1.89381	0.00590551	0.0618145	1	6070	tags=51%, list=40%, signal=84%	-
GO_CENTRAL_NERVOUS_SYSTEM_PROJECTION_NEURON_AXONOGENESIS	25	-0.316148	-1.8936	0.0136986	0.0616791	1	1292	tags=40%, list=8%, signal=44%	-
GO_MODIFICATION_OF_SYNAPTIC_STRUCTURE	21	-0.342408	-1.89335	0.00398406	0.061558	1	2784	tags=52%, list=18%, signal=64%	-
GO_POSITIVE_REGULATION_OF_CARDIOCYTE_DIFFERENTIATION	23	-0.324711	-1.89255	0.0212766	0.0616294	1	4354	tags=61%, list=28%, signal=85%	-
GO_RESPONSE_TO_AMYLOID_BETA	39	-0.254025	-1.89238	0.0121704	0.0614853	1	3971	tags=51%, list=26%, signal=69%	-
GO_PHOSPHATIDYLINOSITOL_METABOLIC_PROCESS	95	-0.169099	-1.88884	0.0125	0.0625522	1	7255	tags=64%, list=47%, signal=121%	-
GO_ERBB_SIGNALING_PATHWAY	132	-0.137681	-1.88595	0.0162933	0.0633902	1	6143	tags=54%, list=40%, signal=89%	-
GO_MRNA_EXPORT_FROM_NUCLEUS	106	-0.154711	-1.88482	0.00809717	0.0635951	1	3280	tags=37%, list=21%, signal=47%	-
GO_ANATOMICAL_STRUCTURE_MATURATION	148	-0.134086	-1.88224	0.010101	0.0642993	1	11410	tags=88%, list=75%, signal=342%	-
GO_SYNAPTIC_MEMBRANE_ADHESION	27	-0.304031	-1.87553	0.00994036	0.0666285	1	6125	tags=70%, list=40%, signal=117%	-
GO_AMEBOIDAL_TYPE_CELL_MIGRATION	361	-0.0858882	-1.8743	0.0120724	0.0668888	1	6178	tags=49%, list=40%, signal=80%	-
GO_NUCLEOBASE_CONTAINING_COMPOUND_TRANSPORT	221	-0.108692	-1.87411	0.0100806	0.0667548	1	5632	tags=48%, list=37%, signal=74%	-
GO_REGULATION_OF_NEURON_PROJECTION_REGENERATION	29	-0.287424	-1.87349	0.0145228	0.0667824	1	3526	tags=52%, list=23%, signal=67%	-
GO_RETINA_LAYER_FORMATION	20	-0.347886	-1.86966	0.0180361	0.0680136	1	5396	tags=70%, list=35%, signal=108%	-
GO_HISTONE_H3_K9_MODIFICATION	44	-0.230562	-1.86715	0.0177515	0.0687517	1	2743	tags=41%, list=18%, signal=50%	-
GO_REGULATION_OF_MICROTUBULE_POLYMERIZATION_OR_DEPOLYMERIZATION	71	-0.185233	-1.86529	0.00813008	0.0693675	1	5154	tags=52%, list=34%, signal=78%	-
GO_NEURONAL_ACTION_POTENTIAL	33	-0.276826	-1.86362	0.00798403	0.0697583	1	3657	tags=52%, list=24%, signal=68%	-
GO_NEGATIVE_REGULATION_OF_PROTEIN_SERINE_THREONINE_KINASE_ACTIVITY	119	-0.147185	-1.86358	0.00591716	0.0695693	1	3167	tags=35%, list=21%, signal=44%	-
GO_VENTRICULAR_TRABECULA_MYOCARDIUM_MORPHOGENESIS	15	-0.391745	-1.86254	0.0114723	0.0697678	1	6254	tags=80%, list=41%, signal=135%	-
GO_REGULATION_OF_PRESYNAPSE_ORGANIZATION	29	-0.289774	-1.86218	0.0140281	0.0697144	1	8239	tags=83%, list=54%, signal=179%	-
GO_BRAIN_MORPHOGENESIS	32	-0.283067	-1.86171	0.00976562	0.0697265	1	9546	tags=91%, list=62%, signal=240%	-
GO_REGULATION_OF_MAP_KINASE_ACTIVITY	310	-0.0932631	-1.86107	0	0.0698338	1	7784	tags=60%, list=51%, signal=120%	-
GO_NERVE_DEVELOPMENT	75	-0.183281	-1.85849	0.0163934	0.0705966	1	3535	tags=41%, list=23%, signal=53%	-
GO_REGULATION_OF_CARDIAC_MUSCLE_TISSUE_DEVELOPMENT	70	-0.191373	-1.85778	0.0170778	0.0706811	1	6923	tags=64%, list=45%, signal=117%	-
GO_REGULATION_OF_CELLULAR_RESPONSE_TO_HEAT	77	-0.183144	-1.85721	0.0117417	0.0706929	1	2777	tags=36%, list=18%, signal=44%	-
GO_LIPID_PHOSPHORYLATION	61	-0.204409	-1.85229	0.014433	0.0724235	1	6418	tags=62%, list=42%, signal=107%	-
GO_INOSITOL_LIPID_MEDIATED_SIGNALING	165	-0.119547	-1.84979	0.012848	0.0732034	1	6167	tags=52%, list=40%, signal=86%	-
GO_REGULATION_OF_DEVELOPMENTAL_GROWTH	300	-0.0947198	-1.84836	0.0125	0.0735509	1	6129	tags=49%, list=40%, signal=81%	-
GO_NUCLEUS_LOCALIZATION	22	-0.335971	-1.84699	0.011583	0.073934	1	4605	tags=64%, list=30%, signal=91%	-
GO_ARF_PROTEIN_SIGNAL_TRANSDUCTION	19	-0.351643	-1.84547	0.012474	0.0743247	1	5902	tags=74%, list=39%, signal=120%	-
GO_CEREBELLAR_CORTEX_DEVELOPMENT	48	-0.223381	-1.84412	0.0138889	0.0746933	1	2013	tags=35%, list=13%, signal=41%	-
GO_ADHERENS_JUNCTION_ORGANIZATION	136	-0.135141	-1.84296	0.0165746	0.0748951	1	5940	tags=52%, list=39%, signal=85%	-
GO_REGULATION_OF_CALCIUM_ION_TRANSMEMBRANE_TRANSPORT	131	-0.141217	-1.84251	0.0137795	0.0748608	1	8021	tags=66%, list=52%, signal=138%	-
GO_POST_EMBRYONIC_DEVELOPMENT	85	-0.167576	-1.84222	0.012	0.0748098	1	5192	tags=51%, list=34%, signal=76%	-
GO_NEGATIVE_REGULATION_OF_I_KAPPAB_KINASE_NF_KAPPAB_SIGNALING	37	-0.253994	-1.84117	0.00596422	0.0750205	1	3568	tags=49%, list=23%, signal=63%	-
GO_NEGATIVE_REGULATION_OF_INTRACELLULAR_SIGNAL_TRANSDUCTION	449	-0.0757339	-1.83917	0.0119284	0.0756517	1	5624	tags=44%, list=37%, signal=68%	-
GO_REGULATION_OF_CALCIUM_ION_TRANSMEMBRANE_TRANSPORTER_ACTIVITY	80	-0.171691	-1.83221	0.0153551	0.0784458	1	6760	tags=61%, list=44%, signal=109%	-
GO_NEGATIVE_REGULATION_OF_CARBOHYDRATE_METABOLIC_PROCESS	39	-0.251733	-1.83211	0.0155642	0.0782893	1	9499	tags=87%, list=62%, signal=229%	-
GO_REGULATION_OF_PROTEIN_POLYMERIZATION	197	-0.114364	-1.82909	0.0121951	0.0793354	1	5575	tags=48%, list=36%, signal=74%	-
GO_NEGATIVE_REGULATION_OF_HISTONE_METHYLATION	20	-0.344543	-1.82834	0.0160643	0.0794471	1	4682	tags=65%, list=31%, signal=94%	-
GO_PALLIUM_DEVELOPMENT	158	-0.12347	-1.82662	0.02	0.0800815	1	9075	tags=72%, list=59%, signal=174%	-
GO_MEMBRANE_DEPOLARIZATION	82	-0.169793	-1.82559	0.00409836	0.0803254	1	2082	tags=30%, list=14%, signal=35%	-
GO_REGULATION_OF_DEPHOSPHORYLATION	190	-0.117208	-1.82301	0.0184426	0.081242	1	5317	tags=46%, list=35%, signal=70%	-
GO_REGULATION_OF_PHOSPHATASE_ACTIVITY	159	-0.123214	-1.81756	0.0142857	0.0835548	1	6123	tags=52%, list=40%, signal=86%	-
GO_REGULATION_OF_CALCINEURIN_MEDIATED_SIGNALING	32	-0.269184	-1.81673	0.0141414	0.0837344	1	2107	tags=41%, list=14%, signal=47%	-
GO_CARDIAC_MUSCLE_CELL_DIFFERENTIATION	98	-0.159714	-1.81641	0.012	0.0836641	1	4443	tags=45%, list=29%, signal=63%	-
GO_RESPONSE_TO_FLUID_SHEAR_STRESS	31	-0.270086	-1.8163	0.0187617	0.0834821	1	6736	tags=71%, list=44%, signal=127%	-
GO_NEGATIVE_REGULATION_OF_AXON_GUIDANCE	27	-0.298188	-1.81448	0.0160966	0.0841447	1	6781	tags=74%, list=44%, signal=133%	-
GO_RNA_EXPORT_FROM_NUCLEUS	132	-0.135367	-1.81427	0.0157791	0.0840191	1	3280	tags=35%, list=21%, signal=44%	-
GO_POSITIVE_REGULATION_OF_CARDIAC_MUSCLE_TISSUE_DEVELOPMENT	40	-0.24142	-1.81404	0.0151844	0.0839222	1	4350	tags=52%, list=28%, signal=73%	-
GO_NEURON_MATURATION	47	-0.222836	-1.81084	0.0116505	0.0851959	1	4741	tags=53%, list=31%, signal=77%	-
GO_SEROTONIN_RECEPTOR_SIGNALING_PATHWAY	21	-0.328011	-1.81005	0.0138889	0.085326	1	9562	tags=95%, list=62%, signal=254%	-
GO_POSITIVE_REGULATION_OF_DENDRITIC_SPINE_MORPHOGENESIS	18	-0.359563	-1.80758	0.00980392	0.086266	1	6407	tags=78%, list=42%, signal=134%	-
GO_METHYLATION_DEPENDENT_CHROMATIN_SILENCING	16	-0.37886	-1.80443	0.0220441	0.0874285	1	7599	tags=88%, list=50%, signal=174%	-
GO_REGULATION_OF_PROTEIN_SERINE_THREONINE_KINASE_ACTIVITY	459	-0.0725451	-1.80429	0.011811	0.0872493	1	7492	tags=56%, list=49%, signal=106%	-
GO_MRNA_3_END_PROCESSING	96	-0.156823	-1.80152	0.0226804	0.0883344	1	3514	tags=39%, list=23%, signal=50%	-
GO_SODIUM_ION_TRANSMEMBRANE_TRANSPORT	124	-0.136798	-1.80066	0.00806452	0.0885605	1	2614	tags=31%, list=17%, signal=37%	-
GO_REGULATION_OF_DNA_TEMPLATED_TRANSCRIPTION_ELONGATION	47	-0.22279	-1.80056	0.0137525	0.0883504	1	6044	tags=62%, list=39%, signal=102%	-
GO_FEAR_RESPONSE	39	-0.240515	-1.80014	0.0188679	0.0883521	1	6139	tags=64%, list=40%, signal=107%	-
GO_REGULATION_OF_SKELETAL_MUSCLE_CELL_DIFFERENTIATION	19	-0.34843	-1.79998	0.016129	0.0881846	1	3535	tags=58%, list=23%, signal=75%	-
GO_RECEPTOR_CATABOLIC_PROCESS	32	-0.268496	-1.79617	0.0157171	0.089887	1	5943	tags=66%, list=39%, signal=107%	-
GO_NUCLEAR_EXPORT	189	-0.115309	-1.79555	0.0123711	0.0898878	1	3359	tags=33%, list=22%, signal=42%	-
GO_CEREBELLAR_CORTEX_MORPHOGENESIS	30	-0.28129	-1.79531	0.015625	0.0897607	1	2336	tags=43%, list=15%, signal=51%	-
GO_CYTOSKELETON_DEPENDENT_INTRACELLULAR_TRANSPORT	168	-0.118277	-1.79476	0.00409836	0.0897701	1	4769	tags=43%, list=31%, signal=62%	-
GO_RESPONSE_TO_AMMONIUM_ION	118	-0.141652	-1.79063	0.0141988	0.0916263	1	7576	tags=64%, list=50%, signal=125%	-
GO_POSITIVE_REGULATION_OF_DEVELOPMENTAL_GROWTH	156	-0.124345	-1.79006	0.0226337	0.0917062	1	8319	tags=67%, list=54%, signal=145%	-
GO_REGULATION_OF_INTRACELLULAR_PROTEIN_TRANSPORT	223	-0.104272	-1.78154	0.00403226	0.0958371	1	3232	tags=31%, list=21%, signal=39%	-
GO_POSITIVE_REGULATION_OF_RNA_METABOLIC_PROCESS	65	-0.188556	-1.78127	0.0135135	0.0957391	1	6780	tags=63%, list=44%, signal=113%	-
GO_NEGATIVE_REGULATION_OF_TRANSFERASE_ACTIVITY	248	-0.097311	-1.77912	0.0136719	0.0965859	1	3102	tags=30%, list=20%, signal=37%	-
GO_RESPONSE_TO_CALCIUM_ION	140	-0.130187	-1.77911	0.0205339	0.0963414	1	6006	tags=52%, list=39%, signal=85%	-
GO_INSULIN_SECRETION	182	-0.114632	-1.7775	0.0166667	0.0969148	1	1799	tags=23%, list=12%, signal=26%	-
GO_PEPTIDYL_THREONINE_MODIFICATION	112	-0.143762	-1.7745	0.0197802	0.0982449	1	4102	tags=41%, list=27%, signal=56%	-
GO_ESTABLISHMENT_OF_MITOCHONDRION_LOCALIZATION	23	-0.3013	-1.76817	0.0171103	0.101439	1	5377	tags=65%, list=35%, signal=100%	-
GO_REGULATION_OF_STRIATED_MUSCLE_CELL_DIFFERENTIATION	82	-0.166567	-1.76604	0.0211864	0.102276	1	7916	tags=68%, list=52%, signal=141%	-
GO_NEGATIVE_REGULATION_OF_LOCOMOTION	285	-0.0908944	-1.76569	0.0125523	0.102192	1	4381	tags=38%, list=29%, signal=52%	-
GO_JNK_CASCADE	191	-0.109155	-1.76467	0.0180361	0.102468	1	7004	tags=57%, list=46%, signal=103%	-
GO_NEGATIVE_REGULATION_OF_CYTOSKELETON_ORGANIZATION	128	-0.131498	-1.76329	0.023301	0.102938	1	3983	tags=39%, list=26%, signal=52%	-
GO_GENE_SILENCING_BY_RNA	148	-0.124759	-1.76112	0.0181818	0.103872	1	3280	tags=34%, list=21%, signal=43%	-
GO_NEGATIVE_REGULATION_OF_HISTONE_MODIFICATION	38	-0.23928	-1.76023	0.0102249	0.104099	1	4805	tags=55%, list=31%, signal=80%	-
GO_CHROMATIN_ORGANIZATION_INVOLVED_IN_REGULATION_OF_TRANSCRIPTION	76	-0.172202	-1.7593	0.0141129	0.104359	1	3822	tags=42%, list=25%, signal=56%	-
GO_REGULATION_OF_AMPA_RECEPTOR_ACTIVITY	25	-0.293683	-1.75882	0.023622	0.10434	1	7756	tags=80%, list=51%, signal=162%	-
GO_CALCINEURIN_MEDIATED_SIGNALING	42	-0.228244	-1.7588	0.0254403	0.104086	1	3076	tags=43%, list=20%, signal=53%	-
GO_INTRACELLULAR_RECEPTOR_SIGNALING_PATHWAY	253	-0.0978054	-1.75823	0.0119284	0.104121	1	12561	tags=92%, list=82%, signal=503%	-
GO_PROTEIN_MONOUBIQUITINATION	64	-0.187697	-1.75422	0.0214844	0.106108	1	7661	tags=69%, list=50%, signal=137%	-
GO_REGULATION_OF_PROTEIN_COMPLEX_DISASSEMBLY	104	-0.146988	-1.75268	0.0152091	0.106713	1	4241	tags=42%, list=28%, signal=58%	-
GO_GAMMA_AMINOBUTYRIC_ACID_SIGNALING_PATHWAY	24	-0.295359	-1.75251	0.0160321	0.106548	1	6965	tags=75%, list=46%, signal=137%	-
GO_POSITIVE_REGULATION_OF_TRANSCRIPTION_OF_NOTCH_RECEPTOR_TARGET	18	-0.34045	-1.74681	0.026	0.109561	1	5849	tags=72%, list=38%, signal=117%	-
GO_POSITIVE_REGULATION_OF_CELL_GROWTH	149	-0.122477	-1.7441	0.0256917	0.110946	1	3280	tags=34%, list=21%, signal=42%	-
GO_REGULATION_OF_POSTSYNAPTIC_DENSITY_ORGANIZATION	15	-0.371736	-1.74402	0.0200401	0.110726	1	7580	tags=87%, list=50%, signal=172%	-
GO_NEGATIVE_REGULATION_OF_CATABOLIC_PROCESS	267	-0.0933572	-1.74311	0.0271967	0.110944	1	2953	tags=28%, list=19%, signal=35%	-
GO_REGULATION_OF_DNA_BINDING_TRANSCRIPTION_FACTOR_ACTIVITY	379	-0.0779012	-1.74227	0.0174757	0.111131	1	11718	tags=84%, list=77%, signal=350%	-
GO_REGULATION_OF_PHOSPHOLIPID_METABOLIC_PROCESS	64	-0.182273	-1.74025	0.0183299	0.112072	1	6070	tags=58%, list=40%, signal=95%	-
GO_REGULATION_OF_FIBROBLAST_MIGRATION	30	-0.260992	-1.74004	0.0309478	0.111938	1	2646	tags=43%, list=17%, signal=52%	-
GO_RESPONSE_TO_LIGHT_STIMULUS	281	-0.0912784	-1.73969	0.0201207	0.11189	1	8922	tags=67%, list=58%, signal=158%	-
GO_ACTIN_FILAMENT_BASED_MOVEMENT	131	-0.126597	-1.73832	0.01875	0.112388	1	3220	tags=34%, list=21%, signal=42%	-
GO_CELLULAR_RESPONSE_TO_HEAT	121	-0.13198	-1.73522	0.0228216	0.113993	1	2803	tags=31%, list=18%, signal=38%	-
GO_NEGATIVE_REGULATION_OF_CELLULAR_AMIDE_METABOLIC_PROCESS	138	-0.12766	-1.73211	0.0184805	0.115609	1	6825	tags=57%, list=45%, signal=102%	-
GO_NEGATIVE_REGULATION_OF_MAP_KINASE_ACTIVITY	65	-0.183077	-1.73199	0.0271845	0.115388	1	5451	tags=54%, list=36%, signal=83%	-
GO_HAIR_FOLLICLE_MATURATION	16	-0.353109	-1.72816	0.0221328	0.117379	1	8949	tags=94%, list=58%, signal=226%	-
GO_REGULATION_OF_ADHERENS_JUNCTION_ORGANIZATION	66	-0.180444	-1.72732	0.0263158	0.117552	1	6062	tags=58%, list=40%, signal=95%	-
GO_MAINTENANCE_OF_CELL_NUMBER	146	-0.120143	-1.72692	0.0119522	0.117487	1	6984	tags=58%, list=46%, signal=105%	-
GO_ADULT_LOCOMOTORY_BEHAVIOR	73	-0.17525	-1.72441	0.028866	0.118694	1	3411	tags=40%, list=22%, signal=51%	-
GO_ENDOCYTOSIS	486	-0.0696567	-1.72438	0.0316832	0.118431	1	5455	tags=42%, list=36%, signal=64%	-
GO_MICROTUBULE_POLYMERIZATION_OR_DEPOLYMERIZATION	101	-0.146552	-1.72384	0.0365854	0.11846	1	5197	tags=49%, list=34%, signal=73%	-
GO_HISTONE_H4_K5_ACETYLATION	16	-0.350092	-1.72107	0.00828157	0.11983	1	6126	tags=75%, list=40%, signal=125%	-
GO_NEGATIVE_REGULATION_OF_GLIAL_CELL_PROLIFERATION	15	-0.368169	-1.72013	0.0265655	0.120153	1	3554	tags=60%, list=23%, signal=78%	-
GO_DNA_METHYLATION	57	-0.195054	-1.71807	0.0301205	0.121134	1	5618	tags=56%, list=37%, signal=88%	-
GO_GLYCEROPHOSPHOLIPID_METABOLIC_PROCESS	154	-0.118041	-1.7176	0.0245902	0.12118	1	7255	tags=59%, list=47%, signal=111%	-
GO_POSITIVE_REGULATION_OF_NEUROTRANSMITTER_TRANSPORT	36	-0.244236	-1.71713	0.024	0.121172	1	7749	tags=75%, list=51%, signal=152%	-
GO_MALE_MEIOSIS_I	21	-0.308313	-1.716	0.0235294	0.121636	1	9863	tags=95%, list=64%, signal=268%	-
GO_PHOSPHOLIPID_DEPHOSPHORYLATION	36	-0.237805	-1.71496	0.0313725	0.121985	1	6572	tags=67%, list=43%, signal=117%	-
GO_CARDIAC_MUSCLE_CELL_ACTION_POTENTIAL	65	-0.177352	-1.71379	0.018	0.122389	1	2007	tags=31%, list=13%, signal=35%	-
GO_ANATOMICAL_STRUCTURE_ARRANGEMENT	16	-0.357615	-1.71354	0.026694	0.122265	1	6011	tags=75%, list=39%, signal=123%	-
GO_REGULATION_OF_DENDRITE_EXTENSION	21	-0.315272	-1.71243	0.0140562	0.122636	1	2470	tags=48%, list=16%, signal=57%	-
GO_TRANSMEMBRANE_RECEPTOR_PROTEIN_SERINE_THREONINE_KINASE_SIGNALING_PATHWAY	307	-0.0850088	-1.7105	0.026	0.123553	1	4558	tags=38%, list=30%, signal=53%	-
GO_G0_TO_G1_TRANSITION	40	-0.223876	-1.7039	0.00819672	0.127504	1	2705	tags=40%, list=18%, signal=48%	-
GO_ADRENERGIC_RECEPTOR_SIGNALING_PATHWAY	24	-0.292976	-1.70162	0.0165631	0.128656	1	7639	tags=79%, list=50%, signal=158%	-
GO_REGULATION_OF_HISTONE_H3_K9_METHYLATION	21	-0.311454	-1.70135	0.0363636	0.128562	1	1071	tags=38%, list=7%, signal=41%	-
GO_POSITIVE_REGULATION_OF_CYTOSKELETON_ORGANIZATION	213	-0.101276	-1.70047	0.0255403	0.12882	1	5154	tags=44%, list=34%, signal=65%	-
GO_STRESS_ACTIVATED_PROTEIN_KINASE_SIGNALING_CASCADE	276	-0.0874021	-1.69865	0.0263692	0.129685	1	7004	tags=54%, list=46%, signal=98%	-
GO_TRANSPOSITION	16	-0.355881	-1.69721	0.0363985	0.130336	1	9863	tags=100%, list=64%, signal=281%	-
GO_EPIDERMAL_GROWTH_FACTOR_RECEPTOR_SIGNALING_PATHWAY	110	-0.135956	-1.6965	0.039924	0.130483	1	6143	tags=54%, list=40%, signal=89%	-
GO_REGULATION_OF_CELLULAR_RESPONSE_TO_TRANSFORMING_GROWTH_FACTOR_BETA_STIMULUS	109	-0.140532	-1.69383	0.0234375	0.13198	1	4464	tags=43%, list=29%, signal=60%	-
GO_INTRACELLULAR_STEROID_HORMONE_RECEPTOR_SIGNALING_PATHWAY	118	-0.134759	-1.69235	0.028169	0.132644	1	3920	tags=39%, list=26%, signal=52%	-
GO_CELLULAR_RESPONSE_TO_INSULIN_STIMULUS	197	-0.105151	-1.69195	0.0197628	0.132592	1	4316	tags=39%, list=28%, signal=53%	-
GO_SECONDARY_PALATE_DEVELOPMENT	21	-0.30142	-1.6882	0.0357895	0.134888	1	8511	tags=86%, list=56%, signal=193%	-
GO_MYOTUBE_DIFFERENTIATION	87	-0.153688	-1.68784	0.0336134	0.134802	1	6281	tags=56%, list=41%, signal=95%	-
GO_HISTONE_H4_ACETYLATION	64	-0.178493	-1.68449	0.042	0.136726	1	9714	tags=81%, list=63%, signal=222%	-
GO_MITOCHONDRION_LOCALIZATION	42	-0.220708	-1.68118	0.0255906	0.138641	1	5377	tags=57%, list=35%, signal=88%	-
GO_PROTEIN_ACYLATION	222	-0.0963731	-1.68099	0.039666	0.138447	1	3993	tags=36%, list=26%, signal=47%	-
GO_REGULATION_OF_MICROGLIAL_CELL_ACTIVATION	15	-0.358758	-1.67955	0.0433884	0.1392	1	4718	tags=67%, list=31%, signal=96%	-
GO_NEURON_PROJECTION_ARBORIZATION	18	-0.332272	-1.67864	0.0262626	0.139455	1	5974	tags=72%, list=39%, signal=118%	-
GO_CYCLIC_NUCLEOTIDE_MEDIATED_SIGNALING	185	-0.106543	-1.6776	0.0259481	0.139932	1	10053	tags=76%, list=66%, signal=220%	-
GO_MODIFICATION_OF_POSTSYNAPTIC_STRUCTURE	15	-0.351807	-1.67619	0.0223124	0.14058	1	2784	tags=53%, list=18%, signal=65%	-
GO_NEGATIVE_REGULATION_OF_CHEMOTAXIS	49	-0.202349	-1.67404	0.027897	0.141781	1	7220	tags=67%, list=47%, signal=127%	-
GO_PROTEIN_LOCALIZATION_TO_MICROTUBULE_ORGANIZING_CENTER	31	-0.251529	-1.67382	0.0275049	0.141625	1	7513	tags=74%, list=49%, signal=145%	-
GO_SCHWANN_CELL_DEVELOPMENT	29	-0.26141	-1.67056	0.044	0.143554	1	2868	tags=45%, list=19%, signal=55%	-
GO_GASTRULATION_WITH_MOUTH_FORMING_SECOND	26	-0.27341	-1.66897	0.032	0.144426	1	5241	tags=62%, list=34%, signal=93%	-
GO_DEVELOPMENTAL_MATURATION	251	-0.0925832	-1.66376	0.0204918	0.147778	1	11410	tags=84%, list=75%, signal=324%	-
GO_HEART_MORPHOGENESIS	229	-0.0926727	-1.66337	0.0334573	0.147769	1	3883	tags=34%, list=25%, signal=46%	-
GO_NEGATIVE_REGULATION_OF_CELL_JUNCTION_ASSEMBLY	22	-0.300994	-1.66321	0.0376984	0.147544	1	5835	tags=68%, list=38%, signal=110%	-
GO_CELLULAR_RESPONSE_TO_GLUCOSE_STARVATION	41	-0.217383	-1.65541	0.0251451	0.153137	1	6014	tags=61%, list=39%, signal=100%	-
GO_POSITIVE_REGULATION_OF_STRESS_ACTIVATED_PROTEIN_KINASE_SIGNALING_CASCADE	147	-0.114543	-1.65369	0.0378486	0.154103	1	4719	tags=42%, list=31%, signal=60%	-
GO_POSITIVE_REGULATION_OF_CALCIUM_MEDIATED_SIGNALING	39	-0.222459	-1.65249	0.0398323	0.154646	1	2491	tags=38%, list=16%, signal=46%	-
GO_REGULATION_OF_ASTROCYTE_DIFFERENTIATION	30	-0.246377	-1.65238	0.0365112	0.154417	1	1339	tags=33%, list=9%, signal=36%	-
GO_EXOCYTIC_PROCESS	78	-0.161316	-1.65039	0.0402414	0.155556	1	8335	tags=71%, list=54%, signal=154%	-
GO_VENTRICULAR_SEPTUM_MORPHOGENESIS	40	-0.22655	-1.65002	0.045738	0.155517	1	8785	tags=80%, list=57%, signal=187%	-
GO_RESPIRATORY_SYSTEM_PROCESS	29	-0.261496	-1.64936	0.0411765	0.155715	1	3922	tags=52%, list=26%, signal=69%	-
GO_AUTONOMIC_NERVOUS_SYSTEM_DEVELOPMENT	41	-0.22085	-1.64911	0.04375	0.155576	1	4095	tags=49%, list=27%, signal=66%	-
GO_CELLULAR_RESPONSE_TO_AMMONIUM_ION	61	-0.18404	-1.6488	0.0412574	0.155481	1	7481	tags=67%, list=49%, signal=131%	-
GO_STRIATED_MUSCLE_CELL_DIFFERENTIATION	237	-0.0929962	-1.64839	0.0343434	0.155463	1	9447	tags=71%, list=62%, signal=182%	-
GO_POSITIVE_REGULATION_OF_ORGANELLE_ASSEMBLY	63	-0.172044	-1.64827	0.0332681	0.15523	1	6609	tags=60%, list=43%, signal=106%	-
GO_RESPONSE_TO_TRANSFORMING_GROWTH_FACTOR_BETA	233	-0.0932141	-1.64763	0.0337302	0.155365	1	4507	tags=39%, list=29%, signal=54%	-
GO_POSITIVE_REGULATION_OF_DNA_TEMPLATED_TRANSCRIPTION_ELONGATION	30	-0.249996	-1.64718	0.0352941	0.155359	1	3324	tags=47%, list=22%, signal=60%	-
GO_RETINA_DEVELOPMENT_IN_CAMERA_TYPE_EYE	133	-0.121078	-1.64161	0.0387597	0.158899	1	6103	tags=52%, list=40%, signal=86%	-
GO_NEGATIVE_REGULATION_OF_ANDROGEN_RECEPTOR_SIGNALING_PATHWAY	15	-0.354489	-1.64102	0.0337302	0.159035	1	2743	tags=53%, list=18%, signal=65%	-
GO_CYTOSOLIC_CALCIUM_ION_TRANSPORT	151	-0.115389	-1.64087	0.0340681	0.158822	1	4333	tags=40%, list=28%, signal=55%	-
GO_PROTEIN_SUMOYLATION	68	-0.17397	-1.63932	0.0465587	0.159729	1	7027	tags=63%, list=46%, signal=116%	-
GO_GLIAL_CELL_MIGRATION	44	-0.210387	-1.63542	0.0349794	0.162367	1	5833	tags=59%, list=38%, signal=95%	-
GO_PHOSPHATIDYLINOSITOL_PHOSPHORYLATION	47	-0.196785	-1.63134	0.0342052	0.165246	1	7743	tags=70%, list=51%, signal=142%	-
GO_GLUTAMATE_SECRETION	43	-0.209464	-1.62953	0.0392523	0.166405	1	3922	tags=47%, list=26%, signal=62%	-
GO_CELL_SUBSTRATE_JUNCTION_ASSEMBLY	95	-0.141629	-1.62797	0.0323194	0.167318	1	6062	tags=54%, list=40%, signal=88%	-
GO_REGULATION_OF_ANDROGEN_RECEPTOR_SIGNALING_PATHWAY	25	-0.275127	-1.62764	0.0425101	0.167251	1	4367	tags=56%, list=29%, signal=78%	-
GO_HEPARAN_SULFATE_PROTEOGLYCAN_METABOLIC_PROCESS	36	-0.233103	-1.62626	0.0348361	0.16804	1	8344	tags=78%, list=55%, signal=171%	-
GO_MICROTUBULE_NUCLEATION	26	-0.274322	-1.62447	0.0262097	0.169123	1	4050	tags=54%, list=26%, signal=73%	-
GO_NEGATIVE_REGULATION_OF_CHROMATIN_ORGANIZATION	47	-0.198516	-1.62059	0.0300601	0.171833	1	5112	tags=53%, list=33%, signal=80%	-
GO_NEUROTRANSMITTER_RECEPTOR_INTERNALIZATION	25	-0.266725	-1.62057	0.0475207	0.171491	1	9392	tags=88%, list=61%, signal=227%	-
GO_PROTEIN_K48_LINKED_DEUBIQUITINATION	28	-0.247872	-1.6173	0.0401606	0.173896	1	9331	tags=86%, list=61%, signal=219%	-
GO_NEGATIVE_REGULATION_OF_PROTEIN_POLYMERIZATION	66	-0.164206	-1.61201	0.0406504	0.177984	1	5382	tags=52%, list=35%, signal=79%	-
GO_REGULATION_OF_CARDIAC_MUSCLE_CELL_ACTION_POTENTIAL	27	-0.26582	-1.61059	0.0245902	0.178822	1	1608	tags=37%, list=11%, signal=41%	-
GO_TORC1_SIGNALING	34	-0.232166	-1.60894	0.0421053	0.179864	1	1857	tags=35%, list=12%, signal=40%	-
GO_MUSCLE_HYPERTROPHY_IN_RESPONSE_TO_STRESS	22	-0.292617	-1.60886	0.0318725	0.179534	1	5963	tags=68%, list=39%, signal=112%	-
GO_HISTONE_H2A_UBIQUITINATION	24	-0.274534	-1.60832	0.0383838	0.179633	1	6008	tags=67%, list=39%, signal=110%	-
GO_MODULATION_OF_TRANSCRIPTION_IN_OTHER_ORGANISM_INVOLVED_IN_SYMBIOTIC_INTERACTION	26	-0.25782	-1.60773	0.0433925	0.179764	1	3125	tags=46%, list=20%, signal=58%	-
GO_CELL_JUNCTION_ORGANIZATION	277	-0.0872884	-1.60291	0.0403226	0.183455	1	5429	tags=44%, list=35%, signal=67%	-
GO_SEQUESTERING_OF_CALCIUM_ION	116	-0.126396	-1.59926	0.0367505	0.186231	1	8107	tags=66%, list=53%, signal=138%	-
GO_AMELOGENESIS	18	-0.318888	-1.59894	0.0285714	0.186153	1	1928	tags=44%, list=13%, signal=51%	-
GO_INOSITOL_PHOSPHATE_BIOSYNTHETIC_PROCESS	40	-0.21013	-1.59889	0.04375	0.185812	1	4445	tags=50%, list=29%, signal=70%	-
GO_DNA_DEMETHYLATION	17	-0.324717	-1.59845	0.035343	0.185855	1	4939	tags=65%, list=32%, signal=95%	-
GO_ACTIN_FILAMENT_ORGANIZATION	370	-0.0726881	-1.5972	0.0398406	0.186614	1	4292	tags=35%, list=28%, signal=48%	-
GO_INORGANIC_ION_IMPORT_ACROSS_PLASMA_MEMBRANE	76	-0.15614	-1.59534	0.0458333	0.187885	1	6684	tags=59%, list=44%, signal=105%	-
GO_REGULATION_OF_CARBOHYDRATE_CATABOLIC_PROCESS	75	-0.154937	-1.595	0.0420842	0.187843	1	7027	tags=61%, list=46%, signal=113%	-
GO_REGULATION_OF_INSULIN_SECRETION	154	-0.111086	-1.59435	0.0453649	0.188026	1	1796	tags=23%, list=12%, signal=25%	-
GO_REGULATION_OF_PROTEIN_SUMOYLATION	19	-0.301635	-1.59262	0.0422794	0.189292	1	8277	tags=84%, list=54%, signal=183%	-
GO_REGULATION_OF_STEM_CELL_PROLIFERATION	60	-0.170498	-1.5904	0.0645833	0.190828	1	10664	tags=87%, list=70%, signal=285%	-
GO_NEURON_DEATH	318	-0.0768439	-1.58966	0.0530612	0.191087	1	3854	tags=33%, list=25%, signal=43%	-
GO_POSITIVE_REGULATION_OF_GROWTH	234	-0.0902699	-1.58587	0.0518234	0.194256	1	8319	tags=63%, list=54%, signal=136%	-
GO_SUBSTRATE_ADHESION_DEPENDENT_CELL_SPREADING	82	-0.145934	-1.58547	0.0346232	0.194235	1	3938	tags=40%, list=26%, signal=54%	-
GO_MACROMOLECULE_DEACYLATION	92	-0.141427	-1.5854	0.0440882	0.193927	1	3006	tags=34%, list=20%, signal=42%	-
GO_CARDIAC_CELL_DEVELOPMENT	72	-0.159639	-1.58443	0.0407332	0.194535	1	3733	tags=40%, list=24%, signal=53%	-
GO_TIGHT_JUNCTION_ORGANIZATION	53	-0.187129	-1.58235	0.0544355	0.196144	1	7830	tags=70%, list=51%, signal=142%	-
GO_NEGATIVE_REGULATION_OF_CELLULAR_CATABOLIC_PROCESS	217	-0.0927069	-1.5823	0.0580913	0.195801	1	2904	tags=28%, list=19%, signal=34%	-
GO_REGULATION_OF_JUN_KINASE_ACTIVITY	80	-0.149084	-1.579	0.0474308	0.198517	1	4235	tags=43%, list=28%, signal=58%	-
GO_REGULATION_OF_POTASSIUM_ION_TRANSPORT	90	-0.142373	-1.57869	0.05	0.198432	1	3786	tags=39%, list=25%, signal=51%	-
GO_REGULATION_OF_CARBOHYDRATE_METABOLIC_PROCESS	177	-0.102714	-1.57825	0.0402542	0.198466	1	4672	tags=41%, list=31%, signal=58%	-
GO_DETERMINATION_OF_HEART_LEFT_RIGHT_ASYMMETRY	54	-0.178311	-1.57694	0.0589431	0.199323	1	4083	tags=44%, list=27%, signal=60%	-
GO_MAMMARY_GLAND_DUCT_MORPHOGENESIS	31	-0.237258	-1.57601	0.0530452	0.199742	1	10199	tags=90%, list=67%, signal=270%	-
GO_REGULATION_OF_MUSCLE_CELL_DIFFERENTIATION	132	-0.120147	-1.57511	0.0498008	0.200122	1	7916	tags=64%, list=52%, signal=131%	-
GO_NEUROMUSCULAR_SYNAPTIC_TRANSMISSION	27	-0.255831	-1.57475	0.0446602	0.200052	1	7428	tags=74%, list=49%, signal=144%	-
GO_NEGATIVE_REGULATION_OF_STRIATED_MUSCLE_CELL_DIFFERENTIATION	29	-0.243705	-1.57378	0.0542169	0.200463	1	6832	tags=69%, list=45%, signal=124%	-
GO_METHYLATION	311	-0.0779306	-1.57238	0.0458167	0.201374	1	3753	tags=32%, list=25%, signal=42%	-
GO_POSITIVE_REGULATION_OF_CATION_CHANNEL_ACTIVITY	62	-0.166603	-1.57189	0.0502008	0.201437	1	6347	tags=58%, list=41%, signal=99%	-
GO_REGULATION_OF_ACTIN_FILAMENT_ORGANIZATION	241	-0.0869432	-1.56754	0.0581395	0.205251	1	4279	tags=37%, list=28%, signal=50%	-
GO_EPITHELIAL_CELL_FATE_COMMITMENT	16	-0.325322	-1.56591	0.0590551	0.206508	1	7461	tags=81%, list=49%, signal=158%	-
GO_NEGATIVE_REGULATION_OF_NEURON_APOPTOTIC_PROCESS	140	-0.113527	-1.56557	0.0470085	0.206442	1	3854	tags=36%, list=25%, signal=48%	-
GO_HISTONE_UBIQUITINATION	44	-0.198918	-1.56205	0.0536779	0.209444	1	6008	tags=59%, list=39%, signal=97%	-
GO_AMINO_ACID_TRANSPORT	131	-0.11638	-1.56144	0.0469667	0.209687	1	5828	tags=50%, list=38%, signal=79%	-
GO_HEART_TRABECULA_MORPHOGENESIS	31	-0.237002	-1.56098	0.0584677	0.209775	1	6254	tags=65%, list=41%, signal=109%	-
GO_NEGATIVE_REGULATION_OF_GENE_EXPRESSION_EPIGENETIC	82	-0.146	-1.56014	0.05	0.210187	1	11588	tags=90%, list=76%, signal=370%	-
GO_REGULATION_OF_PLATELET_DERIVED_GROWTH_FACTOR_RECEPTOR_SIGNALING_PATHWAY	22	-0.267379	-1.55796	0.0354331	0.211821	1	4262	tags=55%, list=28%, signal=75%	-
GO_CHROMATIN_DISASSEMBLY	18	-0.300576	-1.5545	0.0508475	0.214819	1	10709	tags=100%, list=70%, signal=333%	-
GO_REGULATION_OF_HAIR_CYCLE	21	-0.284754	-1.55431	0.044	0.214594	1	5851	tags=67%, list=38%, signal=108%	-
GO_NEGATIVE_REGULATION_OF_ERBB_SIGNALING_PATHWAY	46	-0.187194	-1.55096	0.0354906	0.217483	1	8788	tags=76%, list=57%, signal=178%	-
GO_ROOF_OF_MOUTH_DEVELOPMENT	81	-0.145673	-1.54998	0.043299	0.218116	1	10252	tags=81%, list=67%, signal=246%	-
GO_ENTRAINMENT_OF_CIRCADIAN_CLOCK_BY_PHOTOPERIOD	19	-0.299493	-1.54908	0.062963	0.218692	1	6699	tags=74%, list=44%, signal=131%	-
GO_NEGATIVE_REGULATION_OF_POTASSIUM_ION_TRANSPORT	27	-0.255259	-1.54785	0.0626305	0.219613	1	6870	tags=70%, list=45%, signal=127%	-
GO_CELL_PROLIFERATION_IN_FOREBRAIN	23	-0.263687	-1.54773	0.0508806	0.219314	1	6617	tags=70%, list=43%, signal=122%	-
GO_LIVER_MORPHOGENESIS	15	-0.3295	-1.54544	0.0527426	0.221259	1	3125	tags=53%, list=20%, signal=67%	-
GO_REGULATION_OF_CARDIOCYTE_DIFFERENTIATION	41	-0.206731	-1.544	0.0575397	0.222296	1	6923	tags=66%, list=45%, signal=120%	-
GO_ACIDIC_AMINO_ACID_TRANSPORT	63	-0.164199	-1.54339	0.0763209	0.22257	1	5757	tags=54%, list=38%, signal=86%	-
GO_N_TERMINAL_PROTEIN_AMINO_ACID_MODIFICATION	27	-0.249854	-1.54276	0.062753	0.222774	1	10353	tags=93%, list=68%, signal=286%	-
GO_POSITIVE_REGULATION_OF_MRNA_SPLICING_VIA_SPLICEOSOME	18	-0.304058	-1.54079	0.0589354	0.224364	1	4705	tags=61%, list=31%, signal=88%	-
GO_RNA_SPLICING_VIA_TRANSESTERIFICATION_REACTIONS	317	-0.0771482	-1.54038	0.0568627	0.224418	1	5796	tags=45%, list=38%, signal=72%	-
GO_REGULATION_OF_ERBB_SIGNALING_PATHWAY	82	-0.14562	-1.54028	0.0601942	0.224145	1	4316	tags=43%, list=28%, signal=59%	-
GO_PLASMA_MEMBRANE_TUBULATION	20	-0.286062	-1.53998	0.0496183	0.224062	1	7871	tags=80%, list=51%, signal=165%	-
GO_NEGATIVE_REGULATION_OF_MAPK_CASCADE	148	-0.109854	-1.53989	0.0651731	0.223748	1	4333	tags=39%, list=28%, signal=54%	-
GO_POSITIVE_REGULATION_OF_MICROTUBULE_POLYMERIZATION_OR_DEPOLYMERIZATION	29	-0.249927	-1.5365	0.0494071	0.226834	1	5154	tags=59%, list=34%, signal=88%	-
GO_POSITIVE_REGULATION_OF_PROTEIN_KINASE_B_SIGNALING	145	-0.108268	-1.53579	0.0521235	0.227145	1	6908	tags=56%, list=45%, signal=101%	-
GO_PEPTIDE_HORMONE_SECRETION	219	-0.0892559	-1.53382	0.0645793	0.228761	1	1799	tags=21%, list=12%, signal=23%	-
GO_NEURAL_TUBE_DEVELOPMENT	154	-0.106387	-1.53347	0.0478088	0.228727	1	8922	tags=69%, list=58%, signal=163%	-
GO_GLYCOLIPID_BIOSYNTHETIC_PROCESS	65	-0.16067	-1.53343	0.0704225	0.228337	1	5557	tags=52%, list=36%, signal=82%	-
GO_STEM_CELL_DIVISION	38	-0.211033	-1.5321	0.0640301	0.229313	1	9263	tags=82%, list=61%, signal=206%	-
GO_HISTONE_DEUBIQUITINATION	22	-0.274459	-1.53192	0.055336	0.22906	1	6936	tags=73%, list=45%, signal=133%	-
GO_POSTSYNAPTIC_MEMBRANE_ORGANIZATION	36	-0.215362	-1.53185	0.0672897	0.228716	1	2239	tags=36%, list=15%, signal=42%	-
GO_NEGATIVE_REGULATION_OF_PROTEIN_LOCALIZATION_TO_NUCLEUS	26	-0.256153	-1.53151	0.0496183	0.22865	1	3739	tags=50%, list=24%, signal=66%	-
GO_RESPONSE_TO_CATECHOLAMINE	33	-0.225426	-1.5315	0.0474227	0.228238	1	7224	tags=70%, list=47%, signal=132%	-
GO_POSITIVE_REGULATION_OF_CELL_CYCLE_G2_M_PHASE_TRANSITION	30	-0.235328	-1.53063	0.0623819	0.228712	1	11199	tags=97%, list=73%, signal=360%	-
GO_POSITIVE_REGULATION_OF_CELLULAR_RESPONSE_TO_TRANSFORMING_GROWTH_FACTOR_BETA_STIMULUS	28	-0.242274	-1.5297	0.0690377	0.229334	1	5591	tags=61%, list=37%, signal=95%	-
GO_RETINAL_GANGLION_CELL_AXON_GUIDANCE	21	-0.277229	-1.52914	0.0600775	0.229518	1	5966	tags=67%, list=39%, signal=109%	-
GO_HISTONE_DEACETYLATION	67	-0.160659	-1.52885	0.0644491	0.229405	1	4405	tags=45%, list=29%, signal=63%	-
GO_RECEPTOR_CLUSTERING	52	-0.179153	-1.52671	0.044	0.231252	1	6097	tags=58%, list=40%, signal=96%	-
GO_CAMERA_TYPE_EYE_MORPHOGENESIS	107	-0.124688	-1.52506	0.0536398	0.23254	1	7831	tags=64%, list=51%, signal=129%	-
GO_REGULATION_OF_RESPIRATORY_GASEOUS_EXCHANGE	23	-0.267998	-1.52468	0.0686869	0.232549	1	1894	tags=39%, list=12%, signal=45%	-
GO_ESTABLISHMENT_OF_CELL_POLARITY	128	-0.113492	-1.52279	0.0729167	0.234166	1	8799	tags=69%, list=58%, signal=160%	-
GO_HISTONE_H3_DEACETYLATION	17	-0.314765	-1.52279	0.0637066	0.233748	1	4191	tags=59%, list=27%, signal=81%	-
GO_PROTEIN_ACETYLATION	181	-0.0995736	-1.52216	0.0542169	0.234054	1	3906	tags=35%, list=26%, signal=47%	-
GO_UTERUS_DEVELOPMENT	19	-0.294841	-1.52172	0.0536082	0.234105	1	4354	tags=58%, list=28%, signal=81%	-
GO_CERAMIDE_BIOSYNTHETIC_PROCESS	56	-0.173259	-1.51957	0.0601504	0.235995	1	5557	tags=54%, list=36%, signal=84%	-
GO_PEPTIDYL_LYSINE_ACETYLATION	156	-0.104848	-1.51779	0.0655106	0.237579	1	3906	tags=36%, list=26%, signal=48%	-
GO_ENDOCYTIC_RECYCLING	40	-0.204826	-1.51678	0.0610998	0.238238	1	1083	tags=28%, list=7%, signal=30%	-
GO_NEGATIVE_REGULATION_OF_SYNAPSE_ORGANIZATION	21	-0.274262	-1.51531	0.08	0.239313	1	2368	tags=43%, list=15%, signal=51%	-
GO_NEGATIVE_REGULATION_OF_RESPONSE_TO_CYTOKINE_STIMULUS	45	-0.188868	-1.51279	0.063745	0.241475	1	9021	tags=78%, list=59%, signal=189%	-
GO_CARBOHYDRATE_HOMEOSTASIS	205	-0.0908767	-1.51232	0.0419162	0.241577	1	6392	tags=51%, list=42%, signal=86%	-
GO_NEGATIVE_REGULATION_OF_DEPHOSPHORYLATION	100	-0.130776	-1.51052	0.0682731	0.243043	1	6123	tags=53%, list=40%, signal=88%	-
GO_PROTEIN_LOCALIZATION_TO_NUCLEUS	227	-0.0869719	-1.51006	0.0675944	0.243109	1	4959	tags=41%, list=32%, signal=60%	-
GO_VESICLE_DOCKING	63	-0.161253	-1.50903	0.076	0.243806	1	5559	tags=52%, list=36%, signal=82%	-
GO_DETECTION_OF_MECHANICAL_STIMULUS	39	-0.208256	-1.50765	0.068	0.244888	1	6239	tags=62%, list=41%, signal=104%	-
GO_ADENYLATE_CYCLASE_INHIBITING_G_PROTEIN_COUPLED_RECEPTOR_SIGNALING_PATHWAY	75	-0.145907	-1.50728	0.0718686	0.24489	1	11041	tags=87%, list=72%, signal=310%	-
GO_RELAXATION_OF_CARDIAC_MUSCLE	16	-0.31721	-1.50646	0.0574949	0.245331	1	7585	tags=81%, list=50%, signal=161%	-
GO_REGULATION_OF_CELLULAR_RESPONSE_TO_GROWTH_FACTOR_STIMULUS	246	-0.0836676	-1.50632	0.064257	0.245059	1	4464	tags=37%, list=29%, signal=52%	-
GO_GLIOGENESIS	266	-0.0806275	-1.50331	0.0596154	0.247999	1	3851	tags=33%, list=25%, signal=43%	-
GO_SENSORY_ORGAN_DEVELOPMENT	491	-0.0587092	-1.50302	0.0656064	0.247885	1	7546	tags=55%, list=49%, signal=105%	-
GO_CAMERA_TYPE_EYE_DEVELOPMENT	282	-0.0783995	-1.50264	0.0797665	0.247819	1	7831	tags=59%, list=51%, signal=118%	-
GO_REGULATION_OF_CELLULAR_PROTEIN_LOCALIZATION	490	-0.0591856	-1.50007	0.0693277	0.250279	1	3996	tags=32%, list=26%, signal=42%	-
GO_NEGATIVE_REGULATION_OF_CELL_MOTILITY	240	-0.0854247	-1.49887	0.0566802	0.251253	1	3815	tags=33%, list=25%, signal=44%	-
GO_ACTIVATION_OF_PROTEIN_KINASE_ACTIVITY	307	-0.0747633	-1.49748	0.0632653	0.252391	1	8101	tags=60%, list=53%, signal=125%	-
GO_CELLULAR_RESPONSE_TO_VIRUS	42	-0.195741	-1.49731	0.0834915	0.252145	1	12316	tags=100%, list=80%, signal=511%	-
GO_POSITIVE_REGULATION_OF_JUN_KINASE_ACTIVITY	68	-0.150443	-1.49653	0.0872093	0.252494	1	4235	tags=43%, list=28%, signal=59%	-
GO_G_PROTEIN_COUPLED_RECEPTOR_SIGNALING_PATHWAY_COUPLED_TO_CYCLIC_NUCLEOTIDE_SECOND_MESSENGER	209	-0.0883448	-1.49628	0.067029	0.252362	1	11041	tags=81%, list=72%, signal=286%	-
GO_POSITIVE_REGULATION_OF_SUPRAMOLECULAR_FIBER_ORGANIZATION	192	-0.0914778	-1.49628	0.0843373	0.251931	1	5154	tags=43%, list=34%, signal=64%	-
GO_SARCOMERE_ORGANIZATION	43	-0.188081	-1.49535	0.07	0.252619	1	4960	tags=51%, list=32%, signal=75%	-
GO_CELLULAR_RESPONSE_TO_ORGANIC_CYCLIC_COMPOUND	491	-0.0598168	-1.4944	0.0583333	0.253173	1	12329	tags=86%, list=81%, signal=430%	-
GO_MONOSACCHARIDE_BIOSYNTHETIC_PROCESS	80	-0.144781	-1.49183	0.0709939	0.255664	1	8126	tags=68%, list=53%, signal=143%	-
GO_PREPULSE_INHIBITION	15	-0.319875	-1.49142	0.07431	0.255744	1	2252	tags=47%, list=15%, signal=55%	-
GO_DIVALENT_INORGANIC_CATION_HOMEOSTASIS	434	-0.0624745	-1.49119	0.0865191	0.255565	1	7252	tags=53%, list=47%, signal=99%	-
GO_ACTIN_CYTOSKELETON_REORGANIZATION	97	-0.128977	-1.48593	0.0755467	0.261107	1	3719	tags=37%, list=24%, signal=49%	-
GO_REGULATION_OF_MEGAKARYOCYTE_DIFFERENTIATION	51	-0.178589	-1.48453	0.0742115	0.262278	1	2378	tags=33%, list=16%, signal=39%	-
GO_ARTERY_MORPHOGENESIS	58	-0.166232	-1.48314	0.0596708	0.263447	1	3535	tags=40%, list=23%, signal=51%	-
GO_OLFACTORY_LOBE_DEVELOPMENT	32	-0.22112	-1.483	0.0674157	0.26316	1	8101	tags=75%, list=53%, signal=159%	-
GO_PROTEIN_LOCALIZATION_TO_GOLGI_APPARATUS	25	-0.246507	-1.48245	0.0894942	0.263415	1	2968	tags=44%, list=19%, signal=54%	-
GO_HISTONE_H2A_MONOUBIQUITINATION	16	-0.313686	-1.48195	0.0788955	0.263548	1	2857	tags=50%, list=19%, signal=61%	-
GO_RESPONSE_TO_MANGANESE_ION	19	-0.279299	-1.4816	0.0478088	0.263516	1	7813	tags=79%, list=51%, signal=161%	-
GO_CARDIAC_MUSCLE_CELL_ACTION_POTENTIAL_INVOLVED_IN_CONTRACTION	48	-0.181977	-1.48139	0.0685484	0.26332	1	2007	tags=31%, list=13%, signal=36%	-
GO_AXON_REGENERATION	46	-0.183232	-1.47998	0.0685484	0.264498	1	3526	tags=41%, list=23%, signal=54%	-
GO_HIPPOCAMPUS_DEVELOPMENT	78	-0.144197	-1.47983	0.0936255	0.264225	1	6830	tags=59%, list=45%, signal=106%	-
GO_REGULATION_OF_CALCIUM_ION_TRANSPORT_INTO_CYTOSOL	89	-0.135282	-1.47871	0.0698603	0.264992	1	2929	tags=33%, list=19%, signal=40%	-
GO_DOSAGE_COMPENSATION	17	-0.305459	-1.47862	0.0841487	0.264631	1	2533	tags=47%, list=17%, signal=56%	-
GO_NEUROTROPHIN_TRK_RECEPTOR_SIGNALING_PATHWAY	33	-0.215314	-1.4786	0.0767677	0.264231	1	6451	tags=64%, list=42%, signal=110%	-
GO_POSITIVE_REGULATION_OF_DNA_BINDING_TRANSCRIPTION_FACTOR_ACTIVITY	239	-0.0817945	-1.47752	0.0979592	0.265058	1	11702	tags=85%, list=76%, signal=354%	-
GO_ESTABLISHMENT_OR_MAINTENANCE_OF_CELL_POLARITY	199	-0.0906675	-1.47702	0.0666667	0.26522	1	3476	tags=32%, list=23%, signal=40%	-
GO_MAINTENANCE_OF_LOCATION	292	-0.0734643	-1.47394	0.0733198	0.268304	1	7807	tags=58%, list=51%, signal=117%	-
GO_CELLULAR_RESPONSE_TO_FLUID_SHEAR_STRESS	17	-0.296103	-1.47285	0.0843137	0.269284	1	2676	tags=47%, list=17%, signal=57%	-
GO_POSITIVE_REGULATION_OF_MAP_KINASE_ACTIVITY	242	-0.0821546	-1.47234	0.0834952	0.269416	1	8122	tags=61%, list=53%, signal=128%	-
GO_NEPHRIC_DUCT_DEVELOPMENT	16	-0.30613	-1.47156	0.0892495	0.269899	1	6798	tags=75%, list=44%, signal=135%	-
GO_CYTOSOLIC_TRANSPORT	139	-0.108825	-1.4691	0.0857741	0.272413	1	2314	tags=26%, list=15%, signal=30%	-
GO_CORONARY_VASCULATURE_DEVELOPMENT	42	-0.193119	-1.46878	0.101562	0.272334	1	11263	tags=93%, list=74%, signal=351%	-
GO_CELLULAR_RESPONSE_TO_VASCULAR_ENDOTHELIAL_GROWTH_FACTOR_STIMULUS	50	-0.170553	-1.46711	0.0680412	0.273791	1	7193	tags=64%, list=47%, signal=120%	-
GO_CELLULAR_RESPONSE_TO_PEPTIDE_HORMONE_STIMULUS	287	-0.0748146	-1.46688	0.0764818	0.273633	1	4316	tags=36%, list=28%, signal=49%	-
GO_REGULATION_OF_SKELETAL_MUSCLE_TISSUE_DEVELOPMENT	45	-0.187987	-1.46651	0.082218	0.273569	1	5634	tags=56%, list=37%, signal=88%	-
GO_NEGATIVE_REGULATION_OF_RESPONSE_TO_EXTERNAL_STIMULUS	278	-0.0752939	-1.46601	0.0766045	0.273693	1	6796	tags=52%, list=44%, signal=91%	-
GO_POSITIVE_REGULATION_OF_CALCIUM_ION_TRANSPORT	101	-0.122775	-1.46545	0.0668016	0.27395	1	7225	tags=59%, list=47%, signal=112%	-
GO_NEGATIVE_REGULATION_OF_NEURON_PROJECTION_REGENERATION	15	-0.307717	-1.46272	0.0776892	0.276962	1	3458	tags=53%, list=23%, signal=69%	-
GO_PHOTOPERIODISM	23	-0.25832	-1.46214	0.0892495	0.277168	1	6699	tags=70%, list=44%, signal=124%	-
GO_NEURON_APOPTOTIC_PROCESS	225	-0.0872637	-1.46183	0.0916335	0.277149	1	3854	tags=34%, list=25%, signal=44%	-
GO_REGULATION_OF_CARDIAC_MUSCLE_CONTRACTION	69	-0.152661	-1.46158	0.0963115	0.276973	1	6768	tags=59%, list=44%, signal=106%	-
GO_PROTEIN_KINASE_C_ACTIVATING_G_PROTEIN_COUPLED_RECEPTOR_SIGNALING_PATHWAY	26	-0.237814	-1.46099	0.0701403	0.277256	1	1665	tags=35%, list=11%, signal=39%	-
GO_PHOSPHOLIPID_BIOSYNTHETIC_PROCESS	225	-0.0857659	-1.46078	0.0892495	0.277099	1	7073	tags=55%, list=46%, signal=100%	-
GO_CELL_MIGRATION_IN_HINDBRAIN	15	-0.317246	-1.46071	0.0896947	0.27674	1	8413	tags=87%, list=55%, signal=192%	-
GO_MRNA_TRANSCRIPTION	21	-0.265973	-1.46049	0.0853175	0.276601	1	10510	tags=95%, list=69%, signal=304%	-
GO_REGULATION_OF_AUTOPHAGY	294	-0.0736401	-1.46027	0.0903614	0.276416	1	6755	tags=51%, list=44%, signal=90%	-
GO_PRI_MIRNA_TRANSCRIPTION_BY_RNA_POLYMERASE_II	43	-0.181875	-1.45901	0.0826923	0.27737	1	6834	tags=63%, list=45%, signal=113%	-
GO_REGULATION_OF_ACTION_POTENTIAL	47	-0.183718	-1.4576	0.0638298	0.278667	1	2082	tags=32%, list=14%, signal=37%	-
GO_POSITIVE_REGULATION_OF_AUTOPHAGY	105	-0.121357	-1.45724	0.0810811	0.278583	1	6755	tags=56%, list=44%, signal=100%	-
GO_NEGATIVE_REGULATION_OF_SUPRAMOLECULAR_FIBER_ORGANIZATION	120	-0.11568	-1.45644	0.072	0.279106	1	3983	tags=38%, list=26%, signal=50%	-
GO_STRESS_GRANULE_ASSEMBLY	17	-0.289126	-1.45599	0.0656064	0.279309	1	5483	tags=65%, list=36%, signal=101%	-
GO_SELECTIVE_AUTOPHAGY	43	-0.186621	-1.45576	0.0988593	0.27912	1	5694	tags=56%, list=37%, signal=89%	-
GO_POSITIVE_REGULATION_OF_HISTONE_H3_K4_METHYLATION	16	-0.30317	-1.45575	0.107004	0.278693	1	1105	tags=38%, list=7%, signal=40%	-
GO_CILIARY_BASAL_BODY_PLASMA_MEMBRANE_DOCKING	95	-0.130094	-1.45569	0.0891089	0.278325	1	7526	tags=62%, list=49%, signal=121%	-
GO_NEGATIVE_REGULATION_OF_NEURON_DEATH	186	-0.0934245	-1.45358	0.0826613	0.280427	1	3854	tags=34%, list=25%, signal=45%	-
GO_RNA_3_END_PROCESSING	130	-0.110188	-1.45215	0.100823	0.281768	1	10100	tags=77%, list=66%, signal=224%	-
GO_PROTEIN_POLYMERIZATION	251	-0.0799367	-1.45138	0.0794979	0.282278	1	5382	tags=43%, list=35%, signal=65%	-
GO_POSITIVE_REGULATION_OF_EPITHELIAL_CELL_MIGRATION	136	-0.10629	-1.45	0.0804124	0.283503	1	6040	tags=50%, list=39%, signal=82%	-
GO_STRIATED_MUSCLE_CONTRACTION	156	-0.099863	-1.44929	0.077551	0.28387	1	7807	tags=61%, list=51%, signal=123%	-
GO_RESPONSE_TO_MORPHINE	32	-0.21487	-1.44894	0.0730223	0.2839	1	1980	tags=34%, list=13%, signal=39%	-
GO_CARDIAC_MUSCLE_CELL_PROLIFERATION	45	-0.183264	-1.44876	0.0887574	0.283669	1	5366	tags=53%, list=35%, signal=82%	-
GO_VESICLE_DOCKING_INVOLVED_IN_EXOCYTOSIS	44	-0.18276	-1.44795	0.0917969	0.284159	1	5559	tags=55%, list=36%, signal=85%	-
GO_CRANIAL_NERVE_DEVELOPMENT	47	-0.180106	-1.44787	0.0791075	0.283792	1	6044	tags=57%, list=39%, signal=95%	-
GO_DNA_MODIFICATION	92	-0.128074	-1.44752	0.078	0.283802	1	5704	tags=50%, list=37%, signal=79%	-
GO_HORMONE_MEDIATED_SIGNALING_PATHWAY	207	-0.086239	-1.44485	0.0861057	0.286528	1	12301	tags=89%, list=80%, signal=447%	-
GO_RESPONSE_TO_TEMPERATURE_STIMULUS	221	-0.0853464	-1.44331	0.0899582	0.287834	1	3076	tags=29%, list=20%, signal=35%	-
GO_POSITIVE_REGULATION_OF_MRNA_PROCESSING	28	-0.228722	-1.44292	0.0941884	0.287854	1	4705	tags=54%, list=31%, signal=77%	-
GO_NEUROTROPHIN_SIGNALING_PATHWAY	39	-0.194366	-1.44261	0.0963855	0.287802	1	6451	tags=62%, list=42%, signal=106%	-
GO_REGULATION_OF_CARBOHYDRATE_BIOSYNTHETIC_PROCESS	84	-0.133197	-1.44166	0.071579	0.288625	1	8904	tags=71%, list=58%, signal=170%	-
GO_RNA_LOCALIZATION	214	-0.0859822	-1.44136	0.0907258	0.288564	1	3280	tags=30%, list=21%, signal=38%	-
GO_REGULATION_OF_CYTOSOLIC_CALCIUM_ION_CONCENTRATION	308	-0.0697521	-1.44074	0.0778689	0.28891	1	7252	tags=54%, list=47%, signal=101%	-
GO_REGULATION_OF_NUCLEOBASE_CONTAINING_COMPOUND_TRANSPORT	16	-0.292032	-1.43988	0.10142	0.289522	1	3188	tags=50%, list=21%, signal=63%	-
GO_ERK1_AND_ERK2_CASCADE	244	-0.0786108	-1.43763	0.0905433	0.29194	1	6092	tags=48%, list=40%, signal=78%	-
GO_POSITIVE_REGULATION_OF_CARBOHYDRATE_METABOLIC_PROCESS	57	-0.163413	-1.43738	0.0903733	0.29179	1	5295	tags=51%, list=35%, signal=78%	-
GO_EMBRYONIC_HEART_TUBE_DEVELOPMENT	62	-0.153213	-1.43698	0.0932039	0.291867	1	4083	tags=42%, list=27%, signal=57%	-
GO_RESPIRATORY_GASEOUS_EXCHANGE	58	-0.160097	-1.43688	0.0821643	0.291573	1	4420	tags=45%, list=29%, signal=63%	-
GO_REGULATION_OF_STRIATED_MUSCLE_CONTRACTION	84	-0.136187	-1.43629	0.0972763	0.291813	1	7219	tags=61%, list=47%, signal=114%	-
GO_OLIGOSACCHARIDE_METABOLIC_PROCESS	18	-0.280395	-1.43374	0.0966387	0.294524	1	7617	tags=78%, list=50%, signal=155%	-
GO_AMYLOID_BETA_METABOLIC_PROCESS	39	-0.192055	-1.43342	0.0928726	0.294508	1	7271	tags=67%, list=48%, signal=127%	-
GO_MICROTUBULE_CYTOSKELETON_ORGANIZATION	498	-0.0559024	-1.4321	0.0818363	0.295761	1	4059	tags=32%, list=27%, signal=42%	-
GO_REGULATION_OF_STRESS_ACTIVATED_PROTEIN_KINASE_SIGNALING_CASCADE	203	-0.0853516	-1.43091	0.0932039	0.296773	1	7004	tags=54%, list=46%, signal=99%	-
GO_REGULATION_OF_RELEASE_OF_SEQUESTERED_CALCIUM_ION_INTO_CYTOSOL	71	-0.147364	-1.4309	0.0848126	0.296336	1	2929	tags=34%, list=19%, signal=42%	-
GO_POSITIVE_REGULATION_OF_TRANSMEMBRANE_RECEPTOR_PROTEIN_SERINE_THREONINE_KINASE_SIGNALING_PATHWAY	95	-0.123986	-1.43065	0.0810277	0.296218	1	10035	tags=78%, list=66%, signal=225%	-
GO_STEROID_HORMONE_MEDIATED_SIGNALING_PATHWAY	166	-0.0958952	-1.42957	0.1	0.2972	1	12561	tags=92%, list=82%, signal=506%	-
GO_NEGATIVE_REGULATION_OF_ADHERENS_JUNCTION_ORGANIZATION	19	-0.275907	-1.42934	0.0884086	0.297076	1	3838	tags=53%, list=25%, signal=70%	-
GO_GLYCEROLIPID_BIOSYNTHETIC_PROCESS	211	-0.0840578	-1.42909	0.104082	0.296952	1	7290	tags=56%, list=48%, signal=105%	-
GO_CARDIAC_MUSCLE_CELL_CONTRACTION	64	-0.150787	-1.42525	0.0978044	0.301252	1	2007	tags=28%, list=13%, signal=32%	-
GO_POSITIVE_REGULATION_OF_PROTEIN_TYROSINE_KINASE_ACTIVITY	50	-0.17246	-1.42379	0.100823	0.302602	1	7776	tags=68%, list=51%, signal=138%	-
GO_NEGATIVE_REGULATION_OF_PROTEIN_CATABOLIC_PROCESS	116	-0.111022	-1.42039	0.0971074	0.306528	1	2932	tags=30%, list=19%, signal=37%	-
GO_NEGATIVE_REGULATION_OF_CELL_AGING	23	-0.248056	-1.42023	0.10119	0.306307	1	2864	tags=43%, list=19%, signal=53%	-
GO_RESPONSE_TO_PEPTIDE	457	-0.0573509	-1.41885	0.101796	0.307626	1	4507	tags=35%, list=29%, signal=48%	-
GO_RESPONSE_TO_INTERLEUKIN_6	33	-0.208809	-1.41777	0.0901639	0.308593	1	11651	tags=97%, list=76%, signal=406%	-
GO_GLYCOPROTEIN_METABOLIC_PROCESS	126	-0.108204	-1.41634	0.095723	0.310026	1	11232	tags=84%, list=73%, signal=314%	-
GO_STRIATED_MUSCLE_ADAPTATION	45	-0.178206	-1.41573	0.119002	0.310355	1	4083	tags=44%, list=27%, signal=60%	-
GO_HISTONE_H4_K16_ACETYLATION	20	-0.271162	-1.41572	0.110204	0.309905	1	2743	tags=45%, list=18%, signal=55%	-
GO_REFLEX	18	-0.272115	-1.41562	0.0956023	0.30958	1	3493	tags=50%, list=23%, signal=65%	-
GO_RESPONSE_TO_AMPHETAMINE	32	-0.208665	-1.4151	0.0952381	0.309763	1	7813	tags=72%, list=51%, signal=147%	-
GO_PROTEIN_KINASE_B_SIGNALING	217	-0.0817625	-1.41451	0.0972763	0.310089	1	7018	tags=54%, list=46%, signal=98%	-
GO_AXO_DENDRITIC_TRANSPORT	65	-0.151925	-1.41293	0.100629	0.311572	1	4984	tags=48%, list=33%, signal=70%	-
GO_LAMELLIPODIUM_MORPHOGENESIS	16	-0.290028	-1.41274	0.11	0.311376	1	4175	tags=56%, list=27%, signal=77%	-
GO_POSITIVE_REGULATION_OF_PHOSPHATIDYLINOSITOL_3_KINASE_SIGNALING	78	-0.137955	-1.41066	0.117647	0.313556	1	9083	tags=73%, list=59%, signal=179%	-
GO_EMBRYONIC_CAMERA_TYPE_EYE_MORPHOGENESIS	26	-0.236837	-1.41009	0.109091	0.313849	1	2857	tags=42%, list=19%, signal=52%	-
GO_MEGAKARYOCYTE_DIFFERENTIATION	66	-0.148331	-1.40648	0.10766	0.318101	1	2378	tags=30%, list=16%, signal=36%	-
GO_REGULATION_OF_MUSCLE_SYSTEM_PROCESS	213	-0.0829669	-1.40581	0.100806	0.318615	1	7801	tags=59%, list=51%, signal=119%	-
GO_CELLULAR_RESPONSE_TO_INORGANIC_SUBSTANCE	189	-0.0887169	-1.40474	0.102913	0.319628	1	5704	tags=46%, list=37%, signal=72%	-
GO_REGULATION_OF_ACTIN_FILAMENT_BUNDLE_ASSEMBLY	90	-0.13041	-1.40304	0.10142	0.321422	1	4138	tags=40%, list=27%, signal=55%	-
GO_REGULATION_OF_PEPTIDE_HORMONE_SECRETION	181	-0.0881577	-1.40201	0.0839844	0.322313	1	1796	tags=20%, list=12%, signal=23%	-
GO_PROTEIN_CONTAINING_COMPLEX_LOCALIZATION	275	-0.0757086	-1.40004	0.113131	0.324454	1	6097	tags=47%, list=40%, signal=77%	-
GO_RESPONSE_TO_LEUKEMIA_INHIBITORY_FACTOR	93	-0.126654	-1.39986	0.102161	0.324209	1	3669	tags=37%, list=24%, signal=48%	-
GO_HISTONE_MONOUBIQUITINATION	28	-0.221291	-1.39823	0.112903	0.325946	1	8644	tags=79%, list=56%, signal=180%	-
GO_HYPOTHALAMUS_DEVELOPMENT	20	-0.260797	-1.3973	0.121857	0.326746	1	7492	tags=75%, list=49%, signal=147%	-
GO_ER_NUCLEUS_SIGNALING_PATHWAY	44	-0.17407	-1.39677	0.107075	0.32699	1	8126	tags=70%, list=53%, signal=150%	-
GO_NEGATIVE_REGULATION_OF_ERK1_AND_ERK2_CASCADE	62	-0.153004	-1.39666	0.120724	0.326655	1	4333	tags=44%, list=28%, signal=61%	-
GO_CELL_CELL_SIGNALING_INVOLVED_IN_CARDIAC_CONDUCTION	30	-0.214715	-1.39484	0.100629	0.328647	1	5393	tags=57%, list=35%, signal=87%	-
GO_POSITIVE_REGULATION_OF_INTRACELLULAR_TRANSPORT	195	-0.0866727	-1.39116	0.125498	0.333029	1	3243	tags=30%, list=21%, signal=37%	-
GO_REGULATION_OF_CHROMATIN_SILENCING	22	-0.252909	-1.39074	0.0870445	0.333054	1	10743	tags=95%, list=70%, signal=320%	-
GO_REGULATION_OF_DNA_DEPENDENT_DNA_REPLICATION	47	-0.17015	-1.39066	0.127119	0.332693	1	4568	tags=47%, list=30%, signal=67%	-
GO_RNA_STABILIZATION	40	-0.186237	-1.39023	0.120858	0.332811	1	3662	tags=43%, list=24%, signal=56%	-
GO_AMYLOID_BETA_CLEARANCE	30	-0.213105	-1.38899	0.119522	0.33396	1	8478	tags=77%, list=55%, signal=172%	-
GO_REGULATION_OF_MUSCLE_HYPERTROPHY	52	-0.163581	-1.38885	0.106383	0.333688	1	6923	tags=62%, list=45%, signal=112%	-
GO_RAC_PROTEIN_SIGNAL_TRANSDUCTION	33	-0.209539	-1.38801	0.109665	0.334361	1	3757	tags=45%, list=25%, signal=60%	-
GO_POSITIVE_REGULATION_OF_ACTIN_CYTOSKELETON_REORGANIZATION	17	-0.283442	-1.38728	0.0857143	0.334904	1	6470	tags=71%, list=42%, signal=122%	-
GO_NEGATIVE_REGULATION_OF_MUSCLE_CELL_DIFFERENTIATION	45	-0.176898	-1.38715	0.105566	0.334623	1	4443	tags=47%, list=29%, signal=66%	-
GO_POTASSIUM_ION_IMPORT_ACROSS_PLASMA_MEMBRANE	42	-0.182809	-1.38496	0.111332	0.337144	1	6684	tags=62%, list=44%, signal=110%	-
GO_CHROMATIN_REMODELING	149	-0.0928755	-1.38379	0.117172	0.338194	1	11739	tags=86%, list=77%, signal=365%	-
GO_SKELETAL_MUSCLE_CELL_DIFFERENTIATION	63	-0.150797	-1.38314	0.11583	0.338594	1	8633	tags=71%, list=56%, signal=163%	-
GO_RESPONSE_TO_COCAINE	47	-0.17139	-1.38306	0.105477	0.338232	1	10735	tags=87%, list=70%, signal=291%	-
GO_REGULATION_OF_T_HELPER_CELL_DIFFERENTIATION	29	-0.217797	-1.38282	0.114173	0.338087	1	8283	tags=76%, list=54%, signal=165%	-
GO_THYMUS_DEVELOPMENT	42	-0.177457	-1.38274	0.12212	0.337729	1	3851	tags=43%, list=25%, signal=57%	-
GO_REGULATION_OF_PROTEIN_DEACETYLATION	37	-0.190758	-1.38266	0.116	0.337348	1	5774	tags=57%, list=38%, signal=91%	-
GO_RHYTHMIC_BEHAVIOR	41	-0.185422	-1.38254	0.107356	0.337052	1	3516	tags=41%, list=23%, signal=54%	-
GO_TRANSMISSION_OF_NERVE_IMPULSE	71	-0.138791	-1.38211	0.118712	0.337188	1	7370	tags=62%, list=48%, signal=119%	-
GO_T_CELL_DIFFERENTIATION	200	-0.0856416	-1.38173	0.107143	0.337251	1	9113	tags=68%, list=60%, signal=166%	-
GO_ATRIAL_CARDIAC_MUSCLE_CELL_TO_AV_NODE_CELL_SIGNALING	19	-0.267525	-1.37923	0.121272	0.340391	1	1550	tags=37%, list=10%, signal=41%	-
GO_CARDIAC_MUSCLE_TISSUE_MORPHOGENESIS	61	-0.149333	-1.37902	0.112	0.340191	1	6254	tags=56%, list=41%, signal=94%	-
GO_MALE_GAMETE_GENERATION	407	-0.0588714	-1.3774	0.117188	0.341962	1	8185	tags=59%, list=53%, signal=124%	-
GO_N_GLYCAN_PROCESSING	15	-0.291258	-1.37609	0.119284	0.343211	1	6770	tags=73%, list=44%, signal=131%	-
GO_POSITIVE_REGULATION_OF_LIPID_KINASE_ACTIVITY	35	-0.195218	-1.37604	0.126016	0.342817	1	8825	tags=77%, list=58%, signal=182%	-
GO_CYTOPLASMIC_MRNA_PROCESSING_BODY_ASSEMBLY	19	-0.262665	-1.3753	0.114823	0.343392	1	3235	tags=47%, list=21%, signal=60%	-
GO_RESPONSE_TO_CAFFEINE	17	-0.279844	-1.37499	0.11946	0.343395	1	6525	tags=71%, list=43%, signal=123%	-
GO_MULTICELLULAR_ORGANISMAL_RESPONSE_TO_STRESS	72	-0.141207	-1.37344	0.101833	0.345108	1	6139	tags=54%, list=40%, signal=90%	-
GO_T_HELPER_17_TYPE_IMMUNE_RESPONSE	23	-0.23885	-1.37319	0.0934959	0.345032	1	10323	tags=91%, list=67%, signal=280%	-
GO_SKELETAL_MUSCLE_ORGAN_DEVELOPMENT	156	-0.093738	-1.37289	0.126338	0.344983	1	3780	tags=34%, list=25%, signal=45%	-
GO_PHOSPHATIDYLINOSITOL_3_KINASE_SIGNALING	133	-0.101689	-1.37221	0.108818	0.345481	1	6167	tags=50%, list=40%, signal=84%	-
GO_POSITIVE_REGULATION_OF_T_HELPER_1_TYPE_IMMUNE_RESPONSE	16	-0.286357	-1.37126	0.119318	0.346261	1	9013	tags=88%, list=59%, signal=213%	-
GO_CELL_FATE_DETERMINATION	40	-0.186378	-1.36983	0.131687	0.347762	1	8633	tags=75%, list=56%, signal=172%	-
GO_REGULATION_OF_MYOTUBE_DIFFERENTIATION	44	-0.173438	-1.36923	0.123482	0.348171	1	6049	tags=57%, list=40%, signal=94%	-
GO_POSITIVE_REGULATION_OF_STEM_CELL_PROLIFERATION	38	-0.184328	-1.36894	0.0973282	0.348112	1	10476	tags=87%, list=68%, signal=275%	-
GO_INTERFERON_ALPHA_PRODUCTION	25	-0.229553	-1.36857	0.118952	0.348114	1	3227	tags=44%, list=21%, signal=56%	-
GO_FEMALE_SEX_DIFFERENTIATION	110	-0.112343	-1.36798	0.124481	0.348416	1	10675	tags=81%, list=70%, signal=266%	-
GO_ACTIVATION_OF_JUN_KINASE_ACTIVITY	37	-0.186781	-1.36794	0.12115	0.347998	1	4594	tags=49%, list=30%, signal=69%	-
GO_WOUND_HEALING_SPREADING_OF_EPIDERMAL_CELLS	15	-0.291708	-1.36791	0.125	0.347551	1	5743	tags=67%, list=38%, signal=107%	-
GO_HEART_PROCESS	265	-0.0718549	-1.3649	0.110891	0.351415	1	7813	tags=58%, list=51%, signal=117%	-
GO_HORMONE_TRANSPORT	282	-0.0681521	-1.36285	0.121094	0.353824	1	1799	tags=18%, list=12%, signal=21%	-
GO_POSITIVE_REGULATION_OF_CHROMATIN_ORGANIZATION	92	-0.118438	-1.36213	0.115079	0.354318	1	3522	tags=35%, list=23%, signal=45%	-
GO_DNA_DEALKYLATION	23	-0.241112	-1.36068	0.143158	0.355892	1	4966	tags=57%, list=32%, signal=84%	-
GO_B_CELL_APOPTOTIC_PROCESS	21	-0.243069	-1.35861	0.129293	0.358332	1	4302	tags=52%, list=28%, signal=73%	-
GO_NEGATIVE_REGULATION_OF_CHROMOSOME_ORGANIZATION	122	-0.105376	-1.3585	0.139216	0.357985	1	11822	tags=88%, list=77%, signal=383%	-
GO_RESPONSE_TO_INSULIN	248	-0.0742092	-1.35746	0.126761	0.359028	1	4437	tags=36%, list=29%, signal=50%	-
GO_ALCOHOL_BIOSYNTHETIC_PROCESS	150	-0.0952438	-1.35678	0.115768	0.359561	1	7229	tags=57%, list=47%, signal=106%	-
GO_CYCLIC_NUCLEOTIDE_BIOSYNTHETIC_PROCESS	19	-0.251738	-1.35562	0.129032	0.360669	1	3402	tags=47%, list=22%, signal=61%	-
GO_HISTONE_H3_K9_METHYLATION	35	-0.192677	-1.35497	0.128655	0.361113	1	2743	tags=37%, list=18%, signal=45%	-
GO_RESPONSE_TO_ACETYLCHOLINE	27	-0.218728	-1.35493	0.141434	0.360686	1	7428	tags=70%, list=49%, signal=137%	-
GO_RESPONSE_TO_BMP	146	-0.093554	-1.35343	0.128421	0.362396	1	10112	tags=75%, list=66%, signal=220%	-
GO_AORTA_MORPHOGENESIS	29	-0.212453	-1.35253	0.109053	0.363212	1	6254	tags=62%, list=41%, signal=105%	-
GO_NEGATIVE_REGULATION_OF_DEFENSE_RESPONSE	161	-0.09106	-1.35252	0.111328	0.362745	1	6796	tags=53%, list=44%, signal=95%	-
GO_POSITIVE_REGULATION_OF_ERBB_SIGNALING_PATHWAY	29	-0.209642	-1.35165	0.13371	0.363506	1	3131	tags=41%, list=20%, signal=52%	-
GO_NEGATIVE_REGULATION_OF_CELLULAR_RESPONSE_TO_INSULIN_STIMULUS	33	-0.195373	-1.35088	0.126819	0.364121	1	4437	tags=48%, list=29%, signal=68%	-
GO_MEMBRANE_LIPID_BIOSYNTHETIC_PROCESS	138	-0.0981807	-1.34999	0.137864	0.364929	1	5387	tags=45%, list=35%, signal=69%	-
GO_REGULATION_OF_T_HELPER_17_TYPE_IMMUNE_RESPONSE	16	-0.286357	-1.34999	0.139875	0.364449	1	9013	tags=88%, list=59%, signal=213%	-
GO_EPITHELIAL_TUBE_MORPHOGENESIS	296	-0.0680133	-1.34915	0.140039	0.365208	1	6528	tags=49%, list=43%, signal=84%	-
GO_STRIATUM_DEVELOPMENT	19	-0.251149	-1.3485	0.125253	0.365706	1	3411	tags=47%, list=22%, signal=61%	-
GO_BILE_ACID_METABOLIC_PROCESS	35	-0.191891	-1.34847	0.134538	0.365263	1	2755	tags=37%, list=18%, signal=45%	-
GO_T_CELL_ACTIVATION_INVOLVED_IN_IMMUNE_RESPONSE	67	-0.142567	-1.34693	0.128155	0.367037	1	9020	tags=73%, list=59%, signal=177%	-
GO_MEMBRANE_DOCKING	175	-0.089017	-1.3461	0.142586	0.36782	1	5125	tags=42%, list=33%, signal=63%	-
GO_REGULATION_OF_CELL_PROJECTION_ASSEMBLY	161	-0.0915912	-1.3449	0.11946	0.369089	1	4697	tags=40%, list=31%, signal=57%	-
GO_LUNG_ALVEOLUS_DEVELOPMENT	40	-0.18017	-1.34351	0.137652	0.370673	1	6815	tags=63%, list=45%, signal=112%	-
GO_REGULATION_OF_GLIAL_CELL_DIFFERENTIATION	65	-0.140228	-1.34281	0.130785	0.371226	1	1631	tags=25%, list=11%, signal=27%	-
GO_NEGATIVE_REGULATION_OF_MRNA_SPLICING_VIA_SPLICEOSOME	20	-0.246682	-1.34251	0.139959	0.371237	1	2352	tags=40%, list=15%, signal=47%	-
GO_PROTEIN_LIPID_COMPLEX_ASSEMBLY	25	-0.223099	-1.34235	0.125249	0.370939	1	6386	tags=64%, list=42%, signal=110%	-
GO_GLIAL_CELL_DIFFERENTIATION	202	-0.0809343	-1.34171	0.114583	0.371384	1	2112	tags=22%, list=14%, signal=25%	-
GO_ENTRAINMENT_OF_CIRCADIAN_CLOCK	25	-0.223628	-1.34019	0.145455	0.373055	1	6990	tags=68%, list=46%, signal=125%	-
GO_PLATELET_DERIVED_GROWTH_FACTOR_RECEPTOR_SIGNALING_PATHWAY	54	-0.157211	-1.33859	0.14	0.374952	1	3838	tags=41%, list=25%, signal=54%	-
GO_REPRODUCTIVE_BEHAVIOR	32	-0.197679	-1.3375	0.138833	0.37606	1	6068	tags=59%, list=40%, signal=98%	-
GO_NEGATIVE_REGULATION_OF_PROTEIN_COMPLEX_ASSEMBLY	119	-0.103227	-1.33714	0.144016	0.376116	1	1777	tags=22%, list=12%, signal=25%	-
GO_REGULATION_OF_ACTIN_FILAMENT_BASED_MOVEMENT	39	-0.184932	-1.33672	0.148148	0.376205	1	6595	tags=62%, list=43%, signal=108%	-
GO_POSITIVE_REGULATION_OF_PROTEIN_SERINE_THREONINE_KINASE_ACTIVITY	308	-0.0640923	-1.33662	0.137652	0.37585	1	7784	tags=57%, list=51%, signal=114%	-
GO_DETERMINATION_OF_ADULT_LIFESPAN	15	-0.281887	-1.33613	0.124481	0.376076	1	4873	tags=60%, list=32%, signal=88%	-
GO_RESPONSE_TO_ANESTHETIC	69	-0.137895	-1.33552	0.141199	0.376511	1	10763	tags=84%, list=70%, signal=282%	-
GO_NUCLEAR_TRANSCRIBED_MRNA_POLY_A_TAIL_SHORTENING	28	-0.212911	-1.33205	0.144309	0.381354	1	3307	tags=43%, list=22%, signal=55%	-
GO_NEGATIVE_REGULATION_OF_MICROTUBULE_POLYMERIZATION_OR_DEPOLYMERIZATION	33	-0.190868	-1.33149	0.144424	0.381678	1	2651	tags=36%, list=17%, signal=44%	-
GO_POSITIVE_REGULATION_OF_TRANSPORTER_ACTIVITY	102	-0.112869	-1.33137	0.159046	0.381373	1	2936	tags=30%, list=19%, signal=37%	-
GO_REGULATION_OF_CELL_JUNCTION_ASSEMBLY	85	-0.122564	-1.33087	0.129921	0.38166	1	6237	tags=53%, list=41%, signal=89%	-
GO_REGULATION_OF_HAIR_FOLLICLE_DEVELOPMENT	15	-0.282183	-1.33067	0.149105	0.381478	1	8949	tags=87%, list=58%, signal=209%	-
GO_POSITIVE_REGULATION_OF_TRANSMEMBRANE_TRANSPORT	177	-0.0858858	-1.33007	0.126233	0.381827	1	4062	tags=35%, list=27%, signal=47%	-
GO_MYOFIBRIL_ASSEMBLY	62	-0.140301	-1.32981	0.131783	0.381705	1	5267	tags=48%, list=34%, signal=73%	-
GO_NEGATIVE_REGULATION_OF_CELLULAR_SENESCENCE	18	-0.263747	-1.32976	0.149495	0.381271	1	4471	tags=56%, list=29%, signal=78%	-
GO_EOSINOPHIL_MIGRATION	15	-0.287809	-1.32823	0.158	0.383078	1	8863	tags=87%, list=58%, signal=206%	-
GO_POSITIVE_REGULATION_OF_CALCIUM_ION_TRANSMEMBRANE_TRANSPORTER_ACTIVITY	35	-0.190031	-1.32815	0.160417	0.382711	1	6281	tags=60%, list=41%, signal=102%	-
GO_PLACENTA_BLOOD_VESSEL_DEVELOPMENT	28	-0.209146	-1.32774	0.128	0.382834	1	2818	tags=39%, list=18%, signal=48%	-
GO_LENS_MORPHOGENESIS_IN_CAMERA_TYPE_EYE	21	-0.239404	-1.32751	0.143725	0.38268	1	4358	tags=52%, list=28%, signal=73%	-
GO_CALCIUM_DEPENDENT_CELL_CELL_ADHESION_VIA_PLASMA_MEMBRANE_CELL_ADHESION_MOLECULES	42	-0.171844	-1.32668	0.151277	0.383522	1	7580	tags=67%, list=50%, signal=132%	-
GO_POSTSYNAPTIC_NEUROTRANSMITTER_RECEPTOR_INTERNALIZATION	18	-0.2594	-1.32665	0.118	0.38307	1	8788	tags=83%, list=57%, signal=196%	-
GO_NEPHRON_TUBULE_FORMATION	19	-0.249634	-1.32565	0.127237	0.384057	1	7461	tags=74%, list=49%, signal=144%	-
GO_CEREBRAL_CORTEX_DEVELOPMENT	107	-0.1087	-1.32426	0.135189	0.385704	1	9075	tags=70%, list=59%, signal=171%	-
GO_REGULATION_OF_PROTEIN_KINASE_A_SIGNALING	16	-0.278523	-1.32303	0.134653	0.387086	1	7220	tags=75%, list=47%, signal=142%	-
GO_REGULATION_OF_CHROMOSOME_ORGANIZATION	304	-0.0667646	-1.32156	0.153082	0.388788	1	6701	tags=50%, list=44%, signal=88%	-
GO_REGULATION_OF_CLATHRIN_DEPENDENT_ENDOCYTOSIS	16	-0.277231	-1.32107	0.144958	0.389045	1	5327	tags=63%, list=35%, signal=96%	-
GO_NEGATIVE_REGULATION_OF_TOR_SIGNALING	40	-0.1777	-1.32004	0.147348	0.390021	1	9148	tags=78%, list=60%, signal=192%	-
GO_REGULATION_OF_CAMP_MEDIATED_SIGNALING	46	-0.165175	-1.31994	0.162162	0.389673	1	7128	tags=63%, list=47%, signal=118%	-
GO_RNA_INTERFERENCE	15	-0.284355	-1.31972	0.126482	0.389508	1	2795	tags=47%, list=18%, signal=57%	-
GO_PHOSPHATIDIC_ACID_BIOSYNTHETIC_PROCESS	35	-0.185734	-1.3193	0.15	0.389669	1	7221	tags=66%, list=47%, signal=124%	-
GO_POSITIVE_REGULATION_OF_MUSCLE_CELL_APOPTOTIC_PROCESS	24	-0.223284	-1.31925	0.154762	0.389244	1	6791	tags=67%, list=44%, signal=120%	-
GO_G_PROTEIN_COUPLED_ACETYLCHOLINE_RECEPTOR_SIGNALING_PATHWAY	18	-0.255053	-1.3182	0.164329	0.390357	1	5454	tags=61%, list=36%, signal=95%	-
GO_SUBSTRATE_DEPENDENT_CELL_MIGRATION	29	-0.203022	-1.31717	0.151697	0.391452	1	7981	tags=72%, list=52%, signal=151%	-
GO_REGULATION_OF_G_PROTEIN_COUPLED_RECEPTOR_SIGNALING_PATHWAY	131	-0.0976532	-1.31619	0.142574	0.392479	1	7397	tags=58%, list=48%, signal=111%	-
GO_SPHINGOLIPID_BIOSYNTHETIC_PROCESS	98	-0.112809	-1.31599	0.141153	0.392282	1	6093	tags=51%, list=40%, signal=84%	-
GO_MEMBRANE_BIOGENESIS	31	-0.198751	-1.31556	0.139721	0.392448	1	1902	tags=32%, list=12%, signal=37%	-
GO_NEURAL_CREST_CELL_MIGRATION	54	-0.150043	-1.315	0.134043	0.392725	1	6781	tags=59%, list=44%, signal=106%	-
GO_PROTEOGLYCAN_METABOLIC_PROCESS	73	-0.134535	-1.31217	0.155556	0.396626	1	11158	tags=86%, list=73%, signal=317%	-
GO_REGULATION_OF_PROTEIN_EXPORT_FROM_NUCLEUS	39	-0.175744	-1.31166	0.141717	0.396929	1	3204	tags=38%, list=21%, signal=49%	-
GO_HISTONE_H2A_ACETYLATION	15	-0.281455	-1.31154	0.14433	0.396635	1	7940	tags=80%, list=52%, signal=166%	-
GO_REGULATION_OF_NEURON_MIGRATION	38	-0.180397	-1.31077	0.160243	0.39733	1	10536	tags=87%, list=69%, signal=278%	-
GO_OVULATION	19	-0.255303	-1.31034	0.141414	0.397467	1	6569	tags=68%, list=43%, signal=120%	-
GO_POSITIVE_REGULATION_OF_DEFENSE_RESPONSE_TO_VIRUS_BY_HOST	18	-0.258229	-1.30995	0.160232	0.39758	1	9656	tags=89%, list=63%, signal=241%	-
GO_POST_GOLGI_VESICLE_MEDIATED_TRANSPORT	98	-0.114293	-1.30988	0.151456	0.397183	1	2323	tags=27%, list=15%, signal=31%	-
GO_POSITIVE_REGULATION_OF_ADHERENS_JUNCTION_ORGANIZATION	30	-0.204309	-1.30934	0.135802	0.397594	1	6062	tags=60%, list=40%, signal=99%	-
GO_NEGATIVE_REGULATION_OF_CELLULAR_PROTEIN_CATABOLIC_PROCESS	75	-0.130928	-1.30918	0.162109	0.397343	1	2904	tags=32%, list=19%, signal=39%	-
GO_POSITIVE_REGULATION_OF_UBIQUITIN_DEPENDENT_PROTEIN_CATABOLIC_PROCESS	87	-0.118798	-1.30646	0.159555	0.400984	1	5053	tags=45%, list=33%, signal=67%	-
GO_CELLULAR_RESPONSE_TO_STEROID_HORMONE_STIMULUS	232	-0.0731363	-1.3051	0.149495	0.402577	1	12420	tags=88%, list=81%, signal=462%	-
GO_LYMPHOCYTE_DIFFERENTIATION	284	-0.0656152	-1.30485	0.149225	0.40243	1	8283	tags=61%, list=54%, signal=130%	-
GO_POSITIVE_REGULATION_OF_HEMOPOIESIS	163	-0.0871616	-1.3041	0.161034	0.40314	1	10510	tags=77%, list=69%, signal=244%	-
GO_REGULATION_OF_PROTEIN_CATABOLIC_PROCESS	349	-0.0600209	-1.30382	0.142562	0.403072	1	5198	tags=40%, list=34%, signal=59%	-
GO_REGULATION_OF_SYNAPTIC_VESICLE_RECYCLING	26	-0.207883	-1.30274	0.148571	0.404274	1	6242	tags=62%, list=41%, signal=104%	-
GO_CELLULAR_RESPONSE_TO_STARVATION	140	-0.0942158	-1.30266	0.150198	0.403892	1	7863	tags=61%, list=51%, signal=124%	-
GO_REGULATION_OF_PROTEIN_BINDING	196	-0.0793772	-1.30184	0.155689	0.40472	1	4345	tags=36%, list=28%, signal=50%	-
GO_REGULATION_OF_NEUTROPHIL_MIGRATION	28	-0.200897	-1.30063	0.159184	0.406131	1	10595	tags=89%, list=69%, signal=290%	-
GO_POSITIVE_REGULATION_OF_VASCULAR_SMOOTH_MUSCLE_CELL_PROLIFERATION	31	-0.194237	-1.29993	0.148297	0.406695	1	4439	tags=48%, list=29%, signal=68%	-
GO_CONTRACTILE_ACTIN_FILAMENT_BUNDLE_ASSEMBLY	91	-0.115873	-1.29986	0.177551	0.406329	1	4292	tags=40%, list=28%, signal=55%	-
GO_RESPONSE_TO_ELECTRICAL_STIMULUS	40	-0.172307	-1.29974	0.160752	0.406042	1	6935	tags=63%, list=45%, signal=114%	-
GO_REGULATION_OF_VASCULAR_PERMEABILITY	29	-0.202652	-1.29821	0.174603	0.408069	1	7459	tags=69%, list=49%, signal=134%	-
GO_NUCLEAR_BODY_ORGANIZATION	15	-0.277225	-1.29721	0.167689	0.409115	1	2904	tags=47%, list=19%, signal=58%	-
GO_POSITIVE_REGULATION_OF_CHROMOSOME_ORGANIZATION	159	-0.091606	-1.29716	0.183299	0.408712	1	3522	tags=32%, list=23%, signal=41%	-
GO_REGULATION_OF_BMP_SIGNALING_PATHWAY	77	-0.127637	-1.29712	0.163498	0.408294	1	10975	tags=84%, list=72%, signal=297%	-
GO_NEGATIVE_REGULATION_OF_TELOMERE_MAINTENANCE_VIA_TELOMERE_LENGTHENING	23	-0.226708	-1.29629	0.155462	0.409016	1	7182	tags=70%, list=47%, signal=131%	-
GO_POSITIVE_REGULATION_OF_TELOMERASE_ACTIVITY	36	-0.184593	-1.29425	0.160714	0.411771	1	4834	tags=50%, list=32%, signal=73%	-
GO_CELL_JUNCTION_ASSEMBLY	232	-0.0752809	-1.2941	0.185859	0.411491	1	7309	tags=55%, list=48%, signal=104%	-
GO_EMBRYONIC_ORGAN_MORPHOGENESIS	256	-0.0715301	-1.29376	0.162551	0.411563	1	7831	tags=58%, list=51%, signal=117%	-
GO_NEGATIVE_REGULATION_OF_INTRACELLULAR_STEROID_HORMONE_RECEPTOR_SIGNALING_PATHWAY	33	-0.184843	-1.29285	0.172084	0.412496	1	2743	tags=36%, list=18%, signal=44%	-
GO_ACTIVATION_OF_MAPK_ACTIVITY	140	-0.0930748	-1.29272	0.163708	0.412181	1	7771	tags=60%, list=51%, signal=121%	-
GO_GLIAL_CELL_DEVELOPMENT	104	-0.109087	-1.2921	0.159763	0.41269	1	2610	tags=28%, list=17%, signal=33%	-
GO_RESPONSE_TO_BRONCHODILATOR	49	-0.15803	-1.29197	0.169625	0.412363	1	7896	tags=67%, list=52%, signal=139%	-
GO_POSITIVE_REGULATION_OF_FATTY_ACID_TRANSPORT	15	-0.273736	-1.29184	0.174636	0.412075	1	8058	tags=80%, list=53%, signal=169%	-
GO_REGULATION_OF_DELAYED_RECTIFIER_POTASSIUM_CHANNEL_ACTIVITY	16	-0.274434	-1.29161	0.155642	0.411938	1	3457	tags=50%, list=23%, signal=65%	-
GO_N_TERMINAL_PROTEIN_AMINO_ACID_ACETYLATION	15	-0.277024	-1.29121	0.184676	0.412045	1	10048	tags=93%, list=66%, signal=272%	-
GO_WALKING_BEHAVIOR	30	-0.19873	-1.28993	0.176125	0.413539	1	4617	tags=50%, list=30%, signal=71%	-
GO_MUSCLE_CELL_PROLIFERATION	171	-0.0830788	-1.28899	0.151139	0.414474	1	4471	tags=37%, list=29%, signal=52%	-
GO_REGULATION_OF_CELLULAR_RESPONSE_TO_VASCULAR_ENDOTHELIAL_GROWTH_FACTOR_STIMULUS	16	-0.272496	-1.28799	0.182879	0.415491	1	4443	tags=56%, list=29%, signal=79%	-
GO_EAR_DEVELOPMENT	200	-0.0785863	-1.28773	0.154158	0.415418	1	8837	tags=66%, list=58%, signal=153%	-
GO_INDOLE_CONTAINING_COMPOUND_METABOLIC_PROCESS	18	-0.250523	-1.28746	0.172917	0.415397	1	11474	tags=100%, list=75%, signal=399%	-
GO_PORE_COMPLEX_ASSEMBLY	15	-0.274447	-1.28716	0.145914	0.415357	1	7027	tags=73%, list=46%, signal=135%	-
GO_EXPLORATION_BEHAVIOR	23	-0.223603	-1.28659	0.175365	0.41583	1	1907	tags=35%, list=12%, signal=40%	-
GO_POSITIVE_REGULATION_OF_PLASMA_MEMBRANE_BOUNDED_CELL_PROJECTION_ASSEMBLY	94	-0.113623	-1.28616	0.172147	0.41604	1	11296	tags=85%, list=74%, signal=323%	-
GO_HISTONE_H3_K9_TRIMETHYLATION	15	-0.275027	-1.28603	0.158317	0.415719	1	5998	tags=67%, list=39%, signal=110%	-
GO_SIGNAL_TRANSDUCTION_INVOLVED_IN_REGULATION_OF_GENE_EXPRESSION	15	-0.266832	-1.2853	0.181287	0.41639	1	4083	tags=53%, list=27%, signal=73%	-
GO_LENS_DEVELOPMENT_IN_CAMERA_TYPE_EYE	64	-0.137717	-1.28497	0.17341	0.416402	1	4358	tags=42%, list=28%, signal=59%	-
GO_POSITIVE_REGULATION_OF_CARDIAC_MUSCLE_CELL_DIFFERENTIATION	17	-0.256661	-1.28472	0.160569	0.416285	1	4179	tags=53%, list=27%, signal=73%	-
GO_NEGATIVE_REGULATION_OF_SMOOTHENED_SIGNALING_PATHWAY	28	-0.202959	-1.28398	0.170478	0.41697	1	7831	tags=71%, list=51%, signal=146%	-
GO_MUSCLE_ADAPTATION	100	-0.111705	-1.28395	0.17623	0.416524	1	7025	tags=57%, list=46%, signal=105%	-
GO_REGULATION_OF_RESPIRATORY_SYSTEM_PROCESS	16	-0.267303	-1.28336	0.167954	0.417007	1	3566	tags=50%, list=23%, signal=65%	-
GO_NEUTRAL_AMINO_ACID_TRANSPORT	34	-0.18334	-1.28334	0.16568	0.416536	1	6653	tags=62%, list=43%, signal=109%	-
GO_POSITIVE_REGULATION_OF_NEUTROPHIL_MIGRATION	22	-0.228754	-1.28262	0.181034	0.417154	1	9721	tags=86%, list=64%, signal=236%	-
GO_REGULATION_OF_POTASSIUM_ION_TRANSMEMBRANE_TRANSPORTER_ACTIVITY	51	-0.150001	-1.28127	0.166008	0.418815	1	2814	tags=33%, list=18%, signal=41%	-
GO_RECEPTOR_MEDIATED_ENDOCYTOSIS	255	-0.0694352	-1.28087	0.173729	0.418972	1	5017	tags=40%, list=33%, signal=58%	-
GO_NCRNA_CATABOLIC_PROCESS	25	-0.212591	-1.28036	0.164905	0.419278	1	10219	tags=88%, list=67%, signal=264%	-
GO_ASTROCYTE_ACTIVATION	18	-0.248691	-1.27999	0.190871	0.41938	1	3851	tags=50%, list=25%, signal=67%	-
GO_MYELOID_CELL_DEVELOPMENT	55	-0.147136	-1.27993	0.160156	0.418992	1	9721	tags=78%, list=64%, signal=214%	-
GO_NEGATIVE_REGULATION_OF_CARDIAC_MUSCLE_TISSUE_DEVELOPMENT	27	-0.206093	-1.27955	0.188259	0.419116	1	7621	tags=70%, list=50%, signal=140%	-
GO_CEREBRAL_CORTEX_NEURON_DIFFERENTIATION	23	-0.229929	-1.27928	0.17004	0.41908	1	9794	tags=87%, list=64%, signal=241%	-
GO_RETROGRADE_AXONAL_TRANSPORT	16	-0.266706	-1.2791	0.167689	0.418874	1	706	tags=31%, list=5%, signal=33%	-
GO_REGULATION_OF_UBIQUITIN_DEPENDENT_PROTEIN_CATABOLIC_PROCESS	138	-0.093466	-1.27771	0.172131	0.420623	1	4017	tags=36%, list=26%, signal=48%	-
GO_REGULATION_OF_TRANSMEMBRANE_RECEPTOR_PROTEIN_SERINE_THREONINE_KINASE_SIGNALING_PATHWAY	210	-0.0765527	-1.27638	0.177686	0.422225	1	11233	tags=81%, list=73%, signal=300%	-
GO_RELAXATION_OF_MUSCLE	28	-0.200995	-1.2762	0.163842	0.422024	1	6768	tags=64%, list=44%, signal=115%	-
GO_MUSCLE_HYPERTROPHY	78	-0.125202	-1.27526	0.18664	0.423025	1	6923	tags=58%, list=45%, signal=105%	-
GO_NEGATIVE_REGULATION_OF_STEM_CELL_DIFFERENTIATION	18	-0.248684	-1.27454	0.181087	0.423621	1	10652	tags=94%, list=70%, signal=310%	-
GO_RETINA_MORPHOGENESIS_IN_CAMERA_TYPE_EYE	47	-0.155215	-1.27391	0.180233	0.424152	1	7726	tags=66%, list=50%, signal=133%	-
GO_SIALYLATION	19	-0.239427	-1.27374	0.163107	0.423934	1	7617	tags=74%, list=50%, signal=147%	-
GO_APICAL_JUNCTION_ASSEMBLY	58	-0.144086	-1.27272	0.163462	0.425029	1	7830	tags=66%, list=51%, signal=134%	-
GO_REGULATION_OF_BICELLULAR_TIGHT_JUNCTION_ASSEMBLY	18	-0.246554	-1.27262	0.162376	0.424728	1	6434	tags=67%, list=42%, signal=115%	-
GO_LYMPHOCYTE_ACTIVATION_INVOLVED_IN_IMMUNE_RESPONSE	123	-0.100383	-1.27078	0.203704	0.427238	1	12162	tags=89%, list=79%, signal=432%	-
GO_VIRAL_GENOME_REPLICATION	97	-0.11024	-1.27077	0.167347	0.426749	1	10314	tags=78%, list=67%, signal=239%	-
GO_REGULATION_OF_NUCLEOCYTOPLASMIC_TRANSPORT	102	-0.107372	-1.27049	0.179916	0.42669	1	6470	tags=53%, list=42%, signal=91%	-
GO_LOW_DENSITY_LIPOPROTEIN_RECEPTOR_PARTICLE_METABOLIC_PROCESS	20	-0.240885	-1.2699	0.176101	0.427116	1	5501	tags=60%, list=36%, signal=94%	-
GO_MUSCLE_ORGAN_MORPHOGENESIS	75	-0.125438	-1.26881	0.159363	0.4283	1	6048	tags=52%, list=40%, signal=86%	-
GO_REGULATION_OF_ACTOMYOSIN_STRUCTURE_ORGANIZATION	85	-0.115843	-1.26789	0.182353	0.429352	1	4179	tags=39%, list=27%, signal=53%	-
GO_POSITIVE_REGULATION_OF_POTASSIUM_ION_TRANSPORT	44	-0.162204	-1.26725	0.168337	0.429883	1	3786	tags=41%, list=25%, signal=54%	-
GO_T_CELL_DIFFERENTIATION_INVOLVED_IN_IMMUNE_RESPONSE	53	-0.146958	-1.26646	0.161157	0.430646	1	9020	tags=74%, list=59%, signal=179%	-
GO_ADENYLATE_CYCLASE_ACTIVATING_G_PROTEIN_COUPLED_RECEPTOR_SIGNALING_PATHWAY	115	-0.100368	-1.26571	0.160156	0.431378	1	10053	tags=76%, list=66%, signal=219%	-
GO_REGULATION_OF_VASCULAR_SMOOTH_MUSCLE_CELL_PROLIFERATION	47	-0.157264	-1.26534	0.169355	0.431482	1	4439	tags=45%, list=29%, signal=63%	-
GO_ARTERY_DEVELOPMENT	80	-0.119675	-1.26529	0.184959	0.431053	1	3535	tags=35%, list=23%, signal=45%	-
GO_AMINO_SUGAR_METABOLIC_PROCESS	21	-0.231878	-1.26495	0.172949	0.431129	1	11031	tags=95%, list=72%, signal=341%	-
GO_REGULATION_OF_VIRAL_GENOME_REPLICATION	72	-0.127041	-1.26372	0.173828	0.432621	1	12093	tags=92%, list=79%, signal=435%	-
GO_INOSITOL_PHOSPHATE_CATABOLIC_PROCESS	16	-0.258349	-1.26364	0.192079	0.43228	1	6572	tags=69%, list=43%, signal=120%	-
GO_REGULATION_OF_HISTONE_H3_K4_METHYLATION	24	-0.219379	-1.2632	0.185336	0.432459	1	1750	tags=33%, list=11%, signal=38%	-
GO_REGULATION_OF_FILOPODIUM_ASSEMBLY	39	-0.169423	-1.2617	0.162651	0.43443	1	6047	tags=56%, list=40%, signal=93%	-
GO_NEGATIVE_REGULATION_OF_CELL_SUBSTRATE_ADHESION	57	-0.141206	-1.26165	0.189753	0.43402	1	5902	tags=53%, list=39%, signal=85%	-
GO_CELL_COMMUNICATION_BY_ELECTRICAL_COUPLING	29	-0.196134	-1.26128	0.185859	0.434099	1	2282	tags=34%, list=15%, signal=40%	-
GO_ANTERIOR_POSTERIOR_PATTERN_SPECIFICATION	174	-0.0816086	-1.26041	0.185468	0.434979	1	13189	tags=94%, list=86%, signal=675%	-
GO_SPHINGOLIPID_METABOLIC_PROCESS	71	-0.126599	-1.25929	0.195312	0.436342	1	10573	tags=82%, list=69%, signal=263%	-
GO_REGULATION_OF_MYELOID_CELL_DIFFERENTIATION	197	-0.0773953	-1.25927	0.169697	0.435888	1	2405	tags=23%, list=16%, signal=27%	-
GO_REGULATION_OF_CARDIAC_MUSCLE_CELL_DIFFERENTIATION	31	-0.193194	-1.25878	0.19209	0.436195	1	6923	tags=65%, list=45%, signal=118%	-
GO_MUSCLE_CELL_DEVELOPMENT	155	-0.0891334	-1.25847	0.190291	0.436213	1	11781	tags=86%, list=77%, signal=369%	-
GO_REGULATION_OF_GENE_SILENCING	108	-0.102161	-1.25783	0.173913	0.436773	1	2841	tags=29%, list=19%, signal=35%	-
GO_POSITIVE_REGULATION_OF_EXOCYTOSIS	77	-0.12092	-1.25777	0.184314	0.436378	1	4718	tags=43%, list=31%, signal=62%	-
GO_VENTRICULAR_SEPTUM_DEVELOPMENT	63	-0.134377	-1.25716	0.178054	0.436919	1	4997	tags=46%, list=33%, signal=68%	-
GO_LYMPH_VESSEL_DEVELOPMENT	25	-0.209075	-1.25532	0.188641	0.439399	1	4764	tags=52%, list=31%, signal=75%	-
GO_RNA_SPLICING_VIA_ENDONUCLEOLYTIC_CLEAVAGE_AND_LIGATION	15	-0.268721	-1.2547	0.177866	0.439916	1	3034	tags=47%, list=20%, signal=58%	-
GO_MRNA_TRANSCRIPTION_BY_RNA_POLYMERASE_II	16	-0.250989	-1.25455	0.177645	0.439684	1	10510	tags=94%, list=69%, signal=299%	-
GO_ACTIN_FILAMENT_BUNDLE_ORGANIZATION	147	-0.0880081	-1.2544	0.194215	0.43947	1	3872	tags=34%, list=25%, signal=45%	-
GO_REGULATION_OF_PHOSPHATIDYLINOSITOL_3_KINASE_SIGNALING	109	-0.104864	-1.25403	0.184739	0.439621	1	6129	tags=50%, list=40%, signal=84%	-
GO_POSITIVE_REGULATION_OF_SKELETAL_MUSCLE_TISSUE_DEVELOPMENT	22	-0.223114	-1.25398	0.190855	0.439206	1	7025	tags=68%, list=46%, signal=126%	-
GO_ANDROGEN_RECEPTOR_SIGNALING_PATHWAY	54	-0.147708	-1.25375	0.198444	0.439088	1	4833	tags=46%, list=32%, signal=67%	-
GO_CELL_COMMUNICATION_INVOLVED_IN_CARDIAC_CONDUCTION	54	-0.147203	-1.25297	0.190065	0.439821	1	2007	tags=28%, list=13%, signal=32%	-
GO_INTRACELLULAR_ESTROGEN_RECEPTOR_SIGNALING_PATHWAY	52	-0.150108	-1.25099	0.182195	0.442586	1	7717	tags=65%, list=50%, signal=131%	-
GO_ERBB2_SIGNALING_PATHWAY	31	-0.188774	-1.25096	0.202358	0.442165	1	11433	tags=94%, list=75%, signal=369%	-
GO_INTRACELLULAR_STEROL_TRANSPORT	20	-0.232941	-1.2503	0.178862	0.442776	1	2562	tags=40%, list=17%, signal=48%	-
GO_POSITIVE_REGULATION_OF_JNK_CASCADE	124	-0.0971249	-1.2495	0.176692	0.443535	1	4697	tags=40%, list=31%, signal=58%	-
GO_ENDODERM_DEVELOPMENT	62	-0.132205	-1.24918	0.175589	0.443543	1	5884	tags=52%, list=38%, signal=84%	-
GO_REGULATION_OF_STEROID_BIOSYNTHETIC_PROCESS	78	-0.117988	-1.24871	0.210856	0.443802	1	7229	tags=59%, list=47%, signal=111%	-
GO_ACYLGLYCEROL_METABOLIC_PROCESS	53	-0.142403	-1.24844	0.189583	0.443743	1	6491	tags=57%, list=42%, signal=98%	-
GO_POSITIVE_REGULATION_OF_CALCIUM_ION_TRANSMEMBRANE_TRANSPORT	61	-0.136608	-1.24804	0.221996	0.443912	1	2936	tags=33%, list=19%, signal=40%	-
GO_CELLULAR_GLUCOSE_HOMEOSTASIS	133	-0.091263	-1.24744	0.212121	0.444338	1	5980	tags=48%, list=39%, signal=78%	-
GO_POSITIVE_REGULATION_OF_FILOPODIUM_ASSEMBLY	29	-0.196215	-1.24548	0.212982	0.44706	1	6502	tags=62%, list=42%, signal=108%	-
GO_DETECTION_OF_ABIOTIC_STIMULUS	116	-0.0999514	-1.24546	0.196356	0.446597	1	12466	tags=91%, list=81%, signal=489%	-
GO_INTERLEUKIN_1_SECRETION	38	-0.171897	-1.24381	0.196162	0.448851	1	9055	tags=76%, list=59%, signal=186%	-
GO_NEGATIVE_REGULATION_OF_GLIOGENESIS	39	-0.168168	-1.24218	0.188017	0.450981	1	3712	tags=41%, list=24%, signal=54%	-
GO_IMPORT_INTO_NUCLEUS	135	-0.0919316	-1.2413	0.198148	0.451915	1	6201	tags=50%, list=41%, signal=83%	-
GO_HEART_GROWTH	77	-0.117516	-1.24076	0.214437	0.45232	1	5366	tags=47%, list=35%, signal=72%	-
GO_RESPONSE_TO_HEAT	158	-0.0847308	-1.23953	0.195736	0.453881	1	3076	tags=28%, list=20%, signal=35%	-
GO_CELL_SUBSTRATE_ADHESION	314	-0.0606914	-1.23839	0.192	0.455276	1	4257	tags=34%, list=28%, signal=46%	-
GO_PROTEIN_DNA_COMPLEX_DISASSEMBLY	18	-0.244955	-1.23728	0.19833	0.456623	1	10709	tags=94%, list=70%, signal=314%	-
GO_REGULATION_OF_PROTEIN_COMPLEX_ASSEMBLY	390	-0.0552492	-1.23653	0.213084	0.45737	1	6475	tags=48%, list=42%, signal=81%	-
GO_SARCOPLASMIC_RETICULUM_CALCIUM_ION_TRANSPORT	33	-0.180494	-1.23638	0.189796	0.457109	1	1882	tags=30%, list=12%, signal=34%	-
GO_REGIONALIZATION	295	-0.0618218	-1.23509	0.197154	0.458729	1	10848	tags=77%, list=71%, signal=259%	-
GO_POSITIVE_REGULATION_OF_ERK1_AND_ERK2_CASCADE	158	-0.0838256	-1.23508	0.199241	0.458242	1	6092	tags=48%, list=40%, signal=79%	-
GO_SOMITOGENESIS	60	-0.133762	-1.23354	0.19802	0.46032	1	4083	tags=40%, list=27%, signal=54%	-
GO_PINOCYTOSIS	20	-0.228269	-1.23292	0.201566	0.460851	1	7224	tags=70%, list=47%, signal=132%	-
GO_POSITIVE_REGULATION_OF_CARDIAC_MUSCLE_CELL_PROLIFERATION	23	-0.214933	-1.23221	0.209877	0.461569	1	5366	tags=57%, list=35%, signal=87%	-
GO_POSITIVE_REGULATION_OF_SMALL_GTPASE_MEDIATED_SIGNAL_TRANSDUCTION	65	-0.129642	-1.23145	0.215886	0.462346	1	9561	tags=75%, list=62%, signal=200%	-
GO_PROTEIN_K48_LINKED_UBIQUITINATION	51	-0.148201	-1.23062	0.229209	0.463272	1	7042	tags=61%, list=46%, signal=112%	-
GO_SYMPATHETIC_NERVOUS_SYSTEM_DEVELOPMENT	19	-0.2332	-1.22839	0.218935	0.466593	1	11739	tags=100%, list=77%, signal=429%	-
GO_CARDIAC_SEPTUM_MORPHOGENESIS	66	-0.128607	-1.22772	0.210216	0.467231	1	4997	tags=45%, list=33%, signal=67%	-
GO_OUTFLOW_TRACT_MORPHOGENESIS	73	-0.120285	-1.2277	0.191837	0.466764	1	8650	tags=68%, list=57%, signal=157%	-
GO_NEGATIVE_REGULATION_OF_MRNA_PROCESSING	29	-0.191551	-1.22742	0.205607	0.466769	1	2352	tags=34%, list=15%, signal=41%	-
GO_POSITIVE_REGULATION_OF_PROTEIN_COMPLEX_DISASSEMBLY	33	-0.186944	-1.22694	0.215321	0.467062	1	4102	tags=45%, list=27%, signal=62%	-
GO_SMOOTH_MUSCLE_CELL_APOPTOTIC_PROCESS	21	-0.224353	-1.22666	0.22428	0.467011	1	6774	tags=67%, list=44%, signal=119%	-
GO_REGULATION_OF_HORMONE_SECRETION	234	-0.0718276	-1.22574	0.219561	0.468029	1	1796	tags=19%, list=12%, signal=21%	-
GO_CELL_RECOGNITION	115	-0.0980913	-1.22531	0.206897	0.468279	1	6628	tags=53%, list=43%, signal=93%	-
GO_INTERLEUKIN_6_MEDIATED_SIGNALING_PATHWAY	17	-0.242525	-1.2236	0.201161	0.470682	1	11596	tags=100%, list=76%, signal=412%	-
GO_EMBRYONIC_EYE_MORPHOGENESIS	33	-0.177377	-1.22333	0.206963	0.470654	1	2857	tags=36%, list=19%, signal=45%	-
GO_AXON_ENSHEATHMENT_IN_CENTRAL_NERVOUS_SYSTEM	20	-0.226063	-1.22332	0.214712	0.470166	1	1902	tags=35%, list=12%, signal=40%	-
GO_POSITIVE_REGULATION_OF_VIRAL_TRANSCRIPTION	41	-0.162132	-1.22288	0.19305	0.470446	1	3125	tags=37%, list=20%, signal=46%	-
GO_NEGATIVE_REGULATION_OF_TELOMERE_MAINTENANCE	32	-0.181901	-1.22264	0.21	0.47033	1	11569	tags=94%, list=76%, signal=383%	-
GO_POSITIVE_REGULATION_OF_G_PROTEIN_COUPLED_RECEPTOR_SIGNALING_PATHWAY	27	-0.195289	-1.22239	0.215238	0.470273	1	10053	tags=85%, list=66%, signal=248%	-
GO_INSULIN_RECEPTOR_SIGNALING_PATHWAY	130	-0.0907573	-1.22166	0.208251	0.471013	1	4274	tags=37%, list=28%, signal=51%	-
GO_VENTRICULAR_CARDIAC_MUSCLE_CELL_ACTION_POTENTIAL	31	-0.182716	-1.21984	0.234834	0.473597	1	7083	tags=65%, list=46%, signal=120%	-
GO_PARAXIAL_MESODERM_DEVELOPMENT	16	-0.248225	-1.21982	0.218814	0.47314	1	4814	tags=56%, list=31%, signal=82%	-
GO_ESTABLISHMENT_OF_EPITHELIAL_CELL_POLARITY	29	-0.19216	-1.21882	0.202454	0.474442	1	3398	tags=41%, list=22%, signal=53%	-
GO_CHROMATIN_ASSEMBLY_OR_DISASSEMBLY	110	-0.0980289	-1.21838	0.235867	0.474723	1	11588	tags=85%, list=76%, signal=350%	-
GO_REGULATION_OF_MRNA_3_END_PROCESSING	26	-0.193828	-1.2181	0.212851	0.474684	1	3514	tags=42%, list=23%, signal=55%	-
GO_POSITIVE_REGULATION_OF_PROTEIN_POLYMERIZATION	124	-0.0928106	-1.21801	0.214575	0.474354	1	1554	tags=19%, list=10%, signal=21%	-
GO_NEGATIVE_REGULATION_OF_CELLULAR_RESPONSE_TO_TRANSFORMING_GROWTH_FACTOR_BETA_STIMULUS	73	-0.11987	-1.21556	0.207739	0.478123	1	4464	tags=41%, list=29%, signal=58%	-
GO_POSITIVE_REGULATION_OF_MACROAUTOPHAGY	63	-0.131242	-1.21552	0.243665	0.477698	1	6745	tags=57%, list=44%, signal=102%	-
GO_POSITIVE_REGULATION_OF_VASCULAR_ENDOTHELIAL_GROWTH_FACTOR_PRODUCTION	25	-0.206957	-1.21422	0.229862	0.479347	1	9693	tags=84%, list=63%, signal=229%	-
GO_REGULATION_OF_LEUKOCYTE_ADHESION_TO_VASCULAR_ENDOTHELIAL_CELL	15	-0.25975	-1.21393	0.220503	0.479358	1	2151	tags=40%, list=14%, signal=46%	-
GO_NEUROTRANSMITTER_RECEPTOR_LOCALIZATION_TO_POSTSYNAPTIC_SPECIALIZATION_MEMBRANE	21	-0.218768	-1.21189	0.239437	0.482322	1	7588	tags=71%, list=50%, signal=141%	-
GO_SLEEP	28	-0.194317	-1.21082	0.214425	0.483691	1	6870	tags=64%, list=45%, signal=116%	-
GO_NEGATIVE_REGULATION_OF_CD4_POSITIVE_ALPHA_BETA_T_CELL_DIFFERENTIATION	18	-0.243225	-1.20981	0.208417	0.484868	1	7335	tags=72%, list=48%, signal=139%	-
GO_NEGATIVE_REGULATION_OF_RNA_CATABOLIC_PROCESS	49	-0.148982	-1.20859	0.227642	0.4864	1	3662	tags=39%, list=24%, signal=51%	-
GO_EMBRYONIC_CAMERA_TYPE_EYE_DEVELOPMENT	37	-0.169767	-1.20831	0.256917	0.486393	1	6508	tags=59%, list=43%, signal=103%	-
GO_T_HELPER_1_TYPE_IMMUNE_RESPONSE	34	-0.175696	-1.20828	0.215501	0.485948	1	9020	tags=76%, list=59%, signal=186%	-
GO_NEGATIVE_REGULATION_OF_CELL_GROWTH	171	-0.0812197	-1.20765	0.221328	0.48654	1	8347	tags=63%, list=55%, signal=136%	-
GO_CELLULAR_RESPONSE_TO_GLUCAGON_STIMULUS	23	-0.212844	-1.20731	0.224949	0.486628	1	3402	tags=43%, list=22%, signal=56%	-
GO_ERYTHROCYTE_DEVELOPMENT	24	-0.20469	-1.20688	0.21499	0.486894	1	2612	tags=38%, list=17%, signal=45%	-
GO_POSITIVE_REGULATION_OF_PROTEIN_BINDING	88	-0.112652	-1.20667	0.237721	0.486753	1	6112	tags=51%, list=40%, signal=85%	-
GO_REGULATION_OF_CELL_SUBSTRATE_ADHESION	194	-0.0743868	-1.20656	0.24	0.486428	1	4083	tags=34%, list=27%, signal=46%	-
GO_STEROL_TRANSPORT	78	-0.115156	-1.20618	0.206827	0.48656	1	2760	tags=29%, list=18%, signal=36%	-
GO_POLYOL_BIOSYNTHETIC_PROCESS	68	-0.121887	-1.20612	0.237094	0.486143	1	4445	tags=41%, list=29%, signal=58%	-
GO_REGULATION_OF_DEFENSE_RESPONSE_TO_VIRUS_BY_HOST	27	-0.194261	-1.20562	0.207921	0.486527	1	7235	tags=67%, list=47%, signal=126%	-
GO_VENTRAL_SPINAL_CORD_DEVELOPMENT	41	-0.156006	-1.20485	0.213115	0.487344	1	9190	tags=76%, list=60%, signal=189%	-
GO_MONOSACCHARIDE_CATABOLIC_PROCESS	35	-0.171022	-1.20383	0.228	0.488656	1	10506	tags=86%, list=69%, signal=273%	-
GO_REGULATION_OF_SODIUM_ION_TRANSPORT	81	-0.114234	-1.20382	0.226453	0.488173	1	3174	tags=32%, list=21%, signal=40%	-
GO_NEGATIVE_REGULATION_OF_GLIAL_CELL_DIFFERENTIATION	23	-0.212978	-1.2025	0.2	0.489972	1	10053	tags=87%, list=66%, signal=253%	-
GO_SPINAL_CORD_DEVELOPMENT	97	-0.104895	-1.20182	0.234375	0.490705	1	9291	tags=71%, list=61%, signal=180%	-
GO_MONOAMINE_TRANSPORT	81	-0.11101	-1.20121	0.219873	0.491241	1	7757	tags=62%, list=51%, signal=125%	-
GO_LEUKOCYTE_ADHESION_TO_VASCULAR_ENDOTHELIAL_CELL	27	-0.19317	-1.20108	0.231237	0.490951	1	2151	tags=33%, list=14%, signal=39%	-
GO_RESPONSE_TO_MURAMYL_DIPEPTIDE	19	-0.233114	-1.20086	0.238281	0.490869	1	4492	tags=53%, list=29%, signal=74%	-
GO_POSITIVE_REGULATION_OF_CYCLASE_ACTIVITY	19	-0.230187	-1.20072	0.221557	0.490617	1	2926	tags=42%, list=19%, signal=52%	-
GO_REGULATION_OF_T_HELPER_1_TYPE_IMMUNE_RESPONSE	21	-0.220972	-1.19916	0.219178	0.492822	1	8283	tags=76%, list=54%, signal=166%	-
GO_RECEPTOR_METABOLIC_PROCESS	166	-0.0799482	-1.19906	0.228216	0.492503	1	5981	tags=47%, list=39%, signal=76%	-
GO_POSITIVE_REGULATION_OF_CILIUM_ASSEMBLY	21	-0.216434	-1.19842	0.225806	0.493094	1	9081	tags=81%, list=59%, signal=199%	-
GO_RESPONSE_TO_STARVATION	173	-0.0766732	-1.19811	0.236842	0.493148	1	7863	tags=59%, list=51%, signal=120%	-
GO_SPECIFICATION_OF_SYMMETRY	110	-0.0972019	-1.19808	0.248971	0.492707	1	4506	tags=39%, list=29%, signal=55%	-
GO_REGULATION_OF_TRANSCRIPTION_INVOLVED_IN_CELL_FATE_COMMITMENT	16	-0.253892	-1.19731	0.247967	0.493611	1	3771	tags=50%, list=25%, signal=66%	-
GO_ENSHEATHMENT_OF_NEURONS	122	-0.0922883	-1.19631	0.239766	0.494767	1	2112	tags=23%, list=14%, signal=26%	-
GO_GLYCOPROTEIN_BIOSYNTHETIC_PROCESS	308	-0.0583627	-1.19486	0.204409	0.496735	1	11447	tags=81%, list=75%, signal=313%	-
GO_NEGATIVE_REGULATION_OF_ACTIN_FILAMENT_POLYMERIZATION	53	-0.139395	-1.19415	0.247485	0.497408	1	5382	tags=49%, list=35%, signal=75%	-
GO_POSITIVE_REGULATION_OF_PROTEIN_CATABOLIC_PROCESS	200	-0.0713031	-1.19344	0.220165	0.498133	1	5198	tags=41%, list=34%, signal=61%	-
GO_TRANSCRIPTION_ELONGATION_FROM_RNA_POLYMERASE_II_PROMOTER	81	-0.113162	-1.19314	0.225738	0.498165	1	1679	tags=22%, list=11%, signal=25%	-
GO_ESTABLISHMENT_OF_MITOTIC_SPINDLE_LOCALIZATION	27	-0.190937	-1.19224	0.24307	0.499313	1	8986	tags=78%, list=59%, signal=188%	-
GO_OOGENESIS	69	-0.122705	-1.1922	0.233954	0.49889	1	12325	tags=93%, list=81%, signal=475%	-
GO_WNT_SIGNALING_PATHWAY_CALCIUM_MODULATING_PATHWAY	36	-0.166969	-1.19179	0.232465	0.499134	1	12329	tags=97%, list=81%, signal=499%	-
GO_REGULATION_OF_CALCIUM_ION_IMPORT	28	-0.190749	-1.19117	0.232932	0.499728	1	6378	tags=61%, list=42%, signal=104%	-
GO_REGULATION_OF_HEART_MORPHOGENESIS	31	-0.180359	-1.19071	0.231579	0.500017	1	7119	tags=65%, list=47%, signal=120%	-
GO_NEGATIVE_REGULATION_OF_TELOMERE_MAINTENANCE_VIA_TELOMERASE	17	-0.241367	-1.19045	0.240777	0.499992	1	6213	tags=65%, list=41%, signal=109%	-
GO_POSITIVE_REGULATION_OF_NOTCH_SIGNALING_PATHWAY	45	-0.151607	-1.19013	0.247379	0.500064	1	5849	tags=53%, list=38%, signal=86%	-
GO_LYMPHOCYTE_APOPTOTIC_PROCESS	60	-0.130412	-1.18903	0.255061	0.50149	1	11275	tags=87%, list=74%, signal=328%	-
GO_ASTROCYTE_DIFFERENTIATION	72	-0.120546	-1.18836	0.255274	0.50216	1	1353	tags=21%, list=9%, signal=23%	-
GO_FEEDING_BEHAVIOR	92	-0.105245	-1.18704	0.244489	0.504066	1	11041	tags=83%, list=72%, signal=295%	-
GO_REGULATION_OF_RECEPTOR_BINDING	20	-0.223799	-1.18672	0.218107	0.504134	1	4997	tags=55%, list=33%, signal=82%	-
GO_CELL_MATRIX_ADHESION	202	-0.0707435	-1.18616	0.249493	0.504624	1	5902	tags=46%, list=39%, signal=73%	-
GO_POSITIVE_REGULATION_OF_POTASSIUM_ION_TRANSMEMBRANE_TRANSPORTER_ACTIVITY	23	-0.19906	-1.18403	0.230612	0.50787	1	2282	tags=35%, list=15%, signal=41%	-
GO_NEUTRAL_LIPID_METABOLIC_PROCESS	97	-0.101393	-1.18372	0.238901	0.507905	1	9502	tags=72%, list=62%, signal=189%	-
GO_SOMITE_DEVELOPMENT	79	-0.113571	-1.18363	0.24948	0.507552	1	4083	tags=38%, list=27%, signal=52%	-
GO_APPENDAGE_MORPHOGENESIS	129	-0.0902481	-1.18252	0.249027	0.509046	1	8833	tags=67%, list=58%, signal=156%	-
GO_DEVELOPMENT_OF_PRIMARY_FEMALE_SEXUAL_CHARACTERISTICS	96	-0.104239	-1.18162	0.246436	0.510123	1	3676	tags=34%, list=24%, signal=45%	-
GO_RETROGRADE_TRANSPORT_ENDOSOME_TO_PLASMA_MEMBRANE	24	-0.201302	-1.18079	0.249493	0.5111	1	8402	tags=75%, list=55%, signal=166%	-
GO_REGULATION_OF_LEUKOCYTE_APOPTOTIC_PROCESS	73	-0.120417	-1.18012	0.216387	0.511755	1	11373	tags=86%, list=74%, signal=335%	-
GO_POSITIVE_REGULATION_OF_LYASE_ACTIVITY	18	-0.229492	-1.17846	0.249471	0.514135	1	744	tags=28%, list=5%, signal=29%	-
GO_MESODERM_DEVELOPMENT	107	-0.0976551	-1.17787	0.241449	0.514628	1	11817	tags=87%, list=77%, signal=379%	-
GO_ENDOTHELIAL_CELL_APOPTOTIC_PROCESS	46	-0.149546	-1.17717	0.247485	0.515407	1	9695	tags=78%, list=63%, signal=213%	-
GO_ESTABLISHMENT_OR_MAINTENANCE_OF_BIPOLAR_CELL_POLARITY	45	-0.146369	-1.17697	0.247845	0.515261	1	6609	tags=58%, list=43%, signal=101%	-
GO_NEURON_PROJECTION_REGENERATION	55	-0.133755	-1.17696	0.253036	0.514761	1	3526	tags=36%, list=23%, signal=47%	-
GO_LENS_FIBER_CELL_DIFFERENTIATION	28	-0.187246	-1.17419	0.254509	0.519312	1	5885	tags=57%, list=38%, signal=93%	-
GO_POSITIVE_REGULATION_OF_PROTEIN_LOCALIZATION_TO_CELL_SURFACE	16	-0.242452	-1.17347	0.262195	0.520072	1	6815	tags=69%, list=45%, signal=124%	-
GO_SENSORY_PERCEPTION_OF_MECHANICAL_STIMULUS	155	-0.0807808	-1.17299	0.248497	0.520434	1	7465	tags=57%, list=49%, signal=110%	-
GO_POSITIVE_REGULATION_OF_LEUKOCYTE_APOPTOTIC_PROCESS	22	-0.208918	-1.17288	0.247082	0.520122	1	8633	tags=77%, list=56%, signal=177%	-
GO_REGULATION_OF_CELL_MATRIX_ADHESION	109	-0.0950202	-1.17258	0.281314	0.520135	1	3892	tags=35%, list=25%, signal=46%	-
GO_TOOTH_MINERALIZATION	18	-0.233236	-1.17243	0.249509	0.519901	1	2387	tags=39%, list=16%, signal=46%	-
GO_VESICLE_CYTOSKELETAL_TRAFFICKING	47	-0.14288	-1.17235	0.254403	0.519549	1	4984	tags=47%, list=33%, signal=69%	-
GO_BRANCHING_INVOLVED_IN_MAMMARY_GLAND_DUCT_MORPHOGENESIS	23	-0.206393	-1.17213	0.245935	0.519422	1	8823	tags=78%, list=58%, signal=185%	-
GO_CARBOHYDRATE_PHOSPHORYLATION	24	-0.204439	-1.17206	0.234568	0.51902	1	11542	tags=96%, list=75%, signal=389%	-
GO_VASCULAR_ENDOTHELIAL_CELL_PROLIFERATION	16	-0.244431	-1.17166	0.244701	0.51926	1	4872	tags=56%, list=32%, signal=82%	-
GO_ORGANELLE_TRANSPORT_ALONG_MICROTUBULE	75	-0.11492	-1.17125	0.249493	0.519495	1	4984	tags=44%, list=33%, signal=65%	-
GO_TOR_SIGNALING	103	-0.0987245	-1.17119	0.259259	0.519121	1	2066	tags=23%, list=14%, signal=27%	-
GO_MICROTUBULE_BUNDLE_FORMATION	84	-0.109596	-1.17111	0.241935	0.51877	1	9081	tags=70%, list=59%, signal=172%	-
GO_CELL_VOLUME_HOMEOSTASIS	27	-0.187632	-1.17089	0.255639	0.518646	1	7903	tags=70%, list=52%, signal=145%	-
GO_PEPTIDYL_TYROSINE_MODIFICATION	316	-0.0567931	-1.17074	0.249493	0.518408	1	11837	tags=83%, list=77%, signal=359%	-
GO_POSITIVE_REGULATION_OF_CELL_CYCLE	351	-0.0546475	-1.1699	0.269076	0.519435	1	6508	tags=48%, list=43%, signal=81%	-
GO_LIPOSACCHARIDE_METABOLIC_PROCESS	47	-0.144352	-1.16966	0.247917	0.519351	1	6915	tags=60%, list=45%, signal=108%	-
GO_POSITIVE_REGULATION_OF_PROTEOLYSIS_INVOLVED_IN_CELLULAR_PROTEIN_CATABOLIC_PROCESS	113	-0.0948031	-1.16913	0.282158	0.519778	1	5061	tags=42%, list=33%, signal=63%	-
GO_AMINE_TRANSPORT	93	-0.103008	-1.16833	0.244094	0.520638	1	7813	tags=61%, list=51%, signal=124%	-
GO_CARDIAC_SEPTUM_DEVELOPMENT	98	-0.102736	-1.16821	0.265957	0.520359	1	4997	tags=43%, list=33%, signal=63%	-
GO_SPROUTING_ANGIOGENESIS	107	-0.100073	-1.16675	0.250526	0.522494	1	7776	tags=61%, list=51%, signal=123%	-
GO_NEGATIVE_REGULATION_OF_CELL_MATRIX_ADHESION	36	-0.162769	-1.16665	0.261811	0.52219	1	3892	tags=42%, list=25%, signal=56%	-
GO_REGULATION_OF_RUFFLE_ASSEMBLY	27	-0.186655	-1.16543	0.264463	0.523816	1	3384	tags=41%, list=22%, signal=52%	-
GO_NEGATIVE_REGULATION_OF_DNA_BINDING_TRANSCRIPTION_FACTOR_ACTIVITY	140	-0.0832344	-1.16396	0.27112	0.525986	1	11855	tags=86%, list=77%, signal=377%	-
GO_EPHRIN_RECEPTOR_SIGNALING_PATHWAY	85	-0.108481	-1.16306	0.27	0.527146	1	4111	tags=38%, list=27%, signal=51%	-
GO_RESPONSE_TO_ALKALOID	100	-0.0973293	-1.16213	0.252	0.528378	1	10763	tags=80%, list=70%, signal=268%	-
GO_DNA_METHYLATION_INVOLVED_IN_GAMETE_GENERATION	15	-0.244739	-1.16124	0.258	0.529545	1	6461	tags=67%, list=42%, signal=115%	-
GO_REGULATION_OF_PROTEIN_TARGETING_TO_MEMBRANE	32	-0.171255	-1.16096	0.259406	0.529561	1	2646	tags=34%, list=17%, signal=41%	-
GO_SOMATIC_STEM_CELL_DIVISION	22	-0.203599	-1.1605	0.269155	0.529946	1	12192	tags=100%, list=80%, signal=491%	-
GO_FILOPODIUM_ASSEMBLY	55	-0.132666	-1.15895	0.270876	0.532321	1	6603	tags=56%, list=43%, signal=99%	-
GO_REGULATION_OF_TELOMERE_MAINTENANCE	75	-0.111439	-1.15849	0.25	0.532573	1	5037	tags=44%, list=33%, signal=65%	-
GO_INTERLEUKIN_1_PRODUCTION	68	-0.119215	-1.15768	0.270751	0.533544	1	6736	tags=56%, list=44%, signal=99%	-
GO_NEGATIVE_REGULATION_OF_TOLL_LIKE_RECEPTOR_SIGNALING_PATHWAY	35	-0.162887	-1.15707	0.25	0.534108	1	8007	tags=69%, list=52%, signal=144%	-
GO_REGULATION_OF_PROTEIN_KINASE_C_SIGNALING	15	-0.246811	-1.15652	0.255403	0.534635	1	11530	tags=100%, list=75%, signal=405%	-
GO_CELL_CELL_JUNCTION_ORGANIZATION	147	-0.0816578	-1.15644	0.276803	0.534274	1	9173	tags=68%, list=60%, signal=168%	-
GO_POSITIVE_REGULATION_OF_CYCLIN_DEPENDENT_PROTEIN_KINASE_ACTIVITY	33	-0.166368	-1.15574	0.262055	0.535093	1	1634	tags=27%, list=11%, signal=30%	-
GO_NEGATIVE_REGULATION_OF_VIRAL_PROCESS	68	-0.121219	-1.1545	0.272545	0.536768	1	10756	tags=82%, list=70%, signal=276%	-
GO_VASCULAR_ENDOTHELIAL_GROWTH_FACTOR_SIGNALING_PATHWAY	34	-0.166796	-1.15442	0.27572	0.536422	1	10056	tags=82%, list=66%, signal=240%	-
GO_NLS_BEARING_PROTEIN_IMPORT_INTO_NUCLEUS	15	-0.244526	-1.15421	0.254438	0.536274	1	4424	tags=53%, list=29%, signal=75%	-
GO_OOCYTE_DIFFERENTIATION	41	-0.152779	-1.15386	0.267666	0.536414	1	12225	tags=95%, list=80%, signal=472%	-
GO_MYOBLAST_DIFFERENTIATION	74	-0.11334	-1.15378	0.285106	0.536045	1	11716	tags=88%, list=77%, signal=373%	-
GO_REGULATION_OF_COLLATERAL_SPROUTING	19	-0.222132	-1.15367	0.270751	0.535715	1	633	tags=26%, list=4%, signal=27%	-
GO_REGULATION_OF_B_CELL_RECEPTOR_SIGNALING_PATHWAY	22	-0.204403	-1.15362	0.262525	0.535323	1	8702	tags=77%, list=57%, signal=179%	-
GO_ESTABLISHMENT_OF_ENDOTHELIAL_BARRIER	38	-0.156943	-1.15269	0.280738	0.536476	1	3243	tags=37%, list=21%, signal=47%	-
GO_REGULATION_OF_ORGANELLE_ASSEMBLY	174	-0.0763569	-1.15219	0.277311	0.536856	1	3243	tags=29%, list=21%, signal=36%	-
GO_POSITIVE_REGULATION_OF_VIRAL_GENOME_REPLICATION	34	-0.167663	-1.15033	0.276342	0.539771	1	11843	tags=94%, list=77%, signal=415%	-
GO_REGULATION_OF_CENTROSOME_CYCLE	54	-0.134898	-1.14963	0.276265	0.54052	1	2478	tags=30%, list=16%, signal=35%	-
GO_GLIAL_CELL_PROLIFERATION	41	-0.153103	-1.14963	0.306324	0.54002	1	3636	tags=39%, list=24%, signal=51%	-
GO_CARDIAC_MUSCLE_CONTRACTION	122	-0.0902579	-1.14947	0.281496	0.539808	1	7787	tags=60%, list=51%, signal=121%	-
GO_POLYOL_CATABOLIC_PROCESS	22	-0.201351	-1.14931	0.272553	0.539611	1	6662	tags=64%, list=44%, signal=113%	-
GO_COLLATERAL_SPROUTING	26	-0.18979	-1.1491	0.282869	0.539483	1	633	tags=23%, list=4%, signal=24%	-
GO_CELLULAR_CARBOHYDRATE_BIOSYNTHETIC_PROCESS	77	-0.10936	-1.14908	0.28281	0.539002	1	11452	tags=86%, list=75%, signal=339%	-
GO_POSITIVE_REGULATION_OF_SIGNALING_RECEPTOR_ACTIVITY	35	-0.160647	-1.14895	0.265594	0.538748	1	3232	tags=37%, list=21%, signal=47%	-
GO_AORTA_DEVELOPMENT	50	-0.135972	-1.1488	0.255769	0.53853	1	4354	tags=42%, list=28%, signal=59%	-
GO_INTERLEUKIN_1_BETA_SECRETION	33	-0.166281	-1.14856	0.256917	0.53845	1	6736	tags=61%, list=44%, signal=108%	-
GO_MEMBRANE_LIPID_METABOLIC_PROCESS	193	-0.0716719	-1.14725	0.292683	0.540332	1	10573	tags=76%, list=69%, signal=243%	-
GO_FEMALE_GAMETE_GENERATION	109	-0.0954532	-1.14538	0.293542	0.543238	1	11747	tags=86%, list=77%, signal=369%	-
GO_CELLULAR_SENESCENCE	60	-0.123991	-1.14494	0.289683	0.54353	1	4742	tags=43%, list=31%, signal=63%	-
GO_POSITIVE_REGULATION_OF_ACTIN_FILAMENT_BUNDLE_ASSEMBLY	61	-0.123578	-1.14452	0.265873	0.543771	1	4138	tags=39%, list=27%, signal=54%	-
GO_REGULATION_OF_SYNAPTIC_VESICLE_ENDOCYTOSIS	18	-0.224716	-1.14441	0.274953	0.543463	1	8468	tags=78%, list=55%, signal=174%	-
GO_POSITIVE_REGULATION_OF_ION_TRANSMEMBRANE_TRANSPORT	138	-0.0831862	-1.14397	0.282	0.543805	1	4062	tags=35%, list=27%, signal=47%	-
GO_POSITIVE_REGULATION_OF_NEURON_APOPTOTIC_PROCESS	50	-0.141896	-1.14273	0.287938	0.545538	1	7018	tags=60%, list=46%, signal=110%	-
GO_POSITIVE_REGULATION_OF_INTERLEUKIN_1_PRODUCTION	33	-0.166281	-1.14205	0.295669	0.546312	1	6736	tags=61%, list=44%, signal=108%	-
GO_REGULATION_OF_RESPONSE_TO_BIOTIC_STIMULUS	106	-0.0965746	-1.14202	0.285417	0.545876	1	11237	tags=83%, list=73%, signal=310%	-
GO_CYTOPLASMIC_PATTERN_RECOGNITION_RECEPTOR_SIGNALING_PATHWAY_IN_RESPONSE_TO_VIRUS	23	-0.195497	-1.14179	0.278656	0.545784	1	12316	tags=100%, list=80%, signal=512%	-
GO_INTERLEUKIN_1_BETA_PRODUCTION	58	-0.129317	-1.14143	0.28719	0.545935	1	6736	tags=57%, list=44%, signal=101%	-
GO_REGULATION_OF_SUBSTRATE_ADHESION_DEPENDENT_CELL_SPREADING	45	-0.143134	-1.14132	0.287149	0.545611	1	3938	tags=40%, list=26%, signal=54%	-
GO_POST_ANAL_TAIL_MORPHOGENESIS	17	-0.235625	-1.14113	0.295316	0.545399	1	8101	tags=76%, list=53%, signal=162%	-
GO_NEGATIVE_REGULATION_OF_GROWTH	225	-0.0651093	-1.14079	0.276718	0.54549	1	11669	tags=83%, list=76%, signal=343%	-
GO_MULTICELLULAR_ORGANISMAL_MOVEMENT	51	-0.134073	-1.1395	0.2846	0.547355	1	3657	tags=37%, list=24%, signal=49%	-
GO_REGULATION_OF_GLIOGENESIS	109	-0.0928373	-1.13932	0.287594	0.547188	1	1679	tags=20%, list=11%, signal=23%	-
GO_REGULATION_OF_RESPONSE_TO_CYTOKINE_STIMULUS	147	-0.0807277	-1.13879	0.28937	0.547613	1	9083	tags=67%, list=59%, signal=164%	-
GO_LEUKOCYTE_ACTIVATION_INVOLVED_IN_INFLAMMATORY_RESPONSE	29	-0.17483	-1.13778	0.258586	0.548938	1	4718	tags=48%, list=31%, signal=70%	-
GO_L_AMINO_ACID_TRANSPORT	61	-0.123154	-1.1377	0.304609	0.548565	1	6653	tags=56%, list=43%, signal=98%	-
GO_NEUROINFLAMMATORY_RESPONSE	46	-0.1417	-1.13742	0.30101	0.548559	1	2829	tags=33%, list=18%, signal=40%	-
GO_NEGATIVE_REGULATION_OF_SODIUM_ION_TRANSPORT	18	-0.222622	-1.13658	0.266145	0.549606	1	849	tags=28%, list=6%, signal=29%	-
GO_I_KAPPAB_PHOSPHORYLATION	18	-0.227944	-1.13472	0.29666	0.55248	1	3318	tags=44%, list=22%, signal=57%	-
GO_VENTRICULAR_CARDIAC_MUSCLE_CELL_MEMBRANE_REPOLARIZATION	23	-0.196607	-1.1345	0.301587	0.552349	1	5646	tags=57%, list=37%, signal=89%	-
GO_PROTEOGLYCAN_BIOSYNTHETIC_PROCESS	67	-0.118985	-1.13421	0.308943	0.552356	1	10978	tags=84%, list=72%, signal=294%	-
GO_LEUKOCYTE_APOPTOTIC_PROCESS	90	-0.101873	-1.13412	0.278396	0.552033	1	11373	tags=84%, list=74%, signal=327%	-
GO_REGULATION_OF_LAMELLIPODIUM_ORGANIZATION	43	-0.149115	-1.13287	0.292585	0.553786	1	4487	tags=44%, list=29%, signal=62%	-
GO_TRABECULA_MORPHOGENESIS	46	-0.143855	-1.13286	0.263672	0.553303	1	5790	tags=52%, list=38%, signal=84%	-
GO_DOPAMINE_SECRETION	33	-0.16015	-1.1325	0.294118	0.553465	1	7757	tags=67%, list=51%, signal=135%	-
GO_GASTRULATION	153	-0.0786872	-1.13177	0.277247	0.55425	1	6710	tags=52%, list=44%, signal=91%	-
GO_NEGATIVE_REGULATION_OF_POTASSIUM_ION_TRANSMEMBRANE_TRANSPORT	19	-0.217982	-1.13113	0.291417	0.554842	1	6334	tags=63%, list=41%, signal=108%	-
GO_CHONDROCYTE_DIFFERENTIATION	107	-0.0942366	-1.13107	0.307071	0.554438	1	12727	tags=93%, list=83%, signal=546%	-
GO_POSITIVE_REGULATION_OF_ERYTHROCYTE_DIFFERENTIATION	26	-0.1898	-1.12937	0.308977	0.557027	1	2987	tags=38%, list=20%, signal=48%	-
GO_REGULATION_OF_CELLULAR_PROTEIN_CATABOLIC_PROCESS	229	-0.064527	-1.12921	0.286275	0.556846	1	2904	tags=25%, list=19%, signal=31%	-
GO_STEROL_BIOSYNTHETIC_PROCESS	68	-0.116396	-1.12882	0.294118	0.557064	1	7229	tags=59%, list=47%, signal=111%	-
GO_REGULATION_OF_NIK_NF_KAPPAB_SIGNALING	88	-0.101553	-1.1288	0.286853	0.55658	1	4542	tags=40%, list=30%, signal=56%	-
GO_RNA_PHOSPHODIESTER_BOND_HYDROLYSIS_EXONUCLEOLYTIC	37	-0.153228	-1.12783	0.281314	0.557825	1	10069	tags=81%, list=66%, signal=237%	-
GO_RESPONSE_TO_LEPTIN	19	-0.20972	-1.12773	0.300766	0.557478	1	8071	tags=74%, list=53%, signal=156%	-
GO_TUMOR_NECROSIS_FACTOR_SECRETION	18	-0.215963	-1.12712	0.287109	0.558052	1	10302	tags=89%, list=67%, signal=272%	-
GO_BLASTOCYST_FORMATION	32	-0.167043	-1.12694	0.29697	0.557898	1	7014	tags=63%, list=46%, signal=115%	-
GO_PERICARDIUM_DEVELOPMENT	17	-0.222802	-1.12572	0.276553	0.559603	1	8297	tags=76%, list=54%, signal=167%	-
GO_ACTIN_POLYMERIZATION_OR_DEPOLYMERIZATION	193	-0.0688884	-1.12546	0.305263	0.559574	1	1418	tags=16%, list=9%, signal=17%	-
GO_CATECHOLAMINE_SECRETION	57	-0.125183	-1.12486	0.303142	0.56019	1	7757	tags=63%, list=51%, signal=128%	-
GO_LYMPH_VESSEL_MORPHOGENESIS	19	-0.215317	-1.12476	0.279208	0.559852	1	4764	tags=53%, list=31%, signal=76%	-
GO_PROTEIN_LOCALIZATION_TO_CELL_PERIPHERY	298	-0.0561519	-1.12452	0.293388	0.559798	1	4088	tags=32%, list=27%, signal=43%	-
GO_POSITIVE_REGULATION_OF_GRANULOCYTE_CHEMOTAXIS	19	-0.210864	-1.12449	0.300613	0.559359	1	11275	tags=95%, list=74%, signal=360%	-
GO_MICROTUBULE_CYTOSKELETON_ORGANIZATION_INVOLVED_IN_MITOSIS	120	-0.0875818	-1.12442	0.295745	0.559	1	3772	tags=33%, list=25%, signal=44%	-
GO_RRNA_TRANSCRIPTION	25	-0.187521	-1.12352	0.305085	0.560231	1	10602	tags=88%, list=69%, signal=286%	-
GO_MEMBRANE_LIPID_CATABOLIC_PROCESS	30	-0.177768	-1.12298	0.301619	0.560735	1	11568	tags=93%, list=76%, signal=382%	-
GO_POSITIVE_REGULATION_OF_CELLULAR_PROTEIN_CATABOLIC_PROCESS	133	-0.0835846	-1.12247	0.292929	0.561237	1	5061	tags=41%, list=33%, signal=61%	-
GO_REGULATION_OF_CARDIAC_MUSCLE_CELL_MEMBRANE_REPOLARIZATION	23	-0.196607	-1.12236	0.299803	0.560935	1	5646	tags=57%, list=37%, signal=89%	-
GO_REGULATION_OF_THE_FORCE_OF_HEART_CONTRACTION	27	-0.184741	-1.12216	0.287474	0.560806	1	1713	tags=30%, list=11%, signal=33%	-
GO_AMYLOID_PRECURSOR_PROTEIN_CATABOLIC_PROCESS	37	-0.156181	-1.12056	0.319312	0.5633	1	1339	tags=24%, list=9%, signal=27%	-
GO_REGULATION_OF_VENTRICULAR_CARDIAC_MUSCLE_CELL_ACTION_POTENTIAL	15	-0.236192	-1.12001	0.302658	0.563834	1	1491	tags=33%, list=10%, signal=37%	-
GO_HISTONE_H3_ACETYLATION	56	-0.12623	-1.11973	0.298651	0.563834	1	11739	tags=89%, list=77%, signal=382%	-
GO_NEGATIVE_REGULATION_OF_PLASMA_MEMBRANE_BOUNDED_CELL_PROJECTION_ASSEMBLY	22	-0.204736	-1.11963	0.310062	0.563527	1	2437	tags=36%, list=16%, signal=43%	-
GO_POSITIVE_REGULATION_OF_LYMPHOCYTE_DIFFERENTIATION	85	-0.102029	-1.11852	0.307836	0.565071	1	10510	tags=79%, list=69%, signal=250%	-
GO_MULTICELLULAR_ORGANISMAL_HOMEOSTASIS	416	-0.047441	-1.11624	0.311547	0.568718	1	1980	tags=18%, list=13%, signal=20%	-
GO_MUSCLE_SYSTEM_PROCESS	410	-0.046786	-1.1162	0.302041	0.568281	1	3447	tags=27%, list=23%, signal=34%	-
GO_REGULATION_OF_PROTEIN_DEPOLYMERIZATION	79	-0.107416	-1.11574	0.301205	0.568627	1	3983	tags=37%, list=26%, signal=49%	-
GO_ANION_HOMEOSTASIS	49	-0.132986	-1.11499	0.319192	0.569472	1	10464	tags=82%, list=68%, signal=257%	-
GO_CELL_CELL_SIGNALING_BY_WNT	483	-0.0435731	-1.11489	0.310204	0.569153	1	2365	tags=20%, list=15%, signal=23%	-
GO_B_CELL_DIFFERENTIATION	99	-0.095243	-1.1139	0.329218	0.570448	1	6745	tags=54%, list=44%, signal=95%	-
GO_METANEPHRIC_GLOMERULUS_DEVELOPMENT	15	-0.24088	-1.11374	0.293358	0.570246	1	6520	tags=67%, list=43%, signal=116%	-
GO_REGULATION_OF_INTRACELLULAR_STEROID_HORMONE_RECEPTOR_SIGNALING_PATHWAY	70	-0.112999	-1.11303	0.311284	0.571042	1	5275	tags=46%, list=34%, signal=69%	-
GO_DOPAMINE_TRANSPORT	45	-0.137988	-1.11212	0.310547	0.572202	1	7757	tags=64%, list=51%, signal=130%	-
GO_POSITIVE_REGULATION_OF_GLYCOLYTIC_PROCESS	18	-0.218028	-1.11134	0.301527	0.573168	1	6870	tags=67%, list=45%, signal=121%	-
GO_INSULIN_SECRETION_INVOLVED_IN_CELLULAR_RESPONSE_TO_GLUCOSE_STIMULUS	59	-0.120251	-1.11062	0.297521	0.573992	1	1799	tags=24%, list=12%, signal=27%	-
GO_NEGATIVE_REGULATION_OF_CAMP_MEDIATED_SIGNALING	23	-0.194225	-1.11057	0.321839	0.573586	1	7013	tags=65%, list=46%, signal=120%	-
GO_TISSUE_MIGRATION	266	-0.0597723	-1.10947	0.328261	0.57505	1	6178	tags=46%, list=40%, signal=76%	-
GO_CARBOHYDRATE_BIOSYNTHETIC_PROCESS	186	-0.0697182	-1.10938	0.301527	0.574715	1	11452	tags=82%, list=75%, signal=321%	-
GO_POSITIVE_REGULATION_OF_EPIDERMIS_DEVELOPMENT	31	-0.165902	-1.10832	0.304348	0.576168	1	8327	tags=71%, list=54%, signal=155%	-
GO_INTERLEUKIN_7_MEDIATED_SIGNALING_PATHWAY	17	-0.227405	-1.10828	0.307692	0.575759	1	10927	tags=94%, list=71%, signal=329%	-
GO_SEGMENTATION	88	-0.0994852	-1.10818	0.304167	0.575471	1	5269	tags=44%, list=34%, signal=67%	-
GO_CELLULAR_RESPONSE_TO_PH	19	-0.217032	-1.10724	0.306288	0.576726	1	9570	tags=84%, list=63%, signal=225%	-
GO_RESPONSE_TO_PH	35	-0.154949	-1.10683	0.338086	0.576979	1	12063	tags=94%, list=79%, signal=444%	-
GO_GLIAL_CELL_ACTIVATION	37	-0.151566	-1.10475	0.310413	0.580314	1	4718	tags=46%, list=31%, signal=66%	-
GO_SYNAPTIC_TRANSMISSION_DOPAMINERGIC	25	-0.183392	-1.10465	0.316306	0.580025	1	10053	tags=84%, list=66%, signal=244%	-
GO_REGULATION_OF_HEART_RATE_BY_CARDIAC_CONDUCTION	36	-0.159068	-1.10391	0.336032	0.580886	1	7774	tags=67%, list=51%, signal=135%	-
GO_ENDOMEMBRANE_SYSTEM_ORGANIZATION	380	-0.04991	-1.10384	0.316505	0.580484	1	7471	tags=54%, list=49%, signal=102%	-
GO_POSITIVE_REGULATION_OF_GENE_EXPRESSION_EPIGENETIC	49	-0.134831	-1.10378	0.310417	0.580094	1	7313	tags=61%, list=48%, signal=117%	-
GO_REGULATION_OF_LIPID_STORAGE	38	-0.150164	-1.1036	0.315582	0.579913	1	7776	tags=66%, list=51%, signal=133%	-
GO_POSITIVE_REGULATION_OF_ANTIGEN_RECEPTOR_MEDIATED_SIGNALING_PATHWAY	22	-0.19339	-1.10226	0.333333	0.581826	1	4697	tags=50%, list=31%, signal=72%	-
GO_VENTRICULAR_CARDIAC_MUSCLE_TISSUE_DEVELOPMENT	50	-0.131791	-1.10197	0.332692	0.58187	1	6254	tags=54%, list=41%, signal=91%	-
GO_SENSORY_ORGAN_MORPHOGENESIS	234	-0.0623799	-1.10171	0.313093	0.581859	1	9197	tags=66%, list=60%, signal=163%	-
GO_REGULATION_OF_DEFENSE_RESPONSE_TO_VIRUS	57	-0.123652	-1.1015	0.321429	0.581749	1	9928	tags=77%, list=65%, signal=219%	-
GO_CLATHRIN_COAT_ASSEMBLY	18	-0.214945	-1.10139	0.330645	0.581461	1	6067	tags=61%, list=40%, signal=101%	-
GO_REGULATION_OF_SMOOTH_MUSCLE_CELL_DIFFERENTIATION	31	-0.167742	-1.10063	0.337761	0.58236	1	4350	tags=45%, list=28%, signal=63%	-
GO_TONGUE_DEVELOPMENT	17	-0.227193	-1.10003	0.309717	0.582952	1	9130	tags=82%, list=60%, signal=204%	-
GO_GLUTAMATE_METABOLIC_PROCESS	17	-0.220547	-1.09926	0.334669	0.583883	1	4731	tags=53%, list=31%, signal=77%	-
GO_REGULATION_OF_POSTTRANSCRIPTIONAL_GENE_SILENCING	85	-0.102186	-1.09834	0.32874	0.585041	1	5827	tags=48%, list=38%, signal=77%	-
GO_PEPTIDE_CATABOLIC_PROCESS	23	-0.19124	-1.09787	0.346	0.585417	1	5728	tags=57%, list=37%, signal=90%	-
GO_ADAPTIVE_THERMOGENESIS	142	-0.0797614	-1.09781	0.323887	0.585036	1	3210	tags=29%, list=21%, signal=36%	-
GO_NCRNA_EXPORT_FROM_NUCLEUS	37	-0.154579	-1.09771	0.357422	0.584716	1	4672	tags=46%, list=31%, signal=66%	-
GO_REGULATION_OF_MRNA_POLYADENYLATION	15	-0.237321	-1.09738	0.301775	0.584829	1	3514	tags=47%, list=23%, signal=61%	-
GO_EPITHELIAL_TUBE_BRANCHING_INVOLVED_IN_LUNG_MORPHOGENESIS	28	-0.176411	-1.09641	0.327309	0.586153	1	12062	tags=96%, list=79%, signal=455%	-
GO_POSITIVE_REGULATION_OF_SMOOTH_MUSCLE_CELL_PROLIFERATION	79	-0.104663	-1.09519	0.311203	0.588062	1	9061	tags=70%, list=59%, signal=170%	-
GO_REGULATION_OF_HIGH_VOLTAGE_GATED_CALCIUM_CHANNEL_ACTIVITY	15	-0.22518	-1.095	0.324803	0.587901	1	6760	tags=67%, list=44%, signal=119%	-
GO_INTERFERON_BETA_PRODUCTION	47	-0.136027	-1.09261	0.349146	0.591809	1	7042	tags=60%, list=46%, signal=110%	-
GO_NEGATIVE_REGULATION_OF_DNA_DEPENDENT_DNA_REPLICATION	23	-0.190179	-1.09259	0.318725	0.591336	1	3083	tags=39%, list=20%, signal=49%	-
GO_REGULATION_OF_PEPTIDYL_SERINE_PHOSPHORYLATION	109	-0.0914104	-1.09097	0.350211	0.593983	1	4368	tags=38%, list=29%, signal=52%	-
GO_PROTEIN_KINASE_A_SIGNALING	26	-0.182388	-1.09055	0.333333	0.59425	1	7220	tags=65%, list=47%, signal=124%	-
GO_FATTY_ACID_DERIVATIVE_BIOSYNTHETIC_PROCESS	51	-0.128874	-1.08864	0.338374	0.597289	1	9137	tags=73%, list=60%, signal=179%	-
GO_SPERMATID_NUCLEUS_DIFFERENTIATION	16	-0.226146	-1.08841	0.343811	0.597219	1	8977	tags=81%, list=59%, signal=196%	-
GO_REGULATION_OF_HEART_GROWTH	58	-0.123182	-1.08827	0.335938	0.596982	1	7621	tags=62%, list=50%, signal=123%	-
GO_PHOSPHATIDYLSERINE_METABOLIC_PROCESS	20	-0.199418	-1.08772	0.334686	0.597476	1	8430	tags=75%, list=55%, signal=167%	-
GO_ANATOMICAL_STRUCTURE_HOMEOSTASIS	367	-0.0493473	-1.08694	0.321503	0.598453	1	5685	tags=42%, list=37%, signal=65%	-
GO_POSITIVE_REGULATION_OF_PROTEIN_TARGETING_TO_MEMBRANE	29	-0.172301	-1.08686	0.346939	0.59809	1	2646	tags=34%, list=17%, signal=42%	-
GO_NEGATIVE_REGULATION_OF_PROTEIN_COMPLEX_DISASSEMBLY	67	-0.11146	-1.08639	0.329832	0.598473	1	4241	tags=39%, list=28%, signal=53%	-
GO_POSITIVE_REGULATION_OF_CELL_CYCLE_PROCESS	254	-0.0591294	-1.08628	0.329293	0.598202	1	6461	tags=48%, list=42%, signal=82%	-
GO_SNRNA_3_END_PROCESSING	15	-0.226122	-1.08453	0.313025	0.60113	1	9806	tags=87%, list=64%, signal=241%	-
GO_VASCULAR_ENDOTHELIAL_GROWTH_FACTOR_PRODUCTION	30	-0.166946	-1.08448	0.336777	0.600714	1	9693	tags=80%, list=63%, signal=218%	-
GO_POSITIVE_REGULATION_OF_GLUCOSE_METABOLIC_PROCESS	23	-0.192649	-1.08394	0.352941	0.601223	1	9033	tags=78%, list=59%, signal=191%	-
GO_NEGATIVE_REGULATION_OF_VIRAL_RELEASE_FROM_HOST_CELL	15	-0.23071	-1.08264	0.34127	0.603207	1	10756	tags=93%, list=70%, signal=314%	-
GO_POSITIVE_REGULATION_OF_B_CELL_ACTIVATION	63	-0.115012	-1.08233	0.346	0.603239	1	12093	tags=90%, list=79%, signal=430%	-
GO_POSITIVE_REGULATION_OF_HEART_GROWTH	34	-0.157315	-1.08198	0.351085	0.603364	1	4350	tags=44%, list=28%, signal=62%	-
GO_NEGATIVE_REGULATION_OF_DNA_BIOSYNTHETIC_PROCESS	32	-0.156868	-1.08162	0.365702	0.603568	1	6213	tags=56%, list=41%, signal=95%	-
GO_PATTERN_SPECIFICATION_PROCESS	382	-0.0475654	-1.08145	0.337553	0.603365	1	13672	tags=94%, list=89%, signal=860%	-
GO_POSITIVE_REGULATION_OF_PROTEIN_DEPHOSPHORYLATION	39	-0.14656	-1.08037	0.351889	0.604949	1	2080	tags=28%, list=14%, signal=33%	-
GO_REGULATION_OF_PROTEIN_LOCALIZATION_TO_SYNAPSE	25	-0.183405	-1.08034	0.373984	0.604495	1	3932	tags=44%, list=26%, signal=59%	-
GO_RNA_PHOSPHODIESTER_BOND_HYDROLYSIS	133	-0.0817491	-1.07912	0.34004	0.606327	1	9806	tags=72%, list=64%, signal=199%	-
GO_SIGNAL_TRANSDUCTION_INVOLVED_IN_CELL_CYCLE_CHECKPOINT	69	-0.107521	-1.07905	0.359504	0.605937	1	9008	tags=70%, list=59%, signal=168%	-
GO_REGULATION_OF_MEMBRANE_REPOLARIZATION	30	-0.16475	-1.07847	0.368635	0.60655	1	5646	tags=53%, list=37%, signal=84%	-
GO_RESPONSE_TO_WATER	15	-0.231452	-1.07824	0.350101	0.60649	1	5644	tags=60%, list=37%, signal=95%	-
GO_MAMMARY_GLAND_MORPHOGENESIS	44	-0.133542	-1.07821	0.337255	0.606032	1	10831	tags=84%, list=71%, signal=287%	-
GO_NEGATIVE_REGULATION_OF_CELLULAR_RESPONSE_TO_GROWTH_FACTOR_STIMULUS	135	-0.0794098	-1.07661	0.359768	0.608496	1	4464	tags=37%, list=29%, signal=52%	-
GO_GERM_CELL_DEVELOPMENT	193	-0.0664512	-1.07654	0.350877	0.608125	1	13189	tags=93%, list=86%, signal=663%	-
GO_CELLULAR_PROCESS_INVOLVED_IN_REPRODUCTION_IN_MULTICELLULAR_ORGANISM	264	-0.0578857	-1.0761	0.348515	0.608471	1	9100	tags=65%, list=59%, signal=158%	-
GO_HISTONE_PHOSPHORYLATION	34	-0.152923	-1.07578	0.358824	0.608572	1	3967	tags=41%, list=26%, signal=55%	-
GO_NITRIC_OXIDE_SYNTHASE_BIOSYNTHETIC_PROCESS	16	-0.225165	-1.07559	0.362376	0.608391	1	8992	tags=81%, list=59%, signal=197%	-
GO_NEGATIVE_REGULATION_OF_ION_TRANSPORT	128	-0.0814675	-1.07524	0.363462	0.608586	1	6894	tags=53%, list=45%, signal=96%	-
GO_NEGATIVE_REGULATION_OF_JNK_CASCADE	30	-0.167636	-1.07507	0.364198	0.608408	1	6112	tags=57%, list=40%, signal=94%	-
GO_LAMELLIPODIUM_ORGANIZATION	79	-0.1031	-1.075	0.334608	0.608056	1	3855	tags=35%, list=25%, signal=47%	-
GO_POSITIVE_REGULATION_OF_COLD_INDUCED_THERMOGENESIS	90	-0.0965393	-1.07463	0.360558	0.608265	1	2783	tags=28%, list=18%, signal=34%	-
GO_FEMALE_GENITALIA_DEVELOPMENT	17	-0.216144	-1.07447	0.357708	0.608034	1	10199	tags=88%, list=67%, signal=264%	-
GO_CELLULAR_RESPONSE_TO_ALCOHOL	77	-0.104439	-1.07438	0.364892	0.607699	1	4174	tags=38%, list=27%, signal=52%	-
GO_MORPHOGENESIS_OF_AN_EPITHELIUM	489	-0.0416441	-1.07404	0.333333	0.607805	1	6112	tags=44%, list=40%, signal=71%	-
GO_NEGATIVE_REGULATION_OF_CELLULAR_PROTEIN_LOCALIZATION	101	-0.0931974	-1.07345	0.338115	0.608355	1	4493	tags=39%, list=29%, signal=54%	-
GO_POSITIVE_REGULATION_OF_INTRACELLULAR_PROTEIN_TRANSPORT	143	-0.076739	-1.07309	0.342799	0.608589	1	3225	tags=29%, list=21%, signal=36%	-
GO_PROTEIN_K63_LINKED_DEUBIQUITINATION	29	-0.168099	-1.07264	0.343936	0.608959	1	10625	tags=86%, list=69%, signal=282%	-
GO_CYTOPLASMIC_PATTERN_RECOGNITION_RECEPTOR_SIGNALING_PATHWAY	57	-0.118542	-1.07229	0.360947	0.609132	1	12422	tags=93%, list=81%, signal=492%	-
GO_REGULATION_OF_LYMPHOCYTE_APOPTOTIC_PROCESS	46	-0.134205	-1.07166	0.358974	0.609795	1	10927	tags=85%, list=71%, signal=296%	-
GO_CORTICAL_CYTOSKELETON_ORGANIZATION	43	-0.137566	-1.06925	0.335938	0.613967	1	10357	tags=81%, list=68%, signal=251%	-
GO_B_CELL_RECEPTOR_SIGNALING_PATHWAY	48	-0.133741	-1.06854	0.351456	0.614885	1	10075	tags=79%, list=66%, signal=231%	-
GO_PEPTIDYL_L_CYSTEINE_S_PALMITOYLATION	19	-0.201311	-1.06683	0.334686	0.617688	1	11421	tags=95%, list=75%, signal=373%	-
GO_DNA_INTEGRITY_CHECKPOINT	149	-0.0747512	-1.0667	0.374194	0.617427	1	8830	tags=65%, list=58%, signal=152%	-
GO_PIGMENT_CELL_DIFFERENTIATION	33	-0.157552	-1.06648	0.364	0.617342	1	2696	tags=33%, list=18%, signal=40%	-
GO_MICROTUBULE_ANCHORING	25	-0.177252	-1.06548	0.367677	0.618812	1	4026	tags=44%, list=26%, signal=60%	-
GO_SENSORY_SYSTEM_DEVELOPMENT	335	-0.0516019	-1.06532	0.354049	0.618622	1	7542	tags=54%, list=49%, signal=105%	-
GO_AMYLOID_BETA_FORMATION	28	-0.168096	-1.06491	0.352818	0.618907	1	2352	tags=32%, list=15%, signal=38%	-
GO_EYE_MORPHOGENESIS	141	-0.0764087	-1.06478	0.375984	0.618649	1	9478	tags=70%, list=62%, signal=181%	-
GO_MYELOID_LEUKOCYTE_CYTOKINE_PRODUCTION	29	-0.168228	-1.0642	0.355289	0.619219	1	12206	tags=97%, list=80%, signal=476%	-
GO_NEGATIVE_REGULATION_OF_DEVELOPMENTAL_GROWTH	98	-0.0931334	-1.06383	0.347023	0.619396	1	7329	tags=57%, list=48%, signal=109%	-
GO_REGULATION_OF_RECEPTOR_INTERNALIZATION	49	-0.129492	-1.06196	0.349398	0.622488	1	5833	tags=51%, list=38%, signal=82%	-
GO_ACID_SECRETION	108	-0.0848885	-1.06195	0.37931	0.621992	1	7354	tags=56%, list=48%, signal=108%	-
GO_P38MAPK_CASCADE	39	-0.145752	-1.06118	0.365385	0.623005	1	7193	tags=62%, list=47%, signal=116%	-
GO_SPINDLE_LOCALIZATION	41	-0.139086	-1.06086	0.36965	0.623092	1	9075	tags=73%, list=59%, signal=179%	-
GO_MORPHOGENESIS_OF_AN_EPITHELIAL_SHEET	52	-0.12518	-1.06081	0.369835	0.622677	1	5743	tags=50%, list=38%, signal=80%	-
GO_HEPATICOBILIARY_SYSTEM_DEVELOPMENT	128	-0.0788263	-1.05999	0.358051	0.62379	1	8010	tags=60%, list=52%, signal=125%	-
GO_POSITIVE_REGULATION_OF_STRIATED_MUSCLE_CELL_DIFFERENTIATION	47	-0.131727	-1.05892	0.359073	0.625329	1	4503	tags=43%, list=29%, signal=60%	-
GO_SMAD_PROTEIN_SIGNAL_TRANSDUCTION	64	-0.110076	-1.05843	0.370968	0.625771	1	11952	tags=89%, list=78%, signal=405%	-
GO_OUTFLOW_TRACT_SEPTUM_MORPHOGENESIS	25	-0.175118	-1.05823	0.371795	0.625651	1	7119	tags=64%, list=47%, signal=119%	-
GO_NEGATIVE_REGULATION_OF_TYPE_I_INTERFERON_PRODUCTION	38	-0.14363	-1.05804	0.380309	0.62552	1	6265	tags=55%, list=41%, signal=93%	-
GO_REGULATION_OF_SPROUTING_ANGIOGENESIS	62	-0.113282	-1.05756	0.379798	0.625891	1	6666	tags=55%, list=44%, signal=97%	-
GO_NEGATIVE_REGULATION_OF_CALCINEURIN_MEDIATED_SIGNALING	15	-0.224757	-1.05625	0.379958	0.627925	1	10847	tags=93%, list=71%, signal=320%	-
GO_NEGATIVE_REGULATION_OF_SIGNALING_RECEPTOR_ACTIVITY	39	-0.144134	-1.05584	0.391304	0.628194	1	11926	tags=92%, list=78%, signal=417%	-
GO_VENTRICULAR_SYSTEM_DEVELOPMENT	26	-0.171048	-1.05583	0.360996	0.627697	1	3862	tags=42%, list=25%, signal=56%	-
GO_METANEPHRIC_NEPHRON_EPITHELIUM_DEVELOPMENT	21	-0.19329	-1.05538	0.37732	0.628046	1	6520	tags=62%, list=43%, signal=108%	-
GO_NEGATIVE_REGULATION_OF_NIK_NF_KAPPAB_SIGNALING	19	-0.20015	-1.05507	0.379828	0.62813	1	9828	tags=84%, list=64%, signal=235%	-
GO_PHOSPHATIDYLETHANOLAMINE_BIOSYNTHETIC_PROCESS	15	-0.224483	-1.0545	0.372917	0.628766	1	1670	tags=33%, list=11%, signal=37%	-
GO_IMPORT_ACROSS_PLASMA_MEMBRANE	107	-0.0872342	-1.0542	0.363107	0.628835	1	6684	tags=52%, list=44%, signal=92%	-
GO_NEGATIVE_REGULATION_OF_VIRAL_GENOME_REPLICATION	38	-0.142178	-1.05335	0.385246	0.630005	1	10314	tags=82%, list=67%, signal=250%	-
GO_POSITIVE_REGULATION_OF_NEURON_DEATH	84	-0.101459	-1.05318	0.355769	0.629801	1	2829	tags=29%, list=18%, signal=35%	-
GO_CELLULAR_RESPONSE_TO_DRUG	323	-0.0515593	-1.0514	0.380368	0.632701	1	7614	tags=55%, list=50%, signal=107%	-
GO_NEGATIVE_REGULATION_OF_MUSCLE_HYPERTROPHY	24	-0.178356	-1.05132	0.390593	0.63233	1	8115	tags=71%, list=53%, signal=151%	-
GO_PROTEIN_DEPOLYMERIZATION	104	-0.0865144	-1.05115	0.361328	0.632144	1	3983	tags=35%, list=26%, signal=46%	-
GO_OVULATION_CYCLE_PROCESS	43	-0.137249	-1.05063	0.383698	0.632604	1	12497	tags=95%, list=82%, signal=519%	-
GO_POSITIVE_REGULATION_OF_CELLULAR_CARBOHYDRATE_METABOLIC_PROCESS	41	-0.137679	-1.05047	0.370874	0.632405	1	11709	tags=90%, list=77%, signal=383%	-
GO_PROTEIN_TETRAMERIZATION	133	-0.0789178	-1.05031	0.394	0.632186	1	3406	tags=30%, list=22%, signal=38%	-
GO_RESPONSE_TO_GLUCAGON	33	-0.156727	-1.05	0.388	0.632281	1	3636	tags=39%, list=24%, signal=52%	-
GO_NEGATIVE_REGULATION_OF_GENE_SILENCING	22	-0.187655	-1.04926	0.376569	0.633153	1	10349	tags=86%, list=68%, signal=266%	-
GO_REGULATION_OF_BROWN_FAT_CELL_DIFFERENTIATION	15	-0.22133	-1.04906	0.382114	0.633051	1	7839	tags=73%, list=51%, signal=150%	-
GO_LYMPHOID_PROGENITOR_CELL_DIFFERENTIATION	20	-0.197271	-1.04827	0.374233	0.634051	1	2342	tags=35%, list=15%, signal=41%	-
GO_POSITIVE_REGULATION_OF_ION_TRANSPORT	240	-0.0579809	-1.0482	0.393822	0.63368	1	7225	tags=53%, list=47%, signal=99%	-
GO_REGULATION_OF_CHOLESTEROL_BIOSYNTHETIC_PROCESS	41	-0.137769	-1.04733	0.381818	0.634815	1	7229	tags=61%, list=47%, signal=115%	-
GO_ORGANIC_CATION_TRANSPORT	31	-0.159831	-1.0471	0.362235	0.634727	1	11875	tags=94%, list=78%, signal=417%	-
GO_NEURAL_TUBE_PATTERNING	37	-0.142169	-1.04631	0.381053	0.635778	1	5275	tags=49%, list=34%, signal=74%	-
GO_REGULATION_OF_GASTRULATION	31	-0.157203	-1.04604	0.40568	0.635805	1	6979	tags=61%, list=46%, signal=112%	-
GO_REGULATION_OF_AMYLOID_PRECURSOR_PROTEIN_CATABOLIC_PROCESS	28	-0.162858	-1.04599	0.373737	0.635394	1	1339	tags=25%, list=9%, signal=27%	-
GO_NEGATIVE_REGULATION_OF_REGULATED_SECRETORY_PATHWAY	23	-0.181867	-1.04598	0.37732	0.63492	1	3210	tags=39%, list=21%, signal=49%	-
GO_EPITHELIAL_TO_MESENCHYMAL_TRANSITION_INVOLVED_IN_ENDOCARDIAL_CUSHION_FORMATION	15	-0.226711	-1.04533	0.384146	0.635663	1	9797	tags=87%, list=64%, signal=241%	-
GO_POSITIVE_REGULATION_OF_GLUCOSE_TRANSMEMBRANE_TRANSPORT	35	-0.145857	-1.04532	0.363095	0.635197	1	6081	tags=54%, list=40%, signal=90%	-
GO_MICROVILLUS_ASSEMBLY	16	-0.219457	-1.04381	0.379015	0.637553	1	3341	tags=44%, list=22%, signal=56%	-
GO_REGULATION_OF_AMYLOID_BETA_FORMATION	22	-0.185554	-1.0438	0.375	0.637076	1	1339	tags=27%, list=9%, signal=30%	-
GO_INNER_EAR_MORPHOGENESIS	88	-0.0957865	-1.04305	0.365957	0.637987	1	8803	tags=67%, list=58%, signal=157%	-
GO_POSITIVE_REGULATION_OF_ENDOTHELIAL_CELL_MIGRATION	95	-0.0912336	-1.04277	0.384774	0.63799	1	6023	tags=48%, list=39%, signal=79%	-
GO_POSITIVE_REGULATION_OF_NIK_NF_KAPPAB_SIGNALING	62	-0.114525	-1.04264	0.38833	0.637749	1	4179	tags=39%, list=27%, signal=53%	-
GO_POSTSYNAPTIC_MODULATION_OF_CHEMICAL_SYNAPTIC_TRANSMISSION	17	-0.208647	-1.04208	0.387879	0.638322	1	5813	tags=59%, list=38%, signal=95%	-
GO_PURINERGIC_NUCLEOTIDE_RECEPTOR_SIGNALING_PATHWAY	16	-0.216775	-1.04015	0.370301	0.641458	1	11033	tags=94%, list=72%, signal=336%	-
GO_AMMONIUM_TRANSPORT	93	-0.0904431	-1.04014	0.382	0.640974	1	11953	tags=87%, list=78%, signal=396%	-
GO_INTEGRIN_ACTIVATION	20	-0.193816	-1.03885	0.379592	0.642965	1	3925	tags=45%, list=26%, signal=60%	-
GO_REGULATION_OF_TRANSCRIPTION_ELONGATION_FROM_RNA_POLYMERASE_II_PROMOTER	29	-0.16313	-1.0375	0.391137	0.645054	1	5952	tags=55%, list=39%, signal=90%	-
GO_POSITIVE_REGULATION_OF_HEART_CONTRACTION	34	-0.150919	-1.03704	0.401198	0.645433	1	7148	tags=62%, list=47%, signal=116%	-
GO_NUCLEOTIDE_BINDING_DOMAIN_LEUCINE_RICH_REPEAT_CONTAINING_RECEPTOR_SIGNALING_PATHWAY	35	-0.144822	-1.03521	0.407921	0.648454	1	10906	tags=86%, list=71%, signal=298%	-
GO_REGULATION_OF_EPIDERMIS_DEVELOPMENT	68	-0.106891	-1.03421	0.404215	0.649887	1	8949	tags=69%, list=58%, signal=166%	-
GO_REGULATION_OF_ACTIN_CYTOSKELETON_REORGANIZATION	33	-0.153333	-1.03383	0.410256	0.650086	1	6470	tags=58%, list=42%, signal=100%	-
GO_DNA_TEMPLATED_TRANSCRIPTION_ELONGATION	108	-0.0853882	-1.03344	0.410822	0.650358	1	1679	tags=19%, list=11%, signal=22%	-
GO_ACTIN_MEDIATED_CELL_CONTRACTION	109	-0.0838103	-1.03339	0.381818	0.649921	1	3220	tags=29%, list=21%, signal=37%	-
GO_CIRCULATORY_SYSTEM_PROCESS	479	-0.0423407	-1.03338	0.394397	0.649447	1	7839	tags=55%, list=51%, signal=110%	-
GO_TEMPERATURE_HOMEOSTASIS	161	-0.0705341	-1.03287	0.391566	0.649916	1	3210	tags=28%, list=21%, signal=35%	-
GO_REGULATION_OF_HETEROTYPIC_CELL_CELL_ADHESION	17	-0.2133	-1.03281	0.384615	0.649542	1	6642	tags=65%, list=43%, signal=114%	-
GO_POSITIVE_REGULATION_OF_NF_KAPPAB_TRANSCRIPTION_FACTOR_ACTIVITY	139	-0.074645	-1.03182	0.395582	0.65096	1	11419	tags=82%, list=75%, signal=320%	-
GO_MAMMARY_GLAND_EPITHELIUM_DEVELOPMENT	66	-0.110207	-1.03076	0.383475	0.652534	1	10378	tags=79%, list=68%, signal=244%	-
GO_RESPONSE_TO_INTERLEUKIN_4	33	-0.150475	-1.02976	0.402439	0.65397	1	12078	tags=94%, list=79%, signal=445%	-
GO_SENSORY_PERCEPTION_OF_PAIN	90	-0.0933152	-1.02904	0.392034	0.65484	1	2492	tags=26%, list=16%, signal=30%	-
GO_REGULATION_OF_HORMONE_BIOSYNTHETIC_PROCESS	24	-0.173703	-1.02766	0.400379	0.657007	1	11374	tags=92%, list=74%, signal=357%	-
GO_POSITIVE_REGULATION_OF_STRESS_FIBER_ASSEMBLY	51	-0.122207	-1.02683	0.412574	0.658118	1	4138	tags=39%, list=27%, signal=54%	-
GO_LIPID_STORAGE	58	-0.113015	-1.02645	0.384016	0.65833	1	7776	tags=62%, list=51%, signal=126%	-
GO_SNRNA_PROCESSING	22	-0.177671	-1.02635	0.418655	0.658006	1	9806	tags=82%, list=64%, signal=227%	-
GO_PARTURITION	16	-0.209211	-1.02629	0.427386	0.657608	1	12105	tags=100%, list=79%, signal=478%	-
GO_POSITIVE_REGULATION_OF_P38MAPK_CASCADE	24	-0.179523	-1.02583	0.42236	0.657994	1	6822	tags=63%, list=45%, signal=113%	-
GO_LYMPHANGIOGENESIS	16	-0.212646	-1.02577	0.40519	0.6576	1	8227	tags=75%, list=54%, signal=162%	-
GO_REGULATION_OF_T_CELL_DIFFERENTIATION	116	-0.0822933	-1.02566	0.406312	0.657302	1	8381	tags=63%, list=55%, signal=138%	-
GO_POSITIVE_REGULATION_OF_TRANSFORMING_GROWTH_FACTOR_BETA_PRODUCTION	17	-0.206808	-1.02339	0.40691	0.661105	1	4941	tags=53%, list=32%, signal=78%	-
GO_CELLULAR_RESPONSE_TO_OSMOTIC_STRESS	33	-0.150253	-1.02317	0.414683	0.661043	1	11154	tags=88%, list=73%, signal=323%	-
GO_REGULATION_OF_PHOSPHOLIPASE_C_ACTIVITY	42	-0.131914	-1.02225	0.42268	0.662371	1	10011	tags=79%, list=65%, signal=227%	-
GO_MEMBRANE_DISASSEMBLY	16	-0.211035	-1.02225	0.405138	0.66186	1	9208	tags=81%, list=60%, signal=204%	-
GO_CARDIAC_CHAMBER_MORPHOGENESIS	115	-0.0827412	-1.02113	0.417969	0.663486	1	6595	tags=51%, list=43%, signal=89%	-
GO_MAINTENANCE_OF_CELL_POLARITY	17	-0.205565	-1.02065	0.422481	0.663876	1	4960	tags=53%, list=32%, signal=78%	-
GO_POSITIVE_REGULATION_OF_TISSUE_REMODELING	25	-0.17167	-1.01992	0.40625	0.664815	1	9620	tags=80%, list=63%, signal=215%	-
GO_SMOOTH_MUSCLE_CELL_DIFFERENTIATION	53	-0.119309	-1.01822	0.403475	0.667641	1	3956	tags=38%, list=26%, signal=51%	-
GO_PROTEIN_LOCALIZATION_TO_CELL_SURFACE	56	-0.113194	-1.01817	0.422	0.667219	1	4560	tags=41%, list=30%, signal=58%	-
GO_REGULATION_OF_CYTOPLASMIC_TRANSLATION	27	-0.161149	-1.01809	0.450766	0.66686	1	9441	tags=78%, list=62%, signal=203%	-
GO_MODIFICATION_BY_SYMBIONT_OF_HOST_MORPHOLOGY_OR_PHYSIOLOGY	35	-0.142792	-1.01701	0.414487	0.668489	1	10937	tags=86%, list=71%, signal=300%	-
GO_REGULATION_OF_INCLUSION_BODY_ASSEMBLY	15	-0.218294	-1.01624	0.426531	0.669463	1	4825	tags=53%, list=32%, signal=78%	-
GO_NEGATIVE_REGULATION_OF_CALCIUM_ION_TRANSPORT	50	-0.119929	-1.01618	0.427975	0.669055	1	7047	tags=58%, list=46%, signal=107%	-
GO_CARBOHYDRATE_CATABOLIC_PROCESS	165	-0.0680059	-1.0161	0.405303	0.668703	1	4165	tags=34%, list=27%, signal=46%	-
GO_REGULATION_OF_TORC1_SIGNALING	26	-0.16434	-1.01554	0.413255	0.669271	1	4553	tags=46%, list=30%, signal=66%	-
GO_MYOBLAST_FUSION	29	-0.154261	-1.01542	0.432653	0.668975	1	11364	tags=90%, list=74%, signal=348%	-
GO_LIPID_MODIFICATION	218	-0.0590869	-1.01462	0.421933	0.670046	1	6129	tags=46%, list=40%, signal=75%	-
GO_NOTCH_SIGNALING_PATHWAY	178	-0.0648839	-1.01385	0.444898	0.671068	1	5897	tags=45%, list=39%, signal=72%	-
GO_POSITIVE_REGULATION_OF_EPIDERMAL_CELL_DIFFERENTIATION	19	-0.200953	-1.01361	0.419624	0.671054	1	8205	tags=74%, list=54%, signal=159%	-
GO_CARDIAC_CHAMBER_DEVELOPMENT	152	-0.0711464	-1.01257	0.404858	0.672618	1	3554	tags=30%, list=23%, signal=39%	-
GO_TUBE_CLOSURE	89	-0.0908367	-1.0125	0.408915	0.672219	1	6528	tags=52%, list=43%, signal=90%	-
GO_POSITIVE_REGULATION_OF_MYELOID_CELL_DIFFERENTIATION	76	-0.0980024	-1.01202	0.429703	0.672609	1	10388	tags=78%, list=68%, signal=241%	-
GO_REGULATION_OF_PROTEASOMAL_UBIQUITIN_DEPENDENT_PROTEIN_CATABOLIC_PROCESS	115	-0.0804344	-1.01174	0.423554	0.672649	1	4368	tags=37%, list=29%, signal=51%	-
GO_TRNA_TRANSPORT	33	-0.149614	-1.01109	0.402464	0.673429	1	4672	tags=45%, list=31%, signal=65%	-
GO_REGULATION_OF_EPIDERMAL_GROWTH_FACTOR_ACTIVATED_RECEPTOR_ACTIVITY	24	-0.170719	-1.0109	0.431068	0.673255	1	3131	tags=38%, list=20%, signal=47%	-
GO_RESPONSE_TO_AMINE	45	-0.128878	-1.01064	0.40856	0.673264	1	7896	tags=64%, list=52%, signal=133%	-
GO_SNARE_COMPLEX_ASSEMBLY	16	-0.211623	-1.01	0.395833	0.67399	1	1548	tags=31%, list=10%, signal=35%	-
GO_SPINAL_CORD_PATTERNING	22	-0.176291	-1.00971	0.415289	0.674068	1	8436	tags=73%, list=55%, signal=162%	-
GO_AMINOGLYCAN_BIOSYNTHETIC_PROCESS	109	-0.0834082	-1.00955	0.44186	0.673872	1	11930	tags=86%, list=78%, signal=389%	-
GO_POSITIVE_REGULATION_OF_INTERLEUKIN_1_SECRETION	21	-0.185197	-1.00946	0.426804	0.673553	1	8101	tags=71%, list=53%, signal=152%	-
GO_INTERLEUKIN_13_PRODUCTION	18	-0.201881	-1.00875	0.414873	0.674455	1	8817	tags=78%, list=58%, signal=183%	-
GO_ADRENAL_GLAND_DEVELOPMENT	25	-0.171301	-1.00757	0.44856	0.676186	1	4729	tags=48%, list=31%, signal=69%	-
GO_SUBPALLIUM_DEVELOPMENT	24	-0.174423	-1.00752	0.413386	0.675767	1	3712	tags=42%, list=24%, signal=55%	-
GO_DEFINITIVE_HEMOPOIESIS	17	-0.207274	-1.00652	0.431373	0.677272	1	5834	tags=59%, list=38%, signal=95%	-
GO_CELLULAR_SODIUM_ION_HOMEOSTASIS	15	-0.209699	-1.00633	0.41785	0.677109	1	1896	tags=33%, list=12%, signal=38%	-
GO_MACROPHAGE_CYTOKINE_PRODUCTION	15	-0.215346	-1.00574	0.431138	0.67773	1	12011	tags=100%, list=78%, signal=465%	-
GO_DICARBOXYLIC_ACID_TRANSPORT	89	-0.091692	-1.00497	0.449219	0.678689	1	3936	tags=35%, list=26%, signal=47%	-
GO_METANEPHROS_DEVELOPMENT	83	-0.0936061	-1.00425	0.45	0.679536	1	2448	tags=25%, list=16%, signal=30%	-
GO_CARDIAC_MUSCLE_FIBER_DEVELOPMENT	17	-0.202213	-1.00406	0.442886	0.679409	1	3211	tags=41%, list=21%, signal=52%	-
GO_NUCLEOSOME_ORGANIZATION	101	-0.0849234	-1.00348	0.443359	0.680025	1	11588	tags=84%, list=76%, signal=344%	-
GO_REGULATION_OF_TELOMERASE_ACTIVITY	48	-0.122042	-1.00334	0.418146	0.679792	1	4834	tags=44%, list=32%, signal=64%	-
GO_CELL_CELL_JUNCTION_ASSEMBLY	117	-0.0785717	-1.00264	0.427184	0.680546	1	7309	tags=56%, list=48%, signal=106%	-
GO_NEGATIVE_REGULATION_OF_TRANSPORTER_ACTIVITY	70	-0.101615	-1.00243	0.408163	0.680413	1	6760	tags=54%, list=44%, signal=97%	-
GO_NEGATIVE_REGULATION_OF_ACTIN_FILAMENT_DEPOLYMERIZATION	39	-0.135872	-1.00164	0.43487	0.681489	1	5382	tags=49%, list=35%, signal=75%	-
GO_POSITIVE_REGULATION_OF_BMP_SIGNALING_PATHWAY	28	-0.163546	-1.00116	0.447983	0.681911	1	5154	tags=50%, list=34%, signal=75%	-
GO_REGULATION_OF_VOLTAGE_GATED_CALCIUM_CHANNEL_ACTIVITY	35	-0.142124	-1.00092	0.438597	0.681828	1	8324	tags=69%, list=54%, signal=150%	-
GO_REGULATION_OF_MICROTUBULE_DEPOLYMERIZATION	27	-0.161515	-1.00076	0.445328	0.681632	1	3768	tags=41%, list=25%, signal=54%	-
GO_FATTY_ACID_HOMEOSTASIS	15	-0.21222	-1.00025	0.437376	0.682106	1	5938	tags=60%, list=39%, signal=98%	-
GO_NEGATIVE_REGULATION_OF_INTRACELLULAR_PROTEIN_TRANSPORT	38	-0.136348	-1.00021	0.436874	0.681688	1	2752	tags=32%, list=18%, signal=38%	-
GO_REGULATION_OF_GLIAL_CELL_PROLIFERATION	28	-0.159094	-0.999786	0.415686	0.682009	1	6315	tags=57%, list=41%, signal=97%	-
GO_POTASSIUM_ION_EXPORT_ACROSS_PLASMA_MEMBRANE	15	-0.217993	-0.999334	0.440239	0.682416	1	7890	tags=73%, list=52%, signal=151%	-
GO_MELANOCYTE_DIFFERENTIATION	23	-0.171964	-0.999127	0.464981	0.682338	1	2696	tags=35%, list=18%, signal=42%	-
GO_MUSCLE_CONTRACTION	328	-0.0488444	-0.999105	0.446465	0.681869	1	7807	tags=56%, list=51%, signal=111%	-
GO_NEGATIVE_REGULATION_OF_HEART_CONTRACTION	23	-0.17082	-0.999003	0.438976	0.681561	1	6040	tags=57%, list=39%, signal=93%	-
GO_T_HELPER_1_CELL_DIFFERENTIATION	15	-0.210807	-0.998721	0.450734	0.681606	1	9020	tags=80%, list=59%, signal=195%	-
GO_NUCLEUS_ORGANIZATION	116	-0.0798887	-0.998202	0.433526	0.68211	1	1558	tags=18%, list=10%, signal=20%	-
GO_REGULATION_OF_VIRAL_TRANSCRIPTION	61	-0.107749	-0.99686	0.42471	0.684225	1	3125	tags=31%, list=20%, signal=39%	-
GO_REGULATION_OF_PROTEIN_TYROSINE_KINASE_ACTIVITY	82	-0.093965	-0.996182	0.44511	0.685028	1	9021	tags=68%, list=59%, signal=165%	-
GO_GLYCOLYTIC_PROCESS_THROUGH_FRUCTOSE_6_PHOSPHATE	24	-0.166863	-0.995214	0.447205	0.686394	1	7653	tags=67%, list=50%, signal=133%	-
GO_NEGATIVE_REGULATION_OF_VIRAL_TRANSCRIPTION	21	-0.183147	-0.994533	0.441909	0.687152	1	11047	tags=90%, list=72%, signal=325%	-
GO_PROTEIN_KINASE_C_SIGNALING	25	-0.166842	-0.9942	0.465957	0.687315	1	11530	tags=92%, list=75%, signal=373%	-
GO_NEGATIVE_REGULATION_OF_ION_TRANSMEMBRANE_TRANSPORT	83	-0.0922048	-0.993939	0.455969	0.687306	1	6894	tags=54%, list=45%, signal=98%	-
GO_MAST_CELL_ACTIVATION	52	-0.117011	-0.993644	0.436992	0.687357	1	8516	tags=67%, list=56%, signal=151%	-
GO_MACROPHAGE_ACTIVATION	69	-0.0991754	-0.992985	0.452083	0.688179	1	4478	tags=39%, list=29%, signal=55%	-
GO_TYPE_I_INTERFERON_PRODUCTION	113	-0.0814429	-0.992981	0.463265	0.687679	1	7566	tags=58%, list=49%, signal=113%	-
GO_CARDIAC_ATRIUM_DEVELOPMENT	27	-0.160878	-0.99289	0.446154	0.687367	1	3211	tags=37%, list=21%, signal=47%	-
GO_NEGATIVE_REGULATION_OF_INNATE_IMMUNE_RESPONSE	41	-0.132694	-0.992759	0.448771	0.687135	1	6560	tags=56%, list=43%, signal=98%	-
GO_REGULATION_OF_EPITHELIAL_CELL_MIGRATION	205	-0.0605531	-0.992672	0.432377	0.686778	1	6178	tags=46%, list=40%, signal=77%	-
GO_B_CELL_ACTIVATION	193	-0.0600991	-0.992653	0.455408	0.686307	1	10510	tags=75%, list=69%, signal=235%	-
GO_FOLIC_ACID_METABOLIC_PROCESS	18	-0.194553	-0.99246	0.43346	0.686192	1	8929	tags=78%, list=58%, signal=187%	-
GO_ENERGY_HOMEOSTASIS	34	-0.141349	-0.991149	0.427466	0.68815	1	6394	tags=56%, list=42%, signal=96%	-
GO_REGULATION_OF_BINDING	334	-0.0468177	-0.991012	0.433265	0.687942	1	4294	tags=33%, list=28%, signal=44%	-
GO_NEGATIVE_REGULATION_OF_RNA_SPLICING	25	-0.166632	-0.989949	0.441352	0.689555	1	2352	tags=32%, list=15%, signal=38%	-
GO_NEGATIVE_REGULATION_OF_SPROUTING_ANGIOGENESIS	23	-0.174963	-0.989602	0.45102	0.689719	1	6642	tags=61%, list=43%, signal=107%	-
GO_REGULATION_OF_TUMOR_NECROSIS_FACTOR_MEDIATED_SIGNALING_PATHWAY	47	-0.122001	-0.989279	0.470019	0.689827	1	11814	tags=89%, list=77%, signal=391%	-
GO_ORGANOPHOSPHATE_METABOLIC_PROCESS	487	-0.0391653	-0.988896	0.448413	0.690112	1	7873	tags=55%, list=51%, signal=110%	-
GO_MYELIN_ASSEMBLY	19	-0.188434	-0.988511	0.452242	0.69036	1	1148	tags=26%, list=8%, signal=28%	-
GO_POLYSACCHARIDE_BIOSYNTHETIC_PROCESS	72	-0.0993562	-0.98837	0.476615	0.690123	1	11452	tags=85%, list=75%, signal=335%	-
GO_NEGATIVE_REGULATION_OF_MUSCLE_TISSUE_DEVELOPMENT	45	-0.124615	-0.987776	0.491018	0.690773	1	7621	tags=62%, list=50%, signal=124%	-
GO_POST_EMBRYONIC_ANIMAL_ORGAN_DEVELOPMENT	15	-0.214893	-0.987265	0.469979	0.69126	1	4877	tags=53%, list=32%, signal=78%	-
GO_REGULATION_OF_STEM_CELL_POPULATION_MAINTENANCE	25	-0.166308	-0.986972	0.459184	0.691322	1	10314	tags=84%, list=67%, signal=257%	-
GO_NEGATIVE_REGULATION_OF_ENDOPLASMIC_RETICULUM_STRESS_INDUCED_INTRINSIC_APOPTOTIC_SIGNALING_PATHWAY	17	-0.199292	-0.986362	0.458848	0.692	1	5956	tags=59%, list=39%, signal=96%	-
GO_POSITIVE_REGULATION_OF_PEPTIDYL_TYROSINE_PHOSPHORYLATION	152	-0.0685661	-0.986324	0.448617	0.691566	1	9130	tags=66%, list=60%, signal=163%	-
GO_REGULATION_OF_CIRCADIAN_SLEEP_WAKE_CYCLE	18	-0.190759	-0.985805	0.44375	0.692058	1	1336	tags=28%, list=9%, signal=30%	-
GO_REGULATION_OF_DNA_REPLICATION	98	-0.0855414	-0.985805	0.44898	0.691555	1	5883	tags=47%, list=38%, signal=76%	-
GO_POSITIVE_REGULATION_OF_LEUKOCYTE_DIFFERENTIATION	129	-0.075837	-0.985141	0.452	0.692312	1	9882	tags=72%, list=65%, signal=202%	-
GO_LUNG_MORPHOGENESIS	48	-0.120406	-0.98486	0.44294	0.692353	1	10916	tags=83%, list=71%, signal=290%	-
GO_RESPONSE_TO_RADIATION	409	-0.0426721	-0.983902	0.454191	0.693729	1	8195	tags=58%, list=54%, signal=121%	-
GO_REGULATION_OF_CYCLASE_ACTIVITY	40	-0.131234	-0.983702	0.447937	0.693617	1	4884	tags=45%, list=32%, signal=66%	-
GO_GLAND_MORPHOGENESIS	110	-0.080084	-0.98362	0.465726	0.693259	1	8522	tags=64%, list=56%, signal=143%	-
GO_RELEASE_OF_SEQUESTERED_CALCIUM_ION_INTO_CYTOSOL_BY_ENDOPLASMIC_RETICULUM	29	-0.153227	-0.983508	0.455426	0.69299	1	1882	tags=28%, list=12%, signal=31%	-
GO_REGULATION_OF_B_CELL_DIFFERENTIATION	26	-0.159914	-0.982055	0.463511	0.695321	1	10506	tags=85%, list=69%, signal=270%	-
GO_BONE_CELL_DEVELOPMENT	28	-0.157392	-0.981978	0.454183	0.694998	1	9620	tags=79%, list=63%, signal=211%	-
GO_RETINOIC_ACID_RECEPTOR_SIGNALING_PATHWAY	27	-0.15798	-0.981653	0.449807	0.695171	1	3822	tags=41%, list=25%, signal=54%	-
GO_GLYCOSYLATION	234	-0.0553672	-0.981583	0.456389	0.69479	1	11853	tags=83%, list=77%, signal=362%	-
GO_REGULATION_OF_VIRAL_INDUCED_CYTOPLASMIC_PATTERN_RECOGNITION_RECEPTOR_SIGNALING_PATHWAY	18	-0.195433	-0.981442	0.442623	0.694562	1	12316	tags=100%, list=80%, signal=512%	-
GO_POSITIVE_REGULATION_OF_POSTTRANSCRIPTIONAL_GENE_SILENCING	24	-0.169628	-0.981409	0.467347	0.694119	1	5698	tags=54%, list=37%, signal=86%	-
GO_POSITIVE_REGULATION_OF_MUSCLE_CELL_DIFFERENTIATION	75	-0.0965539	-0.97906	0.465447	0.698171	1	7916	tags=61%, list=52%, signal=126%	-
GO_CIRCADIAN_SLEEP_WAKE_CYCLE_SLEEP	18	-0.190759	-0.978858	0.481188	0.698054	1	1336	tags=28%, list=9%, signal=30%	-
GO_RESPONSE_TO_AUDITORY_STIMULUS	22	-0.173572	-0.978766	0.467961	0.697708	1	7782	tags=68%, list=51%, signal=139%	-
GO_CELLULAR_COMPONENT_ASSEMBLY_INVOLVED_IN_MORPHOGENESIS	98	-0.0849777	-0.978651	0.469474	0.697403	1	5267	tags=43%, list=34%, signal=65%	-
GO_ADAPTATION_OF_SIGNALING_PATHWAY	19	-0.185428	-0.97856	0.461382	0.697094	1	10053	tags=84%, list=66%, signal=245%	-
GO_CELLULAR_RESPONSE_TO_KETONE	86	-0.0900459	-0.978164	0.469062	0.69735	1	5926	tags=48%, list=39%, signal=77%	-
GO_POSITIVE_REGULATION_OF_EPITHELIAL_CELL_APOPTOTIC_PROCESS	28	-0.154904	-0.977438	0.461988	0.698215	1	10751	tags=86%, list=70%, signal=288%	-
GO_ACTIN_FILAMENT_POLYMERIZATION	166	-0.0653688	-0.977041	0.444211	0.698488	1	1777	tags=18%, list=12%, signal=20%	-
GO_DIGESTIVE_SYSTEM_DEVELOPMENT	125	-0.0748205	-0.976504	0.48694	0.699004	1	4619	tags=38%, list=30%, signal=53%	-
GO_MITOTIC_CHROMOSOME_CONDENSATION	16	-0.205008	-0.976348	0.460417	0.698781	1	6431	tags=63%, list=42%, signal=108%	-
GO_COCHLEA_DEVELOPMENT	47	-0.122018	-0.975532	0.485839	0.699916	1	8558	tags=68%, list=56%, signal=154%	-
GO_PEROXISOME_PROLIFERATOR_ACTIVATED_RECEPTOR_SIGNALING_PATHWAY	20	-0.185578	-0.974915	0.459627	0.700598	1	4816	tags=50%, list=31%, signal=73%	-
GO_REGULATION_OF_PEPTIDYL_LYSINE_ACETYLATION	58	-0.10728	-0.974567	0.46139	0.700769	1	3906	tags=36%, list=26%, signal=48%	-
GO_NEGATIVE_REGULATION_OF_INTERLEUKIN_6_PRODUCTION	35	-0.139071	-0.972447	0.471954	0.704369	1	4873	tags=46%, list=32%, signal=67%	-
GO_MESODERM_MORPHOGENESIS	62	-0.104561	-0.971875	0.488978	0.704981	1	10501	tags=79%, list=69%, signal=251%	-
GO_STORE_OPERATED_CALCIUM_ENTRY	17	-0.193827	-0.971744	0.493069	0.704756	1	9640	tags=82%, list=63%, signal=222%	-
GO_POSITIVE_REGULATION_OF_NUCLEOBASE_CONTAINING_COMPOUND_METABOLIC_PROCESS	210	-0.0582913	-0.971564	0.487705	0.704592	1	4732	tags=37%, list=31%, signal=52%	-
GO_MITOPHAGY	20	-0.17819	-0.971472	0.476987	0.70426	1	5694	tags=55%, list=37%, signal=87%	-
GO_REGULATION_OF_PROTEIN_ACETYLATION	68	-0.0981821	-0.971123	0.471173	0.70442	1	3906	tags=35%, list=26%, signal=47%	-
GO_REGULATION_OF_MUSCLE_CONTRACTION	149	-0.069031	-0.970866	0.484252	0.704449	1	7787	tags=58%, list=51%, signal=116%	-
GO_RIG_I_SIGNALING_PATHWAY	17	-0.19542	-0.970827	0.461847	0.704027	1	12316	tags=100%, list=80%, signal=512%	-
GO_NEGATIVE_REGULATION_OF_INFLAMMATORY_RESPONSE	111	-0.0790362	-0.969669	0.469043	0.705767	1	6796	tags=52%, list=44%, signal=93%	-
GO_REGULATION_OF_NEUROINFLAMMATORY_RESPONSE	24	-0.168848	-0.969435	0.492126	0.705713	1	2522	tags=33%, list=16%, signal=40%	-
GO_POSITIVE_REGULATION_OF_T_HELPER_CELL_DIFFERENTIATION	18	-0.189058	-0.968967	0.482546	0.706074	1	9013	tags=78%, list=59%, signal=189%	-
GO_DENDRITE_SELF_AVOIDANCE	16	-0.199398	-0.968327	0.463563	0.706806	1	4604	tags=50%, list=30%, signal=71%	-
GO_MYELOID_CELL_DIFFERENTIATION	342	-0.0456715	-0.966854	0.483936	0.709123	1	2405	tags=20%, list=16%, signal=23%	-
GO_GLUCOCORTICOID_METABOLIC_PROCESS	18	-0.189007	-0.966736	0.476378	0.708874	1	10714	tags=89%, list=70%, signal=296%	-
GO_G2_DNA_DAMAGE_CHECKPOINT	28	-0.151827	-0.966082	0.48913	0.709626	1	3147	tags=36%, list=21%, signal=45%	-
GO_POSITIVE_REGULATION_OF_CIRCADIAN_RHYTHM	16	-0.20513	-0.965106	0.479042	0.710975	1	11211	tags=94%, list=73%, signal=350%	-
GO_VIRAL_RNA_GENOME_REPLICATION	23	-0.167818	-0.965103	0.493308	0.710479	1	10743	tags=87%, list=70%, signal=291%	-
GO_MOLTING_CYCLE_PROCESS	78	-0.0931795	-0.964734	0.512048	0.710704	1	12315	tags=90%, list=80%, signal=457%	-
GO_APOPTOTIC_PROCESS_INVOLVED_IN_DEVELOPMENT	30	-0.149166	-0.964608	0.49901	0.710456	1	5884	tags=53%, list=38%, signal=86%	-
GO_MOLTING_CYCLE	90	-0.0872805	-0.963361	0.498069	0.712297	1	11765	tags=86%, list=77%, signal=368%	-
GO_POSITIVE_REGULATION_OF_BLOOD_CIRCULATION	61	-0.107134	-0.963339	0.482897	0.71184	1	7148	tags=57%, list=47%, signal=107%	-
GO_HEXOSE_CATABOLIC_PROCESS	30	-0.14711	-0.962935	0.468379	0.712109	1	10506	tags=83%, list=69%, signal=265%	-
GO_CELLULAR_RESPONSE_TO_CAMP	48	-0.116265	-0.961906	0.489407	0.713614	1	9704	tags=75%, list=63%, signal=204%	-
GO_SYNCYTIUM_FORMATION	42	-0.124181	-0.961905	0.484127	0.713113	1	12315	tags=93%, list=80%, signal=474%	-
GO_OOCYTE_MATURATION	21	-0.174749	-0.961758	0.489496	0.712879	1	9718	tags=81%, list=64%, signal=222%	-
GO_RETINA_VASCULATURE_DEVELOPMENT_IN_CAMERA_TYPE_EYE	17	-0.192919	-0.961731	0.492278	0.712435	1	10554	tags=88%, list=69%, signal=284%	-
GO_ASTROCYTE_DEVELOPMENT	36	-0.137612	-0.961041	0.496994	0.713337	1	3851	tags=39%, list=25%, signal=52%	-
GO_REGULATION_OF_ENDOPLASMIC_RETICULUM_STRESS_INDUCED_INTRINSIC_APOPTOTIC_SIGNALING_PATHWAY	29	-0.149396	-0.961023	0.50099	0.712873	1	10383	tags=83%, list=68%, signal=257%	-
GO_LABYRINTHINE_LAYER_BLOOD_VESSEL_DEVELOPMENT	19	-0.184557	-0.960618	0.480573	0.713234	1	2818	tags=37%, list=18%, signal=45%	-
GO_POSITIVE_REGULATION_OF_TRANSCRIPTION_FROM_RNA_POLYMERASE_II_PROMOTER_INVOLVED_IN_CELLULAR_RESPONSE_TO_CHEMICAL_STIMULUS	21	-0.175861	-0.96049	0.474409	0.712973	1	957	tags=24%, list=6%, signal=25%	-
GO_REGULATION_OF_ACTIVIN_RECEPTOR_SIGNALING_PATHWAY	22	-0.170913	-0.959938	0.483936	0.713551	1	5736	tags=55%, list=37%, signal=87%	-
GO_CALCIUM_MEDIATED_SIGNALING_USING_INTRACELLULAR_CALCIUM_SOURCE	19	-0.180138	-0.959754	0.48249	0.713418	1	6107	tags=58%, list=40%, signal=96%	-
GO_EPITHELIAL_CELL_DEVELOPMENT	191	-0.0600443	-0.95929	0.477756	0.713806	1	5583	tags=42%, list=36%, signal=66%	-
GO_REGULATION_OF_HISTONE_DEACETYLATION	24	-0.164654	-0.958567	0.493927	0.714695	1	5774	tags=54%, list=38%, signal=87%	-
GO_RESPONSE_TO_TUMOR_CELL	16	-0.201949	-0.958396	0.508	0.714505	1	4565	tags=50%, list=30%, signal=71%	-
GO_RESPONSE_TO_KETONE	180	-0.0618856	-0.957087	0.491453	0.716536	1	5441	tags=42%, list=36%, signal=64%	-
GO_REGULATION_OF_PROTEIN_MATURATION	50	-0.112691	-0.956977	0.4846	0.716229	1	4097	tags=38%, list=27%, signal=52%	-
GO_POSITIVE_REGULATION_OF_ENDOTHELIAL_CELL_APOPTOTIC_PROCESS	17	-0.190125	-0.956516	0.486056	0.716622	1	5196	tags=53%, list=34%, signal=80%	-
GO_NEGATIVE_REGULATION_OF_IMMUNE_EFFECTOR_PROCESS	94	-0.0840403	-0.955843	0.480226	0.717414	1	7839	tags=60%, list=51%, signal=121%	-
GO_NEGATIVE_REGULATION_OF_ORGANELLE_ORGANIZATION	337	-0.0450021	-0.955084	0.487342	0.718344	1	2506	tags=21%, list=16%, signal=24%	-
GO_NEGATIVE_REGULATION_OF_PROTEIN_MODIFICATION_BY_SMALL_PROTEIN_CONJUGATION_OR_REMOVAL	75	-0.0953867	-0.954825	0.492	0.718356	1	2017	tags=23%, list=13%, signal=26%	-
GO_CARBOHYDRATE_TRANSMEMBRANE_TRANSPORT	92	-0.0853458	-0.954765	0.497006	0.717963	1	3859	tags=34%, list=25%, signal=45%	-
GO_STRIATED_MUSCLE_CELL_PROLIFERATION	58	-0.106274	-0.954649	0.47012	0.717682	1	4449	tags=40%, list=29%, signal=56%	-
GO_NEGATIVE_REGULATION_OF_PROTEASOMAL_UBIQUITIN_DEPENDENT_PROTEIN_CATABOLIC_PROCESS	31	-0.144345	-0.954427	0.485944	0.717599	1	1252	tags=23%, list=8%, signal=25%	-
GO_NEGATIVE_REGULATION_OF_SIGNAL_TRANSDUCTION_IN_ABSENCE_OF_LIGAND	29	-0.1525	-0.953626	0.510246	0.718666	1	6642	tags=59%, list=43%, signal=103%	-
GO_NEGATIVE_REGULATION_OF_DEFENSE_RESPONSE_TO_VIRUS	21	-0.172524	-0.953247	0.502868	0.718958	1	7566	tags=67%, list=49%, signal=132%	-
GO_POSITIVE_REGULATION_OF_CELLULAR_PROTEIN_LOCALIZATION	302	-0.0477333	-0.953016	0.489524	0.718909	1	6936	tags=50%, list=45%, signal=90%	-
GO_MICROVILLUS_ORGANIZATION	23	-0.166933	-0.952405	0.486486	0.719634	1	7430	tags=65%, list=49%, signal=127%	-
GO_REGULATION_OF_ENDOCYTOSIS	183	-0.0614549	-0.952248	0.50503	0.719447	1	4507	tags=36%, list=29%, signal=50%	-
GO_RESPONSE_TO_PROSTAGLANDIN_E	21	-0.172066	-0.952101	0.498994	0.719204	1	5387	tags=52%, list=35%, signal=81%	-
GO_NEGATIVE_REGULATION_OF_ACTIN_FILAMENT_BUNDLE_ASSEMBLY	22	-0.163149	-0.951408	0.505331	0.720011	1	3768	tags=41%, list=25%, signal=54%	-
GO_NEGATIVE_REGULATION_OF_RESPONSE_TO_BIOTIC_STIMULUS	34	-0.136683	-0.95131	0.490798	0.719703	1	12316	tags=94%, list=80%, signal=481%	-
GO_NEURON_FATE_COMMITMENT	61	-0.103937	-0.950035	0.506122	0.721743	1	8451	tags=66%, list=55%, signal=146%	-
GO_DOPAMINE_RECEPTOR_SIGNALING_PATHWAY	38	-0.130965	-0.948742	0.501946	0.723718	1	6861	tags=58%, list=45%, signal=105%	-
GO_DNA_PACKAGING	123	-0.0726308	-0.947548	0.498982	0.725531	1	11588	tags=83%, list=76%, signal=339%	-
GO_CELL_AGGREGATION	15	-0.202922	-0.947136	0.501002	0.72586	1	5060	tags=53%, list=33%, signal=80%	-
GO_AMYLOID_PRECURSOR_PROTEIN_METABOLIC_PROCESS	53	-0.110895	-0.944142	0.514852	0.731137	1	2352	tags=26%, list=15%, signal=31%	-
GO_FERTILIZATION	108	-0.0778938	-0.943992	0.521569	0.73091	1	5335	tags=43%, list=35%, signal=65%	-
GO_RESPONSE_TO_IMMOBILIZATION_STRESS	23	-0.16594	-0.943016	0.51341	0.732295	1	11437	tags=91%, list=75%, signal=361%	-
GO_GLUCOSE_IMPORT	51	-0.112846	-0.942613	0.513131	0.732614	1	6081	tags=51%, list=40%, signal=84%	-
GO_NEGATIVE_REGULATION_OF_STEROID_METABOLIC_PROCESS	20	-0.177051	-0.941411	0.522634	0.734502	1	10302	tags=85%, list=67%, signal=260%	-
GO_POSITIVE_REGULATION_OF_GLYCOGEN_METABOLIC_PROCESS	17	-0.18309	-0.94036	0.478079	0.736048	1	8904	tags=76%, list=58%, signal=183%	-
GO_POSITIVE_REGULATION_OF_BLOOD_VESSEL_DIAMETER	53	-0.10897	-0.940157	0.522814	0.735929	1	9888	tags=75%, list=65%, signal=213%	-
GO_POSITIVE_REGULATION_OF_PRI_MIRNA_TRANSCRIPTION_BY_RNA_POLYMERASE_II	29	-0.146763	-0.940122	0.50193	0.735504	1	4619	tags=45%, list=30%, signal=64%	-
GO_CELLULAR_RESPONSE_TO_EXTRACELLULAR_STIMULUS	246	-0.0522089	-0.939458	0.52809	0.736289	1	11780	tags=82%, list=77%, signal=351%	-
GO_FACE_DEVELOPMENT	48	-0.116794	-0.938999	0.53507	0.736637	1	6508	tags=54%, list=43%, signal=94%	-
GO_NEGATIVE_REGULATION_OF_LEUKOCYTE_APOPTOTIC_PROCESS	44	-0.120813	-0.938329	0.510763	0.737396	1	11373	tags=86%, list=74%, signal=335%	-
GO_POSITIVE_REGULATION_OF_INTERFERON_ALPHA_PRODUCTION	19	-0.178671	-0.936875	0.525896	0.73961	1	11767	tags=95%, list=77%, signal=410%	-
GO_GLUTAMINE_FAMILY_AMINO_ACID_CATABOLIC_PROCESS	24	-0.162423	-0.936589	0.535857	0.739655	1	8996	tags=75%, list=59%, signal=182%	-
GO_PROTEIN_LOCALIZATION_TO_MICROTUBULE	16	-0.193175	-0.935137	0.533898	0.741952	1	1830	tags=31%, list=12%, signal=35%	-
GO_PEPTIDE_SECRETION	493	-0.0365828	-0.934438	0.508265	0.742764	1	8926	tags=62%, list=58%, signal=144%	-
GO_DETECTION_OF_MECHANICAL_STIMULUS_INVOLVED_IN_SENSORY_PERCEPTION	26	-0.154455	-0.934298	0.520576	0.742542	1	12355	tags=96%, list=81%, signal=498%	-
GO_BLOOD_VESSEL_REMODELING	36	-0.132189	-0.93426	0.522814	0.74211	1	5634	tags=50%, list=37%, signal=79%	-
GO_RECEPTOR_RECYCLING	31	-0.140919	-0.933667	0.511765	0.742745	1	4266	tags=42%, list=28%, signal=58%	-
GO_ESTABLISHMENT_OR_MAINTENANCE_OF_MONOPOLAR_CELL_POLARITY	21	-0.169164	-0.933413	0.515564	0.742742	1	1788	tags=29%, list=12%, signal=32%	-
GO_INCLUSION_BODY_ASSEMBLY	20	-0.173786	-0.932629	0.538614	0.74378	1	11117	tags=90%, list=73%, signal=329%	-
GO_SPERMATID_DIFFERENTIATION	112	-0.0755678	-0.93123	0.548523	0.745963	1	9100	tags=67%, list=59%, signal=164%	-
GO_NEGATIVE_REGULATION_OF_AMINE_TRANSPORT	26	-0.153045	-0.931122	0.522449	0.745654	1	11788	tags=92%, list=77%, signal=401%	-
GO_CRANIAL_SKELETAL_SYSTEM_DEVELOPMENT	63	-0.0996201	-0.930477	0.501039	0.746385	1	6984	tags=56%, list=46%, signal=102%	-
GO_ECTODERM_DEVELOPMENT	19	-0.178272	-0.930233	0.530333	0.746345	1	9357	tags=79%, list=61%, signal=203%	-
GO_MAMMARY_GLAND_EPITHELIAL_CELL_PROLIFERATION	25	-0.153986	-0.929835	0.518367	0.746607	1	8666	tags=72%, list=57%, signal=166%	-
GO_CHOLESTEROL_EFFLUX	31	-0.138164	-0.92706	0.551383	0.751464	1	1840	tags=26%, list=12%, signal=29%	-
GO_NEGATIVE_REGULATION_OF_CARDIOCYTE_DIFFERENTIATION	17	-0.18583	-0.926908	0.525164	0.751253	1	7962	tags=71%, list=52%, signal=147%	-
GO_NEGATIVE_REGULATION_OF_CYTOKINE_PRODUCTION_INVOLVED_IN_IMMUNE_RESPONSE	18	-0.183918	-0.926782	0.522863	0.75102	1	12492	tags=100%, list=82%, signal=544%	-
GO_CELLULAR_RESPONSE_TO_STEROL	18	-0.182515	-0.926661	0.525794	0.750734	1	1462	tags=28%, list=10%, signal=31%	-
GO_NEURAL_CREST_CELL_DIFFERENTIATION	83	-0.0875159	-0.926335	0.515275	0.750874	1	6781	tags=53%, list=44%, signal=95%	-
GO_TOLL_LIKE_RECEPTOR_9_SIGNALING_PATHWAY	20	-0.17552	-0.925467	0.533865	0.75198	1	7265	tags=65%, list=47%, signal=124%	-
GO_PHOTORECEPTOR_CELL_MAINTENANCE	34	-0.13587	-0.925052	0.540206	0.752234	1	1527	tags=24%, list=10%, signal=26%	-
GO_NEGATIVE_REGULATION_OF_ENDOTHELIAL_CELL_APOPTOTIC_PROCESS	24	-0.156729	-0.92434	0.512	0.753116	1	9083	tags=75%, list=59%, signal=184%	-
GO_REGULATION_OF_PROTEIN_LOCALIZATION_TO_NUCLEUS	107	-0.0769886	-0.921585	0.553236	0.757947	1	11702	tags=84%, list=76%, signal=355%	-
GO_CELL_MIGRATION_INVOLVED_IN_SPROUTING_ANGIOGENESIS	52	-0.107647	-0.920537	0.555556	0.759446	1	7776	tags=62%, list=51%, signal=125%	-
GO_ENTEROENDOCRINE_CELL_DIFFERENTIATION	24	-0.158719	-0.919101	0.570297	0.761656	1	8415	tags=71%, list=55%, signal=157%	-
GO_NEGATIVE_REGULATION_OF_DNA_REPLICATION	35	-0.130189	-0.918798	0.560327	0.761715	1	5883	tags=51%, list=38%, signal=83%	-
GO_REGULATION_OF_PROTEIN_LOCALIZATION_TO_CELL_SURFACE	36	-0.123703	-0.918617	0.533199	0.761573	1	1513	tags=22%, list=10%, signal=25%	-
GO_VASODILATION	29	-0.143842	-0.918584	0.565844	0.761128	1	2553	tags=31%, list=17%, signal=37%	-
GO_REGULATION_OF_CELLULAR_RESPONSE_TO_INSULIN_STIMULUS	63	-0.0979504	-0.918567	0.571709	0.760657	1	7981	tags=62%, list=52%, signal=129%	-
GO_TUBE_FORMATION	142	-0.0660346	-0.918299	0.549407	0.760644	1	7513	tags=56%, list=49%, signal=108%	-
GO_ADAPTIVE_IMMUNE_RESPONSE	284	-0.0469488	-0.917918	0.535783	0.760847	1	14113	tags=97%, list=92%, signal=1223%	-
GO_ENDOCRINE_PANCREAS_DEVELOPMENT	37	-0.127529	-0.917302	0.541322	0.761519	1	11702	tags=89%, list=76%, signal=378%	-
GO_T_CELL_CHEMOTAXIS	17	-0.184414	-0.917006	0.54433	0.761583	1	10684	tags=88%, list=70%, signal=292%	-
GO_POSITIVE_REGULATION_OF_ORGAN_GROWTH	43	-0.116808	-0.915232	0.537255	0.76441	1	7471	tags=60%, list=49%, signal=118%	-
GO_NEUTROPHIL_MIGRATION	74	-0.089799	-0.914334	0.569869	0.765662	1	10627	tags=78%, list=69%, signal=255%	-
GO_PROTEIN_TARGETING_TO_VACUOLE	33	-0.135128	-0.914035	0.54721	0.765744	1	2111	tags=27%, list=14%, signal=32%	-
GO_REGULATION_OF_RECEPTOR_RECYCLING	23	-0.157232	-0.913834	0.571429	0.765606	1	4917	tags=48%, list=32%, signal=70%	-
GO_ACTIVIN_RECEPTOR_SIGNALING_PATHWAY	36	-0.130661	-0.913574	0.550898	0.765597	1	10758	tags=83%, list=70%, signal=280%	-
GO_REGULATION_OF_WATER_LOSS_VIA_SKIN	18	-0.176132	-0.913487	0.552	0.765266	1	12611	tags=100%, list=82%, signal=568%	-
GO_IMMUNOGLOBULIN_PRODUCTION_INVOLVED_IN_IMMUNOGLOBULIN_MEDIATED_IMMUNE_RESPONSE	42	-0.11765	-0.913152	0.541414	0.765373	1	11686	tags=88%, list=76%, signal=372%	-
GO_POSITIVE_REGULATION_OF_GLIOGENESIS	63	-0.09709	-0.912732	0.563044	0.765646	1	1679	tags=21%, list=11%, signal=23%	-
GO_CHROMOSOME_ORGANIZATION_INVOLVED_IN_MEIOTIC_CELL_CYCLE	52	-0.106378	-0.912263	0.539806	0.766025	1	6324	tags=52%, list=41%, signal=88%	-
GO_POSITIVE_REGULATION_OF_PROTEIN_DEPOLYMERIZATION	19	-0.175596	-0.912169	0.574297	0.76568	1	11814	tags=95%, list=77%, signal=415%	-
GO_APOPTOTIC_CELL_CLEARANCE	37	-0.127315	-0.910486	0.567347	0.768381	1	10051	tags=78%, list=66%, signal=228%	-
GO_RENAL_WATER_HOMEOSTASIS	33	-0.132159	-0.910396	0.586142	0.768059	1	7257	tags=61%, list=47%, signal=115%	-
GO_REGULATION_OF_TRANSCRIPTION_BY_RNA_POLYMERASE_III	22	-0.161191	-0.908709	0.55754	0.770811	1	5189	tags=50%, list=34%, signal=76%	-
GO_MYELOID_DENDRITIC_CELL_DIFFERENTIATION	15	-0.192303	-0.908169	0.563008	0.771326	1	10323	tags=87%, list=67%, signal=266%	-
GO_NEUTRAL_LIPID_BIOSYNTHETIC_PROCESS	34	-0.131116	-0.908129	0.540161	0.770878	1	12401	tags=94%, list=81%, signal=495%	-
GO_POSITIVE_REGULATION_OF_DNA_BIOSYNTHETIC_PROCESS	66	-0.0936538	-0.90752	0.555762	0.771511	1	4834	tags=41%, list=32%, signal=60%	-
GO_PROTEIN_HOMOTETRAMERIZATION	79	-0.088951	-0.906153	0.554435	0.773617	1	3683	tags=33%, list=24%, signal=43%	-
GO_REGULATION_OF_SODIUM_ION_TRANSMEMBRANE_TRANSPORT	59	-0.100813	-0.905257	0.56213	0.774839	1	2614	tags=27%, list=17%, signal=33%	-
GO_LAMELLIPODIUM_ASSEMBLY	63	-0.0977463	-0.904952	0.598826	0.774906	1	3855	tags=35%, list=25%, signal=46%	-
GO_ACTIVATION_OF_ADENYLATE_CYCLASE_ACTIVITY	37	-0.129115	-0.904905	0.577651	0.774499	1	3820	tags=38%, list=25%, signal=50%	-
GO_NEGATIVE_REGULATION_OF_CYCLIN_DEPENDENT_PROTEIN_KINASE_ACTIVITY	30	-0.139091	-0.904595	0.559055	0.774604	1	7058	tags=60%, list=46%, signal=111%	-
GO_RESPONSE_TO_ALCOHOL	209	-0.0540759	-0.904497	0.566532	0.774302	1	942	tags=11%, list=6%, signal=12%	-
GO_NEUROTRANSMITTER_REUPTAKE	22	-0.162393	-0.904018	0.57377	0.774736	1	10735	tags=86%, list=70%, signal=289%	-
GO_MONONUCLEAR_CELL_DIFFERENTIATION	32	-0.134754	-0.903667	0.536437	0.774919	1	2247	tags=28%, list=15%, signal=33%	-
GO_EPIBOLY	29	-0.142266	-0.903641	0.55102	0.774457	1	5743	tags=52%, list=38%, signal=83%	-
GO_POSITIVE_REGULATION_OF_STEM_CELL_DIFFERENTIATION	16	-0.187688	-0.903419	0.562753	0.774409	1	4783	tags=50%, list=31%, signal=73%	-
GO_REGULATION_OF_POLYSACCHARIDE_METABOLIC_PROCESS	40	-0.11849	-0.902359	0.600402	0.775953	1	8904	tags=70%, list=58%, signal=167%	-
GO_CELL_MATURATION	150	-0.0640083	-0.902281	0.611538	0.7756	1	13211	tags=93%, list=86%, signal=671%	-
GO_DEVELOPMENTAL_INDUCTION	26	-0.150472	-0.900427	0.584314	0.778657	1	7119	tags=62%, list=47%, signal=115%	-
GO_TRANSFORMING_GROWTH_FACTOR_BETA_PRODUCTION	34	-0.127576	-0.900359	0.561024	0.778251	1	4354	tags=41%, list=28%, signal=57%	-
GO_POSITIVE_REGULATION_OF_MUSCLE_HYPERTROPHY	27	-0.146996	-0.900311	0.566308	0.777839	1	5690	tags=52%, list=37%, signal=82%	-
GO_REGULATION_OF_SODIUM_ION_TRANSMEMBRANE_TRANSPORTER_ACTIVITY	50	-0.109596	-0.900096	0.564257	0.777726	1	2614	tags=28%, list=17%, signal=34%	-
GO_NEGATIVE_REGULATION_OF_DNA_METABOLIC_PROCESS	76	-0.08766	-0.899959	0.583333	0.777461	1	7324	tags=57%, list=48%, signal=108%	-
GO_NEGATIVE_REGULATION_OF_IMMUNE_RESPONSE	113	-0.0723847	-0.89793	0.6	0.780759	1	7839	tags=58%, list=51%, signal=119%	-
GO_HEMATOPOIETIC_STEM_CELL_PROLIFERATION	21	-0.163885	-0.897594	0.549894	0.780883	1	5512	tags=52%, list=36%, signal=82%	-
GO_NEGATIVE_REGULATION_OF_OSTEOCLAST_DIFFERENTIATION	23	-0.158498	-0.896146	0.592251	0.783067	1	12216	tags=96%, list=80%, signal=474%	-
GO_ORGAN_GROWTH	155	-0.0616351	-0.895837	0.572993	0.78314	1	7755	tags=57%, list=51%, signal=114%	-
GO_REGULATION_OF_SMOOTHENED_SIGNALING_PATHWAY	76	-0.0882476	-0.895652	0.572534	0.782965	1	6107	tags=49%, list=40%, signal=81%	-
GO_RESPONSE_TO_STEROL	26	-0.146791	-0.895628	0.583012	0.782506	1	3644	tags=38%, list=24%, signal=50%	-
GO_DIGESTIVE_TRACT_MORPHOGENESIS	47	-0.112278	-0.895339	0.573196	0.782536	1	8381	tags=66%, list=55%, signal=145%	-
GO_PLATELET_MORPHOGENESIS	19	-0.167183	-0.895103	0.579882	0.782479	1	6305	tags=58%, list=41%, signal=98%	-
GO_MONOVALENT_INORGANIC_ANION_HOMEOSTASIS	22	-0.162006	-0.894327	0.578218	0.783458	1	4481	tags=45%, list=29%, signal=64%	-
GO_NEGATIVE_REGULATION_OF_PROTEASOMAL_PROTEIN_CATABOLIC_PROCESS	48	-0.10748	-0.894194	0.571157	0.783188	1	2187	tags=25%, list=14%, signal=29%	-
GO_REGULATION_OF_PRODUCTION_OF_SMALL_RNA_INVOLVED_IN_GENE_SILENCING_BY_RNA	20	-0.163041	-0.89309	0.592664	0.784804	1	9751	tags=80%, list=64%, signal=220%	-
GO_GROWTH_HORMONE_SECRETION	16	-0.181866	-0.893068	0.570866	0.784334	1	4872	tags=50%, list=32%, signal=73%	-
GO_ADIPOSE_TISSUE_DEVELOPMENT	39	-0.121697	-0.893048	0.574757	0.783868	1	5206	tags=46%, list=34%, signal=70%	-
GO_SEX_DIFFERENTIATION	237	-0.0500549	-0.892493	0.565476	0.78438	1	10675	tags=75%, list=70%, signal=243%	-
GO_REGULATION_OF_LYMPHOCYTE_DIFFERENTIATION	141	-0.0628675	-0.892427	0.575581	0.783995	1	8381	tags=61%, list=55%, signal=134%	-
GO_REGULATION_OF_T_CELL_APOPTOTIC_PROCESS	30	-0.13728	-0.892173	0.600382	0.783964	1	9636	tags=77%, list=63%, signal=207%	-
GO_MAINTENANCE_OF_PROTEIN_LOCATION_IN_NUCLEUS	22	-0.160079	-0.892073	0.580448	0.783681	1	5206	tags=50%, list=34%, signal=76%	-
GO_AMINO_ACID_TRANSMEMBRANE_TRANSPORT	77	-0.0871712	-0.891747	0.564103	0.783766	1	5828	tags=47%, list=38%, signal=75%	-
GO_POSITIVE_REGULATION_OF_BLOOD_PRESSURE	34	-0.127753	-0.891353	0.579381	0.784024	1	2101	tags=26%, list=14%, signal=31%	-
GO_BILE_ACID_BIOSYNTHETIC_PROCESS	28	-0.141711	-0.890711	0.599581	0.784787	1	2755	tags=32%, list=18%, signal=39%	-
GO_REGULATION_OF_EXTRINSIC_APOPTOTIC_SIGNALING_PATHWAY_IN_ABSENCE_OF_LIGAND	40	-0.116308	-0.889542	0.586134	0.786485	1	6642	tags=55%, list=43%, signal=97%	-
GO_POSITIVE_REGULATION_OF_B_CELL_PROLIFERATION	35	-0.124347	-0.889444	0.577821	0.786161	1	12093	tags=91%, list=79%, signal=435%	-
GO_REGULATORY_T_CELL_DIFFERENTIATION	23	-0.153849	-0.888882	0.584362	0.786729	1	5634	tags=52%, list=37%, signal=82%	-
GO_POSITIVE_REGULATION_OF_REACTIVE_OXYGEN_SPECIES_BIOSYNTHETIC_PROCESS	42	-0.116754	-0.888302	0.618852	0.787287	1	3320	tags=33%, list=22%, signal=42%	-
GO_NEGATIVE_REGULATION_OF_TRANSMEMBRANE_RECEPTOR_PROTEIN_SERINE_THREONINE_KINASE_SIGNALING_PATHWAY	107	-0.0733376	-0.888247	0.574553	0.786892	1	4464	tags=36%, list=29%, signal=51%	-
GO_SKELETAL_MUSCLE_CONTRACTION	39	-0.120358	-0.886771	0.572993	0.789192	1	3657	tags=36%, list=24%, signal=47%	-
GO_NOTOCHORD_DEVELOPMENT	18	-0.173711	-0.886574	0.575203	0.789091	1	4997	tags=50%, list=33%, signal=74%	-
GO_MYELOID_DENDRITIC_CELL_ACTIVATION	22	-0.159448	-0.886317	0.57515	0.789071	1	10780	tags=86%, list=70%, signal=292%	-
GO_RESPONSE_TO_INSECTICIDE	15	-0.187807	-0.885615	0.589391	0.789877	1	12432	tags=100%, list=81%, signal=533%	-
GO_POSITIVE_REGULATION_OF_LIPID_CATABOLIC_PROCESS	17	-0.175805	-0.885387	0.587045	0.789809	1	6315	tags=59%, list=41%, signal=100%	-
GO_AXONAL_TRANSPORT	54	-0.102437	-0.885022	0.608247	0.790029	1	706	tags=15%, list=5%, signal=15%	-
GO_RESPONSE_TO_AMINO_ACID_STARVATION	48	-0.108974	-0.884161	0.593626	0.791154	1	10134	tags=77%, list=66%, signal=228%	-
GO_REGULATION_OF_PROTEIN_DEPHOSPHORYLATION	125	-0.0682316	-0.883539	0.571702	0.791803	1	4719	tags=38%, list=31%, signal=54%	-
GO_POSITIVE_REGULATION_OF_VASCULAR_ASSOCIATED_SMOOTH_MUSCLE_CELL_MIGRATION	16	-0.182119	-0.883302	0.581345	0.791733	1	9650	tags=81%, list=63%, signal=220%	-
GO_ENDOSOMAL_TRANSPORT	200	-0.0550093	-0.881691	0.572008	0.794225	1	1083	tags=13%, list=7%, signal=13%	-
GO_CHROMATIN_SILENCING_AT_RDNA	15	-0.190035	-0.880894	0.566866	0.795176	1	5257	tags=53%, list=34%, signal=81%	-
GO_NEGATIVE_REGULATION_OF_LIPID_STORAGE	15	-0.182914	-0.880672	0.581109	0.795063	1	6386	tags=60%, list=42%, signal=103%	-
GO_REGULATION_OF_NEUROBLAST_PROLIFERATION	30	-0.136764	-0.88022	0.591716	0.795346	1	10664	tags=83%, list=70%, signal=274%	-
GO_POSITIVE_REGULATION_OF_CHOLESTEROL_EFFLUX	15	-0.187056	-0.879255	0.62279	0.796613	1	1222	tags=27%, list=8%, signal=29%	-
GO_REGULATION_OF_CENTRIOLE_REPLICATION	21	-0.163798	-0.879057	0.577465	0.796504	1	4056	tags=43%, list=27%, signal=58%	-
GO_EXPORT_ACROSS_PLASMA_MEMBRANE	28	-0.14181	-0.878183	0.586864	0.797658	1	3300	tags=36%, list=22%, signal=45%	-
GO_REGULATION_OF_CHEMOTAXIS	177	-0.0571124	-0.877289	0.588235	0.798787	1	11154	tags=79%, list=73%, signal=286%	-
GO_MUSCLE_FIBER_DEVELOPMENT	62	-0.0940352	-0.877164	0.616981	0.798535	1	9921	tags=74%, list=65%, signal=210%	-
GO_POSITIVE_REGULATION_OF_RECEPTOR_INTERNALIZATION	21	-0.156556	-0.876652	0.603696	0.798961	1	5624	tags=52%, list=37%, signal=83%	-
GO_MEMBRANE_PROTEIN_PROTEOLYSIS	55	-0.0994139	-0.876422	0.610887	0.79893	1	7110	tags=56%, list=46%, signal=105%	-
GO_REGULATION_OF_CILIUM_ASSEMBLY	48	-0.108141	-0.876251	0.608961	0.798749	1	6640	tags=54%, list=43%, signal=95%	-
GO_CELLULAR_CARBOHYDRATE_METABOLIC_PROCESS	232	-0.0502889	-0.875722	0.608607	0.7992	1	11709	tags=81%, list=77%, signal=342%	-
GO_CELLULAR_RESPONSE_TO_CARBOHYDRATE_STIMULUS	128	-0.067176	-0.875202	0.6	0.799687	1	3644	tags=30%, list=24%, signal=40%	-
GO_EMBRYONIC_ORGAN_DEVELOPMENT	379	-0.0390125	-0.875138	0.616302	0.799308	1	7413	tags=52%, list=48%, signal=99%	-
GO_CHAPERONE_COFACTOR_DEPENDENT_PROTEIN_REFOLDING	28	-0.138569	-0.874601	0.610778	0.799797	1	2803	tags=32%, list=18%, signal=39%	-
GO_PROTEIN_DESTABILIZATION	40	-0.116751	-0.874548	0.612576	0.799383	1	8548	tags=68%, list=56%, signal=153%	-
GO_ENDOPLASMIC_RETICULUM_ORGANIZATION	51	-0.104469	-0.874535	0.597302	0.7989	1	8009	tags=63%, list=52%, signal=131%	-
GO_RESPONSE_TO_HEPATOCYTE_GROWTH_FACTOR	18	-0.170018	-0.874432	0.606362	0.798587	1	1653	tags=28%, list=11%, signal=31%	-
GO_REGULATION_OF_ENDOTHELIAL_CELL_DIFFERENTIATION	27	-0.13981	-0.874405	0.60202	0.798136	1	7500	tags=63%, list=49%, signal=123%	-
GO_MATING_BEHAVIOR	23	-0.152047	-0.874195	0.624278	0.798023	1	2335	tags=30%, list=15%, signal=36%	-
GO_LEFT_RIGHT_PATTERN_FORMATION	19	-0.16491	-0.874112	0.620408	0.797685	1	4729	tags=47%, list=31%, signal=68%	-
GO_CELLULAR_RESPONSE_TO_BIOTIC_STIMULUS	178	-0.0556241	-0.872016	0.621302	0.801062	1	8702	tags=62%, list=57%, signal=143%	-
GO_NEGATIVE_REGULATION_OF_EPITHELIAL_CELL_DIFFERENTIATION	34	-0.12776	-0.871041	0.610101	0.802397	1	10652	tags=82%, list=70%, signal=270%	-
GO_NON_MOTILE_CILIUM_ASSEMBLY	50	-0.103897	-0.871034	0.617476	0.801901	1	3313	tags=32%, list=22%, signal=41%	-
GO_ALCOHOL_METABOLIC_PROCESS	192	-0.0549305	-0.870931	0.575453	0.801599	1	6822	tags=50%, list=45%, signal=89%	-
GO_MULTICELLULAR_ORGANISM_AGING	32	-0.129785	-0.870202	0.617234	0.802487	1	5192	tags=47%, list=34%, signal=71%	-
GO_GROOMING_BEHAVIOR	18	-0.170934	-0.86912	0.616935	0.804013	1	9290	tags=78%, list=61%, signal=198%	-
GO_REGULATION_OF_B_CELL_APOPTOTIC_PROCESS	15	-0.186738	-0.868166	0.607884	0.805259	1	2247	tags=33%, list=15%, signal=39%	-
GO_MULTI_ORGANISM_LOCALIZATION	67	-0.0904261	-0.867482	0.63253	0.806027	1	5475	tags=45%, list=36%, signal=69%	-
GO_SMOOTH_MUSCLE_CELL_PROLIFERATION	123	-0.0669957	-0.866199	0.641651	0.807857	1	9061	tags=66%, list=59%, signal=160%	-
GO_REGULATION_OF_DEFENSE_RESPONSE_TO_VIRUS_BY_VIRUS	28	-0.139223	-0.865347	0.633401	0.808907	1	6072	tags=54%, list=40%, signal=89%	-
GO_DETECTION_OF_TEMPERATURE_STIMULUS	19	-0.167045	-0.865035	0.604743	0.808977	1	3891	tags=42%, list=25%, signal=56%	-
GO_POSITIVE_REGULATION_OF_PEPTIDYL_SERINE_PHOSPHORYLATION	79	-0.0820793	-0.864757	0.614943	0.808995	1	4175	tags=35%, list=27%, signal=48%	-
GO_POSITIVE_REGULATION_OF_PROTEIN_DEACETYLATION	19	-0.160977	-0.863578	0.623506	0.810669	1	2373	tags=32%, list=16%, signal=37%	-
GO_REGULATION_OF_PROTEIN_TARGETING	74	-0.0843113	-0.863504	0.628405	0.810315	1	2646	tags=26%, list=17%, signal=31%	-
GO_KERATINOCYTE_PROLIFERATION	35	-0.122395	-0.86244	0.6	0.811795	1	12560	tags=94%, list=82%, signal=525%	-
GO_MUSCLE_CELL_CELLULAR_HOMEOSTASIS	20	-0.158409	-0.862247	0.614173	0.811649	1	3701	tags=40%, list=24%, signal=53%	-
GO_REGULATION_OF_EPITHELIAL_CELL_APOPTOTIC_PROCESS	63	-0.0916435	-0.861467	0.63125	0.812582	1	10506	tags=78%, list=69%, signal=247%	-
GO_REGULATION_OF_MITOCHONDRIAL_FISSION	21	-0.155989	-0.861444	0.65	0.812118	1	7090	tags=62%, list=46%, signal=115%	-
GO_ORGANIC_HYDROXY_COMPOUND_TRANSPORT	206	-0.05258	-0.860911	0.630252	0.812589	1	6264	tags=46%, list=41%, signal=77%	-
GO_CGMP_MEDIATED_SIGNALING	29	-0.13354	-0.860049	0.634043	0.813666	1	3238	tags=34%, list=21%, signal=44%	-
GO_TOLL_LIKE_RECEPTOR_3_SIGNALING_PATHWAY	19	-0.166284	-0.859806	0.62963	0.813625	1	4708	tags=47%, list=31%, signal=68%	-
GO_REGULATION_OF_HORMONE_LEVELS	436	-0.0356151	-0.859587	0.620301	0.813527	1	1823	tags=15%, list=12%, signal=17%	-
GO_POSITIVE_REGULATION_OF_TRANSCRIPTION_ELONGATION_FROM_RNA_POLYMERASE_II_PROMOTER	18	-0.17193	-0.858885	0.633803	0.814315	1	3324	tags=39%, list=22%, signal=50%	-
GO_SPLEEN_DEVELOPMENT	28	-0.138602	-0.858462	0.622718	0.814618	1	12093	tags=93%, list=79%, signal=442%	-
GO_FORELIMB_MORPHOGENESIS	35	-0.123141	-0.858112	0.650406	0.814754	1	307	tags=14%, list=2%, signal=15%	-
GO_RESPONSE_TO_AXON_INJURY	69	-0.0888793	-0.857896	0.625743	0.814634	1	3526	tags=32%, list=23%, signal=41%	-
GO_PROTEIN_AUTOUBIQUITINATION	62	-0.0923334	-0.856978	0.666667	0.815729	1	12415	tags=90%, list=81%, signal=477%	-
GO_REGULATION_OF_CELL_CYCLE_G1_S_PHASE_TRANSITION	153	-0.0596269	-0.856407	0.646817	0.816236	1	1298	tags=14%, list=8%, signal=16%	-
GO_DEVELOPMENT_OF_PRIMARY_SEXUAL_CHARACTERISTICS	196	-0.0524295	-0.856328	0.634855	0.815881	1	12325	tags=86%, list=81%, signal=435%	-
GO_NEGATIVE_REGULATION_OF_SMOOTH_MUSCLE_CELL_DIFFERENTIATION	15	-0.182634	-0.856113	0.634783	0.81578	1	4350	tags=47%, list=28%, signal=65%	-
GO_MRNA_CIS_SPLICING_VIA_SPLICEOSOME	29	-0.136432	-0.855992	0.635271	0.81551	1	10581	tags=83%, list=69%, signal=268%	-
GO_EPITHELIAL_CELL_APOPTOTIC_PROCESS	85	-0.0789635	-0.854831	0.645951	0.817091	1	3300	tags=29%, list=22%, signal=37%	-
GO_POSITIVE_REGULATION_OF_SPROUTING_ANGIOGENESIS	36	-0.121898	-0.854831	0.633333	0.816587	1	4941	tags=44%, list=32%, signal=65%	-
GO_NEGATIVE_REGULATION_OF_BMP_SIGNALING_PATHWAY	44	-0.109948	-0.854353	0.649524	0.81698	1	11191	tags=84%, list=73%, signal=312%	-
GO_POSITIVE_REGULATION_OF_PROTEIN_COMPLEX_ASSEMBLY	223	-0.0493829	-0.854157	0.651923	0.816828	1	5981	tags=44%, list=39%, signal=71%	-
GO_ORGANIC_HYDROXY_COMPOUND_BIOSYNTHETIC_PROCESS	228	-0.0500793	-0.853664	0.627723	0.817226	1	4481	tags=34%, list=29%, signal=48%	-
GO_KERATINOCYTE_MIGRATION	18	-0.167081	-0.852716	0.630137	0.818442	1	10199	tags=83%, list=67%, signal=250%	-
GO_CELL_CYCLE_DNA_REPLICATION	62	-0.0917556	-0.851742	0.632812	0.819697	1	4526	tags=39%, list=30%, signal=55%	-
GO_RESPONSE_TO_ACIDIC_PH	20	-0.161949	-0.850979	0.636929	0.820581	1	12063	tags=95%, list=79%, signal=448%	-
GO_EMBRYONIC_CRANIAL_SKELETON_MORPHOGENESIS	46	-0.103113	-0.850709	0.634195	0.820582	1	4083	tags=37%, list=27%, signal=50%	-
GO_NEGATIVE_REGULATION_OF_PROTEOLYSIS_INVOLVED_IN_CELLULAR_PROTEIN_CATABOLIC_PROCESS	63	-0.0901488	-0.850165	0.675456	0.821074	1	1299	tags=17%, list=8%, signal=19%	-
GO_REGULATION_OF_ANTIGEN_RECEPTOR_MEDIATED_SIGNALING_PATHWAY	53	-0.0989424	-0.850113	0.644531	0.820655	1	4844	tags=42%, list=32%, signal=61%	-
GO_POSITIVE_REGULATION_OF_ENDOCYTOSIS	89	-0.0778009	-0.84985	0.643564	0.8206	1	2428	tags=24%, list=16%, signal=28%	-
GO_MAMMARY_GLAND_DEVELOPMENT	130	-0.0642256	-0.849545	0.659048	0.82069	1	11739	tags=83%, list=77%, signal=354%	-
GO_METANEPHRIC_NEPHRON_DEVELOPMENT	40	-0.113448	-0.849014	0.653543	0.821159	1	13189	tags=98%, list=86%, signal=704%	-
GO_TOLL_LIKE_RECEPTOR_4_SIGNALING_PATHWAY	30	-0.129444	-0.848971	0.621622	0.820748	1	12306	tags=93%, list=80%, signal=476%	-
GO_POSITIVE_REGULATION_OF_CHROMOSOME_SEGREGATION	26	-0.140517	-0.848782	0.619608	0.820574	1	6094	tags=54%, list=40%, signal=89%	-
GO_RESPONSE_TO_ISCHEMIA	42	-0.1109	-0.848666	0.649402	0.820285	1	3045	tags=31%, list=20%, signal=39%	-
GO_REGULATION_OF_DNA_METABOLIC_PROCESS	245	-0.0458904	-0.848414	0.639053	0.820235	1	11739	tags=81%, list=77%, signal=343%	-
GO_POSITIVE_REGULATION_OF_FOCAL_ADHESION_ASSEMBLY	24	-0.145803	-0.848339	0.647917	0.819891	1	6062	tags=54%, list=40%, signal=90%	-
GO_MESENCHYME_DEVELOPMENT	241	-0.0466664	-0.847438	0.679208	0.82101	1	11108	tags=77%, list=73%, signal=277%	-
GO_REGULATION_OF_TUBE_SIZE	125	-0.0648365	-0.846827	0.629779	0.821644	1	9912	tags=71%, list=65%, signal=200%	-
GO_ACTIVATION_OF_PHOSPHOLIPASE_C_ACTIVITY	28	-0.131793	-0.84618	0.62753	0.822325	1	10011	tags=79%, list=65%, signal=227%	-
GO_REGULATION_OF_CENTROSOME_DUPLICATION	40	-0.113422	-0.846008	0.627255	0.822164	1	2478	tags=28%, list=16%, signal=33%	-
GO_REGULATION_OF_ORGAN_GROWTH	82	-0.0790584	-0.845643	0.671371	0.822351	1	7755	tags=59%, list=51%, signal=118%	-
GO_REGULATION_OF_SYNAPTIC_TRANSMISSION_DOPAMINERGIC	16	-0.173705	-0.84549	0.648752	0.822139	1	10735	tags=88%, list=70%, signal=293%	-
GO_EAR_MORPHOGENESIS	105	-0.0709262	-0.845465	0.663424	0.821685	1	8833	tags=65%, list=58%, signal=152%	-
GO_POSITIVE_REGULATION_OF_CELL_CELL_ADHESION	209	-0.0507206	-0.8452	0.637427	0.821651	1	11316	tags=79%, list=74%, signal=299%	-
GO_SYNAPTIC_TRANSMISSION_CHOLINERGIC	26	-0.139651	-0.844995	0.649694	0.821498	1	10227	tags=81%, list=67%, signal=243%	-
GO_PLATELET_ACTIVATION	141	-0.0609814	-0.844953	0.644135	0.821079	1	5805	tags=44%, list=38%, signal=70%	-
GO_POSITIVE_REGULATION_OF_ANIMAL_ORGAN_MORPHOGENESIS	69	-0.0859442	-0.844829	0.638462	0.820806	1	7119	tags=55%, list=47%, signal=103%	-
GO_REGULATION_OF_DNA_BIOSYNTHETIC_PROCESS	100	-0.0713591	-0.844657	0.675676	0.820604	1	5037	tags=40%, list=33%, signal=59%	-
GO_CELL_CELL_ADHESION_MEDIATED_BY_CADHERIN	39	-0.114342	-0.843511	0.635438	0.82222	1	11596	tags=87%, list=76%, signal=359%	-
GO_NEGATIVE_REGULATION_OF_T_CELL_MEDIATED_IMMUNITY	15	-0.181457	-0.843038	0.655832	0.822542	1	4368	tags=47%, list=29%, signal=65%	-
GO_NEGATIVE_REGULATION_OF_BLOOD_CIRCULATION	31	-0.12689	-0.842505	0.659696	0.823007	1	3493	tags=35%, list=23%, signal=46%	-
GO_INTESTINAL_ABSORPTION	22	-0.151089	-0.842432	0.633891	0.822649	1	7430	tags=64%, list=49%, signal=124%	-
GO_MALE_MEIOTIC_NUCLEAR_DIVISION	36	-0.11998	-0.842396	0.640232	0.822216	1	2845	tags=31%, list=19%, signal=37%	-
GO_POSITIVE_REGULATION_OF_DEPHOSPHORYLATION	51	-0.099762	-0.842307	0.654618	0.821906	1	2080	tags=24%, list=14%, signal=27%	-
GO_NOREPINEPHRINE_TRANSPORT	21	-0.151517	-0.84171	0.643287	0.822487	1	3515	tags=38%, list=23%, signal=49%	-
GO_RESPONSE_TO_MECHANICAL_STIMULUS	191	-0.0519635	-0.841379	0.63745	0.822607	1	3542	tags=28%, list=23%, signal=36%	-
GO_POSITIVE_REGULATION_OF_BIOMINERAL_TISSUE_DEVELOPMENT	39	-0.115642	-0.841038	0.648438	0.822723	1	9222	tags=72%, list=60%, signal=180%	-
GO_INSULIN_LIKE_GROWTH_FACTOR_RECEPTOR_SIGNALING_PATHWAY	36	-0.119183	-0.840953	0.664671	0.822375	1	1582	tags=22%, list=10%, signal=25%	-
GO_GENETIC_IMPRINTING	22	-0.153718	-0.84083	0.636364	0.822109	1	2521	tags=32%, list=16%, signal=38%	-
GO_POSITIVE_REGULATION_OF_HISTONE_DEACETYLATION	16	-0.174383	-0.840789	0.660679	0.821684	1	4030	tags=44%, list=26%, signal=59%	-
GO_RESPONSE_TO_DSRNA	34	-0.119319	-0.83982	0.654832	0.82291	1	11681	tags=88%, list=76%, signal=372%	-
GO_CILIUM_OR_FLAGELLUM_DEPENDENT_CELL_MOTILITY	34	-0.118776	-0.836201	0.619149	0.828838	1	9439	tags=74%, list=62%, signal=191%	-
GO_NEGATIVE_REGULATION_OF_CELL_CYCLE_G1_S_PHASE_TRANSITION	99	-0.0729508	-0.836145	0.650485	0.828445	1	8475	tags=63%, list=55%, signal=139%	-
GO_REGENERATION	169	-0.0546151	-0.835112	0.645349	0.829808	1	11398	tags=80%, list=74%, signal=310%	-
GO_FORMATION_OF_PRIMARY_GERM_LAYER	102	-0.0704011	-0.834059	0.669173	0.831192	1	7332	tags=55%, list=48%, signal=105%	-
GO_NEGATIVE_REGULATION_OF_PROTEIN_BINDING	88	-0.0754942	-0.833556	0.675299	0.8316	1	13285	tags=94%, list=87%, signal=711%	-
GO_REGULATION_OF_ESTABLISHMENT_OR_MAINTENANCE_OF_CELL_POLARITY	23	-0.1476	-0.833007	0.671371	0.832124	1	9056	tags=74%, list=59%, signal=181%	-
GO_VASCULAR_ASSOCIATED_SMOOTH_MUSCLE_CELL_MIGRATION	21	-0.149859	-0.832896	0.665984	0.831826	1	13013	tags=100%, list=85%, signal=668%	-
GO_RESPONSE_TO_COLD	47	-0.102564	-0.831256	0.674747	0.83424	1	3320	tags=32%, list=22%, signal=41%	-
GO_RESPONSE_TO_THYROID_HORMONE	24	-0.140878	-0.830791	0.660079	0.834533	1	8050	tags=67%, list=53%, signal=140%	-
GO_ATP_DEPENDENT_CHROMATIN_REMODELING	65	-0.089312	-0.830653	0.642	0.834284	1	11588	tags=85%, list=76%, signal=347%	-
GO_POSITIVE_REGULATION_OF_SODIUM_ION_TRANSMEMBRANE_TRANSPORTER_ACTIVITY	16	-0.174122	-0.830426	0.670565	0.834204	1	11685	tags=94%, list=76%, signal=396%	-
GO_FAT_CELL_DIFFERENTIATION	199	-0.0513585	-0.830116	0.691511	0.834272	1	3839	tags=30%, list=25%, signal=40%	-
GO_PATTERN_RECOGNITION_RECEPTOR_SIGNALING_PATHWAY	160	-0.0576286	-0.829201	0.664646	0.835374	1	12422	tags=87%, list=81%, signal=457%	-
GO_POSITIVE_REGULATION_OF_TELOMERE_MAINTENANCE	49	-0.099306	-0.828448	0.699399	0.836255	1	4732	tags=41%, list=31%, signal=59%	-
GO_REGULATION_OF_LYMPHOCYTE_CHEMOTAXIS	16	-0.171382	-0.828287	0.66004	0.836013	1	6945	tags=63%, list=45%, signal=114%	-
GO_PYRIDINE_CONTAINING_COMPOUND_METABOLIC_PROCESS	38	-0.112459	-0.828101	0.690283	0.835865	1	11573	tags=87%, list=76%, signal=355%	-
GO_NEGATIVE_REGULATION_OF_FAT_CELL_DIFFERENTIATION	41	-0.11093	-0.827997	0.67319	0.835544	1	11744	tags=88%, list=77%, signal=377%	-
GO_AMINOGLYCAN_METABOLIC_PROCESS	128	-0.0628646	-0.827887	0.684318	0.835252	1	6459	tags=48%, list=42%, signal=83%	-
GO_POSITIVE_REGULATION_OF_GLYCOPROTEIN_BIOSYNTHETIC_PROCESS	19	-0.155484	-0.826518	0.670808	0.837189	1	11316	tags=89%, list=74%, signal=343%	-
GO_VASCULAR_PROCESS_IN_CIRCULATORY_SYSTEM	147	-0.0592607	-0.826155	0.669388	0.837318	1	10137	tags=72%, list=66%, signal=212%	-
GO_APPENDAGE_DEVELOPMENT	155	-0.0556422	-0.825148	0.689024	0.838517	1	8833	tags=63%, list=58%, signal=148%	-
GO_POSITIVE_REGULATION_OF_CALCIUM_ION_TRANSPORT_INTO_CYTOSOL	48	-0.100635	-0.824841	0.685935	0.838557	1	2929	tags=29%, list=19%, signal=36%	-
GO_REGULATION_OF_NATURAL_KILLER_CELL_MEDIATED_IMMUNITY	26	-0.13595	-0.824827	0.677618	0.838088	1	9695	tags=77%, list=63%, signal=210%	-
GO_REGULATION_OF_INTRACELLULAR_ESTROGEN_RECEPTOR_SIGNALING_PATHWAY	36	-0.11423	-0.82447	0.692457	0.838234	1	12284	tags=92%, list=80%, signal=464%	-
GO_POSITIVE_REGULATION_OF_NEUROBLAST_PROLIFERATION	23	-0.145918	-0.824289	0.684739	0.83806	1	9747	tags=78%, list=64%, signal=215%	-
GO_I_KAPPAB_KINASE_NF_KAPPAB_SIGNALING	229	-0.0474871	-0.823868	0.670732	0.838299	1	11313	tags=79%, list=74%, signal=297%	-
GO_ENDOCARDIAL_CUSHION_DEVELOPMENT	39	-0.113148	-0.823767	0.680556	0.837982	1	8083	tags=64%, list=53%, signal=136%	-
GO_CENTROSOME_DUPLICATION	62	-0.0888134	-0.82287	0.678846	0.839047	1	3090	tags=29%, list=20%, signal=36%	-
GO_REGULATION_OF_TELOMERE_CAPPING	26	-0.135471	-0.821233	0.707661	0.841442	1	4994	tags=46%, list=33%, signal=68%	-
GO_NEGATIVE_REGULATION_OF_CYTOKINE_PRODUCTION_INVOLVED_IN_INFLAMMATORY_RESPONSE	15	-0.177222	-0.821084	0.661355	0.841207	1	6473	tags=60%, list=42%, signal=104%	-
GO_REGULATION_OF_CARDIAC_MUSCLE_CONTRACTION_BY_CALCIUM_ION_SIGNALING	24	-0.142858	-0.820955	0.676829	0.840932	1	6107	tags=54%, list=40%, signal=90%	-
GO_CELL_FATE_COMMITMENT_INVOLVED_IN_FORMATION_OF_PRIMARY_GERM_LAYER	26	-0.133774	-0.82017	0.667327	0.841799	1	6197	tags=54%, list=40%, signal=90%	-
GO_NEGATIVE_REGULATION_OF_RNA_METABOLIC_PROCESS	47	-0.101992	-0.820021	0.686598	0.841576	1	2352	tags=26%, list=15%, signal=30%	-
GO_SKELETAL_MUSCLE_ADAPTATION	25	-0.135676	-0.819669	0.664047	0.841723	1	3437	tags=36%, list=22%, signal=46%	-
GO_METANEPHRIC_EPITHELIUM_DEVELOPMENT	24	-0.139362	-0.819516	0.682093	0.841483	1	6798	tags=58%, list=44%, signal=105%	-
GO_SMOOTH_MUSCLE_TISSUE_DEVELOPMENT	19	-0.156069	-0.818621	0.663347	0.8426	1	2448	tags=32%, list=16%, signal=38%	-
GO_INNER_EAR_RECEPTOR_CELL_DEVELOPMENT	38	-0.112928	-0.818312	0.652439	0.84265	1	7539	tags=61%, list=49%, signal=119%	-
GO_POSITIVE_REGULATION_OF_TELOMERE_CAPPING	17	-0.161593	-0.818271	0.673704	0.842227	1	4732	tags=47%, list=31%, signal=68%	-
GO_AXONEME_ASSEMBLY	57	-0.0920164	-0.818216	0.68616	0.841834	1	9068	tags=68%, list=59%, signal=167%	-
GO_NEGATIVE_REGULATION_OF_SYSTEMIC_ARTERIAL_BLOOD_PRESSURE	18	-0.160873	-0.817701	0.691992	0.84223	1	3493	tags=39%, list=23%, signal=50%	-
GO_TISSUE_HOMEOSTASIS	183	-0.0522214	-0.817483	0.699797	0.842108	1	11336	tags=79%, list=74%, signal=302%	-
GO_CELLULAR_RESPONSE_TO_LEPTIN_STIMULUS	15	-0.17478	-0.817469	0.687873	0.841641	1	11611	tags=93%, list=76%, signal=387%	-
GO_CORPUS_CALLOSUM_DEVELOPMENT	16	-0.172862	-0.817334	0.667932	0.841374	1	5966	tags=56%, list=39%, signal=92%	-
GO_TERMINATION_OF_RNA_POLYMERASE_II_TRANSCRIPTION	34	-0.120159	-0.816842	0.656746	0.841731	1	10318	tags=79%, list=67%, signal=243%	-
GO_PHARYNGEAL_SYSTEM_DEVELOPMENT	23	-0.140517	-0.816465	0.689655	0.841886	1	6503	tags=57%, list=42%, signal=98%	-
GO_CARBOHYDRATE_METABOLIC_PROCESS	493	-0.0318018	-0.816426	0.716904	0.841471	1	11573	tags=79%, list=76%, signal=313%	-
GO_NEGATIVE_REGULATION_OF_CARDIAC_MUSCLE_TISSUE_GROWTH	20	-0.152225	-0.815884	0.70297	0.841927	1	7621	tags=65%, list=50%, signal=129%	-
GO_POSITIVE_REGULATION_OF_ENDOTHELIAL_CELL_PROLIFERATION	85	-0.0747492	-0.815786	0.697087	0.841595	1	10025	tags=73%, list=66%, signal=210%	-
GO_NEGATIVE_REGULATION_OF_MUSCLE_CONTRACTION	23	-0.141217	-0.815697	0.671579	0.84126	1	5827	tags=52%, list=38%, signal=84%	-
GO_REGULATION_OF_NUCLEAR_TRANSCRIBED_MRNA_CATABOLIC_PROCESS_DEADENYLATION_DEPENDENT_DECAY	18	-0.157594	-0.815149	0.681641	0.841697	1	2693	tags=33%, list=18%, signal=40%	-
GO_POSITIVE_REGULATION_OF_PHAGOCYTOSIS	52	-0.0965473	-0.814936	0.68677	0.841537	1	7651	tags=60%, list=50%, signal=119%	-
GO_MAST_CELL_MEDIATED_IMMUNITY	42	-0.105111	-0.814685	0.710059	0.841491	1	8234	tags=64%, list=54%, signal=139%	-
GO_POSITIVE_REGULATION_OF_ACTIN_NUCLEATION	17	-0.160003	-0.811946	0.675889	0.845775	1	10157	tags=82%, list=66%, signal=245%	-
GO_REGULATION_OF_ANTIGEN_PROCESSING_AND_PRESENTATION	17	-0.163882	-0.810999	0.691332	0.846873	1	4697	tags=47%, list=31%, signal=68%	-
GO_REGULATION_OF_ORGANIC_ACID_TRANSPORT	53	-0.0945969	-0.810664	0.697813	0.846948	1	7220	tags=57%, list=47%, signal=107%	-
GO_CELLULAR_RESPONSE_TO_CHOLESTEROL	15	-0.171357	-0.807558	0.727273	0.851801	1	1462	tags=27%, list=10%, signal=29%	-
GO_TELOMERE_MAINTENANCE_VIA_TELOMERE_LENGTHENING	76	-0.0791807	-0.806249	0.699065	0.853494	1	5037	tags=41%, list=33%, signal=61%	-
GO_MULTICELLULAR_ORGANISM_GROWTH	144	-0.0570674	-0.805566	0.701689	0.854186	1	3174	tags=26%, list=21%, signal=33%	-
GO_POSITIVE_REGULATION_OF_CELL_MATRIX_ADHESION	48	-0.0966304	-0.805123	0.739407	0.854443	1	6178	tags=50%, list=40%, signal=84%	-
GO_MEMBRANE_PROTEIN_ECTODOMAIN_PROTEOLYSIS	39	-0.110588	-0.804824	0.738854	0.854477	1	6945	tags=56%, list=45%, signal=103%	-
GO_ODONTOGENESIS_OF_DENTIN_CONTAINING_TOOTH	73	-0.0799295	-0.80478	0.745763	0.85405	1	1928	tags=21%, list=13%, signal=23%	-
GO_REGULATION_OF_ADENYLATE_CYCLASE_ACTIVITY	28	-0.123805	-0.804586	0.728016	0.853872	1	4668	tags=43%, list=31%, signal=62%	-
GO_AZOLE_TRANSPORT	19	-0.15371	-0.804426	0.676113	0.853616	1	8927	tags=74%, list=58%, signal=177%	-
GO_OVULATION_CYCLE	63	-0.088501	-0.803751	0.700787	0.854281	1	12497	tags=90%, list=82%, signal=492%	-
GO_NEURAL_TUBE_FORMATION	103	-0.0676864	-0.803685	0.681992	0.85391	1	3132	tags=27%, list=20%, signal=34%	-
GO_NEGATIVE_REGULATION_OF_CALCIUM_ION_TRANSMEMBRANE_TRANSPORT	36	-0.114117	-0.803651	0.680982	0.853461	1	6760	tags=56%, list=44%, signal=99%	-
GO_DEVELOPMENTAL_PIGMENTATION	43	-0.103239	-0.803441	0.707566	0.853356	1	2696	tags=28%, list=18%, signal=34%	-
GO_DENTATE_GYRUS_DEVELOPMENT	16	-0.165568	-0.802618	0.696202	0.854267	1	2252	tags=31%, list=15%, signal=37%	-
GO_POSITIVE_REGULATION_OF_ASTROCYTE_DIFFERENTIATION	16	-0.162731	-0.80221	0.707269	0.854457	1	1339	tags=25%, list=9%, signal=27%	-
GO_CARDIAC_VENTRICLE_DEVELOPMENT	113	-0.064687	-0.802135	0.720081	0.854082	1	8633	tags=63%, list=56%, signal=143%	-
GO_REGULATION_OF_ARP2_3_COMPLEX_MEDIATED_ACTIN_NUCLEATION	16	-0.167989	-0.801599	0.698795	0.854499	1	2215	tags=31%, list=14%, signal=37%	-
GO_CELLULAR_BIOGENIC_AMINE_METABOLIC_PROCESS	49	-0.0971331	-0.801373	0.710059	0.854403	1	12260	tags=90%, list=80%, signal=450%	-
GO_POSITIVE_REGULATION_OF_CELL_CYCLE_PHASE_TRANSITION	89	-0.0729336	-0.80134	0.723608	0.853965	1	12818	tags=91%, list=84%, signal=557%	-
GO_ACTIVATION_OF_PROTEIN_KINASE_B_ACTIVITY	31	-0.120456	-0.800729	0.700787	0.854529	1	9021	tags=71%, list=59%, signal=173%	-
GO_POSITIVE_REGULATION_OF_RESPONSE_TO_BIOTIC_STIMULUS	35	-0.110264	-0.800513	0.703187	0.854412	1	12308	tags=91%, list=80%, signal=466%	-
GO_NEGATIVE_REGULATION_OF_G_PROTEIN_COUPLED_RECEPTOR_SIGNALING_PATHWAY	44	-0.100692	-0.799927	0.75502	0.854923	1	11680	tags=86%, list=76%, signal=364%	-
GO_CARDIAC_VENTRICLE_MORPHOGENESIS	64	-0.0850567	-0.799926	0.70334	0.854435	1	6595	tags=52%, list=43%, signal=90%	-
GO_RESPONSE_TO_CHEMOKINE	62	-0.0862586	-0.798971	0.718107	0.855556	1	13248	tags=95%, list=87%, signal=706%	-
GO_FACE_MORPHOGENESIS	30	-0.122975	-0.798663	0.730845	0.855596	1	6284	tags=53%, list=41%, signal=90%	-
GO_POSITIVE_REGULATION_OF_PROTEIN_LOCALIZATION_TO_CELL_PERIPHERY	58	-0.089937	-0.796789	0.734	0.858243	1	6281	tags=50%, list=41%, signal=84%	-
GO_CARDIAC_MUSCLE_CELL_MEMBRANE_REPOLARIZATION	33	-0.116193	-0.79538	0.714286	0.860133	1	5646	tags=48%, list=37%, signal=77%	-
GO_NEGATIVE_REGULATION_OF_EPITHELIAL_CELL_APOPTOTIC_PROCESS	32	-0.116851	-0.794993	0.699399	0.860329	1	1564	tags=22%, list=10%, signal=24%	-
GO_REGULATION_OF_GENE_EXPRESSION_BY_GENETIC_IMPRINTING	16	-0.168479	-0.793457	0.696078	0.862389	1	6033	tags=56%, list=39%, signal=93%	-
GO_REGULATION_OF_B_CELL_ACTIVATION	101	-0.0665329	-0.793046	0.725296	0.862579	1	10201	tags=73%, list=67%, signal=218%	-
GO_CELLULAR_RESPONSE_TO_EXTERNAL_STIMULUS	307	-0.0398637	-0.792822	0.734737	0.862453	1	11914	tags=82%, list=78%, signal=362%	-
GO_GOLGI_ORGANIZATION	121	-0.0615874	-0.792516	0.717602	0.862443	1	2607	tags=23%, list=17%, signal=28%	-
GO_REGULATION_OF_TELOMERE_MAINTENANCE_VIA_TELOMERE_LENGTHENING	58	-0.089186	-0.791532	0.715385	0.863607	1	11569	tags=84%, list=76%, signal=345%	-
GO_REGULATION_OF_CELL_GROWTH_INVOLVED_IN_CARDIAC_MUSCLE_CELL_DEVELOPMENT	15	-0.169416	-0.791423	0.726	0.863304	1	11693	tags=93%, list=76%, signal=395%	-
GO_SPINAL_CORD_MOTOR_NEURON_DIFFERENTIATION	29	-0.123863	-0.789295	0.715953	0.866343	1	9190	tags=72%, list=60%, signal=181%	-
GO_REGULATION_OF_FATTY_ACID_TRANSPORT	23	-0.137133	-0.788513	0.762279	0.86715	1	7220	tags=61%, list=47%, signal=115%	-
GO_REGULATION_OF_RECEPTOR_MEDIATED_ENDOCYTOSIS	88	-0.0709379	-0.788437	0.731278	0.866754	1	4660	tags=38%, list=30%, signal=54%	-
GO_REGULATION_OF_CD4_POSITIVE_ALPHA_BETA_T_CELL_DIFFERENTIATION	39	-0.108394	-0.787212	0.727083	0.86829	1	9725	tags=74%, list=64%, signal=204%	-
GO_POSITIVE_REGULATION_OF_PHOSPHATASE_ACTIVITY	30	-0.120377	-0.785733	0.741811	0.870177	1	8874	tags=70%, list=58%, signal=166%	-
GO_RESPONSE_TO_MITOCHONDRIAL_DEPOLARISATION	19	-0.150253	-0.785201	0.735812	0.870561	1	4953	tags=47%, list=32%, signal=70%	-
GO_CRANIOFACIAL_SUTURE_MORPHOGENESIS	16	-0.158258	-0.78459	0.721212	0.871104	1	8102	tags=69%, list=53%, signal=146%	-
GO_POSITIVE_REGULATION_OF_RESPONSE_TO_ENDOPLASMIC_RETICULUM_STRESS	37	-0.109721	-0.784355	0.739044	0.87099	1	9906	tags=76%, list=65%, signal=214%	-
GO_CATECHOLAMINE_UPTAKE	15	-0.165352	-0.78426	0.738337	0.870657	1	10735	tags=87%, list=70%, signal=290%	-
GO_REGULATION_OF_GLUTAMATE_SECRETION	16	-0.161798	-0.782685	0.740519	0.872731	1	3266	tags=38%, list=21%, signal=48%	-
GO_NUCLEAR_DNA_REPLICATION	52	-0.0918461	-0.781293	0.746063	0.87457	1	4780	tags=40%, list=31%, signal=59%	-
GO_POSITIVE_REGULATION_OF_NUCLEOCYTOPLASMIC_TRANSPORT	59	-0.0860512	-0.780889	0.723608	0.874762	1	6470	tags=51%, list=42%, signal=88%	-
GO_RESPONSE_TO_CARBOHYDRATE	204	-0.0463546	-0.780664	0.75	0.874628	1	5902	tags=43%, list=39%, signal=69%	-
GO_NEGATIVE_REGULATION_OF_MULTI_ORGANISM_PROCESS	124	-0.0603962	-0.778438	0.72766	0.877781	1	10314	tags=73%, list=67%, signal=223%	-
GO_REGULATION_OF_PHAGOCYTOSIS	73	-0.076658	-0.778413	0.728745	0.877321	1	6799	tags=52%, list=44%, signal=93%	-
GO_ANION_TRANSMEMBRANE_TRANSPORT	244	-0.0427958	-0.776778	0.735887	0.879486	1	7572	tags=54%, list=49%, signal=105%	-
GO_NEGATIVE_REGULATION_OF_EPITHELIAL_TO_MESENCHYMAL_TRANSITION	26	-0.12754	-0.776543	0.73673	0.879393	1	10412	tags=81%, list=68%, signal=252%	-
GO_PROTEIN_O_LINKED_GLYCOSYLATION	91	-0.0706574	-0.7763	0.748526	0.879293	1	12883	tags=91%, list=84%, signal=574%	-
GO_PANCREAS_DEVELOPMENT	67	-0.0825152	-0.774742	0.753372	0.881314	1	11762	tags=85%, list=77%, signal=366%	-
GO_G1_DNA_DAMAGE_CHECKPOINT	62	-0.0846499	-0.773721	0.760331	0.882444	1	8830	tags=66%, list=58%, signal=156%	-
GO_NEGATIVE_REGULATION_OF_NF_KAPPAB_TRANSCRIPTION_FACTOR_ACTIVITY	70	-0.0799239	-0.773617	0.746717	0.882129	1	8402	tags=63%, list=55%, signal=139%	-
GO_ORGANIC_ACID_TRANSPORT	287	-0.0390617	-0.773078	0.746331	0.882482	1	7572	tags=53%, list=49%, signal=104%	-
GO_POTASSIUM_ION_HOMEOSTASIS	26	-0.129731	-0.772182	0.742268	0.883486	1	2139	tags=27%, list=14%, signal=31%	-
GO_NEGATIVE_REGULATION_OF_CD4_POSITIVE_ALPHA_BETA_T_CELL_ACTIVATION	23	-0.136297	-0.771566	0.727651	0.883978	1	9894	tags=78%, list=65%, signal=221%	-
GO_REGULATION_OF_CELL_CYCLE_ARREST	101	-0.0646063	-0.771006	0.768763	0.884376	1	1443	tags=16%, list=9%, signal=17%	-
GO_REGULATION_OF_TOLL_LIKE_RECEPTOR_4_SIGNALING_PATHWAY	18	-0.153661	-0.770536	0.75	0.884657	1	1903	tags=28%, list=12%, signal=32%	-
GO_POSITIVE_REGULATION_OF_SMALL_MOLECULE_METABOLIC_PROCESS	86	-0.0693624	-0.769738	0.743017	0.885406	1	5529	tags=43%, list=36%, signal=67%	-
GO_POSITIVE_REGULATION_OF_ERAD_PATHWAY	15	-0.163773	-0.76967	0.745174	0.885024	1	9739	tags=80%, list=64%, signal=220%	-
GO_SMOOTHENED_SIGNALING_PATHWAY	126	-0.0603731	-0.768446	0.752137	0.88645	1	8436	tags=61%, list=55%, signal=135%	-
GO_CHONDROITIN_SULFATE_PROTEOGLYCAN_METABOLIC_PROCESS	37	-0.10539	-0.767631	0.755061	0.887244	1	6250	tags=51%, list=41%, signal=87%	-
GO_DETECTION_OF_TEMPERATURE_STIMULUS_INVOLVED_IN_SENSORY_PERCEPTION	15	-0.161955	-0.767517	0.742394	0.886952	1	3646	tags=40%, list=24%, signal=52%	-
GO_BRANCH_ELONGATION_OF_AN_EPITHELIUM	20	-0.142436	-0.767305	0.735922	0.886791	1	10831	tags=85%, list=71%, signal=291%	-
GO_REGULATION_OF_SISTER_CHROMATID_COHESION	20	-0.144785	-0.766085	0.729783	0.888221	1	10030	tags=80%, list=66%, signal=232%	-
GO_AUDITORY_RECEPTOR_CELL_DEVELOPMENT	17	-0.154615	-0.765669	0.757764	0.888387	1	7539	tags=65%, list=49%, signal=127%	-
GO_INTEGRIN_MEDIATED_SIGNALING_PATHWAY	92	-0.068692	-0.765383	0.74898	0.888345	1	11098	tags=79%, list=73%, signal=287%	-
GO_MYOTUBE_CELL_DEVELOPMENT	30	-0.117483	-0.765321	0.766734	0.887948	1	7388	tags=60%, list=48%, signal=116%	-
GO_ESTABLISHMENT_OF_PLANAR_POLARITY_OF_EMBRYONIC_EPITHELIUM	17	-0.153453	-0.765049	0.729207	0.8879	1	9357	tags=76%, list=61%, signal=197%	-
GO_BLASTODERM_SEGMENTATION	18	-0.150252	-0.764904	0.742574	0.887624	1	8756	tags=72%, list=57%, signal=169%	-
GO_VESICLE_MEDIATED_TRANSPORT_TO_THE_PLASMA_MEMBRANE	87	-0.0711956	-0.764243	0.793814	0.888197	1	3139	tags=28%, list=21%, signal=35%	-
GO_NEGATIVE_REGULATION_OF_LYMPHOCYTE_APOPTOTIC_PROCESS	28	-0.120597	-0.763496	0.752556	0.88888	1	11275	tags=86%, list=74%, signal=325%	-
GO_CERAMIDE_CATABOLIC_PROCESS	17	-0.155908	-0.762869	0.759766	0.889369	1	5719	tags=53%, list=37%, signal=84%	-
GO_SKELETAL_MUSCLE_TISSUE_REGENERATION	28	-0.117913	-0.760285	0.775148	0.892891	1	11316	tags=86%, list=74%, signal=328%	-
GO_NEURON_FATE_SPECIFICATION	29	-0.11725	-0.760194	0.747036	0.892533	1	9291	tags=72%, list=61%, signal=184%	-
GO_GLYCOLIPID_CATABOLIC_PROCESS	15	-0.159813	-0.759864	0.750996	0.892559	1	5719	tags=53%, list=37%, signal=85%	-
GO_IN_UTERO_EMBRYONIC_DEVELOPMENT	316	-0.0371385	-0.759243	0.772	0.893066	1	4190	tags=31%, list=27%, signal=42%	-
GO_CELLULAR_RESPONSE_TO_DSRNA	18	-0.149815	-0.759021	0.765286	0.892921	1	11313	tags=89%, list=74%, signal=341%	-
GO_REGULATION_OF_URINE_VOLUME	19	-0.144371	-0.758319	0.770325	0.893532	1	7459	tags=63%, list=49%, signal=123%	-
GO_REGULATION_OF_NOTCH_SIGNALING_PATHWAY	90	-0.0667207	-0.756967	0.786916	0.895169	1	13948	tags=98%, list=91%, signal=1099%	-
GO_ORGANIC_HYDROXY_COMPOUND_METABOLIC_PROCESS	417	-0.0318071	-0.756698	0.759842	0.895107	1	4775	tags=34%, list=31%, signal=48%	-
GO_REGULATION_OF_MAST_CELL_ACTIVATION	36	-0.107155	-0.755906	0.732106	0.89581	1	12392	tags=92%, list=81%, signal=481%	-
GO_ACTIN_FILAMENT_DEPOLYMERIZATION	52	-0.0880832	-0.755401	0.790123	0.896084	1	6603	tags=52%, list=43%, signal=91%	-
GO_POSITIVE_REGULATION_OF_CREB_TRANSCRIPTION_FACTOR_ACTIVITY	17	-0.149085	-0.755153	0.759259	0.895952	1	11224	tags=88%, list=73%, signal=331%	-
GO_POSITIVE_REGULATION_OF_CELL_CYCLE_ARREST	77	-0.0727332	-0.754727	0.767396	0.896115	1	8830	tags=65%, list=58%, signal=153%	-
GO_PHOSPHATIDYLSERINE_ACYL_CHAIN_REMODELING	16	-0.15753	-0.754216	0.7749	0.896412	1	12895	tags=100%, list=84%, signal=635%	-
GO_RECEPTOR_SIGNALING_PATHWAY_VIA_STAT	109	-0.0618096	-0.754092	0.785855	0.896096	1	13662	tags=95%, list=89%, signal=884%	-
GO_NEGATIVE_REGULATION_OF_ALPHA_BETA_T_CELL_ACTIVATION	32	-0.111072	-0.75375	0.784047	0.896142	1	11216	tags=84%, list=73%, signal=315%	-
GO_NEGATIVE_REGULATION_OF_AUTOPHAGY	72	-0.0763879	-0.753708	0.762397	0.895709	1	1813	tags=19%, list=12%, signal=22%	-
GO_ESTABLISHMENT_OF_SPINDLE_ORIENTATION	28	-0.121186	-0.75314	0.782178	0.896124	1	11266	tags=86%, list=74%, signal=324%	-
GO_PROCESS_UTILIZING_AUTOPHAGIC_MECHANISM	454	-0.0309023	-0.75193	0.820296	0.897467	1	6755	tags=47%, list=44%, signal=82%	-
GO_CYTOKINE_SECRETION_INVOLVED_IN_IMMUNE_RESPONSE	16	-0.154684	-0.751927	0.739216	0.896976	1	9113	tags=75%, list=60%, signal=185%	-
GO_REGULATION_OF_PHOSPHOPROTEIN_PHOSPHATASE_ACTIVITY	105	-0.0622667	-0.751293	0.780738	0.897474	1	12025	tags=85%, list=79%, signal=393%	-
GO_NEGATIVE_REGULATION_OF_HISTONE_ACETYLATION	15	-0.158488	-0.750051	0.781818	0.898887	1	3699	tags=40%, list=24%, signal=53%	-
GO_HETEROTYPIC_CELL_CELL_ADHESION	45	-0.0951738	-0.749421	0.788187	0.899423	1	6710	tags=53%, list=44%, signal=95%	-
GO_POSITIVE_REGULATION_OF_CYTOKINE_PRODUCTION	355	-0.0357424	-0.749133	0.766859	0.899354	1	9079	tags=63%, list=59%, signal=151%	-
GO_RESPONSE_TO_FOLLICLE_STIMULATING_HORMONE	15	-0.158623	-0.747475	0.797217	0.901366	1	11858	tags=93%, list=77%, signal=414%	-
GO_SALIVARY_GLAND_DEVELOPMENT	35	-0.105836	-0.746711	0.806186	0.902041	1	6692	tags=54%, list=44%, signal=96%	-
GO_ANGIOGENESIS_INVOLVED_IN_WOUND_HEALING	19	-0.144192	-0.746438	0.777547	0.901958	1	5851	tags=53%, list=38%, signal=85%	-
GO_GPI_ANCHOR_BIOSYNTHETIC_PROCESS	31	-0.112146	-0.745939	0.766932	0.902223	1	5199	tags=45%, list=34%, signal=68%	-
GO_CIRCADIAN_SLEEP_WAKE_CYCLE	23	-0.130344	-0.745446	0.771134	0.902491	1	1336	tags=22%, list=9%, signal=24%	-
GO_NEGATIVE_REGULATION_OF_INTERLEUKIN_1_BETA_PRODUCTION	15	-0.161981	-0.745148	0.755102	0.902439	1	6706	tags=60%, list=44%, signal=107%	-
GO_CELL_DIFFERENTIATION_IN_SPINAL_CORD	46	-0.0914508	-0.744622	0.795547	0.902722	1	9916	tags=74%, list=65%, signal=209%	-
GO_REGULATION_OF_MYOBLAST_DIFFERENTIATION	45	-0.0953908	-0.743963	0.775468	0.9032	1	9087	tags=69%, list=59%, signal=169%	-
GO_REGULATION_OF_NON_CANONICAL_WNT_SIGNALING_PATHWAY	20	-0.139936	-0.743607	0.781853	0.903237	1	9339	tags=75%, list=61%, signal=192%	-
GO_NEUROTRANSMITTER_UPTAKE	40	-0.0987813	-0.742393	0.765531	0.904578	1	10735	tags=80%, list=70%, signal=267%	-
GO_POSITIVE_REGULATION_OF_PHOSPHOPROTEIN_PHOSPHATASE_ACTIVITY	18	-0.142531	-0.741788	0.779116	0.904978	1	8874	tags=72%, list=58%, signal=172%	-
GO_POSITIVE_REGULATION_OF_LOCOMOTION	487	-0.0298228	-0.741355	0.787755	0.90513	1	4398	tags=32%, list=29%, signal=43%	-
GO_NEGATIVE_REGULATION_OF_ADAPTIVE_IMMUNE_RESPONSE	36	-0.104295	-0.740544	0.798387	0.905819	1	7335	tags=58%, list=48%, signal=112%	-
GO_POSITIVE_REGULATION_OF_CELL_JUNCTION_ASSEMBLY	32	-0.110335	-0.739823	0.793307	0.906348	1	13140	tags=97%, list=86%, signal=684%	-
GO_ENDOCARDIAL_CUSHION_FORMATION	22	-0.13274	-0.739747	0.8	0.905979	1	9797	tags=77%, list=64%, signal=214%	-
GO_REGULATION_OF_CYTOKINESIS	76	-0.0702814	-0.739392	0.807453	0.906035	1	1347	tags=16%, list=9%, signal=17%	-
GO_CELLULAR_RESPONSE_TO_UV	73	-0.072755	-0.738974	0.80117	0.906144	1	11470	tags=82%, list=75%, signal=327%	-
GO_REGULATION_OF_HEART_RATE	93	-0.0643033	-0.738904	0.835968	0.905753	1	1162	tags=14%, list=8%, signal=15%	-
GO_GLYCOPROTEIN_CATABOLIC_PROCESS	17	-0.147272	-0.738703	0.786026	0.905538	1	5851	tags=53%, list=38%, signal=86%	-
GO_NEGATIVE_REGULATION_OF_INTERLEUKIN_1_PRODUCTION	19	-0.140944	-0.738073	0.806773	0.905942	1	6706	tags=58%, list=44%, signal=103%	-
GO_NEGATIVE_REGULATION_OF_BLOOD_PRESSURE	43	-0.095727	-0.738015	0.79604	0.905541	1	12063	tags=88%, list=79%, signal=416%	-
GO_SEX_DETERMINATION	20	-0.138333	-0.736244	0.817635	0.907644	1	13189	tags=100%, list=86%, signal=723%	-
GO_NEGATIVE_REGULATION_OF_NUCLEOBASE_CONTAINING_COMPOUND_METABOLIC_PROCESS	129	-0.0564431	-0.735887	0.817073	0.907685	1	7448	tags=54%, list=49%, signal=105%	-
GO_NUCLEAR_TRANSCRIBED_MRNA_CATABOLIC_PROCESS_DEADENYLATION_DEPENDENT_DECAY	68	-0.0754755	-0.734683	0.808554	0.908963	1	12578	tags=90%, list=82%, signal=502%	-
GO_MORPHOGENESIS_OF_EMBRYONIC_EPITHELIUM	145	-0.0528682	-0.734377	0.819066	0.908914	1	8803	tags=63%, list=58%, signal=146%	-
GO_EPITHELIAL_STRUCTURE_MAINTENANCE	22	-0.133115	-0.733777	0.805118	0.909323	1	5618	tags=50%, list=37%, signal=79%	-
GO_DEFENSE_RESPONSE_TO_VIRUS	171	-0.0483045	-0.73352	0.802875	0.909212	1	12156	tags=84%, list=79%, signal=405%	-
GO_MODIFIED_AMINO_ACID_TRANSPORT	20	-0.140217	-0.732514	0.785425	0.910152	1	3979	tags=40%, list=26%, signal=54%	-
GO_SOMATIC_STEM_CELL_POPULATION_MAINTENANCE	66	-0.0746637	-0.732091	0.818182	0.910273	1	10224	tags=74%, list=67%, signal=223%	-
GO_AXIS_SPECIFICATION	75	-0.0718373	-0.731731	0.813665	0.91029	1	13189	tags=93%, list=86%, signal=673%	-
GO_CYTOKINE_PRODUCTION_INVOLVED_IN_INFLAMMATORY_RESPONSE	34	-0.106813	-0.731631	0.804878	0.909961	1	12322	tags=91%, list=81%, signal=467%	-
GO_FATTY_ACYL_COA_BIOSYNTHETIC_PROCESS	28	-0.117454	-0.73137	0.802326	0.909833	1	9137	tags=71%, list=60%, signal=177%	-
GO_REGULATION_OF_CELL_AGING	43	-0.0922292	-0.730059	0.810547	0.911268	1	2864	tags=28%, list=19%, signal=34%	-
GO_EPIDERMIS_DEVELOPMENT	266	-0.0385146	-0.729795	0.80396	0.91113	1	9489	tags=66%, list=62%, signal=170%	-
GO_MESENCHYME_MORPHOGENESIS	45	-0.0931536	-0.729056	0.80943	0.91175	1	8101	tags=62%, list=53%, signal=132%	-
GO_POSITIVE_REGULATION_OF_TRANSCRIPTION_BY_RNA_POLYMERASE_I	21	-0.134612	-0.728309	0.804829	0.912371	1	8874	tags=71%, list=58%, signal=170%	-
GO_COCHLEA_MORPHOGENESIS	22	-0.129534	-0.728079	0.79	0.912207	1	9846	tags=77%, list=64%, signal=216%	-
GO_LIPOPROTEIN_BIOSYNTHETIC_PROCESS	90	-0.0657157	-0.727375	0.830544	0.9127	1	4102	tags=33%, list=27%, signal=45%	-
GO_REGULATION_OF_GLYCOGEN_METABOLIC_PROCESS	32	-0.105902	-0.727212	0.79596	0.912436	1	8904	tags=69%, list=58%, signal=164%	-
GO_NEGATIVE_REGULATION_OF_INSULIN_SECRETION	34	-0.102895	-0.727136	0.804734	0.912053	1	6081	tags=50%, list=40%, signal=83%	-
GO_SINGLE_FERTILIZATION	84	-0.0673982	-0.724111	0.789366	0.91586	1	6262	tags=48%, list=41%, signal=80%	-
GO_REGULATION_OF_EXIT_FROM_MITOSIS	18	-0.143171	-0.723358	0.809338	0.916403	1	7164	tags=61%, list=47%, signal=115%	-
GO_EMBRYONIC_DIGIT_MORPHOGENESIS	54	-0.0822791	-0.722151	0.815195	0.917609	1	8381	tags=63%, list=55%, signal=139%	-
GO_REGULATION_OF_B_CELL_PROLIFERATION	52	-0.0837049	-0.722133	0.823171	0.917138	1	10201	tags=75%, list=67%, signal=224%	-
GO_POSITIVE_REGULATION_OF_ACTIN_FILAMENT_POLYMERIZATION	94	-0.0617844	-0.720194	0.839921	0.919397	1	11596	tags=82%, list=76%, signal=336%	-
GO_POSITIVE_REGULATION_OF_MITOTIC_CELL_CYCLE	145	-0.0510327	-0.720047	0.812623	0.91912	1	12841	tags=89%, list=84%, signal=548%	-
GO_SYNAPSIS	37	-0.100543	-0.719263	0.820513	0.919755	1	6324	tags=51%, list=41%, signal=87%	-
GO_POSITIVE_REGULATION_OF_PROTEIN_MATURATION	21	-0.13038	-0.719235	0.808247	0.9193	1	3838	tags=38%, list=25%, signal=51%	-
GO_RESPONSE_TO_UV	126	-0.0537911	-0.719057	0.837895	0.919065	1	11572	tags=81%, list=76%, signal=329%	-
GO_MEMBRANE_REPOLARIZATION	41	-0.0947625	-0.718566	0.84493	0.919261	1	5646	tags=46%, list=37%, signal=73%	-
GO_REGULATION_OF_RYANODINE_SENSITIVE_CALCIUM_RELEASE_CHANNEL_ACTIVITY	25	-0.120283	-0.718336	0.817444	0.919092	1	2448	tags=28%, list=16%, signal=33%	-
GO_T_CELL_SELECTION	41	-0.0932282	-0.717631	0.832359	0.919571	1	1564	tags=20%, list=10%, signal=22%	-
GO_NEGATIVE_REGULATION_OF_BLOOD_VESSEL_DIAMETER	71	-0.072259	-0.717108	0.83501	0.919781	1	9892	tags=72%, list=65%, signal=202%	-
GO_PHOSPHATE_ION_TRANSPORT	21	-0.131427	-0.716151	0.823529	0.920602	1	8194	tags=67%, list=54%, signal=143%	-
GO_INNER_EAR_AUDITORY_RECEPTOR_CELL_DIFFERENTIATION	30	-0.109831	-0.714536	0.814196	0.92231	1	8525	tags=67%, list=56%, signal=150%	-
GO_CHONDROITIN_SULFATE_PROTEOGLYCAN_BIOSYNTHETIC_PROCESS	31	-0.10797	-0.713851	0.826962	0.92274	1	6250	tags=52%, list=41%, signal=87%	-
GO_REGULATION_OF_LYASE_ACTIVITY	40	-0.094175	-0.713201	0.864865	0.923149	1	859	tags=15%, list=6%, signal=16%	-
GO_POSITIVE_REGULATION_OF_ORGANIC_ACID_TRANSPORT	31	-0.109098	-0.710711	0.844622	0.926076	1	7220	tags=58%, list=47%, signal=110%	-
GO_RESPONSE_TO_VIRUS	245	-0.0389359	-0.709321	0.843496	0.927388	1	12156	tags=83%, list=79%, signal=399%	-
GO_PROTEIN_LOCALIZATION_TO_ENDOSOME	23	-0.123546	-0.708975	0.841102	0.92738	1	6097	tags=52%, list=40%, signal=87%	-
GO_POSITIVE_REGULATION_OF_BLOOD_VESSEL_ENDOTHELIAL_CELL_MIGRATION	53	-0.0829043	-0.708423	0.835443	0.927651	1	5666	tags=45%, list=37%, signal=72%	-
GO_POSITIVE_REGULATION_OF_BONE_MINERALIZATION	34	-0.103511	-0.706326	0.835391	0.929972	1	9222	tags=71%, list=60%, signal=177%	-
GO_REGULATION_OF_TOLL_LIKE_RECEPTOR_SIGNALING_PATHWAY	61	-0.0790932	-0.706137	0.84	0.92971	1	4816	tags=39%, list=31%, signal=57%	-
GO_POSITIVE_REGULATION_OF_AMYLOID_PRECURSOR_PROTEIN_CATABOLIC_PROCESS	15	-0.145596	-0.70575	0.838521	0.929732	1	11037	tags=87%, list=72%, signal=311%	-
GO_POSITIVE_REGULATION_OF_TRANSLATIONAL_INITIATION	24	-0.120898	-0.705511	0.832046	0.929582	1	10268	tags=79%, list=67%, signal=240%	-
GO_NEGATIVE_REGULATION_OF_ALPHA_BETA_T_CELL_DIFFERENTIATION	22	-0.124845	-0.705081	0.830339	0.929697	1	7831	tags=64%, list=51%, signal=130%	-
GO_AUTOPHAGOSOME_ORGANIZATION	89	-0.0635138	-0.704843	0.859961	0.929535	1	6084	tags=46%, list=40%, signal=76%	-
GO_PEPTIDYL_TYROSINE_AUTOPHOSPHORYLATION	35	-0.0990895	-0.703339	0.845691	0.931048	1	11167	tags=83%, list=73%, signal=306%	-
GO_PROTEIN_LIPID_COMPLEX_SUBUNIT_ORGANIZATION	37	-0.096481	-0.702635	0.871154	0.931526	1	6386	tags=51%, list=42%, signal=88%	-
GO_POSITIVE_REGULATION_OF_MACROPHAGE_ACTIVATION	22	-0.12428	-0.701894	0.849699	0.93198	1	5753	tags=50%, list=38%, signal=80%	-
GO_MITOTIC_DNA_INTEGRITY_CHECKPOINT	102	-0.0606759	-0.701141	0.855984	0.932466	1	8830	tags=64%, list=58%, signal=150%	-
GO_NEGATIVE_REGULATION_OF_EXTRINSIC_APOPTOTIC_SIGNALING_PATHWAY	89	-0.0631793	-0.700933	0.815041	0.932248	1	11419	tags=81%, list=75%, signal=317%	-
GO_REGULATION_OF_TRIGLYCERIDE_BIOSYNTHETIC_PROCESS	17	-0.143124	-0.700452	0.834615	0.932395	1	10415	tags=82%, list=68%, signal=258%	-
GO_MANNOSYLATION	31	-0.106267	-0.700203	0.845679	0.932214	1	6276	tags=52%, list=41%, signal=87%	-
GO_PEPTIDYL_THREONINE_DEPHOSPHORYLATION	16	-0.143988	-0.700066	0.845238	0.931895	1	5451	tags=50%, list=36%, signal=78%	-
GO_RESPONSE_TO_TYPE_I_INTERFERON	71	-0.0695173	-0.699712	0.848126	0.931874	1	2175	tags=21%, list=14%, signal=25%	-
GO_MICROTUBULE_ORGANIZING_CENTER_ORGANIZATION	126	-0.0528466	-0.699559	0.870842	0.93158	1	2478	tags=21%, list=16%, signal=25%	-
GO_POSITIVE_REGULATION_OF_TYPE_I_INTERFERON_PRODUCTION	72	-0.0700262	-0.698364	0.836	0.932631	1	2760	tags=25%, list=18%, signal=30%	-
GO_REGULATION_OF_CELL_MIGRATION_INVOLVED_IN_SPROUTING_ANGIOGENESIS	36	-0.0973078	-0.698334	0.841176	0.932187	1	9992	tags=75%, list=65%, signal=216%	-
GO_RESPONSE_TO_CAMP	89	-0.0628949	-0.698314	0.84188	0.931713	1	9704	tags=70%, list=63%, signal=189%	-
GO_BRANCHING_INVOLVED_IN_SALIVARY_GLAND_MORPHOGENESIS	21	-0.128809	-0.698029	0.846154	0.931597	1	6048	tags=52%, list=40%, signal=86%	-
GO_REGULATION_OF_ALCOHOL_BIOSYNTHETIC_PROCESS	67	-0.0719994	-0.697584	0.865019	0.931653	1	8268	tags=61%, list=54%, signal=133%	-
GO_REGULATION_OF_CHOLESTEROL_EFFLUX	20	-0.12999	-0.697459	0.828452	0.931302	1	1840	tags=25%, list=12%, signal=28%	-
GO_REGULATION_OF_ACTIN_NUCLEATION	27	-0.114775	-0.697444	0.825558	0.930832	1	2215	tags=26%, list=14%, signal=30%	-
GO_SENSORY_PERCEPTION_OF_TEMPERATURE_STIMULUS	21	-0.126911	-0.696848	0.827038	0.931086	1	3891	tags=38%, list=25%, signal=51%	-
GO_MEMBRANE_REPOLARIZATION_DURING_ACTION_POTENTIAL	24	-0.117211	-0.696672	0.853955	0.93081	1	7774	tags=63%, list=51%, signal=127%	-
GO_VITAMIN_TRANSPORT	28	-0.112577	-0.695598	0.869919	0.931644	1	7572	tags=61%, list=49%, signal=120%	-
GO_REGULATION_OF_MACROPHAGE_MIGRATION	29	-0.108429	-0.695446	0.869396	0.931351	1	12064	tags=90%, list=79%, signal=423%	-
GO_POSITIVE_REGULATION_OF_CYTOKINE_SECRETION	98	-0.0617695	-0.695436	0.850485	0.930873	1	9055	tags=65%, list=59%, signal=159%	-
GO_POSITIVE_REGULATION_OF_MITOTIC_SISTER_CHROMATID_SEGREGATION	15	-0.144737	-0.69436	0.8389	0.931683	1	10030	tags=80%, list=66%, signal=232%	-
GO_CELL_CYCLE_ARREST	227	-0.0389848	-0.693129	0.85743	0.932838	1	11210	tags=77%, list=73%, signal=284%	-
GO_NEGATIVE_REGULATION_OF_COLD_INDUCED_THERMOGENESIS	44	-0.0859906	-0.691091	0.862213	0.934938	1	3210	tags=30%, list=21%, signal=37%	-
GO_ENDOCARDIAL_CUSHION_MORPHOGENESIS	31	-0.101964	-0.690958	0.874	0.934625	1	9797	tags=74%, list=64%, signal=206%	-
GO_IRON_ION_TRANSMEMBRANE_TRANSPORT	16	-0.145165	-0.690366	0.849903	0.934839	1	5433	tags=50%, list=36%, signal=77%	-
GO_O_GLYCAN_PROCESSING	49	-0.082794	-0.690333	0.853659	0.934392	1	12791	tags=92%, list=84%, signal=558%	-
GO_CHAPERONE_MEDIATED_PROTEIN_FOLDING	54	-0.0778074	-0.68843	0.855469	0.936322	1	4482	tags=37%, list=29%, signal=52%	-
GO_RUFFLE_ASSEMBLY	39	-0.0924239	-0.687539	0.866388	0.936914	1	3691	tags=33%, list=24%, signal=44%	-
GO_G_PROTEIN_COUPLED_PURINERGIC_RECEPTOR_SIGNALING_PATHWAY	18	-0.137689	-0.687296	0.849699	0.936715	1	1297	tags=22%, list=8%, signal=24%	-
GO_MORPHOGENESIS_OF_A_BRANCHING_STRUCTURE	185	-0.0437542	-0.686947	0.869919	0.936649	1	14228	tags=97%, list=93%, signal=1370%	-
GO_BIOMINERAL_TISSUE_DEVELOPMENT	130	-0.0520777	-0.68638	0.854291	0.936872	1	7215	tags=52%, list=47%, signal=98%	-
GO_ISOPRENOID_BIOSYNTHETIC_PROCESS	23	-0.122219	-0.68595	0.883946	0.936921	1	12105	tags=91%, list=79%, signal=436%	-
GO_RESPIRATORY_SYSTEM_DEVELOPMENT	187	-0.0430181	-0.684925	0.872255	0.937693	1	4506	tags=34%, list=29%, signal=47%	-
GO_BLOOD_VESSEL_ENDOTHELIAL_CELL_MIGRATION	108	-0.055569	-0.684545	0.858871	0.937704	1	6666	tags=49%, list=44%, signal=86%	-
GO_CILIUM_ORGANIZATION	346	-0.0310877	-0.684149	0.882812	0.937703	1	9531	tags=65%, list=62%, signal=169%	-
GO_NEGATIVE_REGULATION_OF_NEUROTRANSMITTER_TRANSPORT	21	-0.124534	-0.683516	0.851923	0.937954	1	2470	tags=29%, list=16%, signal=34%	-
GO_APOPTOTIC_PROCESS_INVOLVED_IN_MORPHOGENESIS	20	-0.127542	-0.683163	0.866126	0.937892	1	6468	tags=55%, list=42%, signal=95%	-
GO_RRNA_CATABOLIC_PROCESS	16	-0.144896	-0.682727	0.861868	0.93794	1	10219	tags=81%, list=67%, signal=244%	-
GO_RECEPTOR_INTERNALIZATION	97	-0.0587565	-0.682021	0.856846	0.938292	1	7784	tags=57%, list=51%, signal=115%	-
GO_CHROMOSOME_CONDENSATION	29	-0.10767	-0.681861	0.865079	0.937995	1	8382	tags=66%, list=55%, signal=145%	-
GO_REGULATION_OF_PEPTIDYL_TYROSINE_PHOSPHORYLATION	209	-0.0403258	-0.681296	0.882235	0.938163	1	9130	tags=64%, list=60%, signal=156%	-
GO_POSITIVE_REGULATION_OF_INTERLEUKIN_12_PRODUCTION	26	-0.113839	-0.681274	0.871102	0.937702	1	13564	tags=100%, list=89%, signal=879%	-
GO_MAGNESIUM_ION_TRANSPORT	16	-0.140733	-0.680874	0.858847	0.937691	1	3588	tags=38%, list=23%, signal=49%	-
GO_EMBRYONIC_PATTERN_SPECIFICATION	57	-0.0760238	-0.680815	0.84913	0.937278	1	11191	tags=81%, list=73%, signal=299%	-
GO_RESPONSE_TO_PURINE_CONTAINING_COMPOUND	138	-0.0495396	-0.680762	0.894632	0.936861	1	1911	tags=17%, list=12%, signal=20%	-
GO_ACYLGLYCEROL_HOMEOSTASIS	25	-0.114546	-0.680716	0.861538	0.936423	1	12941	tags=96%, list=85%, signal=621%	-
GO_REGULATION_OF_CELL_MATURATION	21	-0.127064	-0.680202	0.854737	0.936547	1	9718	tags=76%, list=64%, signal=209%	-
GO_FC_RECEPTOR_MEDIATED_STIMULATORY_SIGNALING_PATHWAY	81	-0.0650352	-0.679956	0.862004	0.936356	1	10157	tags=73%, list=66%, signal=215%	-
GO_REGULATION_OF_CELL_SHAPE	141	-0.050095	-0.679281	0.872549	0.936693	1	5753	tags=43%, list=38%, signal=68%	-
GO_SIGNAL_TRANSDUCTION_IN_ABSENCE_OF_LIGAND	63	-0.0742466	-0.679045	0.868583	0.936498	1	6642	tags=51%, list=43%, signal=89%	-
GO_OVARIAN_FOLLICLE_DEVELOPMENT	52	-0.0800555	-0.678181	0.86166	0.937065	1	11728	tags=85%, list=77%, signal=361%	-
GO_COLLAGEN_METABOLIC_PROCESS	16	-0.142344	-0.677627	0.872255	0.937202	1	10258	tags=81%, list=67%, signal=246%	-
GO_CELL_PROLIFERATION_IN_HINDBRAIN	16	-0.137912	-0.675982	0.864971	0.938728	1	8413	tags=69%, list=55%, signal=153%	-
GO_POSITIVE_REGULATION_OF_RELEASE_OF_SEQUESTERED_CALCIUM_ION_INTO_CYTOSOL	35	-0.0945831	-0.674758	0.855372	0.939644	1	2929	tags=29%, list=19%, signal=35%	-
GO_CELL_AGING	97	-0.0580771	-0.674256	0.868263	0.939735	1	2904	tags=25%, list=19%, signal=30%	-
GO_AORTIC_VALVE_DEVELOPMENT	26	-0.106774	-0.672604	0.892578	0.941205	1	7198	tags=58%, list=47%, signal=109%	-
GO_CELL_PROLIFERATION_INVOLVED_IN_HEART_MORPHOGENESIS	15	-0.143795	-0.670984	0.862333	0.942631	1	6984	tags=60%, list=46%, signal=110%	-
GO_POSITIVE_REGULATION_OF_CELL_MIGRATION_INVOLVED_IN_SPROUTING_ANGIOGENESIS	20	-0.123773	-0.670961	0.88755	0.942171	1	1935	tags=25%, list=13%, signal=29%	-
GO_POSITIVE_REGULATION_OF_LAMELLIPODIUM_ORGANIZATION	28	-0.106586	-0.669247	0.873727	0.94362	1	3838	tags=36%, list=25%, signal=48%	-
GO_LONG_CHAIN_FATTY_ACID_IMPORT_INTO_CELL	15	-0.141737	-0.667155	0.873469	0.945448	1	11096	tags=87%, list=73%, signal=315%	-
GO_BETA_CATENIN_DESTRUCTION_COMPLEX_DISASSEMBLY	19	-0.129576	-0.666604	0.864583	0.945607	1	5269	tags=47%, list=34%, signal=72%	-
GO_DOPAMINE_METABOLIC_PROCESS	25	-0.112352	-0.666234	0.877083	0.945538	1	1345	tags=20%, list=9%, signal=22%	-
GO_CELLULAR_EXTRAVASATION	46	-0.0830635	-0.665036	0.872093	0.94644	1	9046	tags=67%, list=59%, signal=164%	-
GO_SERTOLI_CELL_DIFFERENTIATION	19	-0.127076	-0.664869	0.886364	0.946134	1	475	tags=16%, list=3%, signal=16%	-
GO_KERATAN_SULFATE_BIOSYNTHETIC_PROCESS	26	-0.108501	-0.664189	0.888224	0.94639	1	5406	tags=46%, list=35%, signal=71%	-
GO_NEGATIVE_REGULATION_OF_CELL_ADHESION	229	-0.0390733	-0.662771	0.91	0.947472	1	11373	tags=78%, list=74%, signal=300%	-
GO_NEGATIVE_REGULATION_OF_SMALL_MOLECULE_METABOLIC_PROCESS	60	-0.0725386	-0.661885	0.880503	0.947972	1	11392	tags=82%, list=74%, signal=318%	-
GO_EXOCRINE_SYSTEM_DEVELOPMENT	44	-0.0857106	-0.661818	0.88664	0.947563	1	6692	tags=52%, list=44%, signal=93%	-
GO_POSITIVE_REGULATION_OF_CELL_CYCLE_G1_S_PHASE_TRANSITION	45	-0.0833919	-0.661544	0.891182	0.94741	1	1109	tags=16%, list=7%, signal=17%	-
GO_SECONDARY_METABOLITE_BIOSYNTHETIC_PROCESS	25	-0.110839	-0.661408	0.872093	0.947063	1	8101	tags=64%, list=53%, signal=136%	-
GO_CELLULAR_RESPONSE_TO_REACTIVE_NITROGEN_SPECIES	17	-0.131259	-0.661313	0.881764	0.946681	1	7896	tags=65%, list=52%, signal=134%	-
GO_THYMIC_T_CELL_SELECTION	18	-0.130885	-0.661308	0.887295	0.946205	1	1401	tags=22%, list=9%, signal=24%	-
GO_REGULATION_OF_FIBROBLAST_GROWTH_FACTOR_RECEPTOR_SIGNALING_PATHWAY	28	-0.104066	-0.65983	0.892934	0.947354	1	9888	tags=75%, list=65%, signal=212%	-
GO_REGULATION_OF_TRANSCRIPTION_BY_RNA_POLYMERASE_I	28	-0.101872	-0.657648	0.890873	0.949225	1	13747	tags=100%, list=90%, signal=982%	-
GO_POSITIVE_REGULATION_OF_G1_S_TRANSITION_OF_MITOTIC_CELL_CYCLE	36	-0.0944801	-0.656848	0.888224	0.949628	1	1109	tags=17%, list=7%, signal=18%	-
GO_PROTEIN_LOCALIZATION_TO_CILIUM	43	-0.0865734	-0.656579	0.860324	0.949446	1	1171	tags=16%, list=8%, signal=18%	-
GO_LIPID_HOMEOSTASIS	106	-0.0548121	-0.655433	0.899029	0.950182	1	6386	tags=47%, list=42%, signal=80%	-
GO_NEGATIVE_REGULATION_OF_OXIDOREDUCTASE_ACTIVITY	18	-0.12789	-0.655362	0.906374	0.949769	1	10798	tags=83%, list=71%, signal=283%	-
GO_DNA_DAMAGE_RESPONSE_SIGNAL_TRANSDUCTION_BY_P53_CLASS_MEDIATOR	101	-0.0553938	-0.654235	0.9	0.950466	1	371	tags=8%, list=2%, signal=8%	-
GO_ACROSOME_REACTION	20	-0.119775	-0.651234	0.896078	0.953176	1	8882	tags=70%, list=58%, signal=167%	-
GO_LEUKOCYTE_TETHERING_OR_ROLLING	19	-0.125802	-0.650748	0.900778	0.953217	1	12575	tags=95%, list=82%, signal=531%	-
GO_REGULATION_OF_STEROID_METABOLIC_PROCESS	102	-0.0551122	-0.649588	0.902439	0.953914	1	4564	tags=35%, list=30%, signal=50%	-
GO_NOREPINEPHRINE_SECRETION	17	-0.129212	-0.649255	0.92668	0.953761	1	13328	tags=100%, list=87%, signal=774%	-
GO_INTERLEUKIN_5_PRODUCTION	17	-0.129893	-0.64858	0.90224	0.953926	1	8817	tags=71%, list=58%, signal=166%	-
GO_CHOLESTEROL_STORAGE	16	-0.135876	-0.648302	0.875519	0.953707	1	13226	tags=100%, list=86%, signal=736%	-
GO_SIGNAL_TRANSDUCTION_IN_RESPONSE_TO_DNA_DAMAGE	124	-0.050488	-0.648185	0.894325	0.953337	1	3307	tags=27%, list=22%, signal=34%	-
GO_POLYSACCHARIDE_METABOLIC_PROCESS	100	-0.0550822	-0.647763	0.904661	0.953277	1	9569	tags=68%, list=63%, signal=180%	-
GO_NEGATIVE_REGULATION_OF_CATECHOLAMINE_SECRETION	15	-0.137738	-0.646117	0.900952	0.9545	1	10137	tags=80%, list=66%, signal=237%	-
GO_PHYSIOLOGICAL_CARDIAC_MUSCLE_HYPERTROPHY	23	-0.112835	-0.645705	0.890042	0.95446	1	13579	tags=100%, list=89%, signal=887%	-
GO_MELANIN_BIOSYNTHETIC_PROCESS	20	-0.120815	-0.645632	0.897233	0.95404	1	8101	tags=65%, list=53%, signal=138%	-
GO_REGULATION_OF_ERAD_PATHWAY	29	-0.099294	-0.644716	0.908722	0.954452	1	5344	tags=45%, list=35%, signal=69%	-
GO_REGULATION_OF_VIRAL_LIFE_CYCLE	113	-0.05148	-0.644252	0.91498	0.95445	1	12219	tags=85%, list=80%, signal=419%	-
GO_POSITIVE_REGULATION_OF_TRANSCRIPTION_FROM_RNA_POLYMERASE_II_PROMOTER_IN_RESPONSE_TO_STRESS	27	-0.102887	-0.642982	0.917969	0.955259	1	8064	tags=63%, list=53%, signal=133%	-
GO_L_ALPHA_AMINO_ACID_TRANSMEMBRANE_TRANSPORT	48	-0.0777774	-0.642246	0.916836	0.955496	1	5828	tags=46%, list=38%, signal=74%	-
GO_MAINTENANCE_OF_GASTROINTESTINAL_EPITHELIUM	15	-0.140241	-0.641259	0.875519	0.955987	1	12139	tags=93%, list=79%, signal=451%	-
GO_SKIN_DEVELOPMENT	231	-0.0363009	-0.640834	0.922619	0.955907	1	11775	tags=81%, list=77%, signal=344%	-
GO_POSITIVE_REGULATION_OF_DNA_RECOMBINATION	34	-0.0895144	-0.640716	0.929167	0.955555	1	11686	tags=85%, list=76%, signal=360%	-
GO_BASIC_AMINO_ACID_TRANSPORT	15	-0.136369	-0.639503	0.910569	0.956258	1	3017	tags=33%, list=20%, signal=41%	-
GO_MITOCHONDRIAL_FISSION	31	-0.0959757	-0.637718	0.924528	0.957469	1	7914	tags=61%, list=52%, signal=127%	-
GO_REGULATION_OF_AMINO_ACID_TRANSPORT	32	-0.0949656	-0.636887	0.913481	0.957746	1	1420	tags=19%, list=9%, signal=21%	-
GO_PIRNA_METABOLIC_PROCESS	15	-0.138431	-0.636022	0.916832	0.958052	1	7066	tags=60%, list=46%, signal=111%	-
GO_HOMOLOGOUS_CHROMOSOME_SEGREGATION	44	-0.0816412	-0.635961	0.891945	0.957616	1	13014	tags=93%, list=85%, signal=621%	-
GO_PROTEIN_PALMITOYLATION	31	-0.0982085	-0.635815	0.906931	0.95726	1	3931	tags=35%, list=26%, signal=48%	-
GO_NEUROTRANSMITTER_BIOSYNTHETIC_PROCESS	82	-0.0606744	-0.635009	0.913894	0.95756	1	11767	tags=83%, list=77%, signal=357%	-
GO_POSITIVE_T_CELL_SELECTION	28	-0.0979114	-0.633588	0.924	0.958425	1	2331	tags=25%, list=15%, signal=29%	-
GO_REGULATION_OF_MACROPHAGE_ACTIVATION	45	-0.0785694	-0.633216	0.917808	0.958299	1	12064	tags=87%, list=79%, signal=408%	-
GO_EPIDERMAL_CELL_DIFFERENTIATION	173	-0.0434025	-0.633088	0.916836	0.95792	1	8101	tags=57%, list=53%, signal=120%	-
GO_RESPONSE_TO_MAGNESIUM_ION	17	-0.129131	-0.632701	0.900433	0.957785	1	11529	tags=88%, list=75%, signal=357%	-
GO_POSITIVE_REGULATION_OF_DNA_TEMPLATED_TRANSCRIPTION_INITIATION	23	-0.110441	-0.632419	0.923237	0.957577	1	3636	tags=35%, list=24%, signal=46%	-
GO_URETER_DEVELOPMENT	16	-0.131059	-0.631583	0.918489	0.957888	1	6605	tags=56%, list=43%, signal=99%	-
GO_POSITIVE_REGULATION_OF_MUSCLE_CONTRACTION	44	-0.0806998	-0.631471	0.888	0.957518	1	7464	tags=57%, list=49%, signal=111%	-
GO_RETINA_HOMEOSTASIS	54	-0.0743242	-0.63102	0.92549	0.95744	1	11336	tags=81%, list=74%, signal=313%	-
GO_REGULATION_OF_MONOOXYGENASE_ACTIVITY	49	-0.0787573	-0.630016	0.928846	0.957864	1	12228	tags=88%, list=80%, signal=435%	-
[truncated: 90 more rows]

## Sheet: P80-female_Down_C5CC
NAME	SIZE	ES	NES	NOM p-val	FDR q-val	FWER p-val	RANK AT MAX	LEADING EDGE	CLUSTER
GO_NEURON_TO_NEURON_SYNAPSE	336	-0.27227	-5.7653	0	0	0	3896	tags=52%, list=25%, signal=68%	intrinsic membrane synapse
GO_SYNAPTIC_MEMBRANE	414	-0.240084	-5.52383	0	0	0	5630	tags=60%, list=37%, signal=93%	intrinsic membrane synapse
GO_GLUTAMATERGIC_SYNAPSE	343	-0.229388	-4.8802	0	0	0	6072	tags=62%, list=40%, signal=101%	intrinsic membrane synapse
GO_POSTSYNAPTIC_MEMBRANE	310	-0.233749	-4.76749	0	0	0	5974	tags=62%, list=39%, signal=100%	intrinsic membrane synapse
GO_INTRINSIC_COMPONENT_OF_SYNAPTIC_MEMBRANE	164	-0.291019	-4.33295	0	0	0	6139	tags=69%, list=40%, signal=114%	intrinsic membrane synapse
GO_PRESYNAPTIC_MEMBRANE	158	-0.287002	-4.27178	0	0	0	5630	tags=65%, list=37%, signal=102%	intrinsic membrane synapse
GO_PRESYNAPSE	463	-0.164477	-4.11546	0	0	0	4666	tags=46%, list=30%, signal=65%	intrinsic membrane synapse
GO_POSTSYNAPTIC_DENSITY_MEMBRANE	75	-0.399657	-4.05736	0	0	0	5953	tags=79%, list=39%, signal=128%	intrinsic membrane synapse
GO_POSTSYNAPTIC_SPECIALIZATION_MEMBRANE	99	-0.333747	-3.80029	0	0	0	7756	tags=84%, list=51%, signal=169%	intrinsic membrane synapse
GO_INTRINSIC_COMPONENT_OF_POSTSYNAPTIC_MEMBRANE	120	-0.295521	-3.69658	0	0	0	7756	tags=80%, list=51%, signal=161%	intrinsic membrane synapse
GO_INTRINSIC_COMPONENT_OF_POSTSYNAPTIC_SPECIALIZATION_MEMBRANE	75	-0.348244	-3.6485	0	0	0	7756	tags=85%, list=51%, signal=172%	intrinsic membrane synapse
GO_AXON_PART	368	-0.163963	-3.64742	0	0	0	4247	tags=44%, list=28%, signal=59%	intrinsic membrane synapse
GO_SCHAFFER_COLLATERAL__CA1_SYNAPSE	82	-0.325889	-3.55973	0	0	0	6984	tags=78%, list=46%, signal=143%	intrinsic membrane synapse
GO_CATION_CHANNEL_COMPLEX	209	-0.212456	-3.5422	0	0	0	3457	tags=44%, list=23%, signal=55%	channel gated calcium
GO_NEURON_SPINE	154	-0.242648	-3.53186	0	0	0	2784	tags=42%, list=18%, signal=51%	intrinsic membrane synapse
GO_GABA_ERGIC_SYNAPSE	70	-0.343304	-3.42334	0	0	0	6139	tags=74%, list=40%, signal=123%	intrinsic membrane synapse
GO_TRANSPORTER_COMPLEX	303	-0.170258	-3.39066	0	0	0	3457	tags=39%, list=23%, signal=50%	channel gated calcium
GO_INTRINSIC_COMPONENT_OF_POSTSYNAPTIC_DENSITY_MEMBRANE	54	-0.371602	-3.23467	0	0	0	5953	tags=76%, list=39%, signal=124%	intrinsic membrane synapse
GO_EXCITATORY_SYNAPSE	47	-0.389389	-3.21714	0	0	0	7735	tags=89%, list=51%, signal=180%	intrinsic membrane synapse
GO_INTRINSIC_COMPONENT_OF_PRESYNAPTIC_MEMBRANE	84	-0.303993	-3.21358	0	0	0	7580	tags=80%, list=50%, signal=157%	intrinsic membrane synapse
GO_DISTAL_AXON	273	-0.164346	-3.15617	0	0	0	4033	tags=42%, list=26%, signal=57%	intrinsic membrane synapse
GO_MAIN_AXON	66	-0.318361	-3.09034	0	0	0	3497	tags=55%, list=23%, signal=70%	intrinsic membrane synapse
GO_PRESYNAPTIC_ACTIVE_ZONE	68	-0.314928	-3.04857	0	0	0	7580	tags=81%, list=50%, signal=160%	intrinsic membrane synapse
GO_NUCLEAR_CHROMATIN	296	-0.148579	-2.97829	0	4.11745e-05	0.001	7025	tags=60%, list=46%, signal=110%	nuclear chromatin
GO_CHROMATIN	441	-0.121441	-2.90769	0	3.95276e-05	0.001	4095	tags=39%, list=27%, signal=51%	nuclear chromatin
GO_RECEPTOR_COMPLEX	364	-0.13219	-2.9037	0	3.80073e-05	0.001	7485	tags=62%, list=49%, signal=118%	neurotransmitter receptor complex
GO_INHIBITORY_SYNAPSE	15	-0.62948	-2.89975	0	3.65996e-05	0.001	4660	tags=93%, list=30%, signal=134%	intrinsic membrane synapse
GO_PERIKARYON	125	-0.219672	-2.8736	0	7.29575e-05	0.002	4012	tags=48%, list=26%, signal=65%	-
GO_AXON_INITIAL_SEGMENT	19	-0.530142	-2.74612	0	0.000213194	0.006	3174	tags=74%, list=21%, signal=93%	intrinsic membrane synapse
GO_CLATHRIN_COATED_PIT	64	-0.289141	-2.70518	0	0.000305346	0.009	5637	tags=66%, list=37%, signal=103%	-
GO_CELL_BODY_MEMBRANE	27	-0.422428	-2.64295	0	0.000464116	0.014	3183	tags=63%, list=21%, signal=79%	cell leading edge
GO_NUCLEAR_SPECK	363	-0.119702	-2.62303	0	0.000514574	0.016	5927	tags=50%, list=39%, signal=80%	-
GO_HIPPOCAMPAL_MOSSY_FIBER_TO_CA3_SYNAPSE	31	-0.390344	-2.61136	0	0.000530026	0.017	6874	tags=84%, list=45%, signal=152%	intrinsic membrane synapse
GO_CELL_LEADING_EDGE	379	-0.115129	-2.56365	0	0.000700552	0.023	4541	tags=41%, list=30%, signal=57%	cell leading edge
GO_POTASSIUM_CHANNEL_COMPLEX	94	-0.222321	-2.52479	0	0.000797834	0.027	3457	tags=45%, list=23%, signal=57%	channel gated calcium
GO_HISTONE_METHYLTRANSFERASE_COMPLEX	85	-0.229764	-2.50592	0	0.0010411	0.036	6586	tags=66%, list=43%, signal=115%	histone methyltransferase complex
GO_SITE_OF_POLARIZED_GROWTH	163	-0.169399	-2.49543	0	0.0010733	0.038	3914	tags=42%, list=26%, signal=56%	intrinsic membrane synapse
GO_PARALLEL_FIBER_TO_PURKINJE_CELL_SYNAPSE	16	-0.518963	-2.45571	0	0.00146648	0.052	4501	tags=81%, list=29%, signal=115%	intrinsic membrane synapse
GO_CALYX_OF_HELD	23	-0.42799	-2.45328	0	0.00153778	0.056	2776	tags=61%, list=18%, signal=74%	intrinsic membrane synapse
GO_MICROTUBULE_PLUS_END	20	-0.461039	-2.44709	0.00192308	0.00160203	0.06	5197	tags=80%, list=34%, signal=121%	-
GO_NODE_OF_RANVIER	15	-0.507568	-2.3972	0	0.0022366	0.086	1423	tags=60%, list=9%, signal=66%	intrinsic membrane synapse
GO_METHYLTRANSFERASE_COMPLEX	109	-0.194906	-2.39455	0	0.00220967	0.087	6586	tags=62%, list=43%, signal=109%	histone methyltransferase complex
GO_NUCLEAR_MEMBRANE	278	-0.122792	-2.34888	0	0.00288473	0.113	6853	tags=57%, list=45%, signal=101%	-
GO_NUCLEAR_PERIPHERY	127	-0.173363	-2.27396	0	0.00486806	0.187	4720	tags=48%, list=31%, signal=69%	-
GO_SARCOPLASMIC_RETICULUM_MEMBRANE	37	-0.319903	-2.27253	0	0.00478322	0.188	6284	tags=73%, list=41%, signal=124%	-
GO_NEUROTRANSMITTER_RECEPTOR_COMPLEX	53	-0.262909	-2.26417	0	0.00486506	0.192	6097	tags=66%, list=40%, signal=109%	neurotransmitter receptor complex
GO_CALCIUM_CHANNEL_COMPLEX	60	-0.247336	-2.24221	0	0.00552352	0.218	3117	tags=45%, list=20%, signal=56%	channel gated calcium
GO_NEURON_PROJECTION_TERMINUS	134	-0.163606	-2.21849	0	0.00638599	0.254	5513	tags=52%, list=36%, signal=81%	intrinsic membrane synapse
GO_MICROTUBULE_END	27	-0.364784	-2.20174	0	0.0070872	0.287	5197	tags=70%, list=34%, signal=106%	-
GO_SYNAPTIC_VESICLE_MEMBRANE	100	-0.186949	-2.18967	0.00582524	0.00758082	0.308	4810	tags=50%, list=31%, signal=72%	-
GO_VOLTAGE_GATED_CALCIUM_CHANNEL_COMPLEX	38	-0.294387	-2.17081	0	0.00841584	0.337	7588	tags=79%, list=50%, signal=156%	channel gated calcium
GO_DENDRITE_CYTOPLASM	32	-0.318803	-2.16581	0.00408163	0.00869627	0.354	5653	tags=69%, list=37%, signal=109%	-
GO_NEUROMUSCULAR_JUNCTION	73	-0.221346	-2.16298	0.00400802	0.00879148	0.365	2709	tags=40%, list=18%, signal=48%	-
GO_EXOCYTIC_VESICLE	198	-0.129434	-2.16069	0	0.00868753	0.366	2683	tags=30%, list=18%, signal=36%	intrinsic membrane synapse
GO_APICAL_DENDRITE	16	-0.448597	-2.15727	0	0.00874022	0.371	6533	tags=88%, list=43%, signal=153%
GO_TRANSCRIPTIONAL_REPRESSOR_COMPLEX	73	-0.210911	-2.14891	0.00591716	0.00895689	0.381	3916	tags=47%, list=26%, signal=62%	-
GO_ACTOMYOSIN	65	-0.222214	-2.10303	0.00395257	0.0118637	0.475	3913	tags=48%, list=26%, signal=64%	-
GO_EUCHROMATIN	28	-0.332526	-2.08144	0.00399202	0.0134336	0.525	5852	tags=71%, list=38%, signal=115%	-
GO_TRANSPORT_VESICLE_MEMBRANE	186	-0.132229	-2.06174	0.00399202	0.0148686	0.57	4666	tags=44%, list=30%, signal=62%	-
GO_MRNA_CLEAVAGE_FACTOR_COMPLEX	20	-0.377326	-2.04851	0.0019802	0.0157094	0.593	4181	tags=65%, list=27%, signal=89%	-
GO_NUCLEAR_ENVELOPE	420	-0.0850558	-2.03942	0.00190114	0.0164041	0.61	4856	tags=40%, list=32%, signal=57%	-
GO_T_TUBULE	51	-0.241703	-2.02106	0.00204499	0.0182472	0.654	5616	tags=61%, list=37%, signal=96%	-
GO_CLATHRIN_COAT	44	-0.253891	-2.01989	0.00395257	0.0180073	0.656	5517	tags=61%, list=36%, signal=96%	-
GO_PROTEIN_ACETYLTRANSFERASE_COMPLEX	88	-0.180308	-2.01655	0.00829876	0.0180538	0.66	6126	tags=58%, list=40%, signal=96%	-
GO_LEADING_EDGE_MEMBRANE	161	-0.135853	-2.01006	0.00377358	0.0185372	0.679	4407	tags=42%, list=29%, signal=59%	-
GO_CLATHRIN_COATED_VESICLE	159	-0.135318	-2.00713	0.00208333	0.0186528	0.691	5651	tags=50%, list=37%, signal=79%	-
GO_DENDRITIC_SHAFT	35	-0.279086	-1.97184	0.00189753	0.0226659	0.779	4047	tags=54%, list=26%, signal=74%	-
GO_SARCOPLASM	75	-0.196141	-1.96355	0.00204082	0.0234801	0.791	1911	tags=32%, list=12%, signal=36%	-
GO_TERMINAL_BOUTON	51	-0.225694	-1.89045	0.0160966	0.035462	0.91	4660	tags=53%, list=30%, signal=76%	-
GO_TRANSPORT_VESICLE	356	-0.0870711	-1.87517	0.00986193	0.0380448	0.924	2869	tags=27%, list=19%, signal=33%	-
GO_PHOSPHATIDYLINOSITOL_3_KINASE_COMPLEX	26	-0.299862	-1.86854	0.010142	0.0392691	0.929	6014	tags=69%, list=39%, signal=114%	-
GO_AXOLEMMA	15	-0.393607	-1.84713	0.0196464	0.0432788	0.947	2145	tags=53%, list=14%, signal=62%	-
GO_RUFFLE	163	-0.126058	-1.84597	0.0136986	0.0429986	0.95	3913	tags=38%, list=26%, signal=51%	-
GO_ACTIN_CYTOSKELETON	461	-0.0738857	-1.8448	0.0144033	0.0426424	0.951	3983	tags=33%, list=26%, signal=44%	-
GO_PRESYNAPTIC_ACTIVE_ZONE_MEMBRANE	29	-0.281872	-1.83841	0.00804829	0.0432992	0.954	9415	tags=90%, list=62%, signal=233%	-
GO_COATED_VESICLE	249	-0.1046	-1.83811	0.00417537	0.0427571	0.954	5678	tags=47%, list=37%, signal=74%	-
GO_NUCLEAR_EUCHROMATIN	21	-0.332701	-1.81227	0.0220441	0.0487792	0.974	3661	tags=57%, list=24%, signal=75%	-
GO_PCG_PROTEIN_COMPLEX	45	-0.226806	-1.80824	0.01222	0.0493122	0.975	7082	tags=69%, list=46%, signal=128%	-
GO_HISTONE_DEACETYLASE_COMPLEX	67	-0.188596	-1.79367	0.0160966	0.0529955	0.979	3751	tags=43%, list=25%, signal=57%	-
GO_DENSE_CORE_GRANULE	18	-0.350679	-1.78674	0.0121951	0.0542998	0.982	8243	tags=89%, list=54%, signal=192%	-
GO_PRESYNAPTIC_ACTIVE_ZONE_CYTOPLASMIC_COMPONENT	16	-0.368687	-1.78589	0.0172084	0.0537975	0.982	3929	tags=63%, list=26%, signal=84%	-
GO_I_BAND	124	-0.135737	-1.77926	0.0141988	0.0547983	0.985	5962	tags=52%, list=39%, signal=85%	-
GO_ATPASE_COMPLEX	92	-0.156522	-1.7589	0.016632	0.0605177	0.99	4606	tags=46%, list=30%, signal=65%	-
GO_NEURON_PROJECTION_CYTOPLASM	81	-0.165042	-1.74196	0.0101215	0.0652765	0.994	5990	tags=56%, list=39%, signal=91%	-
GO_A_BAND	37	-0.239823	-1.73764	0.0240481	0.0660697	0.994	7920	tags=76%, list=52%, signal=156%	-
GO_CYTOPLASMIC_STRESS_GRANULE	53	-0.201276	-1.73708	0.0143443	0.0654569	0.994	9924	tags=85%, list=65%, signal=241%	-
GO_REGION_OF_CYTOSOL	24	-0.293259	-1.72043	0.0134615	0.0703642	0.995	2534	tags=46%, list=17%, signal=55%	-
GO_HETEROCHROMATIN	70	-0.173556	-1.72026	0.0218818	0.0696588	0.995	3041	tags=37%, list=20%, signal=46%	-
GO_CLATHRIN_COAT_OF_COATED_PIT	19	-0.330942	-1.71893	0.0257937	0.0693745	0.995	5413	tags=68%, list=35%, signal=106%	-
GO_NEURON_PROJECTION_MEMBRANE	57	-0.193306	-1.714	0.0205339	0.070398	0.995	3497	tags=42%, list=23%, signal=54%	-
GO_INTRINSIC_COMPONENT_OF_PRESYNAPTIC_ACTIVE_ZONE_MEMBRANE	18	-0.338001	-1.70037	0.0252918	0.0745677	0.996	10137	tags=100%, list=66%, signal=296%	-
GO_ORGANELLE_MEMBRANE_CONTACT_SITE	19	-0.316489	-1.68121	0.0368217	0.0811112	0.996	8050	tags=84%, list=53%, signal=177%	-
GO_TRANSCRIPTION_ELONGATION_FACTOR_COMPLEX	52	-0.194154	-1.67308	0.0342857	0.0833737	0.997	2337	tags=35%, list=15%, signal=41%	-
GO_INTEGRAL_COMPONENT_OF_SYNAPTIC_VESICLE_MEMBRANE	32	-0.242665	-1.66969	0.0309278	0.083691	0.997	7772	tags=75%, list=51%, signal=152%	-
GO_NUCLEAR_TRANSCRIPTIONAL_REPRESSOR_COMPLEX	27	-0.268223	-1.66855	0.0335306	0.0832753	0.997	4405	tags=56%, list=29%, signal=78%	-
GO_H4_HISTONE_ACETYLTRANSFERASE_COMPLEX	39	-0.225343	-1.66106	0.0341365	0.085431	0.998	7940	tags=74%, list=52%, signal=154%	-
GO_STEREOCILIUM_TIP	15	-0.357607	-1.65913	0.0300752	0.0853515	0.998	7796	tags=87%, list=51%, signal=177%	-
GO_CYTOPLASMIC_REGION	455	-0.066764	-1.63871	0.0348162	0.0931998	0.999	4088	tags=33%, list=27%, signal=44%	-
GO_NUCLEAR_MATRIX	101	-0.138591	-1.63122	0.0399202	0.0959581	0.999	4712	tags=45%, list=31%, signal=64%	-
GO_SWI_SNF_SUPERFAMILY_TYPE_COMPLEX	71	-0.167166	-1.62456	0.0293501	0.0979754	0.999	3705	tags=41%, list=24%, signal=54%	-
GO_PLASMA_MEMBRANE_RECEPTOR_COMPLEX	172	-0.105964	-1.61276	0.0448065	0.102619	0.999	8006	tags=63%, list=52%, signal=130%	-
GO_RIBONUCLEOPROTEIN_GRANULE	194	-0.0982336	-1.577	0.0517928	0.119426	0.999	5458	tags=45%, list=36%, signal=70%	-
GO_CORTICAL_CYTOSKELETON	107	-0.13534	-1.57622	0.0452756	0.118682	0.999	5524	tags=50%, list=36%, signal=77%	-
GO_CELL_CORTEX_REGION	38	-0.217685	-1.56675	0.0535332	0.122755	0.999	5940	tags=61%, list=39%, signal=99%	-
GO_ENDOLYSOSOME	17	-0.309858	-1.56254	0.0612648	0.123817	0.999	4266	tags=59%, list=28%, signal=81%	-
GO_COATED_MEMBRANE	92	-0.140718	-1.55959	0.0567951	0.124313	0.999	5678	tags=51%, list=37%, signal=81%	-
GO_NBAF_COMPLEX	15	-0.333892	-1.55214	0.0545073	0.12778	0.999	4078	tags=60%, list=27%, signal=82%	-
GO_CELL_CORTEX	276	-0.0822198	-1.54246	0.0630435	0.132444	0.999	4088	tags=35%, list=27%, signal=47%	-
GO_CLATHRIN_COATED_VESICLE_MEMBRANE	94	-0.136521	-1.54072	0.0518962	0.132314	0.999	5413	tags=49%, list=35%, signal=75%	-
GO_PLASMA_MEMBRANE_RAFT	100	-0.127911	-1.54045	0.0606061	0.131292	0.999	1882	tags=25%, list=12%, signal=28%	-
GO_MICROTUBULE	380	-0.069653	-1.51421	0.0589474	0.146209	0.999	5767	tags=44%, list=38%, signal=70%	-
GO_INTRINSIC_COMPONENT_OF_SYNAPTIC_VESICLE_MEMBRANE	45	-0.193971	-1.51028	0.0527383	0.147422	0.999	7923	tags=71%, list=52%, signal=147%	-
GO_POSTSYNAPTIC_DENSITY_INTRACELLULAR_COMPONENT	17	-0.293002	-1.48034	0.0874525	0.167868	1	7224	tags=76%, list=47%, signal=145%	-
GO_FILAMENTOUS_ACTIN	23	-0.253747	-1.46301	0.109533	0.179681	1	11426	tags=100%, list=75%, signal=394%	-
GO_CLATHRIN_COAT_OF_ENDOCYTIC_VESICLE	15	-0.313294	-1.46217	0.0804124	0.178769	1	5413	tags=67%, list=35%, signal=103%	-
GO_INTEGRATOR_COMPLEX	15	-0.319976	-1.45109	0.0885609	0.185814	1	6331	tags=73%, list=41%, signal=125%	-
GO_SWI_SNF_COMPLEX	15	-0.315758	-1.44292	0.0978887	0.190711	1	10476	tags=100%, list=68%, signal=317%	-
GO_RUFFLE_MEMBRANE	86	-0.133721	-1.43521	0.0792683	0.195401	1	3838	tags=38%, list=25%, signal=51%	-
GO_AP_TYPE_MEMBRANE_COAT_ADAPTOR_COMPLEX	44	-0.180224	-1.43421	0.0787879	0.19452	1	6641	tags=61%, list=43%, signal=108%	-
GO_NUCLEAR_HETEROCHROMATIN	29	-0.223981	-1.43154	0.0826772	0.195075	1	2912	tags=41%, list=19%, signal=51%	-
GO_LATERAL_PLASMA_MEMBRANE	55	-0.16761	-1.43111	0.092827	0.193841	1	5792	tags=55%, list=38%, signal=87%	-
GO_CELL_CORTEX_PART	156	-0.0980643	-1.42632	0.0936255	0.196426	1	5382	tags=45%, list=35%, signal=69%	-
GO_LAMELLIPODIUM	179	-0.0898325	-1.42391	0.0826446	0.197014	1	4541	tags=39%, list=30%, signal=54%	-
GO_CELL_PROJECTION_MEMBRANE	304	-0.0698063	-1.38803	0.119374	0.226656	1	5548	tags=43%, list=36%, signal=66%	-
GO_NURD_COMPLEX	15	-0.293766	-1.36704	0.107884	0.245154	1	1631	tags=40%, list=11%, signal=45%	-
GO_SARCOLEMMA	133	-0.100451	-1.36441	0.128405	0.24595	1	2274	tags=25%, list=15%, signal=29%	-
GO_NUCLEAR_OUTER_MEMBRANE	27	-0.219693	-1.36281	0.145418	0.245554	1	7980	tags=74%, list=52%, signal=155%	-
GO_M_BAND	27	-0.223621	-1.35955	0.118609	0.246834	1	7920	tags=74%, list=52%, signal=153%	-
GO_FILOPODIUM_TIP	16	-0.275955	-1.35192	0.11002	0.252504	1	1521	tags=38%, list=10%, signal=42%	-
GO_PRESPLICEOSOME	15	-0.294054	-1.34731	0.140244	0.255315	1	4687	tags=60%, list=31%, signal=86%	-
GO_SODIUM_CHANNEL_COMPLEX	23	-0.23858	-1.33882	0.136	0.26214	1	5670	tags=61%, list=37%, signal=97%	-
GO_CLATHRIN_VESICLE_COAT	26	-0.223624	-1.33344	0.12381	0.265973	1	5413	tags=58%, list=35%, signal=89%	-
GO_H4_H2A_HISTONE_ACETYLTRANSFERASE_COMPLEX	18	-0.259262	-1.32957	0.149606	0.268255	1	7940	tags=78%, list=52%, signal=161%	-
GO_UBIQUITIN_LIGASE_COMPLEX	264	-0.0702397	-1.32482	0.115385	0.271302	1	6190	tags=47%, list=40%, signal=78%	-
GO_MLL1_2_COMPLEX	29	-0.200733	-1.30913	0.146947	0.285632	1	6433	tags=62%, list=42%, signal=107%	-
GO_PLASMA_MEMBRANE_BOUNDED_CELL_PROJECTION_CYTOPLASM	186	-0.0811495	-1.2901	0.169261	0.305688	1	6014	tags=47%, list=39%, signal=77%	-
GO_INTERMEDIATE_FILAMENT_CYTOSKELETON	112	-0.105563	-1.28107	0.181996	0.314095	1	6595	tags=54%, list=43%, signal=93%	-
GO_CLATHRIN_ADAPTOR_COMPLEX	27	-0.202233	-1.27821	0.164659	0.315472	1	5413	tags=56%, list=35%, signal=86%	-
GO_GROWTH_CONE_PART	16	-0.264441	-1.25749	0.189723	0.338284	1	9348	tags=88%, list=61%, signal=225%	-
GO_TRANSCRIPTION_FACTOR_COMPLEX	319	-0.061178	-1.25005	0.169043	0.344988	1	11892	tags=84%, list=78%, signal=368%	-
GO_POSTSYNAPTIC_SPECIALIZATION_INTRACELLULAR_COMPONENT	21	-0.225509	-1.24765	0.204167	0.345686	1	7485	tags=71%, list=49%, signal=140%	-
GO_SMOOTH_ENDOPLASMIC_RETICULUM	31	-0.189583	-1.24524	0.192225	0.346166	1	2042	tags=32%, list=13%, signal=37%	-
GO_CYTOPLASMIC_SIDE_OF_MEMBRANE	167	-0.0815036	-1.24044	0.198397	0.349837	1	6281	tags=49%, list=41%, signal=82%	-
GO_CLUSTER_OF_ACTIN_BASED_CELL_PROJECTIONS	134	-0.0934499	-1.23805	0.203187	0.350215	1	5321	tags=44%, list=35%, signal=67%	-
GO_CELL_CELL_JUNCTION	417	-0.053252	-1.23417	0.19802	0.352872	1	5997	tags=44%, list=39%, signal=71%	-
GO_POSTSYNAPTIC_CYTOSOL	17	-0.246505	-1.21946	0.228	0.369512	1	2534	tags=41%, list=17%, signal=49%	-
GO_FILOPODIUM	95	-0.10564	-1.21619	0.224	0.371662	1	1616	tags=21%, list=11%, signal=23%	-
GO_EXTRINSIC_COMPONENT_OF_MEMBRANE	270	-0.0639131	-1.20752	0.224568	0.38077	1	7258	tags=54%, list=47%, signal=100%	-
GO_P_BODY	75	-0.113153	-1.18718	0.237805	0.406587	1	5827	tags=49%, list=38%, signal=79%	-
GO_AGGRESOME	36	-0.161175	-1.1807	0.230624	0.413275	1	9017	tags=75%, list=59%, signal=182%	-
GO_SAGA_TYPE_COMPLEX	26	-0.192922	-1.17815	0.263261	0.414228	1	5882	tags=58%, list=38%, signal=94%	-
GO_SERINE_THREONINE_PROTEIN_KINASE_COMPLEX	79	-0.111232	-1.16739	0.251462	0.427442	1	4506	tags=41%, list=29%, signal=57%	-
GO_AXONAL_GROWTH_CONE	25	-0.196235	-1.15687	0.267057	0.440106	1	3736	tags=44%, list=24%, signal=58%	-
GO_VESICLE_COAT	54	-0.12946	-1.15307	0.268145	0.443016	1	5678	tags=50%, list=37%, signal=79%	-
GO_CONDENSED_NUCLEAR_CHROMOSOME_CENTROMERIC_REGION	21	-0.210392	-1.15075	0.276923	0.443696	1	7716	tags=71%, list=50%, signal=144%	-
GO_PML_BODY	95	-0.0985162	-1.13963	0.268499	0.457246	1	3174	tags=31%, list=21%, signal=38%	-
GO_NUCLEAR_TRANSCRIPTION_FACTOR_COMPLEX	184	-0.0712971	-1.13238	0.301158	0.466025	1	9568	tags=70%, list=63%, signal=183%	-
GO_DENDRITE_MEMBRANE	39	-0.152826	-1.12965	0.306931	0.46741	1	1592	tags=26%, list=10%, signal=29%	-
GO_FICOLIN_1_RICH_GRANULE_MEMBRANE	46	-0.139232	-1.12676	0.31643	0.468772	1	10185	tags=80%, list=67%, signal=240%	-
GO_CYTOPLASMIC_MICROTUBULE	61	-0.123596	-1.12538	0.286598	0.468176	1	5392	tags=48%, list=35%, signal=73%	-
GO_ACTIN_FILAMENT_BUNDLE	61	-0.121882	-1.12298	0.303922	0.469194	1	3913	tags=38%, list=26%, signal=50%	-
GO_CENTRIOLE	127	-0.0837572	-1.11068	0.320346	0.485469	1	3670	tags=32%, list=24%, signal=42%	-
GO_PROTEIN_KINASE_COMPLEX	98	-0.0959053	-1.10967	0.29901	0.484122	1	4164	tags=37%, list=27%, signal=50%	-
GO_MYOSIN_COMPLEX	61	-0.118565	-1.10932	0.335366	0.481751	1	3211	tags=33%, list=21%, signal=41%	-
GO_CENTRIOLAR_SATELLITE	29	-0.170264	-1.10609	0.330612	0.48369	1	7426	tags=66%, list=49%, signal=127%	-
GO_AMPA_GLUTAMATE_RECEPTOR_COMPLEX	27	-0.17898	-1.09682	0.340637	0.495961	1	1801	tags=30%, list=12%, signal=34%	-
GO_STEREOCILIUM_BUNDLE	52	-0.126895	-1.09673	0.323471	0.493162	1	8071	tags=65%, list=53%, signal=138%	-
GO_ESC_E_Z_COMPLEX	16	-0.224985	-1.09364	0.320641	0.494877	1	7082	tags=69%, list=46%, signal=128%	-
GO_CUL3_RING_UBIQUITIN_LIGASE_COMPLEX	37	-0.150395	-1.08859	0.330661	0.499786	1	5563	tags=51%, list=36%, signal=80%	-
GO_CAVEOLA	74	-0.107324	-1.08488	0.324544	0.502472	1	1882	tags=23%, list=12%, signal=26%	-
GO_PHOTORECEPTOR_INNER_SEGMENT	44	-0.134934	-1.0668	0.356998	0.527791	1	10462	tags=82%, list=68%, signal=258%	-
GO_MEDIATOR_COMPLEX	36	-0.144937	-1.04438	0.410526	0.561962	1	2464	tags=31%, list=16%, signal=36%	-
GO_FIBRILLAR_CENTER	123	-0.0804213	-1.0401	0.397661	0.565584	1	12465	tags=89%, list=81%, signal=478%	-
GO_GABA_RECEPTOR_COMPLEX	19	-0.196848	-1.03531	0.404908	0.57044	1	6657	tags=63%, list=44%, signal=112%	-
GO_MYOSIN_II_COMPLEX	21	-0.188208	-1.01525	0.428858	0.601685	1	5869	tags=57%, list=38%, signal=93%	-
GO_CLATHRIN_COATED_ENDOCYTIC_VESICLE	44	-0.130683	-1.01483	0.411885	0.59893	1	8788	tags=70%, list=57%, signal=165%	-
GO_CONTRACTILE_FIBER	212	-0.0599216	-1.00698	0.415354	0.609479	1	3211	tags=27%, list=21%, signal=34%	-
GO_TRANS_GOLGI_NETWORK	208	-0.0588473	-1.00629	0.432653	0.607238	1	7573	tags=55%, list=49%, signal=108%	-
GO_GOLGI_STACK	119	-0.0776991	-1.00226	0.452906	0.611138	1	2036	tags=21%, list=13%, signal=24%	-
GO_BRUSH_BORDER	87	-0.0896242	-0.995492	0.418511	0.619404	1	5321	tags=44%, list=35%, signal=67%	-
GO_TIGHT_JUNCTION	119	-0.077641	-0.995061	0.445312	0.616756	1	7309	tags=55%, list=48%, signal=105%	-
GO_EXON_EXON_JUNCTION_COMPLEX	20	-0.183216	-0.98726	0.440329	0.626753	1	4087	tags=45%, list=27%, signal=61%	-
GO_TRANSCRIPTIONALLY_ACTIVE_CHROMATIN	21	-0.176341	-0.981423	0.462626	0.634001	1	11151	tags=90%, list=73%, signal=333%	-
GO_PERICENTRIOLAR_MATERIAL	21	-0.179177	-0.979728	0.472279	0.633627	1	10379	tags=86%, list=68%, signal=266%	-
GO_CULLIN_RING_UBIQUITIN_LIGASE_COMPLEX	147	-0.0690578	-0.968145	0.474409	0.650557	1	6137	tags=47%, list=40%, signal=78%	-
GO_MITOTIC_SPINDLE_POLE	26	-0.157814	-0.965943	0.487273	0.651204	1	9361	tags=77%, list=61%, signal=198%	-
GO_TRANSFERASE_COMPLEX_TRANSFERRING_PHOSPHORUS_CONTAINING_GROUPS	235	-0.0529053	-0.961943	0.475904	0.654777	1	3241	tags=26%, list=21%, signal=33%	-
GO_CHLORIDE_CHANNEL_COMPLEX	41	-0.126209	-0.959612	0.489109	0.655372	1	3300	tags=34%, list=22%, signal=43%	-
GO_GOLGI_CISTERNA	91	-0.0873103	-0.95695	0.49896	0.656757	1	2036	tags=22%, list=13%, signal=25%	-
GO_ENDONUCLEASE_COMPLEX	29	-0.146897	-0.95053	0.51992	0.66437	1	3034	tags=34%, list=20%, signal=43%	-
GO_BASAL_PLASMA_MEMBRANE	31	-0.140811	-0.948988	0.517671	0.663609	1	10191	tags=81%, list=67%, signal=241%	-
GO_NON_MOTILE_CILIUM	113	-0.0763414	-0.947196	0.501031	0.663409	1	5206	tags=42%, list=34%, signal=63%	-
GO_SPERM_PRINCIPAL_PIECE	16	-0.190256	-0.934904	0.523232	0.681024	1	2831	tags=38%, list=19%, signal=46%	-
GO_PERICENTRIC_HETEROCHROMATIN	19	-0.178406	-0.932383	0.521401	0.682135	1	2912	tags=37%, list=19%, signal=45%	-
GO_AUTOPHAGOSOME	81	-0.0875171	-0.930488	0.515337	0.682077	1	2825	tags=27%, list=18%, signal=33%	-
GO_NUCLEOLAR_PART	167	-0.0605105	-0.928109	0.540161	0.683042	1	13196	tags=92%, list=86%, signal=663%	-
GO_SPINDLE_POLE	152	-0.0628939	-0.913109	0.539394	0.706128	1	3075	tags=26%, list=20%, signal=33%	-
GO_ACTIN_BASED_CELL_PROJECTION	188	-0.0565602	-0.903654	0.570526	0.71919	1	6146	tags=46%, list=40%, signal=76%	-
GO_APICAL_JUNCTION_COMPLEX	134	-0.0677851	-0.899087	0.582996	0.723646	1	7309	tags=54%, list=48%, signal=103%	-
GO_NUCLEAR_PORE	71	-0.0896134	-0.891044	0.580078	0.734498	1	2731	tags=27%, list=18%, signal=32%	-
GO_CLATHRIN_COATED_ENDOCYTIC_VESICLE_MEMBRANE	32	-0.131041	-0.888285	0.598765	0.73535	1	5651	tags=50%, list=37%, signal=79%	-
GO_MICROTUBULE_ORGANIZING_CENTER_PART	170	-0.0590567	-0.882768	0.620952	0.740934	1	4058	tags=32%, list=27%, signal=44%	-
GO_AXON_CYTOPLASM	55	-0.0997407	-0.878632	0.611881	0.744721	1	706	tags=15%, list=5%, signal=15%	-
GO_CCR4_NOT_COMPLEX	15	-0.188592	-0.876587	0.576108	0.74463	1	12420	tags=100%, list=81%, signal=530%	-
GO_ORGANELLE_SUBCOMPARTMENT	324	-0.0420423	-0.874137	0.592437	0.745597	1	552	tags=8%, list=4%, signal=8%	-
GO_ATPASE_DEPENDENT_TRANSMEMBRANE_TRANSPORT_COMPLEX	17	-0.174096	-0.872684	0.612774	0.744375	1	5441	tags=53%, list=36%, signal=82%	-
GO_RNA_POLYMERASE_II_TRANSCRIPTION_FACTOR_COMPLEX	148	-0.061295	-0.870779	0.623327	0.744054	1	13547	tags=95%, list=89%, signal=817%	-
GO_MAST_CELL_GRANULE	20	-0.162178	-0.868209	0.625	0.744959	1	8234	tags=70%, list=54%, signal=151%	-
GO_CUL4_RING_E3_UBIQUITIN_LIGASE_COMPLEX	30	-0.133883	-0.862954	0.616633	0.7504	1	10708	tags=83%, list=70%, signal=277%	-
GO_NUCLEAR_UBIQUITIN_LIGASE_COMPLEX	41	-0.114975	-0.857118	0.633401	0.756553	1	2725	tags=29%, list=18%, signal=36%	-
GO_SPINDLE_MIDZONE	32	-0.126764	-0.85434	0.659138	0.757895	1	10020	tags=78%, list=65%, signal=226%	-
GO_CENTROSOME	476	-0.0342125	-0.853983	0.668712	0.754902	1	4573	tags=33%, list=30%, signal=46%	-
GO_TRANS_GOLGI_NETWORK_TRANSPORT_VESICLE	28	-0.137227	-0.851938	0.62069	0.755077	1	5556	tags=50%, list=36%, signal=78%	-
GO_GOLGI_CISTERNA_MEMBRANE	68	-0.0879901	-0.843008	0.671287	0.766727	1	2036	tags=22%, list=13%, signal=25%	-
GO_EXTRINSIC_COMPONENT_OF_CYTOPLASMIC_SIDE_OF_PLASMA_MEMBRANE	85	-0.0760419	-0.841178	0.64375	0.766146	1	7485	tags=56%, list=49%, signal=110%	-
GO_CELL_CELL_ADHERENS_JUNCTION	108	-0.0695023	-0.829883	0.663774	0.780976	1	9288	tags=68%, list=61%, signal=171%	-
GO_SPINDLE	311	-0.0411042	-0.825217	0.679592	0.785152	1	3075	tags=24%, list=20%, signal=30%	-
GO_AUTOPHAGOSOME_MEMBRANE	28	-0.129305	-0.823947	0.669866	0.783792	1	5677	tags=50%, list=37%, signal=79%	-
GO_EXTRINSIC_COMPONENT_OF_ORGANELLE_MEMBRANE	43	-0.105993	-0.82333	0.662577	0.781285	1	5145	tags=44%, list=34%, signal=66%	-
GO_CONDENSED_NUCLEAR_CHROMOSOME	81	-0.0761942	-0.819909	0.711253	0.783273	1	3753	tags=32%, list=25%, signal=42%	-
GO_90S_PRERIBOSOME	28	-0.126588	-0.809995	0.696673	0.795433	1	7358	tags=61%, list=48%, signal=117%	-
GO_BASOLATERAL_PLASMA_MEMBRANE	198	-0.0484794	-0.788896	0.726531	0.825503	1	4524	tags=34%, list=30%, signal=48%	-
GO_CARBOXY_TERMINAL_DOMAIN_PROTEIN_KINASE_COMPLEX	19	-0.149836	-0.787418	0.705426	0.824227	1	4154	tags=42%, list=27%, signal=58%	-
GO_ENDOPLASMIC_RETICULUM_EXIT_SITE	18	-0.151909	-0.781422	0.740741	0.830035	1	3630	tags=39%, list=24%, signal=51%	-
GO_PHAGOPHORE_ASSEMBLY_SITE	30	-0.120015	-0.781419	0.774451	0.82635	1	12450	tags=93%, list=81%, signal=500%	-
GO_CORTICAL_ACTIN_CYTOSKELETON	81	-0.0747375	-0.778677	0.733083	0.826784	1	4153	tags=35%, list=27%, signal=47%	-
GO_DESMOSOME	22	-0.136191	-0.775124	0.75	0.828452	1	13222	tags=100%, list=86%, signal=735%	-
GO_INCLUSION_BODY	71	-0.0767319	-0.756152	0.778004	0.85325	1	11117	tags=80%, list=73%, signal=292%	-
GO_ENDOCYTIC_VESICLE_MEMBRANE	147	-0.0540322	-0.755379	0.760479	0.850658	1	4491	tags=35%, list=29%, signal=49%	-
GO_BASAL_PART_OF_CELL	47	-0.0886253	-0.729519	0.822581	0.883739	1	11672	tags=85%, list=76%, signal=358%	-
GO_MYOSIN_FILAMENT	22	-0.124893	-0.708569	0.838843	0.907994	1	3657	tags=36%, list=24%, signal=48%	-
GO_SPERM_PART	137	-0.0529884	-0.708125	0.840164	0.904616	1	9920	tags=70%, list=65%, signal=197%	-
GO_COP9_SIGNALOSOME	31	-0.107059	-0.694477	0.858	0.91854	1	2315	tags=26%, list=15%, signal=30%	-
GO_FLEMMING_BODY	25	-0.116243	-0.690549	0.836653	0.919478	1	12303	tags=92%, list=80%, signal=469%	-
GO_BRUSH_BORDER_MEMBRANE	43	-0.0875915	-0.68909	0.860279	0.917328	1	12543	tags=91%, list=82%, signal=502%	-
GO_NUCLEAR_INNER_MEMBRANE	50	-0.0810727	-0.680093	0.857438	0.924058	1	2743	tags=26%, list=18%, signal=32%	-
GO_ACTIN_FILAMENT	93	-0.0599673	-0.668384	0.87251	0.933575	1	5835	tags=44%, list=38%, signal=71%	-
GO_PHAGOPHORE_ASSEMBLY_SITE_MEMBRANE	16	-0.136432	-0.658843	0.885277	0.940037	1	1741	tags=25%, list=11%, signal=28%	-
GO_SEX_CHROMOSOME	24	-0.11126	-0.650643	0.899177	0.944912	1	4677	tags=42%, list=31%, signal=60%	-
GO_APICAL_PART_OF_CELL	331	-0.030779	-0.650544	0.907025	0.941058	1	1713	tags=14%, list=11%, signal=16%	-
GO_TOR_COMPLEX	15	-0.139099	-0.647479	0.899787	0.940366	1	935	tags=20%, list=6%, signal=21%	-
GO_CILIARY_MEMBRANE	74	-0.0638458	-0.643671	0.892368	0.94016	1	11229	tags=80%, list=73%, signal=298%	-
GO_DNA_PACKAGING_COMPLEX	27	-0.100297	-0.62201	0.922607	0.956142	1	11504	tags=85%, list=75%, signal=343%	-
GO_IMMUNOLOGICAL_SYNAPSE	30	-0.0951764	-0.614785	0.935039	0.958306	1	2628	tags=27%, list=17%, signal=32%	-
GO_SNARE_COMPLEX	44	-0.0781319	-0.614172	0.930636	0.954953	1	4721	tags=39%, list=31%, signal=56%	-
GO_INO80_TYPE_COMPLEX	23	-0.10061	-0.566328	0.955734	0.98392	1	1125	tags=17%, list=7%, signal=19%	-
GO_INTERCALATED_DISC	49	-0.066741	-0.560626	0.97286	0.982935	1	14285	tags=100%, list=93%, signal=1500%	-
GO_ENDOPLASMIC_RETICULUM_QUALITY_CONTROL_COMPARTMENT	21	-0.104051	-0.554631	0.965932	0.981862	1	13713	tags=100%, list=90%, signal=962%	-
GO_SPLICEOSOMAL_COMPLEX	164	-0.0372371	-0.532622	0.961538	0.987172	1	14646	tags=99%, list=96%, signal=2294%	-
GO_SIN3_TYPE_COMPLEX	15	-0.109553	-0.516768	0.982178	0.988628	1	11588	tags=87%, list=76%, signal=357%	-
GO_POLE_PLASM	15	-0.111275	-0.514527	0.971774	0.985423	1	6461	tags=53%, list=42%, signal=92%	-

## Sheet: P80-female_Down_C5MF
NAME	SIZE	ES	NES	NOM p-val	FDR q-val	FWER p-val	RANK AT MAX	LEADING EDGE		CLUSTER
GO_METAL_ION_TRANSMEMBRANE_TRANSPORTER_ACTIVITY	399	-0.160014	-3.74875	0	0	0	5670	tags=53%, list=37%, signal=81%		channel gated calcium
GO_PROTEIN_SERINE_THREONINE_KINASE_ACTIVITY	413	-0.151111	-3.53334	0	0	0	4235	tags=42%, list=28%, signal=57%		tau protein serine
GO_CALMODULIN_BINDING	187	-0.213961	-3.37688	0	0	0	2495	tags=37%, list=16%, signal=44%		-
GO_CATION_CHANNEL_ACTIVITY	288	-0.170937	-3.34785	0	0	0	5670	tags=54%, list=37%, signal=84%		channel gated calcium
GO_GTPASE_BINDING	497	-0.133112	-3.32333	0	0	0	5358	tags=48%, list=35%, signal=71%		rho guanyl nucleotide
GO_GLUTAMATE_RECEPTOR_ACTIVITY	26	-0.518969	-3.23587	0	0	0	3844	tags=77%, list=25%, signal=103%		channel gated calcium
GO_CALCIUM_ION_TRANSMEMBRANE_TRANSPORTER_ACTIVITY	129	-0.245665	-3.22166	0	0	0	6119	tags=64%, list=40%, signal=106%		channel gated calcium
GO_NEUROTRANSMITTER_RECEPTOR_ACTIVITY	89	-0.276225	-3.07568	0	0	0	8006	tags=80%, list=52%, signal=166%		channel gated calcium
GO_SMALL_GTPASE_BINDING	405	-0.132219	-3.06604	0	0	0	5739	tags=50%, list=38%, signal=78%		rho guanyl nucleotide
GO_VOLTAGE_GATED_CATION_CHANNEL_ACTIVITY	128	-0.229189	-3.04682	0	0	0	3457	tags=45%, list=23%, signal=58%		channel gated calcium
GO_BETA_CATENIN_BINDING	79	-0.284491	-2.97933	0	0.000107828	0.001	5355	tags=63%, list=35%, signal=97%		-
GO_IONOTROPIC_GLUTAMATE_RECEPTOR_ACTIVITY	19	-0.567183	-2.94955	0	9.88426e-05	0.001	5024	tags=89%, list=33%, signal=133%		channel gated calcium
GO_VOLTAGE_GATED_ION_CHANNEL_ACTIVITY	175	-0.187723	-2.87934	0	0.000181725	0.002	3457	tags=41%, list=23%, signal=53%		channel gated calcium
GO_CHROMATIN_BINDING	466	-0.115084	-2.85147	0	0.000168744	0.002	4861	tags=43%, list=32%, signal=61%		chromatin binding histone
GO_PROTEIN_TYROSINE_PHOSPHATASE_ACTIVITY	91	-0.252666	-2.84033	0	0.000157495	0.002	7424	tags=74%, list=49%, signal=142%		tyrosine phosphatase phosphoric
GO_MRNA_BINDING	220	-0.157471	-2.79821	0	0.000290661	0.004	6529	tags=58%, list=43%, signal=100%		-
GO_PRE_MRNA_BINDING	33	-0.412478	-2.77086	0	0.000552474	0.007	5759	tags=79%, list=38%, signal=126%		-
GO_GUANYL_NUCLEOTIDE_EXCHANGE_FACTOR_ACTIVITY	203	-0.169459	-2.76959	0	0.000521781	0.007	2342	tags=32%, list=15%, signal=37%		rho guanyl nucleotide
GO_POTASSIUM_ION_TRANSMEMBRANE_TRANSPORTER_ACTIVITY	146	-0.20072	-2.73754	0	0.000749205	0.011	3457	tags=42%, list=23%, signal=54%		channel gated calcium
GO_SODIUM_ION_TRANSMEMBRANE_TRANSPORTER_ACTIVITY	128	-0.205519	-2.71932	0	0.000946988	0.015	4653	tags=51%, list=30%, signal=72%		channel gated calcium
GO_RHO_GTPASE_BINDING	167	-0.18391	-2.68422	0.00199601	0.00107236	0.018	5739	tags=56%, list=38%, signal=88%		-
GO_PROXIMAL_PROMOTER_SEQUENCE_SPECIFIC_DNA_BINDING	477	-0.106285	-2.68176	0	0.00102362	0.018	10776	tags=81%, list=70%, signal=264%		-
GO_TRANSCRIPTION_COREPRESSOR_ACTIVITY	223	-0.153306	-2.64502	0	0.00113627	0.021	3865	tags=40%, list=25%, signal=53%		-
GO_GATED_CHANNEL_ACTIVITY	302	-0.130551	-2.63591	0	0.00133114	0.026	3971	tags=39%, list=26%, signal=51%		channel gated calcium
GO_HISTONE_DEMETHYLASE_ACTIVITY	23	-0.449275	-2.60692	0	0.00165925	0.034	5112	tags=78%, list=33%, signal=117%		chromatin binding histone
GO_HISTONE_BINDING	174	-0.16929	-2.60291	0	0.00168505	0.036	6586	tags=60%, list=43%, signal=104%		-
GO_SYNTAXIN_BINDING	66	-0.277266	-2.57503	0	0.00219551	0.049	7369	tags=76%, list=48%, signal=145%		-
GO_GTPASE_REGULATOR_ACTIVITY	268	-0.129269	-2.47786	0	0.00313293	0.072	8906	tags=71%, list=58%, signal=167%		nucleoside triphosphatase regulator
GO_PASSIVE_TRANSMEMBRANE_TRANSPORTER_ACTIVITY	393	-0.10813	-2.45904	0	0.00338891	0.081	5670	tags=48%, list=37%, signal=74%		channel gated calcium
GO_DNA_BINDING_TRANSCRIPTION_FACTOR_BINDING	321	-0.118198	-2.43707	0	0.00388138	0.095	4189	tags=39%, list=27%, signal=52%		-
GO_TAU_PROTEIN_KINASE_ACTIVITY	22	-0.425648	-2.41273	0	0.00440728	0.109	7408	tags=91%, list=48%, signal=176%		tau protein serine
GO_HISTONE_DEACETYLASE_BINDING	103	-0.20182	-2.40866	0	0.00434516	0.111	3916	tags=46%, list=26%, signal=61%		-
GO_POSTSYNAPTIC_NEUROTRANSMITTER_RECEPTOR_ACTIVITY	49	-0.294134	-2.37993	0.00205339	0.00552065	0.141	8006	tags=82%, list=52%, signal=171%		-
GO_RNA_POLYMERASE_II_SPECIFIC_DNA_BINDING_TRANSCRIPTION_FACTOR_BINDING	254	-0.130044	-2.37655	0.00423729	0.00549659	0.145	4189	tags=40%, list=27%, signal=54%		-
GO_LIGAND_GATED_CALCIUM_CHANNEL_ACTIVITY	26	-0.388885	-2.37178	0	0.00557685	0.15	3477	tags=62%, list=23%, signal=79%		channel gated calcium
GO_TRANSMEMBRANE_RECEPTOR_PROTEIN_TYROSINE_KINASE_ACTIVITY	61	-0.248518	-2.34087	0	0.00690735	0.189	7000	tags=70%, list=46%, signal=129%		tyrosine phosphatase phosphoric
GO_REGULATORY_RNA_BINDING	33	-0.34561	-2.32344	0	0.00739343	0.203	6780	tags=79%, list=44%, signal=141%		-
GO_CLATHRIN_BINDING	54	-0.270729	-2.30991	0.00198413	0.00795077	0.224	6641	tags=70%, list=43%, signal=124%		-
GO_TRANSMEMBRANE_RECEPTOR_PROTEIN_KINASE_ACTIVITY	77	-0.220911	-2.30201	0.00200803	0.00814614	0.235	6574	tags=65%, list=43%, signal=113%		-
GO_DNA_BINDING_TRANSCRIPTION_ACTIVATOR_ACTIVITY	356	-0.107272	-2.291	0.00417537	0.00874351	0.253	10433	tags=79%, list=68%, signal=241%		-
GO_NUCLEOSIDE_TRIPHOSPHATASE_REGULATOR_ACTIVITY	307	-0.111218	-2.28894	0	0.00867491	0.256	4165	tags=38%, list=27%, signal=51%		nucleoside triphosphatase regulator
GO_RHO_GUANYL_NUCLEOTIDE_EXCHANGE_FACTOR_ACTIVITY	75	-0.228269	-2.28862	0	0.00849854	0.257	3054	tags=43%, list=20%, signal=53%		rho guanyl nucleotide
GO_MONOVALENT_INORGANIC_CATION_TRANSMEMBRANE_TRANSPORTER_ACTIVITY	340	-0.107249	-2.27633	0.00195312	0.00896333	0.276	3482	tags=33%, list=23%, signal=42%		-
GO_RAS_GUANYL_NUCLEOTIDE_EXCHANGE_FACTOR_ACTIVITY	131	-0.171576	-2.27235	0	0.00892316	0.282	2304	tags=32%, list=15%, signal=37%		rho guanyl nucleotide
GO_ACTIN_BINDING	392	-0.0994706	-2.2681	0	0.00909735	0.294	4100	tags=36%, list=27%, signal=49%		-
GO_VOLTAGE_GATED_POTASSIUM_CHANNEL_ACTIVITY	79	-0.218312	-2.26008	0.00413223	0.00921103	0.299	3457	tags=44%, list=23%, signal=57%		-
GO_POTASSIUM_CHANNEL_ACTIVITY	114	-0.178989	-2.24958	0	0.00974596	0.323	3457	tags=40%, list=23%, signal=52%		channel gated calcium
GO_ION_CHANNEL_BINDING	120	-0.174629	-2.2447	0	0.00972091	0.33	2833	tags=36%, list=19%, signal=44%		-
GO_DELAYED_RECTIFIER_POTASSIUM_CHANNEL_ACTIVITY	30	-0.350188	-2.23867	0.0020202	0.0100992	0.347	2814	tags=53%, list=18%, signal=65%		-
GO_TRANSMEMBRANE_RECEPTOR_PROTEIN_PHOSPHATASE_ACTIVITY	16	-0.467388	-2.23539	0	0.0100363	0.351	4333	tags=75%, list=28%, signal=105%		-
GO_PHOSPHORIC_ESTER_HYDROLASE_ACTIVITY	340	-0.105014	-2.2252	0	0.0106794	0.371	7746	tags=61%, list=51%, signal=121%		tyrosine phosphatase phosphoric
GO_TRANSCRIPTION_COACTIVATOR_ACTIVITY	298	-0.110236	-2.21544	0.00184843	0.0112643	0.393	7025	tags=57%, list=46%, signal=103%		-
GO_ACETYLTRANSFERASE_ACTIVITY	94	-0.191944	-2.21199	0.00391389	0.0112299	0.397	6198	tags=60%, list=41%, signal=100%		-
GO_TRANSMITTER_GATED_CHANNEL_ACTIVITY	54	-0.255545	-2.20239	0.00203252	0.0117497	0.414	8006	tags=78%, list=52%, signal=163%		-
GO_GLUTAMATE_RECEPTOR_BINDING	49	-0.2685	-2.19054	0	0.0122818	0.43	6211	tags=67%, list=41%, signal=113%		-
GO_SYMPORTER_ACTIVITY	128	-0.164955	-2.19022	0	0.0121049	0.432	7779	tags=67%, list=51%, signal=136%		channel gated calcium
GO_SNARE_BINDING	100	-0.182738	-2.16195	0.0020202	0.0144846	0.508	4721	tags=49%, list=31%, signal=70%		-
GO_PHOSPHOPROTEIN_PHOSPHATASE_ACTIVITY	170	-0.145086	-2.16109	0.00414079	0.0143162	0.509	8787	tags=72%, list=57%, signal=167%		-
GO_DEMETHYLASE_ACTIVITY	32	-0.322917	-2.16088	0.00201207	0.0140736	0.509	5112	tags=66%, list=33%, signal=98%		-
GO_SYNTAXIN_1_BINDING	22	-0.388363	-2.16038	0.004	0.0138774	0.511	4500	tags=68%, list=29%, signal=96%		-
GO_G_PROTEIN_COUPLED_NEUROTRANSMITTER_RECEPTOR_ACTIVITY	27	-0.343832	-2.14567	0.00419287	0.0149648	0.539	7784	tags=85%, list=51%, signal=173%		-
GO_R_SMAD_BINDING	23	-0.374532	-2.13681	0.00189394	0.0156486	0.551	6254	tags=78%, list=41%, signal=132%		-
GO_THYROID_HORMONE_RECEPTOR_BINDING	28	-0.339073	-2.13575	0.0040568	0.0155297	0.554	4659	tags=64%, list=30%, signal=92%		-
GO_SMAD_BINDING	78	-0.211399	-2.12754	0	0.0160441	0.57	6984	tags=67%, list=46%, signal=122%		-
GO_HISTONE_LYSINE_N_METHYLTRANSFERASE_ACTIVITY	41	-0.287724	-2.1101	0.00203666	0.0176275	0.609	2328	tags=44%, list=15%, signal=52%		-
GO_CORE_PROMOTER_BINDING	50	-0.249738	-2.10725	0.00380952	0.017775	0.617	3843	tags=50%, list=25%, signal=67%		-
GO_CATION_CATION_ANTIPORTER_ACTIVITY	24	-0.365111	-2.09619	0	0.0187881	0.64	3349	tags=58%, list=22%, signal=75%		channel gated calcium
GO_PROTEIN_KINASE_A_BINDING	47	-0.259594	-2.09546	0	0.0186003	0.64	7436	tags=74%, list=49%, signal=144%		-
GO_STRUCTURAL_CONSTITUENT_OF_SYNAPSE	16	-0.450142	-2.08976	0.00393701	0.0188156	0.652	5553	tags=81%, list=36%, signal=127%		-
GO_G_PROTEIN_COUPLED_AMINE_RECEPTOR_ACTIVITY	33	-0.313465	-2.08801	0.00838574	0.0187652	0.659	10053	tags=97%, list=66%, signal=282%		-
GO_MOLECULAR_ADAPTOR_ACTIVITY	196	-0.126648	-2.0831	0.00583658	0.0191173	0.671	10267	tags=80%, list=67%, signal=239%		-
GO_CALMODULIN_DEPENDENT_PROTEIN_KINASE_ACTIVITY	27	-0.331461	-2.08167	0.00203252	0.0191181	0.675	5706	tags=70%, list=37%, signal=112%		-
GO_MICROTUBULE_PLUS_END_BINDING	17	-0.421305	-2.07197	0.0059761	0.0200337	0.703	6163	tags=82%, list=40%, signal=138%		-
GO_VOLTAGE_GATED_CALCIUM_CHANNEL_ACTIVITY	42	-0.26682	-2.06741	0	0.0202455	0.71	7588	tags=76%, list=50%, signal=151%		channel gated calcium
GO_PHOSPHATASE_BINDING	172	-0.136408	-2.06325	0.00203252	0.0204652	0.718	8524	tags=69%, list=56%, signal=154%		-
GO_DOUBLE_STRANDED_RNA_BINDING	71	-0.203588	-2.05041	0.00400802	0.0222093	0.756	5521	tags=56%, list=36%, signal=88%		-
GO_N_ACETYLTRANSFERASE_ACTIVITY	77	-0.193396	-2.0459	0.00396825	0.0225695	0.766	6198	tags=60%, list=41%, signal=100%		-
GO_NUCLEAR_LOCALIZATION_SEQUENCE_BINDING	19	-0.382961	-2.02811	0.00389105	0.024657	0.792	4618	tags=68%, list=30%, signal=98%		-
GO_IONOTROPIC_GLUTAMATE_RECEPTOR_BINDING	33	-0.295221	-2.02466	0.00819672	0.0248106	0.8	6622	tags=73%, list=43%, signal=128%		-
GO_LIGAND_GATED_CATION_CHANNEL_ACTIVITY	91	-0.176375	-1.99653	0.00200803	0.0288646	0.852	3708	tags=42%, list=24%, signal=55%		-
GO_MIRNA_BINDING	26	-0.326772	-1.99642	0.00204082	0.028522	0.852	6780	tags=77%, list=44%, signal=138%		-
GO_PROTEIN_TYROSINE_KINASE_BINDING	78	-0.191819	-1.98134	0.00585938	0.0308111	0.877	6105	tags=59%, list=40%, signal=98%		-
GO_NADPLUS_KINASE_ACTIVITY	17	-0.401532	-1.97852	0.004	0.0310401	0.881	4665	tags=71%, list=30%, signal=101%		-
GO_PROTEIN_SERINE_THREONINE_TYROSINE_KINASE_ACTIVITY	42	-0.262975	-1.97837	0.0019685	0.0307284	0.881	4732	tags=57%, list=31%, signal=82%		-
GO_PHOSPHATASE_ACTIVITY	248	-0.108519	-1.97473	0.012474	0.0310464	0.893	7746	tags=61%, list=51%, signal=122%		-
GO_PROTEIN_KINASE_A_REGULATORY_SUBUNIT_BINDING	20	-0.364592	-1.97033	0.00382409	0.0313968	0.899	7436	tags=85%, list=49%, signal=165%		-
GO_14_3_3_PROTEIN_BINDING	27	-0.311611	-1.95618	0.00587084	0.0337312	0.911	4309	tags=59%, list=28%, signal=82%		-
GO_CHEMOREPELLENT_ACTIVITY	27	-0.313228	-1.95398	0.010101	0.0339276	0.915	7118	tags=78%, list=47%, signal=145%		-
GO_SECONDARY_ACTIVE_TRANSMEMBRANE_TRANSPORTER_ACTIVITY	206	-0.114602	-1.95144	0.00585938	0.0340295	0.916	7779	tags=62%, list=51%, signal=125%		-
GO_RAC_GTPASE_BINDING	64	-0.208588	-1.94334	0.014553	0.0349901	0.926	5669	tags=58%, list=37%, signal=91%		-
GO_LIGAND_GATED_ION_CHANNEL_ACTIVITY	120	-0.153126	-1.9419	0.0100806	0.0348954	0.929	3542	tags=38%, list=23%, signal=49%		-
GO_ACETYLCHOLINE_RECEPTOR_ACTIVITY	19	-0.372767	-1.93775	0.00798403	0.0354375	0.935	9606	tags=100%, list=63%, signal=268%		-
GO_ENHANCER_BINDING	119	-0.146751	-1.92319	0.00582524	0.0382461	0.946	7417	tags=63%, list=48%, signal=121%		-
GO_EXTRACELLULAR_LIGAND_GATED_ION_CHANNEL_ACTIVITY	65	-0.200796	-1.92292	0.00596422	0.0378645	0.946	8006	tags=72%, list=52%, signal=151%		-
GO_TAU_PROTEIN_BINDING	45	-0.242465	-1.9217	0.00978474	0.0378141	0.949	6163	tags=64%, list=40%, signal=108%		-
GO_AU_RICH_ELEMENT_BINDING	28	-0.304603	-1.91918	0.00811359	0.0380543	0.952	6825	tags=75%, list=45%, signal=135%		-
GO_CORE_PROMOTER_SEQUENCE_SPECIFIC_DNA_BINDING	42	-0.250983	-1.91053	0.00583658	0.039369	0.954	3822	tags=50%, list=25%, signal=66%		-
GO_N_ACYLTRANSFERASE_ACTIVITY	92	-0.172142	-1.90017	0.0123711	0.0411824	0.96	6198	tags=58%, list=41%, signal=96%		-
GO_MODIFICATION_DEPENDENT_PROTEIN_BINDING	125	-0.147194	-1.8962	0.00614754	0.0414593	0.963	5112	tags=48%, list=33%, signal=71%		-
GO_PHOSPHOPROTEIN_BINDING	80	-0.184102	-1.89469	0.00627615	0.041441	0.964	7910	tags=70%, list=52%, signal=144%		-
GO_HISTONE_METHYLTRANSFERASE_ACTIVITY_H3_K4_SPECIFIC_	15	-0.398578	-1.89282	0.00607287	0.0414117	0.964	2069	tags=53%, list=14%, signal=62%		-
GO_MICROTUBULE_BINDING	218	-0.111364	-1.8895	0.00776699	0.041833	0.967	5902	tags=50%, list=39%, signal=79%		-
GO_HISTONE_METHYLTRANSFERASE_ACTIVITY	54	-0.21946	-1.87852	0.0160321	0.0440182	0.975	6856	tags=67%, list=45%, signal=120%		-
GO_RNA_POLYMERASE_II_CORE_PROMOTER_SEQUENCE_SPECIFIC_DNA_BINDING	32	-0.282134	-1.87709	0.00847458	0.0438471	0.975	3822	tags=53%, list=25%, signal=71%		-
GO_TRANSFERASE_ACTIVITY_TRANSFERRING_ACYL_GROUPS	224	-0.106073	-1.85639	0.00998004	0.0489403	0.986	5916	tags=49%, list=39%, signal=79%		-
GO_LYSINE_ACETYLATED_HISTONE_BINDING	18	-0.365815	-1.85353	0.0124224	0.0494908	0.989	2911	tags=56%, list=19%, signal=69%		-
GO_MAP_KINASE_KINASE_KINASE_ACTIVITY	27	-0.302086	-1.85219	0.0174419	0.0494839	0.989	3321	tags=52%, list=22%, signal=66%		-
GO_SOLUTE_CATION_ANTIPORTER_ACTIVITY	30	-0.281757	-1.84682	0.0155642	0.0505273	0.991	3349	tags=50%, list=22%, signal=64%		-
GO_METHYLATED_HISTONE_BINDING	57	-0.210636	-1.83911	0.0114943	0.0520682	0.992	5112	tags=54%, list=33%, signal=81%		-
GO_PROTEIN_PHOSPHORYLATED_AMINO_ACID_BINDING	48	-0.228383	-1.83849	0.012	0.0517461	0.992	6081	tags=63%, list=40%, signal=103%		-
GO_RNA_POLYMERASE_II_DISTAL_ENHANCER_SEQUENCE_SPECIFIC_DNA_BINDING	90	-0.166266	-1.8383	0.0145833	0.0512909	0.992	6993	tags=62%, list=46%, signal=114%		-
GO_PHOSPHOTYROSINE_RESIDUE_BINDING	39	-0.246566	-1.83673	0.00992064	0.051146	0.992	6439	tags=67%, list=42%, signal=115%		-
GO_SIGNALING_ADAPTOR_ACTIVITY	75	-0.179058	-1.83395	0.00809717	0.0515673	0.992	8904	tags=76%, list=58%, signal=181%		-
GO_UBIQUITIN_LIKE_PROTEIN_LIGASE_ACTIVITY	206	-0.110054	-1.82793	0.013308	0.0526196	0.992	6882	tags=56%, list=45%, signal=100%		-
GO_PHOSPHATIDYLINOSITOL_3_KINASE_REGULATOR_ACTIVITY	17	-0.364933	-1.8249	0.0164271	0.0531004	0.992	9725	tags=100%, list=64%, signal=274%		-
GO_PEPTIDE_N_ACETYLTRANSFERASE_ACTIVITY	66	-0.186735	-1.82438	0.0172745	0.0527751	0.993	6198	tags=59%, list=41%, signal=99%		-
GO_NUCLEAR_HORMONE_RECEPTOR_BINDING	146	-0.131676	-1.82385	0.0174419	0.0524672	0.993	4189	tags=40%, list=27%, signal=55%		-
GO_TUBULIN_BINDING	297	-0.0919766	-1.81996	0.0130841	0.0529905	0.995	5937	tags=48%, list=39%, signal=77%		-
GO_PROTEIN_TYROSINE_KINASE_ACTIVITY	128	-0.137567	-1.81771	0.00998004	0.0531033	0.995	11781	tags=91%, list=77%, signal=391%		-
GO_KINESIN_BINDING	40	-0.242983	-1.81502	0.0199203	0.0532606	0.995	7004	tags=70%, list=46%, signal=129%		-
GO_MICROFILAMENT_MOTOR_ACTIVITY	21	-0.331261	-1.81412	0.0146138	0.0530648	0.996	5869	tags=71%, list=38%, signal=116%		-
GO_NEUROPILIN_BINDING	19	-0.346825	-1.81114	0.0215983	0.0535855	0.996	6781	tags=79%, list=44%, signal=142%		-
GO_RECEPTOR_SIGNALING_COMPLEX_SCAFFOLD_ACTIVITY	22	-0.32403	-1.80656	0.0204918	0.0544899	0.997	5483	tags=68%, list=36%, signal=106%		-
GO_SH3_DOMAIN_BINDING	121	-0.13839	-1.7976	0.00974659	0.0567014	0.998	10167	tags=80%, list=66%, signal=237%		-
GO_DNA_BINDING_TRANSCRIPTION_REPRESSOR_ACTIVITY_RNA_POLYMERASE_II_SPECIFIC	206	-0.105934	-1.77663	0.0103734	0.0630697	0.999	2933	tags=30%, list=19%, signal=36%		-
GO_ANKYRIN_BINDING	18	-0.348607	-1.77521	0.0179283	0.0630486	0.999	3174	tags=56%, list=21%, signal=70%		-
GO_SOLUTE_CATION_SYMPORTER_ACTIVITY	88	-0.162833	-1.77488	0.0239411	0.0626548	0.999	4653	tags=47%, list=30%, signal=67%		-
GO_PHOSPHATIDYLINOSITOL_BINDING	232	-0.0978714	-1.77386	0.015873	0.0624349	0.999	7826	tags=61%, list=51%, signal=123%		-
GO_PHOSPHATIDYLSERINE_BINDING	52	-0.204383	-1.77378	0.0258449	0.0619877	0.999	9832	tags=85%, list=64%, signal=236%		-
GO_ARF_GUANYL_NUCLEOTIDE_EXCHANGE_FACTOR_ACTIVITY	19	-0.336521	-1.77349	0.0257426	0.0616211	0.999	3717	tags=58%, list=24%, signal=76%		-
GO_RNA_HELICASE_ACTIVITY	47	-0.219111	-1.77036	0.0271399	0.0622062	0.999	7728	tags=72%, list=51%, signal=146%		-
GO_SEROTONIN_RECEPTOR_ACTIVITY	20	-0.325998	-1.7548	0.0144928	0.0667345	0.999	9556	tags=95%, list=62%, signal=253%		-
GO_EPHRIN_RECEPTOR_ACTIVITY	19	-0.332495	-1.74634	0.0197628	0.0693074	0.999	7000	tags=79%, list=46%, signal=145%		-
GO_SODIUM_CHANNEL_ACTIVITY	38	-0.235373	-1.74461	0.0235294	0.0693067	1	5670	tags=61%, list=37%, signal=96%		-
GO_PROTEIN_SELF_ASSOCIATION	51	-0.208848	-1.74131	0.0154143	0.0699794	1	5517	tags=57%, list=36%, signal=89%		-
GO_PROTEIN_C_TERMINUS_BINDING	184	-0.11119	-1.7388	0.0155039	0.0705008	1	2894	tags=30%, list=19%, signal=36%		-
GO_RAB_GTPASE_BINDING	154	-0.119776	-1.73663	0.0195695	0.0708086	1	2658	tags=29%, list=17%, signal=35%		-
GO_VOLTAGE_GATED_SODIUM_CHANNEL_ACTIVITY	19	-0.329355	-1.7336	0.033543	0.0714853	1	7048	tags=79%, list=46%, signal=146%		-
GO_STRUCTURAL_CONSTITUENT_OF_NUCLEAR_PORE	23	-0.303898	-1.73134	0.0218254	0.0719538	1	4672	tags=61%, list=31%, signal=87%		-
GO_SEMAPHORIN_RECEPTOR_BINDING	23	-0.296497	-1.72993	0.0144033	0.0719395	1	6781	tags=74%, list=44%, signal=133%		-
GO_H4_HISTONE_ACETYLTRANSFERASE_ACTIVITY	21	-0.316668	-1.71961	0.0304878	0.0752944	1	3906	tags=57%, list=26%, signal=77%		-
GO_NEUROTRANSMITTER_TRANSPORTER_ACTIVITY	48	-0.206514	-1.71135	0.0327198	0.0777222	1	5777	tags=58%, list=38%, signal=93%		-
GO_UBIQUITIN_LIKE_PROTEIN_SPECIFIC_PROTEASE_ACTIVITY	89	-0.155224	-1.711	0.019305	0.0773026	1	9331	tags=76%, list=61%, signal=195%		-
GO_NUCLEAR_RECEPTOR_TRANSCRIPTION_COACTIVATOR_ACTIVITY	64	-0.181866	-1.70903	0.0338983	0.0775154	1	5598	tags=55%, list=37%, signal=86%		-
GO_LYSINE_N_METHYLTRANSFERASE_ACTIVITY	51	-0.201541	-1.70886	0.0203666	0.0770862	1	2328	tags=35%, list=15%, signal=41%		-
GO_SOLUTE_SODIUM_SYMPORTER_ACTIVITY	59	-0.189887	-1.69796	0.0272374	0.0810412	1	9815	tags=83%, list=64%, signal=231%		-
GO_UBIQUITIN_LIKE_PROTEIN_TRANSFERASE_ACTIVITY	371	-0.0759355	-1.67928	0.016	0.0879855	1	7240	tags=55%, list=47%, signal=101%		-
GO_CARGO_RECEPTOR_ACTIVITY	77	-0.159898	-1.67254	0.0250522	0.0901278	1	8894	tags=74%, list=58%, signal=176%		-
GO_NEUROTRANSMITTER_SODIUM_SYMPORTER_ACTIVITY	24	-0.287652	-1.67105	0.0234834	0.0901568	1	5170	tags=63%, list=34%, signal=94%		-
GO_O_ACYLTRANSFERASE_ACTIVITY	40	-0.216141	-1.66356	0.0270833	0.0928407	1	6266	tags=63%, list=41%, signal=106%		-
GO_REPRESSING_TRANSCRIPTION_FACTOR_BINDING	65	-0.175667	-1.64878	0.030303	0.0991367	1	3916	tags=43%, list=26%, signal=58%		-
GO_PROMOTER_SPECIFIC_CHROMATIN_BINDING	43	-0.21202	-1.64725	0.038961	0.0991697	1	3883	tags=47%, list=25%, signal=62%		-
GO_PROTEIN_TYROSINE_SERINE_THREONINE_PHOSPHATASE_ACTIVITY	40	-0.219411	-1.63942	0.046371	0.102411	1	5451	tags=58%, list=36%, signal=89%		-
GO_P53_BINDING	63	-0.176054	-1.63609	0.0415842	0.103593	1	6305	tags=59%, list=41%, signal=99%		-
GO_RAN_GTPASE_BINDING	32	-0.238216	-1.60501	0.0452675	0.119283	1	5449	tags=59%, list=36%, signal=92%		-
GO_PROTEIN_PHOSPHATASE_1_BINDING	17	-0.32489	-1.60483	0.0223577	0.11861	1	2236	tags=47%, list=15%, signal=55%		-
GO_HELICASE_ACTIVITY	140	-0.113277	-1.59996	0.0385356	0.12084	1	4295	tags=39%, list=28%, signal=54%		-
GO_MRNA_3_UTR_BINDING	70	-0.164233	-1.58082	0.0652591	0.131584	1	5369	tags=51%, list=35%, signal=79%		-
GO_SPECTRIN_BINDING	26	-0.258072	-1.57313	0.0455487	0.135769	1	8418	tags=81%, list=55%, signal=179%		-
GO_PDZ_DOMAIN_BINDING	81	-0.151251	-1.5609	0.0509804	0.142819	1	6011	tags=54%, list=39%, signal=89%		-
GO_RECEPTOR_TYROSINE_KINASE_BINDING	60	-0.168425	-1.55329	0.0403226	0.146964	1	6105	tags=57%, list=40%, signal=94%		-
GO_MITOGEN_ACTIVATED_PROTEIN_KINASE_BINDING	26	-0.259769	-1.55327	0.0708333	0.146071	1	7215	tags=73%, list=47%, signal=138%		-
GO_PROTEIN_CONTAINING_COMPLEX_SCAFFOLD_ACTIVITY	70	-0.153204	-1.54305	0.0544355	0.15249	1	5537	tags=51%, list=36%, signal=80%		-
GO_RNA_STEM_LOOP_BINDING	17	-0.310266	-1.54105	0.0658915	0.152824	1	6060	tags=71%, list=40%, signal=117%		-
GO_CALCIUM_RELEASE_CHANNEL_ACTIVITY	20	-0.290466	-1.53017	0.0618763	0.159769	1	2448	tags=45%, list=16%, signal=54%		-
GO_PROTEIN_METHYLTRANSFERASE_ACTIVITY	79	-0.147719	-1.52416	0.0703934	0.162885	1	6856	tags=59%, list=45%, signal=107%		-
GO_CYCLIC_NUCLEOTIDE_BINDING	31	-0.227194	-1.51498	0.0589391	0.168237	1	7391	tags=71%, list=48%, signal=137%		-
GO_GTP_DEPENDENT_PROTEIN_BINDING	21	-0.272495	-1.51018	0.0584677	0.170723	1	6767	tags=71%, list=44%, signal=128%		-
GO_EPHRIN_RECEPTOR_BINDING	27	-0.24676	-1.50736	0.0535714	0.1719	1	10967	tags=96%, list=72%, signal=339%		-
GO_ATPASE_ACTIVITY_COUPLED	334	-0.0718855	-1.50683	0.0715746	0.171336	1	4606	tags=37%, list=30%, signal=52%		-
GO_TRANSCRIPTION_COFACTOR_BINDING	38	-0.204851	-1.50254	0.0591716	0.173481	1	901	tags=26%, list=6%, signal=28%		-
GO_PROTEIN_PHOSPHATASE_BINDING	130	-0.113207	-1.50182	0.0623782	0.172957	1	8524	tags=67%, list=56%, signal=150%		-
GO_NUCLEAR_RECEPTOR_BINDING	104	-0.127398	-1.50103	0.0757282	0.172581	1	4833	tags=44%, list=32%, signal=64%		-
GO_MAP_KINASE_KINASE_ACTIVITY	16	-0.31676	-1.49842	0.0688976	0.173391	1	2810	tags=50%, list=18%, signal=61%		-
GO_CAMP_BINDING	23	-0.265343	-1.49729	0.0613027	0.173171	1	7257	tags=74%, list=47%, signal=140%		-
GO_GABA_RECEPTOR_BINDING	16	-0.306784	-1.49551	0.0706861	0.173447	1	6788	tags=75%, list=44%, signal=135%		-
GO_STEROID_HORMONE_RECEPTOR_BINDING	86	-0.13404	-1.49438	0.0623782	0.173342	1	4189	tags=41%, list=27%, signal=56%		-
GO_AMINO_ACID_CATION_SYMPORTER_ACTIVITY	17	-0.309604	-1.48761	0.0755814	0.177768	1	5170	tags=65%, list=34%, signal=98%		-
GO_PHOSPHATIDYLINOSITOL_3_KINASE_BINDING	31	-0.225642	-1.48006	0.0846774	0.182876	1	10870	tags=94%, list=71%, signal=322%		-
GO_INSULIN_RECEPTOR_BINDING	22	-0.260882	-1.46828	0.0684105	0.191033	1	7839	tags=77%, list=51%, signal=158%		-
GO_L_AMINO_ACID_TRANSMEMBRANE_TRANSPORTER_ACTIVITY	49	-0.178101	-1.46013	0.075	0.196629	1	6653	tags=61%, list=43%, signal=108%		-
GO_AMYLOID_BETA_BINDING	73	-0.148928	-1.45787	0.0763209	0.197451	1	3183	tags=36%, list=21%, signal=45%		-
GO_HISTONE_ACETYLTRANSFERASE_BINDING	28	-0.227151	-1.44986	0.0841683	0.202693	1	3636	tags=46%, list=24%, signal=61%		-
GO_SCAVENGER_RECEPTOR_ACTIVITY	43	-0.185042	-1.44366	0.0905512	0.206942	1	11056	tags=91%, list=72%, signal=326%		-
GO_PHOSPHATIDYLINOSITOL_PHOSPHATE_PHOSPHATASE_ACTIVITY	25	-0.240173	-1.43955	0.0970297	0.209559	1	4901	tags=56%, list=32%, signal=82%		-
GO_CYCLIC_NUCLEOTIDE_PHOSPHODIESTERASE_ACTIVITY	26	-0.23506	-1.42946	0.0945674	0.217751	1	8181	tags=77%, list=53%, signal=165%		-
GO_3_5_CYCLIC_GMP_PHOSPHODIESTERASE_ACTIVITY	16	-0.30308	-1.42335	0.0949612	0.222029	1	7801	tags=81%, list=51%, signal=166%		-
GO_PHOSPHOLIPID_BINDING	392	-0.0627192	-1.42019	0.101626	0.223832	1	10152	tags=72%, list=66%, signal=210%		-
GO_G_PROTEIN_COUPLED_RECEPTOR_ACTIVITY	364	-0.0652569	-1.41998	0.0807453	0.222873	1	11932	tags=84%, list=78%, signal=374%		-
GO_TRANSLATION_REPRESSOR_ACTIVITY	24	-0.241807	-1.41909	0.0806142	0.222538	1	6508	tags=67%, list=43%, signal=116%		-
GO_PHOSPHATIDIC_ACID_BINDING	19	-0.274681	-1.41552	0.108527	0.224625	1	2246	tags=42%, list=15%, signal=49%		-
GO_CHROMATIN_DNA_BINDING	81	-0.134278	-1.40989	0.112033	0.228778	1	7025	tags=59%, list=46%, signal=109%		-
GO_ATPASE_ACTIVITY	409	-0.0604735	-1.40698	0.0964567	0.230298	1	4862	tags=38%, list=32%, signal=54%		-
GO_ACTIVE_TRANSMEMBRANE_TRANSPORTER_ACTIVITY	314	-0.0690319	-1.4058	0.0974659	0.230225	1	7592	tags=56%, list=50%, signal=110%		-
GO_NOTCH_BINDING	19	-0.273141	-1.40224	0.105809	0.232598	1	5491	tags=63%, list=36%, signal=98%		-
GO_POLYSACCHARIDE_BINDING	17	-0.288457	-1.39874	0.114398	0.234649	1	3693	tags=53%, list=24%, signal=70%		-
GO_SNRNA_BINDING	37	-0.191041	-1.39722	0.104508	0.234874	1	1634	tags=30%, list=11%, signal=33%		-
GO_DIOXYGENASE_ACTIVITY	83	-0.128857	-1.39623	0.114228	0.234717	1	7258	tags=60%, list=47%, signal=114%		-
GO_PHOSPHATIDYLINOSITOL_BISPHOSPHATE_PHOSPHATASE_ACTIVITY	21	-0.251554	-1.39275	0.118236	0.237215	1	4901	tags=57%, list=32%, signal=84%		-
GO_ACTIN_FILAMENT_BINDING	181	-0.0890416	-1.39024	0.112735	0.238429	1	5587	tags=45%, list=37%, signal=71%		-
GO_RNA_POLYMERASE_II_REPRESSING_TRANSCRIPTION_FACTOR_BINDING	33	-0.201877	-1.38916	0.129555	0.238274	1	3874	tags=45%, list=25%, signal=61%		-
GO_RNA_POLYMERASE_BINDING	58	-0.152481	-1.38244	0.0967742	0.243699	1	1634	tags=26%, list=11%, signal=29%		-
GO_ADRENERGIC_RECEPTOR_BINDING	19	-0.261023	-1.3656	0.130165	0.259329	1	844	tags=32%, list=6%, signal=33%		-
GO_2_OXOGLUTARATE_DEPENDENT_DIOXYGENASE_ACTIVITY	44	-0.172935	-1.3581	0.125725	0.265984	1	7100	tags=64%, list=46%, signal=118%		-
GO_PROLINE_RICH_REGION_BINDING	18	-0.263405	-1.35328	0.141949	0.270002	1	2776	tags=44%, list=18%, signal=54%		-
GO_STEROL_TRANSPORTER_ACTIVITY	27	-0.212739	-1.34618	0.137177	0.2765	1	6386	tags=63%, list=42%, signal=108%		-
GO_HORMONE_RECEPTOR_BINDING	169	-0.0882315	-1.34124	0.12549	0.280577	1	4189	tags=36%, list=27%, signal=49%		-
GO_PHOSPHOLIPASE_C_ACTIVITY	28	-0.21111	-1.33784	0.125257	0.28297	1	4974	tags=54%, list=33%, signal=79%		-
GO_TRANSFERASE_ACTIVITY_TRANSFERRING_GLYCOSYL_GROUPS	236	-0.0764501	-1.33664	0.134172	0.283068	1	11817	tags=85%, list=77%, signal=366%		-
GO_GLYCOLIPID_BINDING	17	-0.275926	-1.33471	0.140039	0.283927	1	7485	tags=76%, list=49%, signal=150%		-
GO_DYNEIN_LIGHT_INTERMEDIATE_CHAIN_BINDING	29	-0.208791	-1.33367	0.138	0.283674	1	3144	tags=41%, list=21%, signal=52%		-
GO_CATECHOLAMINE_BINDING	15	-0.287892	-1.33195	0.143701	0.284217	1	10902	tags=100%, list=71%, signal=347%		-
GO_RAC_GUANYL_NUCLEOTIDE_EXCHANGE_FACTOR_ACTIVITY	16	-0.275203	-1.32832	0.145129	0.286777	1	5358	tags=63%, list=35%, signal=96%		-
GO_SUMO_BINDING	16	-0.282612	-1.3228	0.152174	0.29169	1	3332	tags=50%, list=22%, signal=64%		-
GO_ORGANIC_ACID_SODIUM_SYMPORTER_ACTIVITY	24	-0.224778	-1.31963	0.133197	0.293927	1	5493	tags=58%, list=36%, signal=91%		-
GO_CATION_CHLORIDE_SYMPORTER_ACTIVITY	16	-0.271392	-1.31674	0.152305	0.29592	1	7329	tags=75%, list=48%, signal=144%		-
GO_PURINE_NTP_DEPENDENT_HELICASE_ACTIVITY	72	-0.130583	-1.31342	0.162325	0.298422	1	3963	tags=39%, list=26%, signal=52%		-
GO_MOTOR_ACTIVITY	130	-0.0970239	-1.3105	0.150685	0.300286	1	5356	tags=45%, list=35%, signal=68%		-
GO_NEUTRAL_AMINO_ACID_TRANSMEMBRANE_TRANSPORTER_ACTIVITY	28	-0.208524	-1.30659	0.162109	0.303409	1	6653	tags=64%, list=43%, signal=114%		-
GO_AMINO_ACID_TRANSMEMBRANE_TRANSPORTER_ACTIVITY	67	-0.136602	-1.30408	0.153996	0.30473	1	6827	tags=58%, list=45%, signal=105%		-
GO_NUCLEOSOME_BINDING	54	-0.150718	-1.30103	0.174853	0.306977	1	11588	tags=91%, list=76%, signal=373%		-
GO_HMG_BOX_DOMAIN_BINDING	16	-0.269397	-1.29903	0.156187	0.30785	1	3534	tags=50%, list=23%, signal=65%		-
GO_E_BOX_BINDING	44	-0.160283	-1.28901	0.182573	0.318494	1	2772	tags=34%, list=18%, signal=42%		-
GO_NEUROTRANSMITTER_BINDING	49	-0.15625	-1.28816	0.15625	0.318101	1	8860	tags=73%, list=58%, signal=174%		-
GO_HSP90_PROTEIN_BINDING	40	-0.172399	-1.28658	0.161736	0.318576	1	2343	tags=33%, list=15%, signal=38%		-
GO_N_METHYLTRANSFERASE_ACTIVITY	84	-0.118796	-1.27938	0.180124	0.325883	1	2383	tags=27%, list=16%, signal=32%		-
GO_ESTROGEN_RECEPTOR_BINDING	38	-0.176404	-1.27887	0.173387	0.32511	1	4154	tags=45%, list=27%, signal=61%		-
GO_AMMONIUM_ION_BINDING	59	-0.140243	-1.27872	0.182903	0.323846	1	10053	tags=80%, list=66%, signal=231%		-
GO_RNA_POLYMERASE_CORE_ENZYME_BINDING	43	-0.159377	-1.27272	0.159274	0.329548	1	5398	tags=51%, list=35%, signal=79%		-
GO_SH3_SH2_ADAPTOR_ACTIVITY	49	-0.153366	-1.2721	0.171548	0.328839	1	8904	tags=73%, list=58%, signal=175%		-
GO_ENZYME_ACTIVATOR_ACTIVITY	455	-0.0510675	-1.27061	0.166667	0.329247	1	10610	tags=74%, list=69%, signal=235%		-
GO_MODIFIED_AMINO_ACID_BINDING	77	-0.124395	-1.26727	0.183099	0.332113	1	9832	tags=77%, list=64%, signal=213%		-
GO_3_5_RNA_HELICASE_ACTIVITY	19	-0.249011	-1.26514	0.179584	0.333288	1	10692	tags=95%, list=70%, signal=314%		-
GO_PROTEIN_PHOSPHATASE_2A_BINDING	31	-0.187292	-1.25221	0.187377	0.34787	1	2077	tags=32%, list=14%, signal=37%		-
GO_RETINOIC_ACID_RECEPTOR_BINDING	24	-0.206282	-1.25073	0.195896	0.348339	1	5138	tags=54%, list=34%, signal=81%		-
GO_CALCIUM_DEPENDENT_PHOSPHOLIPID_BINDING	48	-0.152506	-1.24547	0.2	0.353813	1	7876	tags=67%, list=51%, signal=137%		-
GO_ATPASE_ACTIVITY_COUPLED_TO_TRANSMEMBRANE_MOVEMENT_OF_IONS_PHOSPHORYLATIVE_MECHANISM	29	-0.194824	-1.24392	0.189621	0.354266	1	2302	tags=34%, list=15%, signal=41%		-
GO_SIALYLTRANSFERASE_ACTIVITY	19	-0.239427	-1.24239	0.212851	0.354707	1	7617	tags=74%, list=50%, signal=147%		-
GO_SODIUM_CHANNEL_REGULATOR_ACTIVITY	33	-0.180296	-1.24086	0.209901	0.355131	1	6522	tags=61%, list=43%, signal=105%		-
GO_MYOSIN_BINDING	63	-0.132963	-1.23995	0.204691	0.354981	1	4047	tags=40%, list=26%, signal=54%		-
GO_RNA_POLYMERASE_II_ACTIVATING_TRANSCRIPTION_FACTOR_BINDING	39	-0.169567	-1.23921	0.1917	0.354549	1	4083	tags=44%, list=27%, signal=59%		-
GO_ACETYLGLUCOSAMINYLTRANSFERASE_ACTIVITY	52	-0.144666	-1.23867	0.2	0.353764	1	7800	tags=65%, list=51%, signal=133%		-
GO_HYDROLASE_ACTIVITY_HYDROLYZING_O_GLYCOSYL_COMPOUNDS	74	-0.123059	-1.2308	0.193206	0.362759	1	11568	tags=88%, list=76%, signal=358%		-
GO_ALPHA_TUBULIN_BINDING	31	-0.19167	-1.22765	0.212598	0.365569	1	12376	tags=100%, list=81%, signal=522%		-
GO_NUCLEOCYTOPLASMIC_CARRIER_ACTIVITY	16	-0.254669	-1.22219	0.217573	0.371511	1	8541	tags=81%, list=56%, signal=184%		-
GO_PHOSPHORUS_OXYGEN_LYASE_ACTIVITY	20	-0.22804	-1.22074	0.224609	0.371834	1	3402	tags=45%, list=22%, signal=58%		-
GO_UDP_GALACTOSYLTRANSFERASE_ACTIVITY	21	-0.22095	-1.21892	0.208768	0.372745	1	11198	tags=95%, list=73%, signal=355%		-
GO_RNA_CAP_BINDING	16	-0.254866	-1.21891	0.201195	0.371242	1	8538	tags=81%, list=56%, signal=184%		-
GO_UDP_GLYCOSYLTRANSFERASE_ACTIVITY	121	-0.0957863	-1.21756	0.197556	0.371578	1	11699	tags=86%, list=76%, signal=362%		-
GO_HEPARAN_SULFATE_SULFOTRANSFERASE_ACTIVITY	15	-0.262354	-1.21505	0.22288	0.373452	1	8232	tags=80%, list=54%, signal=173%		-
GO_SUMO_TRANSFERASE_ACTIVITY	15	-0.2634	-1.21269	0.210317	0.375056	1	8216	tags=80%, list=54%, signal=173%		-
GO_LIPOPROTEIN_PARTICLE_RECEPTOR_ACTIVITY	15	-0.256946	-1.20474	0.208812	0.384501	1	3214	tags=47%, list=21%, signal=59%		-
GO_RECEPTOR_INHIBITOR_ACTIVITY	24	-0.206364	-1.19796	0.225	0.392188	1	10875	tags=92%, list=71%, signal=316%		-
GO_HORMONE_BINDING	97	-0.105222	-1.19759	0.197479	0.391179	1	8024	tags=63%, list=52%, signal=131%		-
GO_ION_ANTIPORTER_ACTIVITY	53	-0.140181	-1.1919	0.223529	0.397663	1	3349	tags=36%, list=22%, signal=46%		-
GO_PHOSPHORIC_DIESTER_HYDROLASE_ACTIVITY	89	-0.106498	-1.18969	0.226453	0.399189	1	8181	tags=64%, list=53%, signal=137%		-
GO_ANDROGEN_RECEPTOR_BINDING	43	-0.149761	-1.1824	0.205628	0.408301	1	4833	tags=47%, list=32%, signal=68%		-
GO_NEUROPEPTIDE_RECEPTOR_ACTIVITY	46	-0.149672	-1.1803	0.270588	0.409623	1	11689	tags=91%, list=76%, signal=386%		-
GO_INTRACELLULAR_LIGAND_GATED_ION_CHANNEL_ACTIVITY	30	-0.175524	-1.1779	0.283951	0.411523	1	1911	tags=30%, list=12%, signal=34%		-
GO_PROTEIN_DEACETYLASE_ACTIVITY	28	-0.183842	-1.17551	0.249505	0.413418	1	3751	tags=43%, list=25%, signal=57%		-
GO_GABA_RECEPTOR_ACTIVITY	21	-0.211853	-1.17185	0.246493	0.417023	1	6965	tags=67%, list=46%, signal=122%		-
GO_ACTININ_BINDING	36	-0.167613	-1.1699	0.267894	0.418044	1	3393	tags=39%, list=22%, signal=50%		-
GO_GALACTOSYLTRANSFERASE_ACTIVITY	32	-0.174881	-1.16979	0.267823	0.416628	1	11198	tags=91%, list=73%, signal=337%		-
GO_RECEPTOR_ANTAGONIST_ACTIVITY	16	-0.238061	-1.16953	0.257519	0.415422	1	11664	tags=100%, list=76%, signal=420%		-
GO_RAB_GUANYL_NUCLEOTIDE_EXCHANGE_FACTOR_ACTIVITY	36	-0.163213	-1.16888	0.258197	0.414722	1	2185	tags=31%, list=14%, signal=36%		-
GO_S_ACYLTRANSFERASE_ACTIVITY	29	-0.184423	-1.16856	0.286021	0.413686	1	11431	tags=93%, list=75%, signal=367%		-
GO_APOLIPOPROTEIN_BINDING	16	-0.244415	-1.1658	0.259406	0.416289	1	6785	tags=69%, list=44%, signal=123%		-
GO_TRANSFERASE_ACTIVITY_TRANSFERRING_HEXOSYL_GROUPS	177	-0.0761518	-1.16413	0.237395	0.417175	1	11817	tags=85%, list=77%, signal=368%		-
GO_MAGNESIUM_ION_BINDING	194	-0.0727484	-1.16302	0.263158	0.417205	1	11601	tags=83%, list=76%, signal=339%		-
GO_UBIQUITIN_LIKE_PROTEIN_BINDING	93	-0.102966	-1.15525	0.268145	0.426683	1	11598	tags=86%, list=76%, signal=353%		-
GO_SINGLE_STRANDED_RNA_BINDING	82	-0.107674	-1.14986	0.262948	0.432847	1	2281	tags=26%, list=15%, signal=30%		-
GO_POLY_PYRIMIDINE_TRACT_BINDING	30	-0.174428	-1.14348	0.272165	0.440645	1	3968	tags=43%, list=26%, signal=58%		-
GO_ANION_TRANSMEMBRANE_TRANSPORTER_ACTIVITY	275	-0.059016	-1.14244	0.27115	0.440598	1	7572	tags=55%, list=49%, signal=107%		-
GO_VITAMIN_D_RECEPTOR_BINDING	15	-0.239275	-1.13885	0.278	0.444067	1	2464	tags=40%, list=16%, signal=48%		-
GO_PROTEIN_FOLDING_CHAPERONE	20	-0.213513	-1.13342	0.282328	0.450456	1	11275	tags=95%, list=74%, signal=361%		-
GO_BASAL_TRANSCRIPTION_MACHINERY_BINDING	55	-0.129847	-1.13202	0.298211	0.450927	1	13045	tags=98%, list=85%, signal=663%		-
GO_SPHINGOLIPID_BINDING	19	-0.217955	-1.12524	0.290456	0.459342	1	11972	tags=100%, list=78%, signal=459%		-
GO_MUSCLE_ALPHA_ACTININ_BINDING	15	-0.247142	-1.11674	0.335329	0.470524	1	4384	tags=53%, list=29%, signal=75%		-
GO_PALMITOYLTRANSFERASE_ACTIVITY	36	-0.160214	-1.11216	0.317025	0.475731	1	3931	tags=42%, list=26%, signal=56%		-
GO_ACTIVATING_TRANSCRIPTION_FACTOR_BINDING	68	-0.116106	-1.10877	0.318447	0.479424	1	4083	tags=38%, list=27%, signal=52%		-
GO_MANNOSIDASE_ACTIVITY	15	-0.2389	-1.1085	0.322981	0.478187	1	4510	tags=53%, list=29%, signal=76%		-
GO_COMPLEMENT_BINDING	15	-0.236318	-1.10641	0.346076	0.479638	1	8630	tags=80%, list=56%, signal=183%		-
GO_METALLOENDOPEPTIDASE_ACTIVITY	81	-0.10603	-1.10275	0.350101	0.483419	1	5188	tags=44%, list=34%, signal=67%		-
GO_ATP_DEPENDENT_MICROTUBULE_MOTOR_ACTIVITY_MINUS_END_DIRECTED	17	-0.218061	-1.09971	0.318898	0.486525	1	4769	tags=53%, list=31%, signal=77%		-
GO_CYSTEINE_TYPE_PEPTIDASE_ACTIVITY	140	-0.0813943	-1.09883	0.335354	0.486137	1	12648	tags=91%, list=83%, signal=518%		-
GO_DNA_POLYMERASE_BINDING	17	-0.218446	-1.09636	0.317907	0.488183	1	3863	tags=47%, list=25%, signal=63%		-
GO_UBIQUITIN_LIKE_PROTEIN_LIGASE_BINDING	287	-0.0567578	-1.09613	0.324056	0.486818	1	8266	tags=60%, list=54%, signal=127%		-
GO_ANION_CATION_SYMPORTER_ACTIVITY	19	-0.205574	-1.09027	0.33	0.494277	1	7329	tags=68%, list=48%, signal=131%		-
GO_RETINOID_X_RECEPTOR_BINDING	16	-0.22703	-1.08864	0.34127	0.495031	1	5138	tags=56%, list=34%, signal=85%		-
GO_FAD_BINDING	28	-0.175003	-1.08774	0.334004	0.494779	1	9351	tags=79%, list=61%, signal=202%		-
GO_ANTIPORTER_ACTIVITY	77	-0.10561	-1.08712	0.342742	0.494051	1	3560	tags=34%, list=23%, signal=44%		-
GO_NUCLEAR_RECEPTOR_ACTIVITY	45	-0.136134	-1.08437	0.336484	0.49646	1	13226	tags=100%, list=86%, signal=735%		-
GO_CARBOHYDRATE_KINASE_ACTIVITY	21	-0.198438	-1.08061	0.32874	0.500493	1	11542	tags=95%, list=75%, signal=387%		-
GO_NUCLEOSOMAL_DNA_BINDING	28	-0.171664	-1.07691	0.344064	0.504763	1	11588	tags=93%, list=76%, signal=382%		-
GO_DRUG_TRANSMEMBRANE_TRANSPORTER_ACTIVITY	89	-0.0991272	-1.07662	0.378882	0.503512	1	8637	tags=66%, list=56%, signal=151%		-
GO_EXTRACELLULAR_MATRIX_STRUCTURAL_CONSTITUENT_CONFERRING_TENSILE_STRENGTH	40	-0.143261	-1.07642	0.325956	0.502153	1	5083	tags=48%, list=33%, signal=71%		-
GO_LIPASE_ACTIVITY	100	-0.0921682	-1.07581	0.347328	0.501451	1	7322	tags=57%, list=48%, signal=109%		-
GO_CYTOKINE_RECEPTOR_ACTIVITY	78	-0.104312	-1.07094	0.333333	0.507587	1	9399	tags=72%, list=61%, signal=185%		-
GO_SIGNAL_SEQUENCE_BINDING	38	-0.146006	-1.06498	0.365427	0.515228	1	4618	tags=45%, list=30%, signal=64%		-
GO_RAL_GTPASE_BINDING	15	-0.228181	-1.0634	0.379242	0.515907	1	5694	tags=60%, list=37%, signal=95%		-
GO_CYCLASE_ACTIVITY	19	-0.199041	-1.05423	0.37594	0.529259	1	3402	tags=42%, list=22%, signal=54%		-
GO_PROTEIN_TYROSINE_KINASE_ACTIVATOR_ACTIVITY	17	-0.211322	-1.05114	0.359833	0.532796	1	4872	tags=53%, list=32%, signal=78%		-
GO_NON_MEMBRANE_SPANNING_PROTEIN_TYROSINE_KINASE_ACTIVITY	45	-0.130352	-1.04975	0.37251	0.533347	1	11614	tags=89%, list=76%, signal=368%		-
GO_NAD_DEPENDENT_PROTEIN_DEACETYLASE_ACTIVITY	15	-0.221818	-1.04442	0.359596	0.540305	1	3751	tags=47%, list=25%, signal=62%		-
GO_POTASSIUM_CHANNEL_REGULATOR_ACTIVITY	47	-0.127972	-1.03821	0.371032	0.548652	1	5537	tags=49%, list=36%, signal=76%		-
GO_TRANSFERASE_ACTIVITY_TRANSFERRING_PENTOSYL_GROUPS	41	-0.135403	-1.03697	0.414	0.548824	1	5399	tags=49%, list=35%, signal=75%		-
GO_LIGAND_GATED_ANION_CHANNEL_ACTIVITY	20	-0.192409	-1.03398	0.366738	0.551947	1	7772	tags=70%, list=51%, signal=142%		-
GO_GLUCURONOSYLTRANSFERASE_ACTIVITY	15	-0.223048	-1.03333	0.394841	0.551241	1	9853	tags=87%, list=64%, signal=243%		-
GO_NUCLEOBASE_CONTAINING_COMPOUND_TRANSMEMBRANE_TRANSPORTER_ACTIVITY	40	-0.138606	-1.03051	0.403292	0.554137	1	8597	tags=70%, list=56%, signal=159%		-
GO_ALPHA_ACTININ_BINDING	29	-0.162536	-1.02911	0.391919	0.554559	1	9127	tags=76%, list=60%, signal=188%		-
GO_AMMONIUM_TRANSMEMBRANE_TRANSPORTER_ACTIVITY	26	-0.166621	-1.02791	0.39916	0.554792	1	9815	tags=81%, list=64%, signal=225%		-
GO_1_PHOSPHATIDYLINOSITOL_BINDING	15	-0.216537	-1.02624	0.392276	0.555567	1	5872	tags=60%, list=38%, signal=97%		-
GO_ASPARTIC_TYPE_PEPTIDASE_ACTIVITY	16	-0.207559	-1.02595	0.39548	0.554319	1	6392	tags=63%, list=42%, signal=107%		-
GO_DYNEIN_LIGHT_CHAIN_BINDING	25	-0.168682	-1.02316	0.375242	0.557022	1	4769	tags=48%, list=31%, signal=70%		-
GO_BETA_TUBULIN_BINDING	37	-0.144499	-1.02039	0.414286	0.55973	1	5653	tags=51%, list=37%, signal=81%		-
GO_DNA_DEPENDENT_ATPASE_ACTIVITY	84	-0.0938691	-1.01782	0.416327	0.562038	1	4584	tags=39%, list=30%, signal=56%		-
GO_RNA_POLYMERASE_II_CTD_HEPTAPEPTIDE_REPEAT_KINASE_ACTIVITY	16	-0.210716	-1.0131	0.422819	0.568011	1	12082	tags=100%, list=79%, signal=475%		-
GO_EXORIBONUCLEASE_ACTIVITY	35	-0.142372	-1.00972	0.428571	0.571592	1	10069	tags=80%, list=66%, signal=233%		-
GO_ORGANIC_CATION_TRANSMEMBRANE_TRANSPORTER_ACTIVITY	22	-0.177082	-1.00549	0.418468	0.57642	1	9815	tags=82%, list=64%, signal=228%		-
GO_PROTEIN_LIPID_COMPLEX_BINDING	25	-0.16924	-1.00398	0.433809	0.577114	1	1088	tags=24%, list=7%, signal=26%		-
GO_EXCITATORY_EXTRACELLULAR_LIGAND_GATED_ION_CHANNEL_ACTIVITY	28	-0.16132	-1.00293	0.400415	0.577102	1	12839	tags=100%, list=84%, signal=620%		-
GO_K63_LINKED_POLYUBIQUITIN_MODIFICATION_DEPENDENT_PROTEIN_BINDING	20	-0.182699	-1.00095	0.424063	0.578624	1	4860	tags=50%, list=32%, signal=73%		-
GO_INWARD_RECTIFIER_POTASSIUM_CHANNEL_ACTIVITY	18	-0.193143	-0.993202	0.454545	0.589943	1	4700	tags=50%, list=31%, signal=72%		-
GO_STEROID_HORMONE_RECEPTOR_ACTIVITY	52	-0.1169	-0.986276	0.4375	0.599978	1	13226	tags=98%, list=86%, signal=720%		-
GO_HYALURONIC_ACID_BINDING	20	-0.185905	-0.986141	0.468813	0.598393	1	4811	tags=50%, list=31%, signal=73%		-
GO_PROTEIN_SERINE_THREONINE_KINASE_INHIBITOR_ACTIVITY	29	-0.152505	-0.979842	0.484536	0.607359	1	3476	tags=38%, list=23%, signal=49%		-
GO_ORGANIC_ACID_TRANSMEMBRANE_TRANSPORTER_ACTIVITY	128	-0.0737106	-0.975713	0.483431	0.612504	1	9044	tags=66%, list=59%, signal=161%		-
GO_METHYL_CPG_BINDING	17	-0.190664	-0.974955	0.478175	0.611947	1	6988	tags=65%, list=46%, signal=119%		-
GO_CARBOHYDRATE_CATION_SYMPORTER_ACTIVITY	17	-0.197803	-0.971038	0.462745	0.616936	1	7779	tags=71%, list=51%, signal=143%		-
GO_NUCLEOTIDE_RECEPTOR_ACTIVITY	15	-0.21259	-0.964244	0.479846	0.626967	1	11033	tags=93%, list=72%, signal=334%		-
GO_MISFOLDED_PROTEIN_BINDING	20	-0.180592	-0.959862	0.502075	0.632501	1	11013	tags=90%, list=72%, signal=321%		-
GO_HEXOSE_TRANSMEMBRANE_TRANSPORTER_ACTIVITY	16	-0.199684	-0.956695	0.496047	0.636006	1	5556	tags=56%, list=36%, signal=88%		-
GO_WW_DOMAIN_BINDING	27	-0.152236	-0.946639	0.488417	0.650832	1	3343	tags=37%, list=22%, signal=47%		-
GO_TELOMERIC_DNA_BINDING	35	-0.13687	-0.943516	0.506173	0.654493	1	12339	tags=94%, list=81%, signal=486%		-
GO_LRR_DOMAIN_BINDING	15	-0.202442	-0.942465	0.527163	0.654144	1	10168	tags=87%, list=66%, signal=258%		-
GO_STRUCTURAL_CONSTITUENT_OF_CYTOSKELETON	82	-0.0881959	-0.937101	0.528689	0.66119	1	5190	tags=43%, list=34%, signal=64%		-
GO_PROTEIN_KINASE_C_ACTIVITY	15	-0.197008	-0.931867	0.531062	0.668363	1	2090	tags=33%, list=14%, signal=39%		-
GO_ALCOHOL_BINDING	76	-0.0886503	-0.928709	0.538153	0.671766	1	1470	tags=18%, list=10%, signal=20%		-
GO_PHOSPHATIDYLINOSITOL_PHOSPHATE_KINASE_ACTIVITY	15	-0.198317	-0.922839	0.526627	0.679849	1	2070	tags=33%, list=14%, signal=39%		-
GO_HYDROLASE_ACTIVITY_ACTING_ON_CARBON_NITROGEN_BUT_NOT_PEPTIDE_BONDS	108	-0.07472	-0.920635	0.561475	0.681464	1	11334	tags=81%, list=74%, signal=312%		-
GO_SOLUTE_PROTON_ANTIPORTER_ACTIVITY	18	-0.180865	-0.919203	0.525292	0.682077	1	7438	tags=67%, list=49%, signal=130%		-
GO_STEROL_BINDING	50	-0.110115	-0.912556	0.528487	0.69175	1	1994	tags=24%, list=13%, signal=28%		-
GO_STEROID_BINDING	80	-0.0885675	-0.912253	0.540755	0.69028	1	5730	tags=46%, list=37%, signal=74%		-
GO_PURINERGIC_RECEPTOR_ACTIVITY	19	-0.174001	-0.906904	0.56513	0.697831	1	11033	tags=89%, list=72%, signal=320%		-
GO_GENERAL_TRANSCRIPTION_INITIATION_FACTOR_BINDING	41	-0.116397	-0.901345	0.598778	0.705438	1	12407	tags=93%, list=81%, signal=489%		-
GO_ORGANIC_HYDROXY_COMPOUND_TRANSMEMBRANE_TRANSPORTER_ACTIVITY	33	-0.13075	-0.894133	0.578544	0.715949	1	9597	tags=76%, list=63%, signal=203%		-
GO_INHIBITORY_EXTRACELLULAR_LIGAND_GATED_ION_CHANNEL_ACTIVITY	16	-0.181391	-0.893255	0.566929	0.715377	1	6792	tags=63%, list=44%, signal=112%		-
GO_TRANSFERASE_ACTIVITY_TRANSFERRING_ONE_CARBON_GROUPS	195	-0.055288	-0.89244	0.598394	0.714751	1	6856	tags=50%, list=45%, signal=90%		-
GO_MAGNESIUM_DEPENDENT_PROTEIN_SERINE_THREONINE_PHOSPHATASE_ACTIVITY	17	-0.179195	-0.891695	0.569697	0.714082	1	12564	tags=100%, list=82%, signal=558%		-
GO_LYSOPHOSPHOLIPID_ACYLTRANSFERASE_ACTIVITY	15	-0.187933	-0.883198	0.611789	0.7265	1	4269	tags=47%, list=28%, signal=65%		-
GO_POLY_PURINE_TRACT_BINDING	28	-0.140107	-0.882442	0.60479	0.72578	1	8791	tags=71%, list=57%, signal=168%		-
GO_DYNEIN_INTERMEDIATE_CHAIN_BINDING	29	-0.136942	-0.879783	0.614604	0.728437	1	4769	tags=45%, list=31%, signal=65%		-
GO_ATP_DEPENDENT_DNA_HELICASE_ACTIVITY	36	-0.119332	-0.877027	0.632444	0.730999	1	3705	tags=36%, list=24%, signal=48%		-
GO_MANNOSYLTRANSFERASE_ACTIVITY	24	-0.151258	-0.872154	0.584362	0.737375	1	8529	tags=71%, list=56%, signal=160%		-
GO_BHLH_TRANSCRIPTION_FACTOR_BINDING	27	-0.137666	-0.870349	0.628684	0.73845	1	6966	tags=59%, list=46%, signal=109%		-
GO_G_PROTEIN_BETA_GAMMA_SUBUNIT_COMPLEX_BINDING	18	-0.16855	-0.866949	0.614	0.742057	1	5926	tags=56%, list=39%, signal=91%		-
GO_ENDONUCLEASE_ACTIVITY	109	-0.0711657	-0.86646	0.611855	0.740784	1	12116	tags=86%, list=79%, signal=411%		-
GO_PROTEOGLYCAN_BINDING	31	-0.132461	-0.864495	0.638776	0.742123	1	5876	tags=52%, list=38%, signal=84%		-
GO_MICROTUBULE_MOTOR_ACTIVITY	79	-0.0808428	-0.864075	0.600775	0.740804	1	5356	tags=43%, list=35%, signal=66%		-
GO_TRANSFERASE_ACTIVITY_TRANSFERRING_AMINO_ACYL_GROUPS	16	-0.179928	-0.863251	0.616279	0.740142	1	5858	tags=56%, list=38%, signal=91%		-
GO_CALCIUM_CHANNEL_REGULATOR_ACTIVITY	42	-0.110529	-0.862789	0.619543	0.738914	1	7787	tags=62%, list=51%, signal=126%		-
GO_POLY_A_BINDING	22	-0.153058	-0.861448	0.601562	0.739155	1	8791	tags=73%, list=57%, signal=171%		-
GO_MYOSIN_V_BINDING	17	-0.175131	-0.860565	0.639692	0.738552	1	11726	tags=94%, list=77%, signal=402%		-
GO_RNA_POLYMERASE_II_GENERAL_TRANSCRIPTION_INITIATION_FACTOR_BINDING	20	-0.160051	-0.860111	0.612159	0.737328	1	12092	tags=95%, list=79%, signal=452%		-
GO_DNA_SECONDARY_STRUCTURE_BINDING	25	-0.144473	-0.859998	0.633947	0.735488	1	6363	tags=56%, list=42%, signal=96%		-
GO_CARBOHYDRATE_BINDING	195	-0.0526643	-0.859955	0.609218	0.733563	1	11447	tags=80%, list=75%, signal=314%		-
GO_S_ADENOSYLMETHIONINE_DEPENDENT_METHYLTRANSFERASE_ACTIVITY	140	-0.059161	-0.834611	0.688555	0.773664	1	2383	tags=21%, list=16%, signal=25%		-
GO_ACETYLGALACTOSAMINYLTRANSFERASE_ACTIVITY	42	-0.109436	-0.832832	0.679089	0.774396	1	11447	tags=86%, list=75%, signal=339%		-
GO_VITAMIN_TRANSMEMBRANE_TRANSPORTER_ACTIVITY	20	-0.155431	-0.828469	0.682	0.77942	1	7572	tags=65%, list=49%, signal=129%		-
GO_HYDROLASE_ACTIVITY_ACTING_ON_CARBON_NITROGEN_BUT_NOT_PEPTIDE_BONDS_IN_LINEAR_AMIDES	64	-0.0882047	-0.827368	0.681275	0.779082	1	11568	tags=84%, list=76%, signal=344%		-
GO_PHOSPHATIDYLINOSITOL_PHOSPHATE_BINDING	146	-0.0576724	-0.826613	0.671233	0.778232	1	7826	tags=57%, list=51%, signal=115%		-
GO_CORECEPTOR_ACTIVITY	38	-0.114538	-0.826292	0.693252	0.776577	1	5501	tags=47%, list=36%, signal=74%		-
GO_ADP_BINDING	35	-0.119552	-0.826143	0.651515	0.774702	1	2985	tags=31%, list=20%, signal=39%		-
GO_FIBROBLAST_GROWTH_FACTOR_RECEPTOR_BINDING	21	-0.149968	-0.824642	0.692008	0.775017	1	11554	tags=90%, list=76%, signal=369%		-
GO_ORGANIC_ANION_TRANSMEMBRANE_TRANSPORTER_ACTIVITY	177	-0.0537207	-0.823174	0.710262	0.775296	1	9044	tags=64%, list=59%, signal=156%		-
GO_ION_CHANNEL_REGULATOR_ACTIVITY	107	-0.0686035	-0.823007	0.689516	0.773493	1	5537	tags=43%, list=36%, signal=67%		-
GO_HEAT_SHOCK_PROTEIN_BINDING	115	-0.0680113	-0.821867	0.681624	0.773271	1	3093	tags=27%, list=20%, signal=34%		-
GO_HYDROLASE_ACTIVITY_ACTING_ON_GLYCOSYL_BONDS	97	-0.0692671	-0.819219	0.701271	0.775348	1	11568	tags=82%, list=76%, signal=336%		-
GO_ENDORIBONUCLEASE_ACTIVITY_PRODUCING_5_PHOSPHOMONOESTERS	28	-0.129796	-0.808326	0.688845	0.79058	1	1844	tags=25%, list=12%, signal=28%		-
GO_UBIQUITIN_CONJUGATING_ENZYME_BINDING	28	-0.128126	-0.805327	0.717694	0.793299	1	5695	tags=50%, list=37%, signal=79%		-
GO_ADENYLYLTRANSFERASE_ACTIVITY	20	-0.150425	-0.803188	0.702	0.794743	1	3823	tags=40%, list=25%, signal=53%		-
GO_SUGAR_TRANSMEMBRANE_TRANSPORTER_ACTIVITY	20	-0.14807	-0.79897	0.712909	0.799453	1	3859	tags=40%, list=25%, signal=53%		-
GO_ACYLGLYCEROL_O_ACYLTRANSFERASE_ACTIVITY	18	-0.156438	-0.78178	0.748047	0.824186	1	5261	tags=50%, list=34%, signal=76%		-
GO_PROTEIN_HETERODIMERIZATION_ACTIVITY	386	-0.0341234	-0.777982	0.741107	0.827794	1	1157	tags=11%, list=8%, signal=11%		-
GO_GLYCINE_BINDING	15	-0.166311	-0.776166	0.738683	0.828365	1	519	tags=20%, list=3%, signal=21%		-
GO_UBIQUITIN_BINDING	73	-0.0781143	-0.775159	0.739884	0.827721	1	11598	tags=84%, list=76%, signal=344%		-
GO_CYSTEINE_TYPE_ENDOPEPTIDASE_ACTIVITY	80	-0.0738931	-0.775007	0.736	0.825775	1	12648	tags=90%, list=83%, signal=516%		-
GO_MAGNESIUM_ION_TRANSMEMBRANE_TRANSPORTER_ACTIVITY	15	-0.165749	-0.771084	0.746615	0.829331	1	3588	tags=40%, list=23%, signal=52%		-
GO_PHOSPHATIDYLINOSITOL_4_5_BISPHOSPHATE_BINDING	64	-0.0841687	-0.770279	0.761165	0.828504	1	7804	tags=59%, list=51%, signal=121%		-
GO_TRANSMEMBRANE_RECEPTOR_PROTEIN_SERINE_THREONINE_KINASE_ACTIVITY	16	-0.156091	-0.769363	0.756539	0.827781	1	5266	tags=50%, list=34%, signal=76%		-
GO_PLATELET_DERIVED_GROWTH_FACTOR_RECEPTOR_BINDING	15	-0.16325	-0.767854	0.784736	0.827999	1	9747	tags=80%, list=64%, signal=220%		-
GO_KINASE_REGULATOR_ACTIVITY	189	-0.0479622	-0.764435	0.743434	0.830936	1	1786	tags=16%, list=12%, signal=18%		-
GO_TRANSLATION_INITIATION_FACTOR_BINDING	30	-0.113515	-0.748884	0.797571	0.852134	1	10509	tags=80%, list=69%, signal=255%		-
GO_POLYUBIQUITIN_MODIFICATION_DEPENDENT_PROTEIN_BINDING	41	-0.09805	-0.741978	0.807087	0.859765	1	12687	tags=93%, list=83%, signal=541%		-
GO_PHOSPHOLIPASE_ACTIVITY	86	-0.0684622	-0.740588	0.80123	0.859694	1	7322	tags=55%, list=48%, signal=104%		-
GO_PHOSPHATASE_REGULATOR_ACTIVITY	88	-0.064737	-0.738831	0.81405	0.859807	1	12927	tags=91%, list=84%, signal=582%		-
GO_CHLORIDE_TRANSMEMBRANE_TRANSPORTER_ACTIVITY	85	-0.068023	-0.736838	0.775148	0.860347	1	7427	tags=55%, list=49%, signal=107%		-
GO_MONOSACCHARIDE_BINDING	65	-0.0769049	-0.732626	0.818533	0.864044	1	4950	tags=40%, list=32%, signal=59%		-
GO_PHOSPHATIDYLINOSITOL_3_4_5_TRISPHOSPHATE_BINDING	37	-0.0995635	-0.723614	0.81391	0.874187	1	549	tags=14%, list=4%, signal=14%		-
GO_RNA_POLYMERASE_II_TRANSCRIPTION_FACTOR_BINDING	48	-0.0870236	-0.721721	0.813044	0.874612	1	11744	tags=85%, list=77%, signal=366%		-
GO_PHOSPHATIDYLINOSITOL_BISPHOSPHATE_BINDING	96	-0.0619342	-0.716297	0.823529	0.87963	1	7826	tags=57%, list=51%, signal=117%		-
GO_GTP_RHO_BINDING	18	-0.135894	-0.703011	0.842829	0.894787	1	5575	tags=50%, list=36%, signal=79%		-
GO_CHANNEL_REGULATOR_ACTIVITY	134	-0.0519131	-0.701684	0.855513	0.894206	1	6522	tags=48%, list=43%, signal=83%		-
GO_CARBOHYDRATE_DERIVATIVE_TRANSMEMBRANE_TRANSPORTER_ACTIVITY	38	-0.0963774	-0.697792	0.83871	0.897043	1	8597	tags=66%, list=56%, signal=150%		-
GO_EXOGENOUS_PROTEIN_BINDING	67	-0.0701302	-0.686554	0.876268	0.908459	1	2130	tags=21%, list=14%, signal=24%		-
GO_DEACETYLASE_ACTIVITY	41	-0.0904314	-0.683189	0.865497	0.910231	1	3846	tags=34%, list=25%, signal=45%		-
GO_RIBOSOME_BINDING	55	-0.0778049	-0.681313	0.880392	0.910156	1	9387	tags=69%, list=61%, signal=178%		-
GO_LAMININ_BINDING	26	-0.109276	-0.665372	0.871345	0.925944	1	10691	tags=81%, list=70%, signal=268%		-
GO_PHOSPHOLIPID_TRANSLOCATING_ATPASE_ACTIVITY	23	-0.11617	-0.663218	0.871951	0.926007	1	6875	tags=57%, list=45%, signal=102%		-
GO_SH2_DOMAIN_BINDING	32	-0.0978716	-0.659379	0.886274	0.927842	1	9983	tags=75%, list=65%, signal=215%		-
GO_AMINO_ACID_BINDING	52	-0.0759772	-0.658289	0.890792	0.9267	1	5022	tags=40%, list=33%, signal=60%		-
GO_PROTEIN_SERINE_THREONINE_PHOSPHATASE_ACTIVITY	71	-0.0664323	-0.653355	0.901437	0.929533	1	12567	tags=89%, list=82%, signal=494%		-
GO_PHOSPHOTRANSFERASE_ACTIVITY_FOR_OTHER_SUBSTITUTED_PHOSPHATE_GROUPS	19	-0.124483	-0.646036	0.903661	0.934644	1	1320	tags=21%, list=9%, signal=23%		-
GO_CYCLIN_DEPENDENT_PROTEIN_SERINE_THREONINE_KINASE_REGULATOR_ACTIVITY	43	-0.0824645	-0.642099	0.922311	0.936049	1	3013	tags=28%, list=20%, signal=35%		-
GO_SOLUTE_PROTON_SYMPORTER_ACTIVITY	23	-0.110871	-0.623312	0.924901	0.950467	1	13609	tags=100%, list=89%, signal=902%		-
GO_PROTEIN_KINASE_C_BINDING	45	-0.0784368	-0.622336	0.929134	0.949062	1	4245	tags=36%, list=28%, signal=49%		-
GO_TRANSITION_METAL_ION_TRANSMEMBRANE_TRANSPORTER_ACTIVITY	38	-0.0825368	-0.621929	0.941176	0.94712	1	10419	tags=76%, list=68%, signal=239%		-
GO_DYNEIN_COMPLEX_BINDING	22	-0.111245	-0.620289	0.92543	0.946299	1	3170	tags=32%, list=21%, signal=40%		-
GO_COFACTOR_TRANSMEMBRANE_TRANSPORTER_ACTIVITY	19	-0.117895	-0.61012	0.942387	0.952221	1	8669	tags=68%, list=57%, signal=158%		-
GO_STRUCTURAL_CONSTITUENT_OF_MUSCLE	41	-0.07848	-0.604567	0.937374	0.954255	1	11866	tags=85%, list=78%, signal=379%		-
GO_SNORNA_BINDING	23	-0.103063	-0.600579	0.943249	0.954924	1	13063	tags=96%, list=85%, signal=653%		-
GO_INORGANIC_ANION_TRANSMEMBRANE_TRANSPORTER_ACTIVITY	124	-0.0448963	-0.586711	0.957447	0.962302	1	8328	tags=59%, list=54%, signal=128%		-
GO_ENDONUCLEASE_ACTIVITY_ACTIVE_WITH_EITHER_RIBO_OR_DEOXYRIBONUCLEIC_ACIDS_AND_PRODUCING_5_PHOSPHOMONOESTERS	38	-0.0768854	-0.566587	0.949807	0.972163	1	12116	tags=87%, list=79%, signal=416%		-
GO_PROTEIN_HORMONE_RECEPTOR_ACTIVITY	17	-0.117355	-0.564283	0.953975	0.971147	1	11709	tags=88%, list=77%, signal=375%		-
GO_SULFUR_COMPOUND_TRANSMEMBRANE_TRANSPORTER_ACTIVITY	32	-0.0839595	-0.563993	0.949495	0.96901	1	3979	tags=34%, list=26%, signal=46%		-
GO_CYSTEINE_TYPE_ENDOPEPTIDASE_INHIBITOR_ACTIVITY_INVOLVED_IN_APOPTOTIC_PROCESS	21	-0.100081	-0.55409	0.963983	0.971784	1	10859	tags=81%, list=71%, signal=278%		-
GO_5_3_EXONUCLEASE_ACTIVITY	16	-0.104777	-0.503287	0.983871	0.988236	1	5094	tags=44%, list=33%, signal=66%		-

## Sheet: P80-female_Up_C5BP
NAME	SIZE	ES	NES	NOM p-val	FDR q-val	FWER p-val	RANK AT MAX	LEADING EDGE	CLUSTER
GO_ANTIGEN_PROCESSING_AND_PRESENTATION_OF_PEPTIDE_ANTIGEN_VIA_MHC_CLASS_I	89	0.326122	3.51583	0	0	0	4494	tags=62%, list=29%, signal=87%	nuclear transcribed cotranslationa
GO_ANTIGEN_PROCESSING_AND_PRESENTATION_OF_EXOGENOUS_PEPTIDE_ANTIGEN_VIA_MHC_CLASS_I	74	0.343042	3.4859	0	0	0	4494	tags=64%, list=29%, signal=89%	synthesis electron transport
GO_ANTIGEN_PROCESSING_AND_PRESENTATION_OF_PEPTIDE_ANTIGEN	166	0.223219	3.39363	0	0	0	4087	tags=49%, list=27%, signal=66%	nuclear transcribed cotranslationa
GO_ANAPHASE_PROMOTING_COMPLEX_DEPENDENT_CATABOLIC_PROCESS	80	0.295781	3.12493	0	4.75127e-05	0.002	4104	tags=56%, list=27%, signal=76%	nuclear transcribed cotranslationa
GO_PROTEASOMAL_UBIQUITIN_INDEPENDENT_PROTEIN_CATABOLIC_PROCESS	23	0.51621	2.97146	0	9.18624e-05	0.005	3422	tags=74%, list=22%, signal=95%	synthesis electron transport
GO_REGULATION_OF_TRANSCRIPTION_FROM_RNA_POLYMERASE_II_PROMOTER_IN_RESPONSE_TO_HYPOXIA	75	0.28325	2.86163	0	0.000379955	0.022	3643	tags=52%, list=24%, signal=68%	nuclear transcribed cotranslationa
GO_REGULATION_OF_CELLULAR_AMINO_ACID_METABOLIC_PROCESS	59	0.311513	2.77114	0	0.000646763	0.038	3550	tags=54%, list=23%, signal=70%	synthesis electron transport
GO_CELLULAR_KETONE_METABOLIC_PROCESS	172	0.180963	2.76948	0	0.000635003	0.038	5001	tags=51%, list=33%, signal=74%	nuclear transcribed cotranslationa
GO_RESPONSE_TO_OXYGEN_LEVELS	366	0.122502	2.72362	0	0.000866628	0.053	4357	tags=40%, list=28%, signal=55%	synthesis electron transport
GO_HEMATOPOIETIC_STEM_CELL_DIFFERENTIATION	77	0.260105	2.71863	0	0.000913263	0.057	3988	tags=52%, list=26%, signal=70%	synthesis electron transport
GO_REGULATION_OF_CELLULAR_AMINE_METABOLIC_PROCESS	77	0.261454	2.71627	0	0.00092815	0.059	5756	tags=64%, list=38%, signal=101%	synthesis electron transport
GO_ANTIGEN_PROCESSING_AND_PRESENTATION	194	0.162744	2.65612	0	0.0013898	0.092	4087	tags=43%, list=27%, signal=58%	synthesis electron transport
GO_CELLULAR_AMINO_ACID_METABOLIC_PROCESS	271	0.135991	2.62547	0	0.00170216	0.119	8288	tags=68%, list=54%, signal=145%	nuclear transcribed cotranslationa
GO_SCF_DEPENDENT_PROTEASOMAL_UBIQUITIN_DEPENDENT_PROTEIN_CATABOLIC_PROCESS	87	0.23001	2.569	0	0.00284443	0.197	4766	tags=54%, list=31%, signal=78%	nuclear transcribed cotranslationa
GO_NEGATIVE_REGULATION_OF_CELL_CYCLE_G2_M_PHASE_TRANSITION	95	0.217294	2.44006	0	0.00614481	0.404	4104	tags=48%, list=27%, signal=66%	synthesis electron transport
GO_REGULATION_OF_CELLULAR_KETONE_METABOLIC_PROCESS	125	0.186639	2.43072	0	0.00648953	0.428	5001	tags=51%, list=33%, signal=75%	nuclear transcribed cotranslationa
GO_SMALL_MOLECULE_CATABOLIC_PROCESS	344	0.111683	2.36936	0	0.0092792	0.587	4556	tags=41%, list=30%, signal=57%	nuclear transcribed cotranslationa
GO_ORGANIC_ACID_BIOSYNTHETIC_PROCESS	251	0.121656	2.2363	0	0.0207323	0.891	8288	tags=66%, list=54%, signal=142%	nuclear transcribed cotranslationa
GO_MITOCHONDRION_ORGANIZATION	485	0.179257	4.54429	0	0	0	3306	tags=39%, list=22%, signal=48%	proton biosynthetic mitochondrion triphosphate
GO_ENERGY_COUPLED_PROTON_TRANSPORT_DOWN_ELECTROCHEMICAL_GRADIENT	21	0.671313	3.72461	0	0	0	2128	tags=81%, list=14%, signal=94%	synthesis electron transport
GO_MITOCHONDRIAL_TRANSPORT	235	0.19474	3.46771	0	0	0	3381	tags=41%, list=22%, signal=52%	synthesis electron transport
GO_INNER_MITOCHONDRIAL_MEMBRANE_ORGANIZATION	43	0.433989	3.35511	0	2.64597e-05	0.001	2985	tags=63%, list=20%, signal=78%	antibiotic catabolic process
GO_PROTON_TRANSMEMBRANE_TRANSPORT	142	0.237168	3.31911	0	2.49897e-05	0.001	1145	tags=31%, list=7%, signal=33%	translational elongation complex
GO_CRISTAE_FORMATION	30	0.476314	3.10127	0	4.5137e-05	0.002	2416	tags=63%, list=16%, signal=75%	translational elongation complex
GO_NUCLEOSIDE_TRIPHOSPHATE_BIOSYNTHETIC_PROCESS	68	0.307804	3.02026	0	8.02452e-05	0.004	3636	tags=54%, list=24%, signal=71%	translational elongation complex
GO_MITOCHONDRIAL_MEMBRANE_ORGANIZATION	120	0.233923	2.98964	0	7.68305e-05	0.004	3461	tags=46%, list=23%, signal=59%	translational elongation complex
GO_MITOCHONDRIAL_TRANSMEMBRANE_TRANSPORT	87	0.278375	2.98861	0	7.52299e-05	0.004	4206	tags=55%, list=27%, signal=76%	proton biosynthetic mitochondrion triphosphate
GO_ATP_BIOSYNTHETIC_PROCESS	40	0.386879	2.86653	0	0.000352216	0.02	2128	tags=52%, list=14%, signal=61%	translational elongation complex
GO_RIBONUCLEOSIDE_TRIPHOSPHATE_BIOSYNTHETIC_PROCESS	56	0.30226	2.69898	0	0.000986706	0.063	2222	tags=45%, list=15%, signal=52%	synthesis electron transport
GO_PROTEIN_TARGETING_TO_MITOCHONDRION	95	0.209435	2.42438	0	0.00680276	0.45	3096	tags=41%, list=20%, signal=51%	presentation exogenous antigen
GO_NUCLEOSIDE_PHOSPHATE_BIOSYNTHETIC_PROCESS	252	0.133429	2.39445	0	0.00813283	0.52	7585	tags=63%, list=50%, signal=122%	presentation exogenous antigen
GO_ANTIMICROBIAL_HUMORAL_IMMUNE_RESPONSE_MEDIATED_BY_ANTIMICROBIAL_PEPTIDE	23	0.407419	2.35943	0	0.00981144	0.611	2423	tags=57%, list=16%, signal=67%	proton biosynthetic mitochondrion triphosphate
GO_COTRANSLATIONAL_PROTEIN_TARGETING_TO_MEMBRANE	96	0.604057	6.9011	0	0	0	2609	tags=77%, list=17%, signal=92%	presentation exogenous antigen
GO_ESTABLISHMENT_OF_PROTEIN_LOCALIZATION_TO_ENDOPLASMIC_RETICULUM	108	0.555997	6.76527	0	0	0	2886	tags=74%, list=19%, signal=91%	proton biosynthetic mitochondrion triphosphate
GO_PROTEIN_LOCALIZATION_TO_ENDOPLASMIC_RETICULUM	132	0.4752	6.40701	0	0	0	2296	tags=62%, list=15%, signal=72%	nuclear transcribed cotranslationa
GO_NUCLEAR_TRANSCRIBED_MRNA_CATABOLIC_PROCESS_NONSENSE_MEDIATED_DECAY	117	0.47463	6.11193	0	0	0	1816	tags=59%, list=12%, signal=66%	proton biosynthetic mitochondrion triphosphate
GO_TRANSLATIONAL_INITIATION	179	0.337579	5.37377	0	0	0	2844	tags=52%, list=19%, signal=63%	antibiotic catabolic process
GO_PROTEIN_TARGETING	401	0.214462	5.06301	0	0	0	2947	tags=40%, list=19%, signal=48%	presentation exogenous antigen
GO_PROTEIN_TARGETING_TO_MEMBRANE	181	0.32633	5.05163	0	0	0	3096	tags=52%, list=20%, signal=65%	acid process catabolic
GO_VIRAL_GENE_EXPRESSION	183	0.303822	4.62299	0	0	0	2513	tags=46%, list=16%, signal=55%	proton biosynthetic mitochondrion triphosphate
GO_ESTABLISHMENT_OF_PROTEIN_LOCALIZATION_TO_MEMBRANE	306	0.226984	4.62048	0	0	0	3096	tags=42%, list=20%, signal=52%	antibiotic catabolic process
GO_NUCLEAR_TRANSCRIBED_MRNA_CATABOLIC_PROCESS	193	0.279555	4.5831	0	0	0	1563	tags=38%, list=10%, signal=42%	humoral immune mediated
GO_RNA_CATABOLIC_PROCESS	368	0.154625	3.3417	0	2.57037e-05	0.001	1349	tags=24%, list=9%, signal=26%	antibiotic catabolic process
GO_CYTOPLASMIC_TRANSLATION	88	0.253802	2.80249	0	0.000608546	0.036	3267	tags=47%, list=21%, signal=59%	synthesis electron transport
GO_OXIDATIVE_PHOSPHORYLATION	128	0.51259	6.7782	0	0	0	3817	tags=76%, list=25%, signal=100%	proton biosynthetic mitochondrion triphosphate
GO_ATP_SYNTHESIS_COUPLED_ELECTRON_TRANSPORT	90	0.557301	6.31607	0	0	0	4273	tags=83%, list=28%, signal=115%	humoral immune mediated
GO_RESPIRATORY_ELECTRON_TRANSPORT_CHAIN	108	0.464711	5.75418	0	0	0	4273	tags=74%, list=28%, signal=102%	proton biosynthetic mitochondrion triphosphate
GO_MITOCHONDRIAL_ELECTRON_TRANSPORT_NADH_TO_UBIQUINONE	51	0.617788	5.28158	0	0	0	4979	tags=94%, list=33%, signal=139%	proton biosynthetic mitochondrion triphosphate
GO_MITOCHONDRIAL_RESPIRATORY_CHAIN_COMPLEX_ASSEMBLY	92	0.470712	5.26938	0	0	0	3817	tags=72%, list=25%, signal=95%	presentation exogenous antigen
GO_ELECTRON_TRANSPORT_CHAIN	172	0.3408	5.14772	0	0	0	4273	tags=62%, list=28%, signal=85%	-
GO_NADH_DEHYDROGENASE_COMPLEX_ASSEMBLY	60	0.552657	5.11103	0	0	0	3817	tags=80%, list=25%, signal=106%	proton biosynthetic mitochondrion triphosphate
GO_CELLULAR_RESPIRATION	181	0.29881	4.74205	0	0	0	4273	tags=57%, list=28%, signal=79%	presentation exogenous antigen
GO_GENERATION_OF_PRECURSOR_METABOLITES_AND_ENERGY	456	0.186783	4.49579	0	0	0	4273	tags=46%, list=28%, signal=62%	nuclear transcribed cotranslationa
GO_ENERGY_DERIVATION_BY_OXIDATION_OF_ORGANIC_COMPOUNDS	261	0.214775	4.03239	0	0	0	4273	tags=49%, list=28%, signal=67%	presentation exogenous antigen
GO_AEROBIC_ELECTRON_TRANSPORT_CHAIN	19	0.715993	3.58924	0	0	0	1137	tags=79%, list=7%, signal=85%	presentation exogenous antigen
GO_AEROBIC_RESPIRATION	83	0.28852	3.04592	0	4.10337e-05	0.002	4273	tags=57%, list=28%, signal=78%	acid process catabolic
GO_COFACTOR_METABOLIC_PROCESS	381	0.170285	3.80187	0	0	0	7780	tags=67%, list=51%, signal=134%	acid process catabolic
GO_DETOXIFICATION	91	0.286842	3.18566	0	4.87968e-05	0.002	2362	tags=44%, list=15%, signal=52%	presentation exogenous antigen
GO_CELLULAR_DETOXIFICATION	87	0.283972	3.0923	0	4.40361e-05	0.002	2362	tags=44%, list=15%, signal=51%	presentation exogenous antigen
GO_COFACTOR_BIOSYNTHETIC_PROCESS	196	0.184142	3.07801	0	4.19879e-05	0.002	7757	tags=69%, list=51%, signal=138%	presentation exogenous antigen
GO_ANTIBIOTIC_METABOLIC_PROCESS	63	0.285525	2.6381	0	0.00154416	0.105	1963	tags=41%, list=13%, signal=47%	proton biosynthetic mitochondrion triphosphate
GO_SULFUR_COMPOUND_METABOLIC_PROCESS	175	0.168808	2.59651	0	0.00224262	0.157	8288	tags=71%, list=54%, signal=153%	presentation exogenous antigen
GO_COENZYME_METABOLIC_PROCESS	235	0.144792	2.54654	0	0.0032138	0.228	7780	tags=65%, list=51%, signal=130%	acid process catabolic
GO_GLUTATHIONE_DERIVATIVE_BIOSYNTHETIC_PROCESS	19	0.473247	2.5411	0	0.00327018	0.232	7263	tags=95%, list=47%, signal=180%	antibiotic catabolic process
GO_DRUG_METABOLIC_PROCESS	272	0.126106	2.41448	0	0.00718854	0.474	6711	tags=56%, list=44%, signal=98%	acid process catabolic
GO_VIRAL_BUDDING_VIA_HOST_ESCRT_COMPLEX	20	0.427333	2.32211	0	0.0125695	0.717	4945	tags=75%, list=32%, signal=111%	presentation exogenous antigen
GO_MONOCARBOXYLIC_ACID_METABOLIC_PROCESS	392	0.137099	3.1055	0	4.62944e-05	0.002	6855	tags=58%, list=45%, signal=103%	antibiotic catabolic process
GO_LIPID_OXIDATION	97	0.239798	2.75553	0	0.000688483	0.042	4556	tags=54%, list=30%, signal=76%	presentation exogenous antigen
GO_FATTY_ACID_METABOLIC_PROCESS	228	0.15721	2.75258	0	0.000676404	0.042	8099	tags=68%, list=53%, signal=143%	acid process catabolic
GO_MONOCARBOXYLIC_ACID_CATABOLIC_PROCESS	109	0.217507	2.65081	0	0.00139602	0.094	4556	tags=51%, list=30%, signal=73%	antibiotic catabolic process
GO_ORGANIC_ACID_CATABOLIC_PROCESS	222	0.150472	2.63615	0	0.00156206	0.107	8138	tags=68%, list=53%, signal=143%	antibiotic catabolic process
GO_FATTY_ACID_BETA_OXIDATION	69	0.260055	2.55495	0	0.00310307	0.218	4243	tags=54%, list=28%, signal=74%	acid process catabolic
GO_FATTY_ACID_CATABOLIC_PROCESS	95	0.219347	2.52782	0	0.0035	0.247	4556	tags=52%, list=30%, signal=73%	-
GO_VIRAL_BUDDING	24	0.385713	2.25049	0	0.0194852	0.868	4945	tags=71%, list=32%, signal=104%	translational elongation complex
GO_MITOCHONDRIAL_TRANSLATIONAL_TERMINATION	89	0.334908	3.76411	0	0	0	5220	tags=67%, list=34%, signal=102%	presentation exogenous antigen
GO_TRANSLATIONAL_TERMINATION	103	0.312737	3.75057	0	0	0	5348	tags=66%, list=35%, signal=101%	presentation exogenous antigen
GO_TRANSLATIONAL_ELONGATION	131	0.279516	3.73959	0	0	0	5220	tags=62%, list=34%, signal=93%	proton biosynthetic mitochondrion triphosphate
GO_MITOCHONDRIAL_TRANSLATION	135	0.26858	3.73496	0	0	0	5220	tags=61%, list=34%, signal=91%	antibiotic catabolic process
GO_MITOCHONDRIAL_GENE_EXPRESSION	157	0.247328	3.5919	0	0	0	5220	tags=59%, list=34%, signal=88%	proton biosynthetic mitochondrion triphosphate
GO_CELLULAR_PROTEIN_COMPLEX_DISASSEMBLY	211	0.14726	2.49907	0	0.00418299	0.29	5609	tags=51%, list=37%, signal=80%	-
GO_WATER_TRANSPORT	16	0.470594	2.25484	0	0.0190201	0.86	4282	tags=75%, list=28%, signal=104%	-
GO_HUMORAL_IMMUNE_RESPONSE	122	0.237513	3.08142	0	4.29876e-05	0.002	3292	tags=45%, list=22%, signal=57%	acid process catabolic
GO_ANTIMICROBIAL_HUMORAL_RESPONSE	45	0.376028	2.99854	0	7.85007e-05	0.004	2423	tags=53%, list=16%, signal=63%	presentation exogenous antigen
GO_REGULATION_OF_HEMATOPOIETIC_PROGENITOR_CELL_DIFFERENTIATION	80	0.228007	2.36396	0	0.00959718	0.6	3988	tags=49%, list=26%, signal=66%	humoral immune mediated
GO_PROTEIN_LOCALIZATION_TO_MITOCHONDRION	133	0.176857	2.33419	0	0.011583	0.679	5485	tags=53%, list=36%, signal=82%	proton biosynthetic mitochondrion triphosphate
GO_ANTIBIOTIC_CATABOLIC_PROCESS	33	0.332873	2.28618	0	0.0157641	0.805	4654	tags=64%, list=30%, signal=91%	viral budding host
GO_MYELOID_LEUKOCYTE_MEDIATED_IMMUNITY	474	0.0904156	2.24879	0	0.019537	0.871	9699	tags=72%, list=63%, signal=191%	antibiotic catabolic process
GO_REGULATION_OF_PEPTIDASE_ACTIVITY	327	0.141497	2.94628	0	0.000125606	0.007	6350	tags=55%, list=41%, signal=93%	-
GO_REACTIVE_OXYGEN_SPECIES_METABOLIC_PROCESS	139	0.187057	2.51976	0	0.00363625	0.257	6520	tags=61%, list=43%, signal=106%	-
GO_CELL_REDOX_HOMEOSTASIS	71	0.240797	2.38713	0	0.00836728	0.536	7323	tags=72%, list=48%, signal=137%	viral budding host
GO_POSITIVE_REGULATION_OF_ACTIVATED_T_CELL_PROLIFERATION	18	0.465054	2.38165	0	0.00866256	0.551	7343	tags=94%, list=48%, signal=181%	-
GO_TRNA_METABOLIC_PROCESS	169	0.150815	2.25659	0	0.0190411	0.856	4417	tags=44%, list=29%, signal=61%	translational elongation complex
GO_PROTEIN_CONTAINING_COMPLEX_DISASSEMBLY	311	0.110532	2.24112	0	0.0204487	0.882	5624	tags=48%, list=37%, signal=74%	acid process catabolic
GO_VIRION_ASSEMBLY	37	0.299119	2.20813	0	0.0241834	0.938	4945	tags=62%, list=32%, signal=92%	viral budding host
GO_RIBOSOMAL_LARGE_SUBUNIT_BIOGENESIS	64	0.22651	2.19705	0	0.0256672	0.951	5633	tags=59%, list=37%, signal=94%	-
GO_KILLING_OF_CELLS_OF_OTHER_ORGANISM	22	0.38462	2.14373	0	0.0335465	0.981	9424	tags=100%, list=62%, signal=260%	humoral immune mediated
GO_AMINE_METABOLIC_PROCESS	127	0.164005	2.12363	0	0.0367879	0.989	4860	tags=48%, list=32%, signal=70%	presentation exogenous antigen
GO_RIBOSE_PHOSPHATE_BIOSYNTHETIC_PROCESS	171	0.137362	2.07306	0	0.0478117	0.995	7585	tags=63%, list=50%, signal=124%	proton biosynthetic mitochondrion triphosphate
GO_REGULATION_OF_DNA_TEMPLATED_TRANSCRIPTION_IN_RESPONSE_TO_STRESS	117	0.164831	2.05724	0	0.0511084	0.997	3643	tags=40%, list=24%, signal=52%	-
GO_CELLULAR_RESPONSE_TO_OXYGEN_LEVELS	213	0.121087	2.04657	0	0.0535921	0.999	5787	tags=50%, list=38%, signal=79%	-
GO_TRANSITION_METAL_ION_HOMEOSTASIS	117	0.155843	1.99734	0	0.0690349	1	6526	tags=58%, list=43%, signal=101%	-
GO_REGULATION_OF_OSTEOBLAST_DIFFERENTIATION	104	0.167406	1.97206	0	0.0769108	1	8637	tags=73%, list=56%, signal=167%	-
GO_PLATELET_DEGRANULATION	113	0.171799	2.14614	0.00190476	0.0333921	0.981	4702	tags=48%, list=31%, signal=68%
GO_RIBOSOME_BIOGENESIS	260	0.115848	2.20464	0.00193798	0.0244225	0.941	5672	tags=48%, list=37%, signal=76%
GO_FLUID_TRANSPORT	22	0.356979	2.06056	0.00196078	0.0505976	0.996	4282	tags=64%, list=28%, signal=88%
GO_RESPONSE_TO_COPPER_ION	34	0.295605	2.00469	0.00196464	0.0666642	1	5387	tags=65%, list=35%, signal=100%
GO_POSITIVE_REGULATION_OF_T_CELL_PROLIFERATION	72	0.216783	2.20992	0.0019685	0.0241107	0.935	9024	tags=81%, list=59%, signal=195%
GO_PURINE_CONTAINING_COMPOUND_BIOSYNTHETIC_PROCESS	179	0.146947	2.307	0.00198413	0.0137421	0.76	2222	tags=29%, list=15%, signal=34%
GO_CENTROMERE_COMPLEX_ASSEMBLY	41	0.260957	1.95739	0.00198807	0.0812463	1	8706	tags=83%, list=57%, signal=192%
GO_NUCLEOSIDE_PHOSPHATE_METABOLIC_PROCESS	199	0.126815	2.09953	0.00199203	0.0424597	0.992	8080	tags=65%, list=53%, signal=137%
GO_POST_TRANSLATIONAL_PROTEIN_MODIFICATION	330	0.107651	2.23051	0.00200803	0.0212298	0.902	10397	tags=78%, list=68%, signal=240%
GO_CELLULAR_RESPONSE_TO_TOXIC_SUBSTANCE	204	0.131645	2.16134	0.00201613	0.0311899	0.975	2362	tags=28%, list=15%, signal=33%
GO_REGULATION_OF_RESPONSE_TO_REACTIVE_OXYGEN_SPECIES	31	0.303483	2.03773	0.0020202	0.0560226	0.999	6224	tags=71%, list=41%, signal=119%
GO_SUBSTANTIA_NIGRA_DEVELOPMENT	38	0.322244	2.37627	0.0020284	0.00886499	0.565	4342	tags=61%, list=28%, signal=84%
GO_POSITIVE_REGULATION_OF_PEPTIDASE_ACTIVITY	159	0.140595	2.08905	0.0020284	0.0451321	0.994	6339	tags=55%, list=41%, signal=94%
GO_NEGATIVE_REGULATION_OF_PEPTIDASE_ACTIVITY	170	0.149889	2.31502	0.00204082	0.0130501	0.734	6282	tags=56%, list=41%, signal=94%
GO_RIBOSOMAL_SMALL_SUBUNIT_ASSEMBLY	16	0.444222	2.14657	0.00208333	0.0335609	0.981	1816	tags=56%, list=12%, signal=64%
GO_POSITIVE_REGULATION_OF_OSTEOBLAST_DIFFERENTIATION	55	0.24658	2.16858	0.00208768	0.0301346	0.973	8481	tags=80%, list=55%, signal=179%
GO_CYTOCHROME_COMPLEX_ASSEMBLY	34	0.298471	2.06662	0.00381679	0.0491941	0.996	3543	tags=53%, list=23%, signal=69%
GO_PROTEIN_IMPORT_INTO_MITOCHONDRIAL_MATRIX	17	0.424742	2.13958	0.00383142	0.0341019	0.982	2508	tags=59%, list=16%, signal=70%
GO_SUPEROXIDE_METABOLIC_PROCESS	57	0.238773	2.13383	0.00383142	0.0351496	0.983	11124	tags=96%, list=73%, signal=352%
GO_PROTEIN_TRANSMEMBRANE_IMPORT_INTO_INTRACELLULAR_ORGANELLE	32	0.295575	2.01019	0.00389105	0.0648192	1	9353	tags=91%, list=61%, signal=233%
GO_REGULATION_OF_RESPONSE_TO_OXIDATIVE_STRESS	74	0.18538	1.90179	0.00390625	0.10244	1	7722	tags=69%, list=50%, signal=138%
GO_DRUG_CATABOLIC_PROCESS	79	0.183926	1.95945	0.00391389	0.0816003	1	7465	tags=67%, list=49%, signal=130%
GO_PROTEIN_TRANSMEMBRANE_TRANSPORT	60	0.237029	2.15262	0.00395257	0.0326733	0.979	10158	tags=90%, list=66%, signal=267%
GO_T_CELL_PROLIFERATION	144	0.149695	2.08707	0.00397614	0.0451298	0.995	9844	tags=79%, list=64%, signal=220%
GO_INNATE_IMMUNE_RESPONSE_ACTIVATING_CELL_SURFACE_RECEPTOR_SIGNALING_PATHWAY	96	0.160071	1.87095	0.00403226	0.11434	1	3622	tags=40%, list=24%, signal=52%
GO_ESTABLISHMENT_OF_PROTEIN_LOCALIZATION_TO_MITOCHONDRIAL_MEMBRANE	18	0.397293	2.02448	0.00404858	0.0598275	0.999	3278	tags=61%, list=21%, signal=78%
GO_RIBOSOME_ASSEMBLY	56	0.249147	2.23169	0.0040568	0.0212354	0.902	6584	tags=68%, list=43%, signal=119%
GO_REGULATION_OF_SIGNALING_RECEPTOR_ACTIVITY	423	0.0843945	1.99713	0.0040568	0.0685596	1	9849	tags=73%, list=64%, signal=198%
GO_RESPONSE_TO_TOXIC_SUBSTANCE	447	0.0875745	2.12884	0.00410678	0.0359766	0.985	2806	tags=27%, list=18%, signal=32%
GO_COENZYME_BIOSYNTHETIC_PROCESS	136	0.165589	2.23918	0.00420168	0.020489	0.884	7614	tags=66%, list=50%, signal=131%
GO_CELLULAR_RESPONSE_TO_OXYGEN_RADICAL	22	0.362839	2.02479	0.00568182	0.0601927	0.999	4888	tags=68%, list=32%, signal=100%
GO_NECROTIC_CELL_DEATH	46	0.236335	1.91153	0.00570342	0.0982654	1	7371	tags=72%, list=48%, signal=138%
GO_REGULATION_OF_REACTIVE_OXYGEN_SPECIES_METABOLIC_PROCESS	91	0.193124	2.18718	0.00571429	0.0270043	0.956	6478	tags=62%, list=42%, signal=106%
GO_IRON_ION_HOMEOSTASIS	77	0.190094	1.95539	0.00578035	0.0816688	1	6445	tags=61%, list=42%, signal=105%
GO_NUCLEOBASE_CONTAINING_SMALL_MOLECULE_METABOLIC_PROCESS	320	0.100516	2.07429	0.00588235	0.0479347	0.995	8535	tags=66%, list=56%, signal=145%
GO_GLOMERULAR_EPITHELIUM_DEVELOPMENT	19	0.37825	1.98817	0.00591716	0.0712075	1	4688	tags=68%, list=31%, signal=99%
GO_MITOTIC_CYTOKINETIC_PROCESS	22	0.325958	1.85045	0.00592885	0.125817	1	4756	tags=64%, list=31%, signal=92%
GO_CELLULAR_COMPONENT_DISASSEMBLY	492	0.0770302	1.92423	0.006	0.0931762	1	4923	tags=40%, list=32%, signal=57%
GO_RIBOSOMAL_SMALL_SUBUNIT_BIOGENESIS	60	0.230167	2.07469	0.00603622	0.0482276	0.995	5672	tags=60%, list=37%, signal=95%
GO_REGULATION_OF_MITOCHONDRIAL_MEMBRANE_POTENTIAL	63	0.219962	2.05343	0.00610998	0.0519206	0.998	5391	tags=57%, list=35%, signal=88%
GO_RESPONSE_TO_OXIDATIVE_STRESS	404	0.086421	1.98441	0.00613497	0.0723521	1	2537	tags=25%, list=17%, signal=29%
GO_RESPONSE_TO_REACTIVE_OXYGEN_SPECIES	203	0.114719	1.91408	0.00617284	0.0974769	1	2865	tags=30%, list=19%, signal=36%
GO_TRICARBOXYLIC_ACID_CYCLE	33	0.277643	1.88635	0.00766283	0.107455	1	5961	tags=67%, list=39%, signal=109%
GO_NEGATIVE_REGULATION_OF_WNT_SIGNALING_PATHWAY	190	0.122687	1.95199	0.00769231	0.0821308	1	3702	tags=36%, list=24%, signal=47%
GO_CELLULAR_TRANSITION_METAL_ION_HOMEOSTASIS	93	0.172606	1.94229	0.00770713	0.0858968	1	9056	tags=76%, list=59%, signal=186%
GO_ACTIVATED_T_CELL_PROLIFERATION	31	0.280749	1.83662	0.00779727	0.132261	1	8052	tags=81%, list=53%, signal=170%
GO_PROTEIN_INSERTION_INTO_MEMBRANE	59	0.1977	1.76833	0.00784314	0.162959	1	3210	tags=41%, list=21%, signal=51%
GO_NUCLEOSIDE_BISPHOSPHATE_METABOLIC_PROCESS	62	0.19851	1.84485	0.00785855	0.127886	1	8080	tags=73%, list=53%, signal=153%
GO_NEGATIVE_REGULATION_OF_CELLULAR_RESPONSE_TO_DRUG	15	0.421024	1.99547	0.00808081	0.0687275	1	2744	tags=60%, list=18%, signal=73%
GO_PEROXISOME_ORGANIZATION	77	0.181042	1.88759	0.00823045	0.107412	1	9365	tags=79%, list=61%, signal=203%
GO_ENERGY_COUPLED_PROTON_TRANSMEMBRANE_TRANSPORT_AGAINST_ELECTROCHEMICAL_GRADIENT	32	0.277738	1.89121	0.00863931	0.106609	1	1018	tags=34%, list=7%, signal=37%
GO_POSITIVE_REGULATION_OF_APOPTOTIC_SIGNALING_PATHWAY	164	0.130274	1.8884	0.00976562	0.107624	1	5398	tags=48%, list=35%, signal=74%
GO_CELLULAR_IRON_ION_HOMEOSTASIS	57	0.215311	1.95435	0.00998004	0.0815873	1	6381	tags=63%, list=42%, signal=108%
GO_MITOCHONDRIAL_RESPIRATORY_CHAIN_COMPLEX_IV_ASSEMBLY	19	0.375257	1.95946	0.010101	0.0821893	1	3123	tags=58%, list=20%, signal=73%
GO_FATTY_ACID_BIOSYNTHETIC_PROCESS	124	0.150433	1.93955	0.010101	0.0862001	1	8205	tags=69%, list=54%, signal=147%
GO_MIDBODY_ABSCISSION	16	0.37702	1.81202	0.0101626	0.144162	1	4756	tags=69%, list=31%, signal=100%
GO_MONOCARBOXYLIC_ACID_BIOSYNTHETIC_PROCESS	161	0.127354	1.90915	0.0104167	0.0989454	1	5199	tags=47%, list=34%, signal=70%
GO_NCRNA_METABOLIC_PROCESS	416	0.0788066	1.85237	0.0105042	0.125075	1	4417	tags=37%, list=29%, signal=50%
GO_RRNA_METABOLIC_PROCESS	192	0.115083	1.86569	0.0107066	0.116924	1	5672	tags=48%, list=37%, signal=76%
GO_REGULATION_OF_COAGULATION	71	0.183751	1.82994	0.0111732	0.13389	1	4528	tags=48%, list=30%, signal=68%
GO_ORGANISM_EMERGENCE_FROM_PROTECTIVE_STRUCTURE	27	0.29087	1.83432	0.0115385	0.132365	1	8591	tags=85%, list=56%, signal=194%
GO_HYDROGEN_PEROXIDE_CATABOLIC_PROCESS	22	0.326666	1.835	0.0118343	0.132639	1	1963	tags=45%, list=13%, signal=52%
GO_SERINE_FAMILY_AMINO_ACID_METABOLIC_PROCESS	34	0.282463	1.93989	0.0120968	0.086624	1	8288	tags=82%, list=54%, signal=179%
GO_OSTEOBLAST_DIFFERENTIATION	190	0.121087	1.91556	0.0120968	0.0973006	1	8800	tags=69%, list=58%, signal=161%
GO_PROTEIN_MATURATION	238	0.107873	1.89263	0.0121951	0.106341	1	3839	tags=36%, list=25%, signal=47%
GO_RESPONSE_TO_OXYGEN_RADICAL	26	0.334915	1.95762	0.0124481	0.0817595	1	4888	tags=65%, list=32%, signal=96%
GO_HUMORAL_IMMUNE_RESPONSE_MEDIATED_BY_CIRCULATING_IMMUNOGLOBULIN	32	0.260957	1.71673	0.0124481	0.194619	1	3187	tags=47%, list=21%, signal=59%
GO_PEROXISOMAL_TRANSPORT	68	0.182853	1.76174	0.012474	0.164664	1	9365	tags=79%, list=61%, signal=204%
GO_CHROMATIN_REMODELING_AT_CENTROMERE	33	0.280078	1.87319	0.0126582	0.113628	1	8706	tags=85%, list=57%, signal=196%
GO_REGULATION_OF_PROTON_TRANSPORT	16	0.375671	1.80657	0.0136187	0.146002	1	5733	tags=75%, list=37%, signal=120%
GO_SULFUR_COMPOUND_BIOSYNTHETIC_PROCESS	161	0.135624	1.94789	0.0137255	0.0837412	1	7735	tags=64%, list=51%, signal=128%
GO_APOPTOTIC_MITOCHONDRIAL_CHANGES	112	0.151201	1.89272	0.0138614	0.106952	1	3987	tags=41%, list=26%, signal=55%
GO_NUCLEOBASE_CONTAINING_SMALL_MOLECULE_INTERCONVERSION	29	0.285647	1.83885	0.0141414	0.131354	1	9883	tags=93%, list=65%, signal=262%
GO_TUMOR_NECROSIS_FACTOR_MEDIATED_SIGNALING_PATHWAY	141	0.13377	1.85044	0.0141988	0.125068	1	7087	tags=60%, list=46%, signal=110%
GO_RESPONSE_TO_HYDROGEN_PEROXIDE	127	0.132621	1.70388	0.0142276	0.198458	1	2806	tags=31%, list=18%, signal=38%
GO_RESPONSE_TO_INCREASED_OXYGEN_LEVELS	27	0.307222	1.92755	0.0143149	0.0918595	1	6641	tags=74%, list=43%, signal=131%
GO_NEGATIVE_REGULATION_OF_COAGULATION	45	0.238053	1.88223	0.0146444	0.108678	1	3848	tags=49%, list=25%, signal=65%
GO_REGULATION_OF_CHROMOSOME_SEPARATION	59	0.197412	1.80006	0.0150943	0.148428	1	10217	tags=86%, list=67%, signal=259%
GO_PH_REDUCTION	50	0.203005	1.69163	0.0155039	0.207197	1	6390	tags=62%, list=42%, signal=106%
GO_RESPONSE_TO_INTERLEUKIN_12	44	0.226176	1.80876	0.015534	0.145916	1	4199	tags=50%, list=27%, signal=69%
GO_NEGATIVE_REGULATION_OF_MITOCHONDRION_ORGANIZATION	47	0.22556	1.83333	0.0155642	0.132208	1	2744	tags=40%, list=18%, signal=49%
GO_DEOXYRIBONUCLEOTIDE_BIOSYNTHETIC_PROCESS	15	0.384074	1.79505	0.0155945	0.150633	1	4329	tags=67%, list=28%, signal=93%
GO_CELLULAR_LIPID_CATABOLIC_PROCESS	182	0.119307	1.88514	0.0156556	0.107525	1	6855	tags=57%, list=45%, signal=101%
GO_CELL_DIFFERENTIATION_INVOLVED_IN_EMBRYONIC_PLACENTA_DEVELOPMENT	22	0.322394	1.82662	0.0156556	0.13554	1	5506	tags=68%, list=36%, signal=106%
GO_NUCLEOTIDE_PHOSPHORYLATION	20	0.33207	1.80696	0.016129	0.146476	1	7931	tags=85%, list=52%, signal=176%
GO_PURINE_CONTAINING_COMPOUND_METABOLIC_PROCESS	150	0.127328	1.77815	0.0164271	0.15714	1	7863	tags=64%, list=51%, signal=130%
GO_REGULATION_OF_NECROTIC_CELL_DEATH	25	0.294513	1.79413	0.0166667	0.149716	1	5293	tags=64%, list=35%, signal=98%
GO_POSITIVE_REGULATION_OF_INTERLEUKIN_6_PRODUCTION	66	0.178383	1.75824	0.0166667	0.16606	1	5164	tags=52%, list=34%, signal=77%
GO_MAINTENANCE_OF_LOCATION_IN_CELL	86	0.161976	1.79124	0.0168776	0.149754	1	3584	tags=40%, list=23%, signal=51%
GO_ESTABLISHMENT_OF_PROTEIN_LOCALIZATION_TO_CHROMOSOME	24	0.309825	1.80534	0.0171103	0.145255	1	6742	tags=75%, list=44%, signal=134%
GO_COFACTOR_CATABOLIC_PROCESS	47	0.228408	1.82131	0.0172786	0.138505	1	4654	tags=53%, list=30%, signal=76%
GO_CARTILAGE_MORPHOGENESIS	23	0.315688	1.79393	0.0174081	0.149075	1	9147	tags=91%, list=60%, signal=227%
GO_CELL_KILLING	85	0.162896	1.73142	0.0179283	0.184749	1	11202	tags=89%, list=73%, signal=332%
GO_NEGATIVE_REGULATION_OF_CELL_CYCLE_PHASE_TRANSITION	224	0.101278	1.76302	0.0179641	0.165908	1	10290	tags=77%, list=67%, signal=232%
GO_RESPONSE_TO_HYPEROXIA	20	0.333667	1.76242	0.0181818	0.164831	1	3316	tags=55%, list=22%, signal=70%
GO_REGULATION_OF_COFACTOR_METABOLIC_PROCESS	31	0.263654	1.7516	0.0182186	0.170226	1	5845	tags=65%, list=38%, signal=104%
GO_RESPONSE_TO_TUMOR_NECROSIS_FACTOR	247	0.0970638	1.7573	0.0185567	0.166143	1	7087	tags=56%, list=46%, signal=102%
GO_NEGATIVE_REGULATION_OF_NUCLEAR_DIVISION	54	0.203332	1.77482	0.0189873	0.158408	1	10217	tags=87%, list=67%, signal=261%
GO_POSITIVE_REGULATION_OF_INFLAMMATORY_RESPONSE	110	0.142887	1.73143	0.0195695	0.185612	1	7705	tags=65%, list=50%, signal=129%
GO_REGULATION_OF_SUPEROXIDE_METABOLIC_PROCESS	29	0.287749	1.78806	0.0196464	0.150152	1	5102	tags=62%, list=33%, signal=93%
GO_RESPONSE_TO_SALT_STRESS	19	0.315245	1.67522	0.0197628	0.219816	1	8067	tags=84%, list=53%, signal=178%
GO_PURINE_NUCLEOSIDE_BIOSYNTHETIC_PROCESS	20	0.337534	1.79802	0.0198413	0.149216	1	4022	tags=60%, list=26%, signal=81%
GO_LIPID_CATABOLIC_PROCESS	269	0.0913923	1.72332	0.02	0.191787	1	4598	tags=39%, list=30%, signal=55%
GO_CHROMOSOME_SEPARATION	83	0.161702	1.72187	0.0202429	0.192397	1	10259	tags=83%, list=67%, signal=251%
GO_TRNA_PROCESSING	122	0.132525	1.68661	0.0210526	0.21135	1	4384	tags=42%, list=29%, signal=58%
GO_RESPONSE_TO_ESTRADIOL	116	0.131945	1.70947	0.0214008	0.197302	1	10659	tags=83%, list=70%, signal=271%
GO_INTRACELLULAR_PROTEIN_TRANSMEMBRANE_TRANSPORT	50	0.216808	1.80559	0.021611	0.145862	1	10158	tags=88%, list=66%, signal=261%
GO_QUINONE_BIOSYNTHETIC_PROCESS	16	0.377748	1.78908	0.022449	0.150888	1	7614	tags=88%, list=50%, signal=174%
GO_REGULATION_OF_WOUND_HEALING	115	0.139859	1.78876	0.0230326	0.150333	1	4528	tags=43%, list=30%, signal=61%
GO_REGULATION_OF_CYSTEINE_TYPE_ENDOPEPTIDASE_ACTIVITY	198	0.10142	1.68162	0.0240481	0.21459	1	6350	tags=52%, list=41%, signal=87%
GO_CELL_DEATH_IN_RESPONSE_TO_OXIDATIVE_STRESS	74	0.177823	1.79487	0.0244898	0.149927	1	8871	tags=76%, list=58%, signal=179%
GO_POSITIVE_REGULATION_OF_CYSTEINE_TYPE_ENDOPEPTIDASE_ACTIVITY	122	0.13074	1.71012	0.0250522	0.197579	1	9679	tags=76%, list=63%, signal=206%
GO_BRANCHED_CHAIN_AMINO_ACID_CATABOLIC_PROCESS	19	0.350906	1.81538	0.0252427	0.142458	1	7522	tags=84%, list=49%, signal=165%
GO_POSITIVE_REGULATION_OF_TELOMERASE_RNA_LOCALIZATION_TO_CAJAL_BODY	15	0.35786	1.70558	0.0254403	0.198475	1	6770	tags=80%, list=44%, signal=143%
GO_REGULATION_OF_NATURAL_KILLER_CELL_ACTIVATION	25	0.277575	1.64947	0.0258449	0.239739	1	7388	tags=76%, list=48%, signal=147%
GO_DNA_DEPENDENT_DNA_REPLICATION	139	0.124547	1.7055	0.0258964	0.197712	1	7688	tags=63%, list=50%, signal=125%
GO_PROTEIN_N_LINKED_GLYCOSYLATION	73	0.181156	1.77537	0.0262097	0.158706	1	7721	tags=68%, list=50%, signal=138%
GO_REGULATION_OF_HUMORAL_IMMUNE_RESPONSE	41	0.227308	1.7077	0.0263653	0.198247	1	3248	tags=44%, list=21%, signal=56%
GO_ESTABLISHMENT_OF_PROTEIN_LOCALIZATION_TO_TELOMERE	18	0.344383	1.73335	0.0265849	0.184671	1	6637	tags=78%, list=43%, signal=137%
GO_POSITIVE_REGULATION_OF_LYMPHOCYTE_MEDIATED_IMMUNITY	69	0.175652	1.76041	0.026694	0.165076	1	9077	tags=77%, list=59%, signal=188%
GO_POSITIVE_REGULATION_OF_OLIGODENDROCYTE_DIFFERENTIATION	17	0.344883	1.74563	0.0268041	0.174763	1	6429	tags=76%, list=42%, signal=132%
GO_REGULATION_OF_SUPEROXIDE_ANION_GENERATION	19	0.32795	1.69491	0.0273684	0.204563	1	3846	tags=58%, list=25%, signal=77%
GO_NON_RECOMBINATIONAL_REPAIR	71	0.176266	1.71988	0.0286807	0.19345	1	9599	tags=80%, list=63%, signal=214%
GO_PROTEIN_LOCALIZATION_TO_CHROMOSOME	77	0.161117	1.63733	0.0287908	0.247283	1	4104	tags=43%, list=27%, signal=58%
GO_ATP_HYDROLYSIS_COUPLED_CATION_TRANSMEMBRANE_TRANSPORT	53	0.201187	1.71772	0.0293542	0.194633	1	2128	tags=34%, list=14%, signal=39%
GO_POSITIVE_REGULATION_OF_REACTIVE_OXYGEN_SPECIES_METABOLIC_PROCESS	41	0.222311	1.68625	0.0298805	0.210804	1	9669	tags=85%, list=63%, signal=231%
GO_ACTIVATION_OF_CYSTEINE_TYPE_ENDOPEPTIDASE_ACTIVITY_INVOLVED_IN_APOPTOTIC_PROCESS	73	0.157461	1.59306	0.0299786	0.285547	1	7453	tags=64%, list=49%, signal=125%
GO_REGULATION_OF_FATTY_ACID_METABOLIC_PROCESS	45	0.208892	1.65577	0.0301205	0.234306	1	4973	tags=53%, list=32%, signal=79%
GO_TRANSLESION_SYNTHESIS	40	0.215041	1.62327	0.0303605	0.257934	1	7811	tags=73%, list=51%, signal=148%
GO_LYMPHOCYTE_HOMEOSTASIS	54	0.194612	1.67452	0.0306513	0.21972	1	8083	tags=72%, list=53%, signal=153%
GO_GLYCOSYL_COMPOUND_BIOSYNTHETIC_PROCESS	37	0.251214	1.79222	0.0307377	0.149711	1	4022	tags=51%, list=26%, signal=69%
GO_DNA_REPLICATION_INDEPENDENT_NUCLEOSOME_ORGANIZATION	42	0.22879	1.74219	0.0308008	0.1772	1	8895	tags=81%, list=58%, signal=193%
GO_GLUTATHIONE_METABOLIC_PROCESS	34	0.25559	1.7148	0.03125	0.195645	1	6448	tags=68%, list=42%, signal=117%
GO_REGULATION_OF_LEUKOCYTE_PROLIFERATION	177	0.112722	1.71237	0.0313152	0.19711	1	10138	tags=77%, list=66%, signal=227%
GO_INTERLEUKIN_1_MEDIATED_SIGNALING_PATHWAY	96	0.154324	1.76595	0.0315126	0.164213	1	3550	tags=39%, list=23%, signal=50%
GO_PEROXISOMAL_MEMBRANE_TRANSPORT	18	0.332759	1.69499	0.0318091	0.205389	1	9365	tags=94%, list=61%, signal=243%
GO_NEGATIVE_REGULATION_OF_REPRODUCTIVE_PROCESS	46	0.203544	1.64539	0.0320641	0.242449	1	6208	tags=61%, list=41%, signal=102%
GO_COMPLEMENT_ACTIVATION	42	0.216841	1.66071	0.0325866	0.230316	1	3248	tags=43%, list=21%, signal=54%
GO_NEGATIVE_REGULATION_OF_REACTIVE_OXYGEN_SPECIES_METABOLIC_PROCESS	25	0.263361	1.5686	0.0333333	0.298423	1	6381	tags=68%, list=42%, signal=116%
GO_RELEASE_OF_CYTOCHROME_C_FROM_MITOCHONDRIA	56	0.20307	1.7627	0.0338983	0.165354	1	3461	tags=43%, list=23%, signal=55%
GO_FIBROBLAST_PROLIFERATION	77	0.162675	1.69667	0.0341365	0.204505	1	8651	tags=73%, list=57%, signal=166%
GO_RETROGRADE_VESICLE_MEDIATED_TRANSPORT_GOLGI_TO_ENDOPLASMIC_RETICULUM	80	0.157195	1.64353	0.0341365	0.242857	1	5831	tags=54%, list=38%, signal=86%
GO_POSITIVE_REGULATION_OF_SUPEROXIDE_ANION_GENERATION	15	0.348937	1.64533	0.0342742	0.241554	1	3846	tags=60%, list=25%, signal=80%
GO_REGULATION_OF_FATTY_ACID_OXIDATION	29	0.254513	1.63107	0.0348162	0.250957	1	3499	tags=48%, list=23%, signal=62%
GO_COLLAGEN_BIOSYNTHETIC_PROCESS	41	0.220471	1.66511	0.0349794	0.227205	1	4472	tags=51%, list=29%, signal=72%
GO_ALPHA_AMINO_ACID_BIOSYNTHETIC_PROCESS	55	0.191055	1.6734	0.0354331	0.219982	1	3485	tags=42%, list=23%, signal=54%
GO_REGULATION_OF_UBIQUITIN_PROTEIN_LIGASE_ACTIVITY	19	0.310407	1.62419	0.0356394	0.257668	1	1698	tags=42%, list=11%, signal=47%
GO_CYTOKINETIC_PROCESS	37	0.225485	1.61775	0.0361446	0.261844	1	8964	tags=81%, list=59%, signal=195%
GO_REGULATION_OF_DIGESTIVE_SYSTEM_PROCESS	32	0.248764	1.70681	0.0368852	0.198186	1	10546	tags=94%, list=69%, signal=301%
GO_PROGRAMMED_NECROTIC_CELL_DEATH	38	0.233722	1.71176	0.036961	0.196834	1	8512	tags=79%, list=56%, signal=177%
GO_DEFENSE_RESPONSE_TO_BACTERIUM	120	0.123054	1.60002	0.037037	0.279493	1	7312	tags=60%, list=48%, signal=114%
GO_RESPONSE_TO_ANGIOTENSIN	25	0.26922	1.61881	0.0371134	0.261419	1	2619	tags=44%, list=17%, signal=53%
GO_PYRIMIDINE_CONTAINING_COMPOUND_BIOSYNTHETIC_PROCESS	52	0.188719	1.64625	0.0374016	0.242496	1	8009	tags=71%, list=52%, signal=149%
GO_METAPHASE_ANAPHASE_TRANSITION_OF_CELL_CYCLE	55	0.187463	1.63354	0.0376984	0.248772	1	10217	tags=85%, list=67%, signal=256%
GO_OSSIFICATION	346	0.0720785	1.57332	0.0377734	0.294812	1	9712	tags=71%, list=63%, signal=189%
GO_NIK_NF_KAPPAB_SIGNALING	147	0.116517	1.64162	0.0380952	0.244131	1	4583	tags=41%, list=30%, signal=59%
GO_REGULATION_OF_ANOIKIS	19	0.304459	1.57834	0.0393701	0.29626	1	4205	tags=58%, list=27%, signal=80%
GO_ENDOCRINE_PROCESS	75	0.1601	1.63099	0.0397727	0.250075	1	11639	tags=92%, list=76%, signal=382%
GO_REGULATION_OF_INTRINSIC_APOPTOTIC_SIGNALING_PATHWAY_BY_P53_CLASS_MEDIATOR	27	0.264225	1.63797	0.0399202	0.247535	1	8998	tags=85%, list=59%, signal=206%
GO_PEPTIDYL_ASPARAGINE_MODIFICATION	32	0.245874	1.63565	0.0400844	0.248286	1	7721	tags=75%, list=50%, signal=151%
GO_ENDOCHONDRAL_BONE_MORPHOGENESIS	65	0.156681	1.5135	0.0405405	0.333102	1	9147	tags=75%, list=60%, signal=187%
GO_PYRIMIDINE_RIBONUCLEOTIDE_BIOSYNTHETIC_PROCESS	21	0.283817	1.55231	0.0414313	0.306608	1	8778	tags=86%, list=57%, signal=201%
GO_REGULATION_OF_STEM_CELL_DIFFERENTIATION	105	0.140278	1.6787	0.041502	0.216733	1	3988	tags=40%, list=26%, signal=54%
GO_REGULATION_OF_OXIDATIVE_PHOSPHORYLATION	23	0.273345	1.54863	0.041502	0.309846	1	1145	tags=35%, list=7%, signal=38%
GO_POSITIVE_REGULATION_OF_DNA_BINDING	54	0.179295	1.5535	0.0417495	0.307001	1	4066	tags=44%, list=27%, signal=60%
GO_RESPIRATORY_CHAIN_COMPLEX_IV_ASSEMBLY	24	0.268818	1.56393	0.0421941	0.300757	1	3543	tags=50%, list=23%, signal=65%
GO_ICOSANOID_BIOSYNTHETIC_PROCESS	33	0.23236	1.58382	0.0423077	0.289643	1	10362	tags=91%, list=68%, signal=281%
GO_REGULATION_OF_CELLULAR_RESPONSE_TO_DRUG	24	0.26998	1.60295	0.0426829	0.279618	1	5438	tags=63%, list=36%, signal=97%
GO_NUCLEOSIDE_MONOPHOSPHATE_BIOSYNTHETIC_PROCESS	41	0.208873	1.58669	0.042885	0.287938	1	4649	tags=51%, list=30%, signal=73%
GO_RESPONSE_TO_INORGANIC_SUBSTANCE	494	0.0661105	1.65781	0.0429185	0.232778	1	2892	tags=25%, list=19%, signal=30%
GO_GOLGI_VESICLE_TRANSPORT	338	0.0754193	1.60102	0.0430328	0.280224	1	4122	tags=34%, list=27%, signal=46%
GO_NEURAL_NUCLEUS_DEVELOPMENT	56	0.181129	1.58503	0.0431373	0.289108	1	4342	tags=46%, list=28%, signal=65%
GO_RESPONSE_TO_BACTERIUM	421	0.0672784	1.56597	0.04329	0.299959	1	12955	tags=91%, list=85%, signal=578%
GO_LEUKOCYTE_HOMEOSTASIS	74	0.164441	1.66755	0.0433884	0.225562	1	8868	tags=74%, list=58%, signal=176%
GO_POSTREPLICATION_REPAIR	50	0.1901	1.59033	0.0435644	0.286165	1	7811	tags=70%, list=51%, signal=143%
GO_MULTIVESICULAR_BODY_ORGANIZATION	30	0.243919	1.58858	0.0436508	0.287517	1	4945	tags=57%, list=32%, signal=84%
GO_REGULATION_OF_SMALL_MOLECULE_METABOLIC_PROCESS	303	0.078113	1.58837	0.0436508	0.286722	1	2413	tags=23%, list=16%, signal=27%
GO_ENDOSOME_TRANSPORT_VIA_MULTIVESICULAR_BODY_SORTING_PATHWAY	24	0.269216	1.57292	0.0436508	0.294377	1	8000	tags=79%, list=52%, signal=166%
GO_ICOSANOID_METABOLIC_PROCESS	62	0.182032	1.66342	0.0437262	0.228252	1	3395	tags=40%, list=22%, signal=52%
GO_NEGATIVE_REGULATION_OF_NECROTIC_CELL_DEATH	15	0.329452	1.54266	0.0440252	0.311089	1	5164	tags=67%, list=34%, signal=101%
GO_NEGATIVE_REGULATION_OF_MITOTIC_CELL_CYCLE	291	0.0851057	1.6521	0.0444444	0.237596	1	10290	tags=76%, list=67%, signal=226%
GO_RIBOSOMAL_LARGE_SUBUNIT_ASSEMBLY	27	0.25184	1.56836	0.0449898	0.297739	1	5220	tags=59%, list=34%, signal=90%
GO_RESPONSE_TO_X_RAY	30	0.241662	1.57342	0.0451745	0.295636	1	9060	tags=83%, list=59%, signal=204%
GO_DNA_REPLICATION_INITIATION	36	0.225956	1.63415	0.0454545	0.249042	1	7601	tags=72%, list=50%, signal=143%
GO_NEGATIVE_REGULATION_OF_RESPONSE_TO_DRUG	25	0.270621	1.62141	0.0455408	0.259098	1	5658	tags=64%, list=37%, signal=101%
GO_PROTEIN_HOMOOLIGOMERIZATION	306	0.0778609	1.54035	0.046332	0.312536	1	3432	tags=30%, list=22%, signal=38%
GO_PROTEIN_PEPTIDYL_PROLYL_ISOMERIZATION	32	0.236739	1.59535	0.0466926	0.284621	1	4035	tags=50%, list=26%, signal=68%
GO_CELLULAR_METABOLIC_COMPOUND_SALVAGE	31	0.234444	1.56949	0.046875	0.298234	1	3823	tags=48%, list=25%, signal=64%
GO_EXTRINSIC_APOPTOTIC_SIGNALING_PATHWAY_VIA_DEATH_DOMAIN_RECEPTORS	73	0.156743	1.5773	0.0473485	0.295647	1	5787	tags=53%, list=38%, signal=86%
GO_LEUKOCYTE_PROLIFERATION	224	0.090322	1.55868	0.0475207	0.305024	1	9977	tags=74%, list=65%, signal=210%
GO_POSITIVE_REGULATION_OF_IMMUNE_EFFECTOR_PROCESS	161	0.109762	1.59412	0.048583	0.285204	1	9077	tags=70%, list=59%, signal=171%
GO_LYMPHOCYTE_MEDIATED_IMMUNITY	171	0.101365	1.54563	0.0489237	0.312033	1	9114	tags=70%, list=60%, signal=170%
GO_POSITIVE_REGULATION_OF_KIDNEY_DEVELOPMENT	40	0.206693	1.53925	0.0489237	0.312223	1	4878	tags=52%, list=32%, signal=77%
GO_PYRIMIDINE_NUCLEOTIDE_BIOSYNTHETIC_PROCESS	44	0.201021	1.57438	0.0495049	0.296369	1	7365	tags=68%, list=48%, signal=131%
GO_NUCLEOTIDE_EXCISION_REPAIR_PREINCISION_COMPLEX_ASSEMBLY	28	0.244599	1.56477	0.0509804	0.300642	1	9379	tags=86%, list=61%, signal=221%
GO_REGULATION_OF_DNA_BINDING	113	0.129472	1.5921	0.0513834	0.285785	1	4397	tags=42%, list=29%, signal=58%
GO_RESPONSE_TO_RETINOIC_ACID	98	0.130304	1.50061	0.051756	0.341655	1	5825	tags=51%, list=38%, signal=82%
GO_PROTEIN_DNA_COMPLEX_SUBUNIT_ORGANIZATION	197	0.0961613	1.57517	0.0518962	0.297387	1	9421	tags=71%, list=62%, signal=183%
GO_CELL_DEATH_IN_RESPONSE_TO_HYDROGEN_PEROXIDE	25	0.261038	1.54352	0.0519231	0.311872	1	2744	tags=44%, list=18%, signal=54%
GO_NATURAL_KILLER_CELL_ACTIVATION	44	0.199514	1.60074	0.052	0.279524	1	7388	tags=68%, list=48%, signal=131%
GO_CELLULAR_MODIFIED_AMINO_ACID_BIOSYNTHETIC_PROCESS	38	0.225095	1.60149	0.0523139	0.280584	1	8241	tags=76%, list=54%, signal=165%
GO_REGULATION_OF_MONONUCLEAR_CELL_MIGRATION	38	0.209309	1.55922	0.0535714	0.305312	1	9690	tags=84%, list=63%, signal=229%
GO_POSITIVE_REGULATION_OF_INTRINSIC_APOPTOTIC_SIGNALING_PATHWAY	52	0.180999	1.53191	0.0537428	0.320855	1	8421	tags=73%, list=55%, signal=162%
GO_REGULATION_OF_COLLAGEN_BIOSYNTHETIC_PROCESS	32	0.245015	1.61658	0.0557769	0.262457	1	4865	tags=56%, list=32%, signal=82%
GO_CELLULAR_ALDEHYDE_METABOLIC_PROCESS	33	0.225674	1.54499	0.0559846	0.31194	1	9073	tags=82%, list=59%, signal=201%
GO_NEGATIVE_REGULATION_OF_METAPHASE_ANAPHASE_TRANSITION_OF_CELL_CYCLE	36	0.221654	1.57452	0.0564516	0.29725	1	10217	tags=89%, list=67%, signal=267%
GO_PEPTIDE_METABOLIC_PROCESS	98	0.1327	1.52541	0.0569106	0.326318	1	1885	tags=26%, list=12%, signal=29%
GO_ZINC_ION_HOMEOSTASIS	26	0.25565	1.53999	0.0570265	0.312091	1	802	tags=31%, list=5%, signal=32%
GO_POSITIVE_REGULATION_OF_VIRAL_RELEASE_FROM_HOST_CELL	15	0.336582	1.57744	0.0572519	0.296495	1	5055	tags=67%, list=33%, signal=99%
GO_REGULATION_OF_CYSTEINE_TYPE_ENDOPEPTIDASE_ACTIVITY_INVOLVED_IN_APOPTOTIC_SIGNALING_PATHWAY	16	0.3217	1.54284	0.0574713	0.311845	1	6558	tags=75%, list=43%, signal=131%
GO_CARBOHYDRATE_DERIVATIVE_CATABOLIC_PROCESS	160	0.107081	1.55683	0.0576541	0.306662	1	11193	tags=84%, list=73%, signal=309%
GO_REGULATION_OF_MITOCHONDRIAL_OUTER_MEMBRANE_PERMEABILIZATION_INVOLVED_IN_APOPTOTIC_SIGNALING_PATHWAY	43	0.192902	1.54153	0.0585938	0.311847	1	3461	tags=42%, list=23%, signal=54%
GO_REGULATION_OF_FATTY_ACID_BIOSYNTHETIC_PROCESS	37	0.216007	1.55309	0.0591837	0.306589	1	4973	tags=54%, list=32%, signal=80%
GO_PROTEIN_ACTIVATION_CASCADE	21	0.274262	1.55407	0.0592885	0.307271	1	8924	tags=86%, list=58%, signal=205%
GO_UNSATURATED_FATTY_ACID_METABOLIC_PROCESS	59	0.168549	1.51427	0.0596421	0.334883	1	3395	tags=39%, list=22%, signal=50%
GO_B_CELL_MEDIATED_IMMUNITY	85	0.136059	1.45774	0.062249	0.373024	1	8730	tags=71%, list=57%, signal=163%
GO_NEGATIVE_REGULATION_OF_PROTEOLYSIS	252	0.0871097	1.55475	0.0623782	0.308427	1	6339	tags=50%, list=41%, signal=84%
GO_POSITIVE_REGULATION_OF_RESPONSE_TO_EXTERNAL_STIMULUS	251	0.0824157	1.55431	0.0626223	0.307971	1	9915	tags=73%, list=65%, signal=204%
GO_INTERLEUKIN_8_SECRETION	20	0.294935	1.59103	0.0628684	0.286188	1	4673	tags=60%, list=31%, signal=86%
GO_EXTRACELLULAR_STRUCTURE_ORGANIZATION	365	0.0713842	1.53588	0.0632411	0.316113	1	5892	tags=45%, list=39%, signal=72%
GO_NCRNA_PROCESSING	342	0.0724028	1.54854	0.0633397	0.30894	1	5672	tags=44%, list=37%, signal=69%
GO_CELLULAR_MODIFIED_AMINO_ACID_METABOLIC_PROCESS	33	0.221915	1.52099	0.0634615	0.330972	1	8203	tags=76%, list=54%, signal=163%
GO_SULFATE_TRANSPORT	16	0.325739	1.57384	0.0636183	0.296076	1	8409	tags=88%, list=55%, signal=194%
GO_REGULATION_OF_NUCLEAR_DIVISION	191	0.095696	1.52927	0.0637363	0.323588	1	4161	tags=37%, list=27%, signal=50%
GO_HEMATOPOIETIC_PROGENITOR_CELL_DIFFERENTIATION	154	0.101454	1.50572	0.0638723	0.337836	1	6610	tags=53%, list=43%, signal=93%
GO_NEGATIVE_REGULATION_OF_TRANSPORT	420	0.0646531	1.50878	0.0641509	0.335157	1	5777	tags=44%, list=38%, signal=69%
GO_NEUROTRANSMITTER_CATABOLIC_PROCESS	18	0.300154	1.5437	0.0644531	0.312624	1	7313	tags=78%, list=48%, signal=149%
GO_VACUOLAR_ACIDIFICATION	22	0.272263	1.52093	0.0645793	0.330091	1	6272	tags=68%, list=41%, signal=115%
GO_MITOTIC_SISTER_CHROMATID_SEGREGATION	137	0.11152	1.52812	0.0650096	0.323386	1	10259	tags=78%, list=67%, signal=235%
GO_SUPEROXIDE_ANION_GENERATION	28	0.237692	1.48466	0.0650407	0.35367	1	11124	tags=96%, list=73%, signal=353%
GO_TELOMERASE_RNA_LOCALIZATION	19	0.294717	1.56234	0.0659794	0.301954	1	6770	tags=74%, list=44%, signal=132%
GO_TRNA_5_END_PROCESSING	15	0.319452	1.51518	0.0661323	0.335596	1	6337	tags=73%, list=41%, signal=125%
GO_NEGATIVE_REGULATION_OF_ENDOTHELIAL_CELL_PROLIFERATION	33	0.212111	1.45239	0.0662768	0.376756	1	7889	tags=73%, list=52%, signal=150%
GO_TRANSCRIPTION_COUPLED_NUCLEOTIDE_EXCISION_REPAIR	71	0.156461	1.55155	0.0665323	0.306653	1	8392	tags=70%, list=55%, signal=155%
GO_RESPONSE_TO_GROWTH_HORMONE	33	0.219327	1.51064	0.0666667	0.334273	1	10561	tags=91%, list=69%, signal=293%
GO_TYROSINE_PHOSPHORYLATION_OF_STAT_PROTEIN	56	0.16442	1.46126	0.0668016	0.37031	1	10335	tags=84%, list=68%, signal=258%
GO_POSITIVE_REGULATION_OF_FIBROBLAST_PROLIFERATION	46	0.189665	1.51375	0.0669291	0.334718	1	8083	tags=72%, list=53%, signal=152%
GO_NEGATIVE_REGULATION_OF_SECRETION	193	0.0909254	1.47166	0.0673469	0.361398	1	5523	tags=45%, list=36%, signal=70%
GO_POSITIVE_REGULATION_OF_ATPASE_ACTIVITY	52	0.174424	1.47993	0.0674374	0.356982	1	8227	tags=71%, list=54%, signal=153%
GO_FC_EPSILON_RECEPTOR_SIGNALING_PATHWAY	108	0.120642	1.45312	0.0675422	0.37753	1	3550	tags=35%, list=23%, signal=45%
GO_LATE_ENDOSOME_TO_VACUOLE_TRANSPORT	16	0.314454	1.51372	0.0680412	0.333756	1	4756	tags=63%, list=31%, signal=91%
GO_T_CELL_HOMEOSTASIS	31	0.220882	1.50304	0.0681363	0.338926	1	7979	tags=74%, list=52%, signal=155%
GO_PROTEIN_FOLDING	200	0.0938895	1.50935	0.0688259	0.335226	1	5620	tags=46%, list=37%, signal=72%
GO_PROSTATE_GLAND_MORPHOGENESIS	27	0.239952	1.47495	0.0688336	0.359972	1	11069	tags=96%, list=72%, signal=347%
GO_GLOMERULAR_EPITHELIAL_CELL_DIFFERENTIATION	16	0.318903	1.51988	0.0690299	0.330702	1	4688	tags=63%, list=31%, signal=90%
GO_NEGATIVE_REGULATION_OF_CELL_CYCLE_PROCESS	307	0.0717314	1.45992	0.0691057	0.370474	1	5104	tags=40%, list=33%, signal=59%
GO_REGULATION_OF_UBIQUITIN_PROTEIN_TRANSFERASE_ACTIVITY	45	0.189265	1.4853	0.0693277	0.355651	1	1872	tags=31%, list=12%, signal=35%
GO_REGULATION_OF_EXTRINSIC_APOPTOTIC_SIGNALING_PATHWAY_VIA_DEATH_DOMAIN_RECEPTORS	50	0.180989	1.51449	0.0698152	0.335534	1	8256	tags=72%, list=54%, signal=156%
GO_LEUKOCYTE_MIGRATION	327	0.0716532	1.51618	0.07	0.335159	1	10344	tags=75%, list=68%, signal=225%
GO_RESPONSE_TO_FUNGUS	29	0.230562	1.51242	0.0718447	0.333689	1	9669	tags=86%, list=63%, signal=234%
GO_SENSORY_PERCEPTION_OF_LIGHT_STIMULUS	179	0.0939281	1.47517	0.0721649	0.360559	1	10974	tags=81%, list=72%, signal=283%
GO_MORPHOGENESIS_OF_AN_EPITHELIAL_FOLD	25	0.255411	1.5083	0.072407	0.334844	1	10787	tags=96%, list=70%, signal=325%
GO_HISTONE_EXCHANGE	42	0.193425	1.48378	0.072549	0.35401	1	8706	tags=76%, list=57%, signal=176%
GO_EXTRACELLULAR_MATRIX_ASSEMBLY	25	0.249463	1.50367	0.0738636	0.340006	1	4145	tags=52%, list=27%, signal=71%
GO_KINETOCHORE_ORGANIZATION	20	0.281357	1.52887	0.074364	0.323222	1	8706	tags=85%, list=57%, signal=197%
GO_REPLACEMENT_OSSIFICATION	27	0.231693	1.47885	0.0748031	0.356676	1	4961	tags=56%, list=32%, signal=82%
GO_PEPTIDYL_PROLINE_MODIFICATION	46	0.18303	1.477	0.074856	0.358754	1	5523	tags=54%, list=36%, signal=85%
GO_ACETYL_COA_BIOSYNTHETIC_PROCESS	20	0.280022	1.47388	0.0748988	0.358716	1	5666	tags=65%, list=37%, signal=103%
GO_RRNA_CONTAINING_RIBONUCLEOPROTEIN_COMPLEX_EXPORT_FROM_NUCLEUS	16	0.303775	1.4899	0.075	0.353448	1	6832	tags=75%, list=45%, signal=135%
GO_AMINO_ACID_ACTIVATION	48	0.182925	1.49073	0.0750988	0.353171	1	7410	tags=67%, list=48%, signal=129%
GO_NEGATIVE_REGULATION_OF_RESPONSE_TO_OXIDATIVE_STRESS	41	0.2021	1.50305	0.0751445	0.33989	1	9231	tags=80%, list=60%, signal=202%
GO_MUCOPOLYSACCHARIDE_METABOLIC_PROCESS	18	0.280628	1.47937	0.0763052	0.356845	1	4211	tags=56%, list=28%, signal=77%
GO_REGULATION_OF_ENDOTHELIAL_CELL_CHEMOTAXIS	18	0.29183	1.48333	0.0764706	0.352713	1	5740	tags=67%, list=38%, signal=107%
GO_RESPONSE_TO_ENDOPLASMIC_RETICULUM_STRESS	258	0.0805982	1.48496	0.0767717	0.354203	1	5963	tags=47%, list=39%, signal=76%
GO_POSITIVE_REGULATION_OF_MEMBRANE_PERMEABILITY	59	0.164219	1.48762	0.0769231	0.353982	1	3461	tags=39%, list=23%, signal=50%
GO_PROTEIN_CONTAINING_COMPLEX_REMODELING	20	0.281763	1.5116	0.0776699	0.333871	1	10230	tags=95%, list=67%, signal=286%
GO_PROTEIN_QUALITY_CONTROL_FOR_MISFOLDED_OR_INCOMPLETELY_SYNTHESIZED_PROTEINS	25	0.248779	1.48365	0.0780287	0.353223	1	8440	tags=80%, list=55%, signal=178%
GO_VITAMIN_METABOLIC_PROCESS	110	0.119446	1.46369	0.0790514	0.370328	1	9174	tags=72%, list=60%, signal=178%
GO_REGULATION_OF_SYSTEMIC_ARTERIAL_BLOOD_PRESSURE_BY_HORMONE	33	0.209464	1.4487	0.0795229	0.381003	1	11639	tags=97%, list=76%, signal=404%
GO_CELLULAR_RESPONSE_TO_XENOBIOTIC_STIMULUS	124	0.112618	1.4739	0.0796813	0.359666	1	10630	tags=81%, list=69%, signal=262%
GO_REGULATION_OF_OSSIFICATION	169	0.0940963	1.42653	0.0804598	0.407429	1	9712	tags=73%, list=63%, signal=197%
GO_REGULATION_OF_KIDNEY_DEVELOPMENT	55	0.1595	1.42046	0.0808679	0.412947	1	5079	tags=49%, list=33%, signal=73%
GO_PROTEIN_PROCESSING	177	0.092107	1.44411	0.0811359	0.387631	1	3793	tags=34%, list=25%, signal=45%
GO_NEGATIVE_REGULATION_OF_KIDNEY_DEVELOPMENT	15	0.313199	1.50023	0.0811881	0.341259	1	9493	tags=93%, list=62%, signal=246%
GO_MAINTENANCE_OF_PROTEIN_LOCATION_IN_CELL	70	0.152127	1.46729	0.0821643	0.367501	1	3584	tags=39%, list=23%, signal=50%
GO_BONE_GROWTH	40	0.200704	1.48624	0.082495	0.355134	1	9560	tags=83%, list=62%, signal=219%
GO_POSITIVE_REGULATION_OF_STEROID_METABOLIC_PROCESS	22	0.259745	1.46598	0.0828283	0.367652	1	2290	tags=41%, list=15%, signal=48%
GO_DNA_GEOMETRIC_CHANGE	89	0.131701	1.45729	0.0828283	0.372803	1	4185	tags=40%, list=27%, signal=55%
GO_TETRAPYRROLE_METABOLIC_PROCESS	21	0.269943	1.45354	0.0831556	0.377785	1	4618	tags=57%, list=30%, signal=82%
GO_DEOXYRIBOSE_PHOSPHATE_CATABOLIC_PROCESS	20	0.272988	1.49425	0.0833333	0.348864	1	9599	tags=90%, list=63%, signal=241%
GO_POSITIVE_REGULATION_OF_EXTRINSIC_APOPTOTIC_SIGNALING_PATHWAY	48	0.177079	1.43991	0.0841683	0.391705	1	6224	tags=58%, list=41%, signal=98%
GO_ALPHA_AMINO_ACID_METABOLIC_PROCESS	151	0.104226	1.48779	0.0843137	0.354713	1	8959	tags=69%, list=59%, signal=165%
GO_INTRINSIC_APOPTOTIC_SIGNALING_PATHWAY	267	0.0754532	1.41911	0.0848861	0.412253	1	5398	tags=43%, list=35%, signal=65%
GO_CELLULAR_CARBOHYDRATE_CATABOLIC_PROCESS	39	0.193768	1.44319	0.0851927	0.388298	1	9597	tags=82%, list=63%, signal=220%
GO_NEGATIVE_REGULATION_OF_CALCIUM_ION_TRANSPORT_INTO_CYTOSOL	15	0.319361	1.4631	0.0853659	0.369278	1	3278	tags=53%, list=21%, signal=68%
GO_PROTEIN_FOLDING_IN_ENDOPLASMIC_RETICULUM	16	0.30281	1.46083	0.08577	0.370061	1	4934	tags=63%, list=32%, signal=92%
GO_PROTEIN_INSERTION_INTO_MITOCHONDRIAL_MEMBRANE	45	0.197622	1.52323	0.0858779	0.328577	1	5485	tags=56%, list=36%, signal=86%
GO_CELLULAR_RESPONSE_TO_REACTIVE_OXYGEN_SPECIES	144	0.101775	1.41911	0.0865191	0.413258	1	1963	tags=23%, list=13%, signal=26%
GO_RESPONSE_TO_ACID_CHEMICAL	303	0.0739182	1.48522	0.0866935	0.354763	1	5001	tags=40%, list=33%, signal=58%
GO_POSITIVE_REGULATION_OF_LEUKOCYTE_MEDIATED_IMMUNITY	93	0.132033	1.46644	0.0869565	0.367872	1	11483	tags=88%, list=75%, signal=351%
GO_LINOLEIC_ACID_METABOLIC_PROCESS	16	0.289652	1.40849	0.0874752	0.420618	1	9917	tags=94%, list=65%, signal=266%
GO_MITOCHONDRIAL_OUTER_MEMBRANE_PERMEABILIZATION	52	0.178207	1.48961	0.0875486	0.352918	1	3461	tags=40%, list=23%, signal=52%
GO_PYRIMIDINE_NUCLEOSIDE_TRIPHOSPHATE_BIOSYNTHETIC_PROCESS	18	0.279057	1.43039	0.0893204	0.403713	1	4235	tags=56%, list=28%, signal=77%
GO_NUCLEOTIDE_EXCISION_REPAIR_DNA_INCISION	38	0.192324	1.43292	0.0903955	0.401532	1	11560	tags=95%, list=76%, signal=386%
GO_CELLULAR_RESPONSE_TO_CADMIUM_ION	26	0.236681	1.42894	0.0916335	0.404139	1	4623	tags=54%, list=30%, signal=77%
GO_REGULATION_OF_ESTABLISHMENT_OF_PLANAR_POLARITY	108	0.123288	1.46286	0.0918164	0.36863	1	2518	tags=29%, list=16%, signal=34%
GO_LONG_CHAIN_FATTY_ACID_TRANSPORT	61	0.147812	1.39861	0.0927419	0.43045	1	8282	tags=69%, list=54%, signal=149%
GO_SULFUR_COMPOUND_CATABOLIC_PROCESS	41	0.19073	1.43585	0.0942308	0.397519	1	3433	tags=41%, list=22%, signal=53%
GO_T_CELL_RECEPTOR_SIGNALING_PATHWAY	169	0.0935004	1.40508	0.0947368	0.422745	1	3564	tags=33%, list=23%, signal=42%
GO_RESPONSE_TO_ANTIBIOTIC	295	0.0686053	1.35605	0.0956175	0.471234	1	1563	tags=17%, list=10%, signal=19%
GO_POSITIVE_REGULATION_OF_DEFENSE_RESPONSE	398	0.0662019	1.47402	0.0962672	0.360453	1	9816	tags=71%, list=64%, signal=192%
GO_RESPONSE_TO_SALT	18	0.273292	1.40149	0.0967078	0.427164	1	11124	tags=100%, list=73%, signal=366%
GO_EPITHELIAL_CELL_DIFFERENTIATION_INVOLVED_IN_KIDNEY_DEVELOPMENT	43	0.180151	1.41615	0.0968379	0.413497	1	5079	tags=51%, list=33%, signal=76%
GO_DEFENSE_RESPONSE_TO_GRAM_NEGATIVE_BACTERIUM	39	0.190548	1.41912	0.0992063	0.414256	1	7292	tags=67%, list=48%, signal=127%
GO_ALPHA_BETA_T_CELL_PROLIFERATION	28	0.226823	1.41145	0.1	0.418541	1	10197	tags=89%, list=67%, signal=267%
GO_TERMINATION_OF_RNA_POLYMERASE_I_TRANSCRIPTION	29	0.21653	1.373	0.100402	0.453719	1	8828	tags=79%, list=58%, signal=187%
GO_NONRIBOSOMAL_PEPTIDE_BIOSYNTHETIC_PROCESS	18	0.282736	1.42309	0.10041	0.411286	1	5879	tags=67%, list=38%, signal=108%
GO_REGULATION_OF_INSULIN_LIKE_GROWTH_FACTOR_RECEPTOR_SIGNALING_PATHWAY	23	0.253331	1.4258	0.100806	0.407634	1	4112	tags=52%, list=27%, signal=71%
GO_RESPONSE_TO_METAL_ION	329	0.0649851	1.39788	0.101626	0.429795	1	1305	tags=15%, list=9%, signal=16%
GO_REGULATION_OF_CELL_KILLING	56	0.167323	1.46335	0.102362	0.369862	1	11657	tags=93%, list=76%, signal=388%
GO_NEGATIVE_REGULATION_OF_LEUKOCYTE_DIFFERENTIATION	80	0.132463	1.43285	0.102784	0.400658	1	4486	tags=43%, list=29%, signal=60%
GO_RESPONSE_TO_NUTRIENT	194	0.0898991	1.44233	0.10303	0.388701	1	10630	tags=78%, list=69%, signal=253%
GO_REGULATION_OF_CYTOKINE_PRODUCTION_INVOLVED_IN_IMMUNE_RESPONSE	69	0.136789	1.3745	0.103189	0.455079	1	9669	tags=77%, list=63%, signal=208%
GO_NEGATIVE_REGULATION_OF_EXTRINSIC_APOPTOTIC_SIGNALING_PATHWAY_VIA_DEATH_DOMAIN_RECEPTORS	30	0.218662	1.4517	0.103448	0.376916	1	7371	tags=70%, list=48%, signal=135%
GO_MONONUCLEAR_CELL_MIGRATION	60	0.159052	1.42078	0.103448	0.413351	1	7266	tags=63%, list=47%, signal=120%
GO_RESPONSE_TO_CADMIUM_ION	51	0.16685	1.41383	0.103922	0.416494	1	2255	tags=31%, list=15%, signal=37%
GO_PLASMINOGEN_ACTIVATION	16	0.293815	1.42962	0.10397	0.403958	1	8897	tags=88%, list=58%, signal=209%
GO_POSITIVE_REGULATION_OF_ENDOTHELIAL_CELL_CHEMOTAXIS	15	0.303809	1.41017	0.104082	0.419757	1	5556	tags=67%, list=36%, signal=105%
GO_TRANSCRIPTION_INITIATION_FROM_RNA_POLYMERASE_I_PROMOTER	33	0.211351	1.42187	0.104255	0.412471	1	8828	tags=79%, list=58%, signal=186%
GO_TRANSITION_METAL_ION_TRANSPORT	110	0.116126	1.39163	0.105469	0.437154	1	1017	tags=18%, list=7%, signal=19%
GO_ACETYL_COA_BIOSYNTHETIC_PROCESS_FROM_PYRUVATE	15	0.296614	1.3774	0.107843	0.452799	1	5666	tags=67%, list=37%, signal=106%
GO_PROTEIN_LOCALIZATION_TO_CHROMOSOME_TELOMERIC_REGION	27	0.231184	1.41645	0.108163	0.413917	1	6669	tags=67%, list=44%, signal=118%
GO_RESPONSE_TO_HYDROPEROXIDE	19	0.268937	1.39816	0.108216	0.430283	1	7164	tags=74%, list=47%, signal=138%
GO_RESPONSE_TO_VITAMIN	83	0.137414	1.4524	0.10883	0.377727	1	10813	tags=84%, list=71%, signal=286%
GO_CELLULAR_RESPONSE_TO_AMINO_ACID_STIMULUS	61	0.154494	1.40907	0.108911	0.420616	1	1658	tags=26%, list=11%, signal=29%
GO_MITOTIC_CYTOKINESIS	65	0.146564	1.40457	0.109053	0.422625	1	6947	tags=60%, list=45%, signal=109%
GO_IRON_SULFUR_CLUSTER_ASSEMBLY	18	0.274194	1.38875	0.109053	0.440337	1	1759	tags=39%, list=11%, signal=44%
GO_MATURATION_OF_SSU_RRNA_FROM_TRICISTRONIC_RRNA_TRANSCRIPT_SSU_RRNA_5_8S_RRNA_LSU_RRNA_	32	0.206729	1.38051	0.109278	0.449115	1	6406	tags=63%, list=42%, signal=107%
GO_NEGATIVE_REGULATION_OF_CELL_DIVISION	16	0.287011	1.41317	0.109562	0.416633	1	9001	tags=88%, list=59%, signal=212%
GO_REGULATION_OF_OXIDATIVE_STRESS_INDUCED_CELL_DEATH	56	0.156582	1.38022	0.110057	0.448622	1	7722	tags=66%, list=50%, signal=133%
GO_EATING_BEHAVIOR	29	0.215219	1.37724	0.110879	0.452098	1	10431	tags=90%, list=68%, signal=281%
GO_PROTEIN_LOCALIZATION_TO_CHROMOSOME_CENTROMERIC_REGION	21	0.260236	1.41693	0.110891	0.414009	1	9867	tags=90%, list=64%, signal=254%
GO_THIOESTER_METABOLIC_PROCESS	44	0.176953	1.39147	0.112167	0.436468	1	8080	tags=70%, list=53%, signal=149%
GO_CELLULAR_AMINO_ACID_BIOSYNTHETIC_PROCESS	60	0.156132	1.41807	0.112474	0.413054	1	3485	tags=38%, list=23%, signal=49%
GO_CHROMATIN_ASSEMBLY	86	0.124059	1.37197	0.11336	0.454697	1	9143	tags=72%, list=60%, signal=178%
GO_MORPHOGENESIS_OF_AN_EPITHELIAL_BUD	16	0.295303	1.40581	0.113445	0.422397	1	10787	tags=100%, list=70%, signal=339%
GO_NEGATIVE_REGULATION_OF_NOTCH_SIGNALING_PATHWAY	36	0.196977	1.37367	0.113821	0.454536	1	5068	tags=53%, list=33%, signal=79%
GO_REGULATION_OF_MORPHOGENESIS_OF_AN_EPITHELIUM	173	0.0911296	1.40076	0.113872	0.427472	1	3662	tags=33%, list=24%, signal=43%
GO_REGULATION_OF_MONOCYTE_CHEMOTAXIS	20	0.256328	1.3743	0.114519	0.454424	1	5263	tags=60%, list=34%, signal=91%
GO_VITAMIN_BIOSYNTHETIC_PROCESS	19	0.257961	1.37587	0.114563	0.453578	1	5721	tags=63%, list=37%, signal=101%
GO_REGULATION_OF_RELEASE_OF_CYTOCHROME_C_FROM_MITOCHONDRIA	46	0.169484	1.36886	0.11619	0.45851	1	5397	tags=52%, list=35%, signal=80%
GO_REGULATION_OF_DOUBLE_STRAND_BREAK_REPAIR_VIA_NONHOMOLOGOUS_END_JOINING	17	0.282819	1.38201	0.116803	0.448402	1	10078	tags=94%, list=66%, signal=275%
GO_FATTY_ACID_TRANSPORT	84	0.128247	1.37175	0.118998	0.454103	1	11892	tags=90%, list=78%, signal=404%
GO_REGULATION_OF_PRODUCTION_OF_MOLECULAR_MEDIATOR_OF_IMMUNE_RESPONSE	111	0.111818	1.35234	0.119691	0.470235	1	8226	tags=65%, list=54%, signal=139%
GO_CELLULAR_RESPONSE_TO_RETINOIC_ACID	65	0.150222	1.39551	0.12024	0.432029	1	9010	tags=74%, list=59%, signal=179%
GO_SENSORY_PERCEPTION_OF_CHEMICAL_STIMULUS	85	0.12828	1.38421	0.120507	0.44646	1	5968	tags=52%, list=39%, signal=84%
GO_REGULATION_OF_FATTY_ACID_BETA_OXIDATION	17	0.285994	1.38252	0.120902	0.448494	1	6429	tags=71%, list=42%, signal=122%
GO_DETECTION_OF_STIMULUS_INVOLVED_IN_SENSORY_PERCEPTION	95	0.123475	1.40624	0.121857	0.422642	1	6175	tags=53%, list=40%, signal=88%
GO_TETRAPYRROLE_BIOSYNTHETIC_PROCESS	28	0.224925	1.40758	0.122	0.421278	1	8040	tags=75%, list=53%, signal=158%
GO_REGULATION_OF_LYMPHOCYTE_MEDIATED_IMMUNITY	101	0.117976	1.38555	0.122047	0.445122	1	9114	tags=71%, list=60%, signal=175%
GO_POSITIVE_REGULATION_OF_TYROSINE_PHOSPHORYLATION_OF_STAT_PROTEIN	45	0.169476	1.36845	0.122153	0.458342	1	10335	tags=84%, list=68%, signal=259%
GO_REGULATION_OF_INTERLEUKIN_4_PRODUCTION	23	0.233182	1.3558	0.12233	0.470759	1	9077	tags=83%, list=59%, signal=203%
GO_DNA_DAMAGE_RESPONSE_SIGNAL_TRANSDUCTION_RESULTING_IN_TRANSCRIPTION	16	0.287207	1.36459	0.12326	0.461584	1	8998	tags=88%, list=59%, signal=212%
GO_LEUKOCYTE_MEDIATED_CYTOTOXICITY	69	0.138061	1.33173	0.123753	0.484499	1	11202	tags=87%, list=73%, signal=323%
GO_POSITIVE_REGULATION_OF_COLLAGEN_BIOSYNTHETIC_PROCESS	23	0.22977	1.34527	0.124272	0.478655	1	4472	tags=52%, list=29%, signal=74%
GO_PRODUCTION_OF_MOLECULAR_MEDIATOR_OF_IMMUNE_RESPONSE	152	0.0918673	1.36024	0.124521	0.466515	1	9077	tags=68%, list=59%, signal=167%
GO_MIDBRAIN_DEVELOPMENT	83	0.126506	1.37331	0.125	0.454176	1	4342	tags=41%, list=28%, signal=57%
GO_NEGATIVE_REGULATION_OF_RELEASE_OF_CYTOCHROME_C_FROM_MITOCHONDRIA	17	0.271673	1.3366	0.12605	0.480355	1	7548	tags=76%, list=49%, signal=151%
GO_MITOTIC_NUCLEAR_DIVISION	259	0.0747425	1.35419	0.126214	0.46972	1	7146	tags=54%, list=47%, signal=100%
GO_CARTILAGE_DEVELOPMENT	180	0.0885053	1.36527	0.126273	0.461349	1	9202	tags=69%, list=60%, signal=171%
GO_UNSATURATED_FATTY_ACID_BIOSYNTHETIC_PROCESS	38	0.182887	1.33419	0.126273	0.481891	1	10496	tags=87%, list=69%, signal=276%
GO_ARACHIDONIC_ACID_SECRETION	26	0.228745	1.39346	0.127349	0.434846	1	8864	tags=81%, list=58%, signal=192%
GO_POSITIVE_REGULATION_OF_MONONUCLEAR_CELL_MIGRATION	18	0.267418	1.36064	0.128257	0.466808	1	5263	tags=61%, list=34%, signal=93%
GO_VESICLE_TARGETING_TO_FROM_OR_WITHIN_GOLGI	72	0.136233	1.35465	0.128257	0.469885	1	4300	tags=42%, list=28%, signal=58%
GO_POSITIVE_REGULATION_OF_CELL_KILLING	40	0.193707	1.39614	0.129412	0.43186	1	11197	tags=93%, list=73%, signal=344%
GO_DNA_SYNTHESIS_INVOLVED_IN_DNA_REPAIR	49	0.163471	1.35235	0.130081	0.471218	1	7811	tags=67%, list=51%, signal=137%
GO_CELLULAR_RESPONSE_TO_COPPER_ION	18	0.259305	1.3422	0.130165	0.479567	1	5387	tags=61%, list=35%, signal=94%
GO_RNA_CAPPING	32	0.201187	1.34709	0.131466	0.476113	1	7447	tags=69%, list=49%, signal=134%
GO_POSITIVE_REGULATION_OF_NATURAL_KILLER_CELL_ACTIVATION	19	0.25428	1.3419	0.131474	0.479126	1	7388	tags=74%, list=48%, signal=142%
GO_REGULATION_OF_PROTEIN_HOMOOLIGOMERIZATION	19	0.262641	1.36616	0.131579	0.460632	1	2428	tags=42%, list=16%, signal=50%
GO_NEUROPEPTIDE_SIGNALING_PATHWAY	94	0.118667	1.35638	0.131579	0.471685	1	9915	tags=77%, list=65%, signal=216%
GO_ENDOTHELIUM_DEVELOPMENT	108	0.111836	1.3516	0.132653	0.468649	1	2692	tags=29%, list=18%, signal=35%
GO_PROTEIN_K11_LINKED_UBIQUITINATION	28	0.213926	1.36694	0.132673	0.460127	1	3836	tags=46%, list=25%, signal=62%
GO_RESPONSE_TO_VITAMIN_D	35	0.194681	1.38101	0.13278	0.449205	1	10580	tags=89%, list=69%, signal=286%
GO_REGULATION_OF_MEMBRANE_PERMEABILITY	74	0.132959	1.33149	0.134021	0.483948	1	6866	tags=58%, list=45%, signal=105%
GO_ANTIGEN_RECEPTOR_MEDIATED_SIGNALING_PATHWAY	204	0.0818405	1.33994	0.135307	0.478964	1	3564	tags=31%, list=23%, signal=40%
GO_DNA_REPLICATION	258	0.0723804	1.33593	0.136364	0.479714	1	7688	tags=57%, list=50%, signal=113%
GO_CELLULAR_RESPONSE_TO_HYDROGEN_PEROXIDE	83	0.127398	1.35282	0.137143	0.471322	1	1563	tags=23%, list=10%, signal=25%
GO_DNA_DOUBLE_STRAND_BREAK_PROCESSING	24	0.224451	1.33609	0.137405	0.480371	1	5496	tags=58%, list=36%, signal=91%
GO_NUCLEOTIDE_EXCISION_REPAIR_DNA_DUPLEX_UNWINDING	21	0.244487	1.34369	0.138277	0.479686	1	9379	tags=86%, list=61%, signal=221%
GO_BLASTOCYST_DEVELOPMENT	87	0.120432	1.34151	0.13924	0.47888	1	6785	tags=56%, list=44%, signal=101%
GO_INTRACILIARY_TRANSPORT	51	0.158273	1.33871	0.139806	0.480303	1	3886	tags=41%, list=25%, signal=55%
GO_NUCLEOSIDE_BISPHOSPHATE_BIOSYNTHETIC_PROCESS	64	0.145481	1.34391	0.140244	0.480314	1	7585	tags=64%, list=50%, signal=126%
GO_CELL_PROLIFERATION_INVOLVED_IN_KIDNEY_DEVELOPMENT	20	0.246872	1.33744	0.1409	0.48069	1	9233	tags=85%, list=60%, signal=214%
GO_DICARBOXYLIC_ACID_METABOLIC_PROCESS	54	0.153166	1.34244	0.141129	0.480107	1	6448	tags=57%, list=42%, signal=99%
GO_WATER_SOLUBLE_VITAMIN_METABOLIC_PROCESS	71	0.135317	1.32592	0.141176	0.491563	1	8283	tags=68%, list=54%, signal=147%
GO_FIBRINOLYSIS	21	0.243134	1.35474	0.141221	0.470745	1	8671	tags=81%, list=57%, signal=187%
GO_MODIFICATION_OF_MORPHOLOGY_OR_PHYSIOLOGY_OF_OTHER_ORGANISM	104	0.109278	1.321	0.141414	0.499053	1	6872	tags=56%, list=45%, signal=101%
GO_REGULATION_OF_ATPASE_ACTIVITY	75	0.129594	1.35669	0.142562	0.472104	1	8227	tags=67%, list=54%, signal=143%
GO_POSITIVE_REGULATION_OF_CELL_ACTIVATION	268	0.0692912	1.29487	0.14313	0.524343	1	9977	tags=72%, list=65%, signal=203%
GO_PLATELET_AGGREGATION	53	0.155461	1.34328	0.143443	0.479469	1	3114	tags=36%, list=20%, signal=45%
GO_DOUBLE_STRAND_BREAK_REPAIR	202	0.0805534	1.32049	0.144554	0.497027	1	9691	tags=71%, list=63%, signal=192%
GO_VESICLE_MEDIATED_TRANSPORT_BETWEEN_ENDOSOMAL_COMPARTMENTS	40	0.172287	1.29095	0.144554	0.527337	1	4638	tags=48%, list=30%, signal=68%
GO_FEMALE_MEIOTIC_NUCLEAR_DIVISION	25	0.22889	1.36188	0.144603	0.465602	1	9968	tags=88%, list=65%, signal=252%
GO_BLOOD_COAGULATION_INTRINSIC_PATHWAY	16	0.261121	1.28556	0.145383	0.529135	1	7484	tags=75%, list=49%, signal=147%
GO_TUMOR_NECROSIS_FACTOR_BIOSYNTHETIC_PROCESS	20	0.253004	1.33263	0.146	0.483836	1	6844	tags=70%, list=45%, signal=126%
GO_LYMPHOCYTE_COSTIMULATION	47	0.166978	1.34021	0.146939	0.479413	1	9498	tags=79%, list=62%, signal=207%
GO_SISTER_CHROMATID_SEGREGATION	165	0.0880243	1.30933	0.14741	0.50498	1	10259	tags=76%, list=67%, signal=227%
GO_NEGATIVE_REGULATION_OF_CELL_CELL_ADHESION	140	0.0931869	1.31299	0.148148	0.500836	1	9844	tags=74%, list=64%, signal=204%
GO_BLASTOCYST_GROWTH	18	0.263246	1.3133	0.148225	0.501172	1	7027	tags=72%, list=46%, signal=133%
GO_POSITIVE_REGULATION_OF_ADAPTIVE_IMMUNE_RESPONSE	80	0.119871	1.26123	0.148676	0.543337	1	9077	tags=71%, list=59%, signal=174%
GO_MITOCHONDRIAL_DEPOLARIZATION	22	0.23888	1.34102	0.148847	0.478854	1	5391	tags=59%, list=35%, signal=91%
GO_NEGATIVE_REGULATION_OF_PLATELET_ACTIVATION	17	0.267317	1.30057	0.14898	0.517871	1	3114	tags=47%, list=20%, signal=59%
GO_REGULATION_OF_CHONDROCYTE_DIFFERENTIATION	43	0.173497	1.31808	0.149225	0.498794	1	9095	tags=77%, list=59%, signal=189%
GO_ANTIGEN_PROCESSING_AND_PRESENTATION_OF_PEPTIDE_OR_POLYSACCHARIDE_ANTIGEN_VIA_MHC_CLASS_II	87	0.116675	1.31857	0.149701	0.498831	1	4028	tags=38%, list=26%, signal=51%
GO_REGULATION_OF_MITOCHONDRIAL_TRANSLATION	25	0.228252	1.35217	0.150495	0.469568	1	11814	tags=100%, list=77%, signal=438%
GO_VESICLE_ORGANIZATION	298	0.0673445	1.33731	0.151639	0.479969	1	4791	tags=38%, list=31%, signal=54%
GO_CHROMOSOME_SEGREGATION	273	0.0701652	1.31612	0.151822	0.497815	1	12621	tags=89%, list=82%, signal=501%
GO_DNA_CATABOLIC_PROCESS_ENDONUCLEOLYTIC	28	0.215726	1.35174	0.152344	0.469382	1	7634	tags=71%, list=50%, signal=142%
GO_REGULATION_OF_METANEPHROS_DEVELOPMENT	22	0.242498	1.35534	0.15261	0.470616	1	9509	tags=86%, list=62%, signal=228%
GO_CELLULAR_RESPONSE_TO_OXIDATIVE_STRESS	267	0.0713985	1.31743	0.154004	0.49812	1	1963	tags=20%, list=13%, signal=22%
GO_POSITIVE_REGULATION_OF_FAT_CELL_DIFFERENTIATION	58	0.14172	1.27922	0.154321	0.53184	1	11030	tags=86%, list=72%, signal=308%
GO_NUCLEOTIDE_EXCISION_REPAIR_PREINCISION_COMPLEX_STABILIZATION	20	0.244798	1.31807	0.154762	0.497832	1	11560	tags=100%, list=76%, signal=408%
GO_XENOBIOTIC_METABOLIC_PROCESS	70	0.131591	1.30418	0.154902	0.512771	1	6520	tags=56%, list=43%, signal=97%
GO_SPLICEOSOMAL_SNRNP_ASSEMBLY	37	0.182019	1.30961	0.15493	0.505371	1	3424	tags=41%, list=22%, signal=52%
GO_NEGATIVE_REGULATION_OF_FIBROBLAST_PROLIFERATION	28	0.21242	1.32095	0.155819	0.498159	1	7138	tags=68%, list=47%, signal=127%
GO_CLEAVAGE_INVOLVED_IN_RRNA_PROCESSING	21	0.231704	1.28028	0.155819	0.531645	1	5931	tags=62%, list=39%, signal=101%
GO_NEGATIVE_REGULATION_OF_PEPTIDYL_THREONINE_PHOSPHORYLATION	17	0.263923	1.32636	0.15625	0.491754	1	4066	tags=53%, list=27%, signal=72%
GO_REGULATION_OF_MITOCHONDRION_ORGANIZATION	169	0.0857255	1.31168	0.156716	0.502387	1	5402	tags=44%, list=35%, signal=67%
GO_LYTIC_VACUOLE_ORGANIZATION	60	0.148474	1.31682	0.157258	0.498368	1	5642	tags=52%, list=37%, signal=82%
GO_RESPONSE_TO_MISFOLDED_PROTEIN	23	0.231329	1.31563	0.158	0.497791	1	8440	tags=78%, list=55%, signal=174%
GO_NEGATIVE_REGULATION_OF_TISSUE_REMODELING	16	0.272496	1.30485	0.158607	0.512505	1	4441	tags=56%, list=29%, signal=79%
GO_NUCLEOSIDE_CATABOLIC_PROCESS	24	0.222793	1.29734	0.158763	0.522315	1	10622	tags=92%, list=69%, signal=299%
GO_SENSORY_PERCEPTION_OF_SMELL	52	0.153609	1.27191	0.160542	0.53991	1	5896	tags=54%, list=39%, signal=87%
GO_GROWTH_PLATE_CARTILAGE_DEVELOPMENT	30	0.202567	1.31982	0.160714	0.497375	1	9147	tags=80%, list=60%, signal=198%
GO_REGULATION_OF_EARLY_ENDOSOME_TO_LATE_ENDOSOME_TRANSPORT	17	0.252851	1.27926	0.162162	0.532731	1	2435	tags=41%, list=16%, signal=49%
GO_FC_RECEPTOR_SIGNALING_PATHWAY	170	0.0880689	1.3385	0.162476	0.479702	1	3707	tags=33%, list=24%, signal=43%
GO_DIGESTION	95	0.112639	1.28857	0.162524	0.526037	1	11172	tags=84%, list=73%, signal=310%
GO_POSITIVE_REGULATION_OF_ACUTE_INFLAMMATORY_RESPONSE	23	0.220197	1.29384	0.16318	0.525517	1	10606	tags=91%, list=69%, signal=297%
GO_LIPOXYGENASE_PATHWAY	16	0.271924	1.32421	0.163636	0.493896	1	2537	tags=44%, list=17%, signal=52%
GO_STRIATED_MUSCLE_CELL_APOPTOTIC_PROCESS	31	0.192741	1.28763	0.164151	0.52596	1	2979	tags=39%, list=19%, signal=48%
GO_NEGATIVE_REGULATION_OF_ESTABLISHMENT_OF_PROTEIN_LOCALIZATION	153	0.0862133	1.25579	0.164659	0.546998	1	6694	tags=52%, list=44%, signal=92%
GO_BICARBONATE_TRANSPORT	37	0.180471	1.31648	0.164969	0.498113	1	8824	tags=76%, list=58%, signal=178%
GO_RENAL_SYSTEM_PROCESS_INVOLVED_IN_REGULATION_OF_SYSTEMIC_ARTERIAL_BLOOD_PRESSURE	19	0.238469	1.26144	0.165029	0.544786	1	8435	tags=79%, list=55%, signal=176%
GO_POSITIVE_REGULATION_OF_PROTEOLYSIS	309	0.0617104	1.26611	0.165984	0.545643	1	7839	tags=57%, list=51%, signal=115%
GO_HEME_BIOSYNTHETIC_PROCESS	21	0.236743	1.32058	0.166016	0.497835	1	8040	tags=76%, list=53%, signal=160%
GO_GROWTH_PLATE_CARTILAGE_MORPHOGENESIS	15	0.2691	1.28777	0.167641	0.526643	1	9147	tags=87%, list=60%, signal=215%
GO_POSITIVE_REGULATION_OF_RECEPTOR_SIGNALING_PATHWAY_VIA_STAT	64	0.137608	1.28905	0.167954	0.528044	1	10335	tags=81%, list=68%, signal=249%
GO_PROTEIN_NEDDYLATION	15	0.276235	1.28894	0.168	0.527263	1	1897	tags=40%, list=12%, signal=46%
GO_MITOCHONDRIAL_CALCIUM_ION_HOMEOSTASIS	21	0.230264	1.29064	0.169072	0.52594	1	5953	tags=62%, list=39%, signal=101%
GO_REGULATION_OF_TRANSCRIPTION_INITIATION_FROM_RNA_POLYMERASE_II_PROMOTER	25	0.222101	1.29535	0.169661	0.524417	1	4563	tags=52%, list=30%, signal=74%
GO_NEGATIVE_REGULATION_OF_CHROMOSOME_SEGREGATION	42	0.166033	1.25868	0.17	0.545846	1	10217	tags=83%, list=67%, signal=250%
GO_CYTOKINE_PRODUCTION_INVOLVED_IN_IMMUNE_RESPONSE	83	0.121896	1.28226	0.170213	0.531652	1	9943	tags=77%, list=65%, signal=219%
GO_PHAGOSOME_ACIDIFICATION	26	0.212314	1.27811	0.171206	0.53312	1	9115	tags=81%, list=60%, signal=199%
GO_DNA_CATABOLIC_PROCESS	35	0.187188	1.29858	0.171371	0.520852	1	7634	tags=69%, list=50%, signal=137%
GO_POSITIVE_REGULATION_OF_CANONICAL_WNT_SIGNALING_PATHWAY	137	0.0922341	1.26569	0.171371	0.545481	1	9993	tags=74%, list=65%, signal=213%
GO_PHAGOSOME_MATURATION	42	0.166623	1.27339	0.171875	0.537803	1	9115	tags=76%, list=60%, signal=188%
GO_DITERPENOID_METABOLIC_PROCESS	71	0.126835	1.27359	0.172084	0.538352	1	11645	tags=89%, list=76%, signal=370%
GO_CELLULAR_RESPONSE_TO_MECHANICAL_STIMULUS	69	0.129579	1.27371	0.172414	0.539076	1	5787	tags=51%, list=38%, signal=81%
GO_REGULATION_OF_GRANULOCYTE_CHEMOTAXIS	35	0.184843	1.29227	0.172481	0.52655	1	8107	tags=71%, list=53%, signal=152%
GO_CATECHOLAMINE_BIOSYNTHETIC_PROCESS	20	0.239007	1.2775	0.172816	0.532392	1	7823	tags=75%, list=51%, signal=153%
GO_VACUOLAR_TRANSPORT	130	0.0960971	1.26366	0.172996	0.543932	1	1366	tags=18%, list=9%, signal=20%
GO_TRNA_MODIFICATION	80	0.121157	1.29235	0.173116	0.527354	1	3893	tags=38%, list=25%, signal=50%
GO_BARBED_END_ACTIN_FILAMENT_CAPPING	18	0.238354	1.2319	0.173387	0.572161	1	4007	tags=50%, list=26%, signal=68%
GO_REGULATION_OF_MITOCHONDRIAL_MEMBRANE_PERMEABILITY_INVOLVED_IN_APOPTOTIC_PROCESS	57	0.142708	1.28312	0.17341	0.530974	1	3461	tags=37%, list=23%, signal=47%
GO_ERROR_PRONE_TRANSLESION_SYNTHESIS	20	0.234668	1.27171	0.17357	0.538389	1	5594	tags=60%, list=37%, signal=94%
GO_MITOCHONDRION_MORPHOGENESIS	20	0.23917	1.28162	0.173828	0.531943	1	11646	tags=100%, list=76%, signal=418%
GO_REGULATION_OF_LEUKOCYTE_MEDIATED_IMMUNITY	146	0.0928616	1.30127	0.174	0.517449	1	11483	tags=84%, list=75%, signal=334%
GO_POSITIVE_REGULATION_OF_RHO_PROTEIN_SIGNAL_TRANSDUCTION	26	0.21392	1.28538	0.174	0.528535	1	9679	tags=85%, list=63%, signal=230%
[truncated: 1,142 more rows]

## Sheet: P80-female_Up_C5CC
NAME	SIZE	ES	NES	NOM p-val	FDR q-val	FWER p-val	RANK AT MAX	LEADING EDGE	CLUSTER
[truncated: 230 more rows]

## Sheet: P80-female_Up_C5MF
NAME	SIZE	ES	NES	NOM p-val	FDR q-val	FWER p-val	RANK AT MAX	LEADING EDGE	CLUSTER
[truncated: 292 more rows]

[truncated: 26 more sheets: P80-male_Down_C5BP, P80-male_Down_C5CC, P80-male_Down_C5MF, P80-male_Up_C5BP, P80-male_Up_C5CC, P80-male_Up_C5MF, P80-female_Down_C2All, P80-female_Down_ASD_RISK, P80-female_Down_Celltype, P80-female_Down_Subcelltype, P80-female_Down_Celltype_Velmes, P80-female_Up_C2All, P80-female_Up_ASD_RISK, P80-female_Up_Celltype, P80-female_Up_Subcelltype, P80-female_Up_Celltype_Velmesh, P80-male_Down_C2All, P80-male_Down_ASD_RISK, P80-male_Down_Celltype, P80-male_Down_Subcelltype …]
